# Supplementary material for: TANGLE: Two-Level Support Vector Regression Approach for Protein Backbone Torsion Angle Prediction from Primary Sequences
Source: PLoS One. 2012 Feb 2;7(2):e30361. doi: 10.1371/journal.pone.0030361 (PMC3271071; doi:10.1371/journal.pone.0030361)
Supplement: Dataset S1 — The Phi angles in the training set of 500 protein chains. The first, second, third, fourth and fifth columns in this file correspond to the residue name, the chain name in PDB structures, the original residue position in the PDB ATOM records, the observed Phi angle calculated by DSSP [40], and the normalized Phi angle which will be used as input to TANGLE, respectively. The last three columns correspond to the annotations of secondary structures by DSSP [40], predicted solvent accessibility by SCRATCH [61] and predicted native disorder by DISOPRED2 [62]. (TXT) [file pone.0030361.s001.txt]

>1DP7	P
Q P     3  -68.0 0.154441849630858 H E O
W P     4  -61.2 0.27871396612531 H B O
L P     5  -62.0 0.264093717125963 H B O
L P     6  -62.6 0.253128530376452 H E O
D P     7  -74.9 0.0283422020114876 H E O
N P     8 -110.8 -0.627741471834222 H B O
Y P     9 -139.7 -1.15589796693564 E B O
E P    10 -153.9 -1.41540738667406 E E O
T P    11  -68.7 0.141649131756429 E E O
A P    12 -160.4 -1.53419690979375 E B O
E P    13 -101.0 -0.448643421592218 E E O
G P    14   73.1 2.73308826689074 E E O
V P    15 -133.4 -1.04076350606578 E B O
S P    16 -138.7 -1.13762265568646 E B O
L P    17 -133.5 -1.0425910371907 E B O
P P    18  -63.5 0.236680750252187 E E O
R P    19  -63.4 0.238508281377105 H B O
S P    20  -61.6 0.271403841625636 H E O
T P    21  -70.7 0.105098509258061 H E O
L P    22  -67.1 0.170889629755124 H B O
Y P    23  -66.3 0.185509878754471 H B O
N P    24  -59.8 0.304299401874168 H E O
H P    25  -65.4 0.201957658878737 H E O
Y P    26  -56.7 0.360952866746639 H B O
L P    27  -66.2 0.187337409879389 H B O
L P    28  -67.6 0.161751974130532 H E O
H P    29  -58.6 0.326229775373189 H B O
S P    30  -62.4 0.256783592626289 H B O
Q P    31  -62.2 0.260438654876126 H E O
E P    32  -63.8 0.231198156877431 H E O
Q P    33  -95.6 -0.349956740846623 C E O
K P    34   55.6 2.41327032003001 C E O
L P    35 -115.8 -0.719118028080142 C B O
E P    36  -80.4 -0.072172009859025 C E O
P P    37  -68.2 0.150786787381021 C E O
V P    38  -86.9 -0.190961532978722 C B O
N P    39  -80.3 -0.0703444787341064 C E O
A P    40  -61.8 0.2677487793758 H E O
A P    41  -67.8 0.158096911880695 H E O
S P    42  -62.3 0.258611123751208 H E O
F P    43  -66.5 0.181854816504634 H B O
G P    44  -61.8 0.2677487793758 H B O
K P    45  -65.2 0.205612721128574 H E O
L P    46  -63.7 0.23302568800235 H B O
I P    47  -68.8 0.139821600631511 H B O
R P    48  -77.1 -0.0118634827367172 H E O
S P    49  -85.7 -0.169031159479701 H E O
V P    50 -103.8 -0.499814293089933 H B O
F P    51 -108.0 -0.576570600336506 C B O
M P    52  -77.3 -0.0155185449865541 C E O
G P    53   82.2 2.89939359925831 C E O
L P    54  -66.7 0.178199754254797 C B O
R P    55 -111.3 -0.636879127458814 E E O
T P    56 -105.1 -0.523572197713872 E B O
R P    57 -134.5 -1.06086634843989 E E O
R P    58 -129.9 -0.976799916693639 E B O
L P    59 -107.7 -0.571088006961751 E B O
G P    60  138.9 3.93560374708705 C E O
T P    61  -76.4 0.000929235137711476 C E O
R P    62  -50.7 0.470604734241743 C E O
G P    63   82.1 2.89756606813339 C E O
N P    64 -128.2 -0.945731887570025 C E O
S P    65  -61.8 0.2677487793758 C B O
K P    66 -134.9 -1.06817647293956 E E O
Y P    67  -66.0 0.190992472129226 E B O
H P    68 -129.1 -0.962179667694291 E B O
Y P    69  -93.4 -0.309751056098418 E B O
Y P    70  -96.6 -0.368232052095807 E B O
G P    71  103.5 3.28865772886593 E B O
L P    72 -142.9 -1.21437896293303 E B O
R P    73 -149.3 -1.33134095492781 E E O
I P    74  -66.0 0.190992472129226 E E O
>1WIG	A
S A     3  -88.3 -0.216546968727579 C E D
G A     4 -169.4 -1.69867471103641 C E D
S A     5 -154.7 -1.4300276356734 C E D
S A     6 -169.4 -1.69867471103641 C E D
G A     7 -168.0 -1.67308927528755 C B O
C A     8  -58.9 0.320747181998434 C B D
D A     9 -112.2 -0.65332690758308 C E D
S A    10  -77.2 -0.0136910138616358 C E O
C A    11 -104.7 -0.516262073214199 C B O
E A    12   64.3 2.57226552789792 C E O
K A    13 -131.2 -1.00055782131758 C E O
Y A    14  -40.6 0.655185377858503 C B O
I A    15 -122.0 -0.832424957825084 C B O
T A    16  -72.2 0.0776855423842848 C E O
G A    17  -87.4 -0.200099188603314 C B O
R A    18  -65.1 0.207440252253492 C E O
V A    19 -129.3 -0.965834729944128 C B O
L A    20  -81.8 -0.0977574456078826 C B O
E A    21  -92.5 -0.293303275974153 C E O
A A    22 -129.9 -0.976799916693639 C B O
G A    23   92.3 3.08397424287507 C E O
E A    24 -149.6 -1.33682354830257 C E O
K A    25 -138.5 -1.13396759343662 C E O
H A    26 -144.6 -1.24544699205664 C E O
Y A    27 -139.0 -1.14310524906121 C B O
H A    28  -72.7 0.0685478867596927 C B O
P A    29  -69.7 0.123373820507245 C B O
S A    30 -136.5 -1.09741697093825 C E O
C A    31  -57.1 0.353642742246965 C B O
A A    32  -86.5 -0.183651408479048 C B O
L A    33 -125.8 -0.901871140571984 C B O
C A    34  -40.2 0.662495502358176 C B O
V A    35  -52.2 0.443191767367967 C B O
R A    36  -62.4 0.256783592626289 C E O
C A    37  -95.7 -0.351784271971542 C B O
G A    38   96.7 3.16438561237148 C E O
Q A    39  -94.7 -0.333508960722358 C E O
M A    40  -48.9 0.503500294490275 C E O
F A    41 -117.3 -0.746530994953919 C B O
A A    42  -98.5 -0.402955143469257 C E O
E A    43 -100.1 -0.432195641467952 C E O
G A    44  161.2 4.34314318794386 C E O
E A    45  -81.3 -0.0886197899832905 C E O
E A    46 -115.7 -0.717290496955224 C E O
M A    47 -145.5 -1.26189477218091 C B O
Y A    48  -78.8 -0.0429315118603302 E E O
L A    49 -112.7 -0.662464563207672 E B O
Q A    50 -145.8 -1.26737736555567 E E O
G A    51   64.6 2.57774812127267 C E O
S A    52 -170.1 -1.71146742891084 C E O
S A    53 -122.4 -0.839735082324758 E E O
I A    54  -93.8 -0.317061180598092 E B O
W A    55 -113.4 -0.675257281082101 E B O
H A    56  -58.6 0.326229775373189 C B O
P A    57  -69.8 0.121546289382327 C E O
A A    58  -92.7 -0.296958338223989 C E O
C A    59  -59.5 0.309781995248923 H B D
R A    60  -37.1 0.719148967230647 H E D
Q A    61  -35.4 0.75021699635426 H E D
A A    62  -74.4 0.0374798576360797 H E D
A A    63  -86.1 -0.176341283979374 C E D
R A    64  -72.4 0.0740304801344479 C E D
T A    65 -145.4 -1.26006724105599 C E D
E A    66 -122.7 -0.845217675699513 C E D
D A    67   46.0 2.23782733203785 C E D
S A    68 -124.5 -0.878113235948044 C E D
G A    69  114.4 3.48785862148204 C E D
P A    70  -69.8 0.121546289382327 C E D
S A    71 -116.8 -0.737393339329326 C E D
>1GD4	A
P A     3  -73.4 0.0557551688852638 C E O
G A     4  111.1 3.42755009435973 C B D
G A     5   85.9 2.96701225088029 C B D
L A     6  -43.4 0.604014506360787 C E O
S A     7  -64.1 0.225715563502676 C E D
E A     8 -134.9 -1.06817647293956 C E O
A A     9  166.3 4.4363472753147 C E O
K A    10  -97.2 -0.379197238845318 E E O
P A    11  -58.7 0.32440224424827 E E O
A A    12 -122.6 -0.843390144574594 C B O
T A    13 -125.1 -0.889078422697555 C E O
P A    14  -69.2 0.132511476131837 H E O
E A    15  -68.8 0.139821600631511 H E O
I A    16  -94.1 -0.322543773972847 H B O
Q A    17  -71.6 0.0886507291337954 H E O
E A    18  -80.2 -0.0685169476091881 H E O
I A    19  -58.1 0.335367430997781 H B O
V A    20  -80.6 -0.0758270721088616 H B O
D A    21  -78.2 -0.0319663251108199 H E O
K A    22  -76.0 0.00823935963738523 H E O
V A    23 -103.4 -0.49250416859026 H B O
K A    24  -57.1 0.353642742246965 H E O
S A    25  -70.6 0.10692604038298 H E O
Q A    26  -77.5 -0.0191736072363909 H E O
L A    27  -69.7 0.123373820507245 H B O
E A    28  -58.2 0.333539899872862 H E O
E A    29  -91.3 -0.271372902475132 C E O
K A    30  -89.2 -0.232994748851845 C E O
T A    31 -113.1 -0.669774687707345 C E O
N A    32   53.5 2.37489216640673 C E O
E A    33  -78.2 -0.0319663251108199 C E O
T A    34 -170.7 -1.72243261566035 C E O
Y A    35   45.0 2.21955202078866 C B O
G A    36   81.3 2.88294581913405 C E O
K A    37  -90.2 -0.251270060101029 C E O
L A    38 -117.9 -0.757496181703429 C B O
E A    39 -104.9 -0.519917135464036 E E O
A A    40  -79.2 -0.050241636360004 E E O
V A    41  -84.3 -0.143445723730843 E B O
Q A    42 -159.1 -1.51043900516981 E E O
Y A    43 -160.6 -1.53785197204359 E B O
K A    44 -135.3 -1.07548659743923 E E O
T A    45 -159.9 -1.52505925416916 E B O
Q A    46 -139.5 -1.15224290468581 E B O
V A    47 -126.3 -0.911008796196576 E B O
V A    48 -141.8 -1.19427612055893 C B O
A A    49  -77.7 -0.0228286694862278 C B O
G A    50  129.2 3.75833322796997 C B O
T A    51 -142.3 -1.20341377618352 E E O
N A    52 -112.0 -0.649671845333243 E B O
Y A    53 -144.6 -1.24544699205664 E B O
Y A    54 -100.2 -0.43402317259287 E B O
I A    55 -131.3 -1.0023853524425 E B O
K A    56  -92.1 -0.285993151474479 E B O
V A    57 -106.5 -0.54915763346273 E B O
R A    58 -105.6 -0.532709853338464 E E O
A A    59 -134.3 -1.05721128619005 C B O
G A    60  176.5 4.62275545005637 C E O
D A    61 -152.7 -1.39347701317504 C E O
N A    62 -172.4 -1.75350064478396 C E O
K A    63 -158.3 -1.49581875617047 C E O
Y A    64 -133.7 -1.04624609944054 E B O
L A    65 -134.1 -1.05355622394021 E B O
H A    66 -104.2 -0.507124417589607 E B O
L A    67  -98.9 -0.410265267968931 E B O
K A    68 -128.0 -0.942076825320189 E B O
V A    69  -79.6 -0.0575517608596775 E B O
F A    70 -123.3 -0.856182862449023 E B O
K A    71 -118.5 -0.76846136845294 E E O
S A    72 -104.7 -0.516262073214199 C E O
L A    73  145.9 4.06353092583134 C B O
P A    74  -72.7 0.0685478867596927 C E O
G A    75 -150.9 -1.36058145292651 C E O
Q A    76  -28.5 0.876316643973631 C E O
N A    77  -29.2 0.863523926099202 C E O
E A    78  -69.6 0.125201351632164 C E O
D A    79   54.7 2.39682253990575 C E O
L A    80   30.2 1.94907741430074 C B O
V A    81  -90.0 -0.247614997851192 C E O
L A    82  -60.8 0.286024090624984 C B O
T A    83  -93.3 -0.3079235249735 C E O
G A    84 -138.1 -1.12665746893695 E E O
Y A    85  169.6 4.496655802437 E B O
Q A    86 -160.4 -1.53419690979375 C E O
V A    87 -142.0 -1.19793118280877 C E O
D A    88   40.0 2.12817546454274 C E O
K A    89 -144.0 -1.23448180530713 C E D
N A    90 -145.0 -1.25275711655632 C E O
K A    91 -147.1 -1.29113527017961 C E D
D A    92 -122.9 -0.84887273794935 C E D
D A    93 -106.2 -0.543675040087975 C E D
E A    94 -105.4 -0.529054791088628 C E D
L A    95   51.1 2.33103141940869 C B D
T A    96 -118.5 -0.76846136845294 C E D
>1FEX	A
I A     3   46.3 2.2433099254126 C E D
A A     4 -136.5 -1.09741697093825 C E O
F A     5 -119.2 -0.781254086327368 C B O
T A     6 -112.9 -0.666119625457509 C E O
D A     7  -72.4 0.0740304801344479 H E O
A A     8  -70.0 0.11789122713249 H E O
D A     9  -64.2 0.223888032377758 H E O
D A    10  -63.9 0.229370625752513 H B O
V A    11  -79.6 -0.0575517608596775 H E O
A A    12  -77.6 -0.0210011383613093 H B O
I A    13  -64.9 0.211095314503329 H B O
L A    14  -68.4 0.147131725131184 H B O
T A    15  -49.0 0.501672763365356 H E O
Y A    16  -78.5 -0.0374489184855751 H B O
V A    17  -64.5 0.218405439003003 H B O
K A    18  -71.8 0.0849956668839586 H E O
E A    19  -79.2 -0.050241636360004 H E O
N A    20  -98.3 -0.39930008121942 C E O
A A    21  -60.5 0.291506683999739 C E O
R A    22 -141.5 -1.18879352718417 C E O
S A    23 -158.4 -1.49764628729539 C E D
P A    24  -80.0 -0.0648618853593512 C E D
S A    25 -159.0 -1.5086114740449 C E D
S A    26  -64.9 0.211095314503329 C E D
V A    27  -95.9 -0.355439334221379 C B D
T A    28  -86.0 -0.174513752854456 C E D
G A    29  -98.4 -0.401127612344339 C B O
N A    30 -126.0 -0.90552620282182 C E D
A A    31  -90.4 -0.254925122350866 H E D
L A    32  -53.3 0.423088924993865 H B D
W A    33  -77.6 -0.0210011383613093 H B O
K A    34  -56.5 0.364607928996475 H E O
A A    35  -58.5 0.328057306498107 H B O
M A    36  -67.4 0.165407036380368 H B O
E A    37  -57.3 0.349987679997128 H B O
K A    38  -81.8 -0.0977574456078826 H E O
S A    39 -149.4 -1.33316848605273 C E O
S A    40  -90.7 -0.260407715725621 C E O
L A    41  -75.6 0.015549484137059 C B O
T A    42 -108.9 -0.593018380460772 C E O
Q A    43 -111.5 -0.640534189708651 C E O
H A    44 -156.5 -1.46292319592194 C E O
S A    45  -90.4 -0.254925122350866 C B O
W A    46  -94.7 -0.333508960722358 C B O
Q A    47  -55.3 0.386538302495496 H E O
S A    48  -54.1 0.408468675994517 H E O
L A    49  -65.4 0.201957658878737 H B O
K A    50  -71.0 0.0996159158833058 H E O
D A    51  -64.9 0.211095314503329 H E O
R A    52  -65.1 0.207440252253492 H E O
Y A    53  -58.4 0.329884837623026 H B O
L A    54  -69.7 0.123373820507245 H B O
K A    55  -60.7 0.287851621749902 H E O
H A    56 -169.9 -1.707812366661 H E O
L A    57 -129.9 -0.976799916693639 C B O
>2FVT	A
Q A     3  -82.8 -0.116032756857067 C E D
R A     4   60.8 2.50830193852577 C E D
S A     5 -158.5 -1.4994738184203 C B D
E A     6  -68.9 0.137994069506592 C E D
I A     7  -75.8 0.0118944218872221 C E D
P A     8  -59.1 0.317092119748597 C B D
H A     9 -103.6 -0.496159230840096 C E D
F A    10  -84.3 -0.143445723730843 C B D
P A    11  -87.0 -0.19278906410364 C B D
R A    12   61.4 2.51926712527528 C E O
T A    13 -114.1 -0.688049998956529 C E O
A A    14 -104.3 -0.508951948714525 C B O
A A    15 -105.6 -0.532709853338464 C B O
I A    16 -108.5 -0.585708255961098 C B O
D A    17 -142.2 -1.2015862450586 C B O
A A    18   52.9 2.36392697965722 C B O
Y A    19 -107.5 -0.567432944711914 E B O
G A    20  148.8 4.11652932845397 E B O
K A    21  -75.2 0.0228596086367325 C E O
G A    22   96.5 3.16073055012164 C E O
G A    23   91.1 3.06204386937605 E B O
F A    24 -111.6 -0.642361720833569 E B O
Y A    25  -92.7 -0.296958338223989 E B O
F A    26 -142.7 -1.21072390068319 C B O
A A    27   60.7 2.50647440740085 C B O
G A    28   91.4 3.06752646275081 C E O
M A    29 -136.2 -1.0919343775635 C E O
S A    30  -63.3 0.240335812502024 E E O
H A    31 -119.8 -0.792219273076879 E B O
Q A    32 -116.2 -0.726428152579816 C E O
G A    33   93.0 3.0967669607495 C B O
S A    34 -141.9 -1.19610365168385 E B O
L A    35 -114.1 -0.688049998956529 E B O
L A    36 -106.3 -0.545502571212893 E B O
F A    37  -78.3 -0.0337938562357382 E B O
L A    38 -107.7 -0.571088006961751 C B O
P A    39  -57.1 0.353642742246965 C B O
D A    40  -70.9 0.101443447008224 C E O
A A    41 -169.8 -1.70598483553608 C E O
V A    42  -90.1 -0.249442528976111 E B O
W A    43 -103.0 -0.485194044090586 E B O
G A    44  -93.0 -0.302440931598745 E E O
W A    45 -100.6 -0.441333297092544 E B O
D A    46 -100.3 -0.435850703717789 C E O
V A    47 -102.9 -0.483366512965668 C B O
T A    48  -93.4 -0.309751056098418 C E O
K A    49 -139.2 -1.14676031131105 C E O
P A    50  -56.5 0.364607928996475 C B O
E A    51   71.3 2.70019270664221 C E O
Q A    52  -76.9 -0.00820842048688058 C E O
I A    53  -77.8 -0.0246562006111461 C B O
D A    54 -108.8 -0.591190849335854 C E O
R A    55  -59.6 0.307954464124005 C E O
Y A    56  -76.7 -0.00455335823704371 C E O
S A    57  -73.5 0.0539276377603455 C B O
L A    58  -88.6 -0.222029562102334 C B O
Q A    59  -49.8 0.487052514366009 H E O
R A    60  -66.6 0.180027285379716 H B O
V A    61  -74.9 0.0283422020114876 H B O
F A    62  -63.6 0.234853219127268 H B O
D A    63  -59.6 0.307954464124005 H E O
N A    64 -111.7 -0.644189251958488 C B O
A A    65  -67.3 0.167234567505287 C B O
N A    66  -71.8 0.0849956668839586 C E O
A A    67 -100.6 -0.441333297092544 C E O
I A    68 -105.5 -0.530882322213546 C B O
D A    69  -96.3 -0.362749458721052 C B O
T A    70 -117.3 -0.746530994953919 E B O
L A    71 -119.7 -0.790391741951961 E B O
I A    72  -93.7 -0.315233649473174 E B O
V A    73 -101.8 -0.463263670591565 E B O
G A    74  -96.3 -0.362749458721052 E B O
T A    75  -84.4 -0.145273254855761 C B O
G A    76   87.5 2.99625274887899 C B O
A A    77  -94.2 -0.324371305097766 C E O
D A    78 -127.5 -0.932939169695597 C E O
V A    79  -90.8 -0.26223524685054 C B O
W A    80  -97.9 -0.391989956719747 C E O
I A    81  -87.0 -0.19278906410364 C E O
A A    82  -62.1 0.262266186001044 C B O
P A    83  -54.9 0.39384842699517 C E O
R A    84  -50.9 0.466949671991906 H E O
Q A    85  -61.8 0.2677487793758 H E O
L A    86  -61.6 0.271403841625636 H B O
R A    87  -64.6 0.216577907878084 H B O
E A    88  -73.3 0.0575827000101824 H E O
A A    89  -64.4 0.220232970127921 H B O
L A    90  -63.6 0.234853219127268 H B O
R A    91  -60.9 0.284196559500065 H E O
G A    92  -71.3 0.0941333225085506 C E O
V A    93  -94.6 -0.331681429597439 C E O
N A    94   71.3 2.70019270664221 C E O
V A    95  -92.5 -0.293303275974153 C B O
V A    96  -73.6 0.0521001066354272 E E O
L A    97  -90.2 -0.251270060101029 E B O
D A    98 -137.9 -1.12300240668711 E B O
T A    99 -106.1 -0.541847508963056 E B O
M A   100 -146.6 -1.28199761455501 E B O
Q A   101  -77.3 -0.0155185449865541 C E O
T A   102  -54.0 0.410296207119436 H B O
G A   103  -55.6 0.381055709120741 H E O
P A   104  -59.0 0.318919650873515 H B O
A A   105  -65.1 0.207440252253492 H B O
I A   106  -59.1 0.317092119748597 H B O
R A   107  -63.6 0.234853219127268 H E O
T A   108  -62.0 0.264093717125963 H B O
Y A   109  -61.8 0.2677487793758 H B O
N A   110  -59.6 0.307954464124005 H B O
I A   111  -77.6 -0.0210011383613093 H B O
M A   112  -77.6 -0.0210011383613093 H B O
I A   113  -63.9 0.229370625752513 H B O
G A   114  -87.2 -0.196444126353477 H B O
E A   115  -72.1 0.0795130735092034 H B O
R A   116  -99.2 -0.415747861343686 C E O
R A   117   66.6 2.61429874377104 C B O
R A   118 -108.7 -0.589363318210935 C B O
V A   119 -105.6 -0.532709853338464 E B O
A A   120 -115.8 -0.719118028080142 E B O
A A   121 -114.5 -0.695360123456203 E B O
A A   122 -104.1 -0.505296886464688 E B O
L A   123 -109.1 -0.596673442710609 E B O
I A   124 -101.5 -0.45778107721681 E B O
A A   125  -76.3 0.00275676626263004 C B D
V A   126  -66.3 0.185509878754471 C B D
P A   127  -73.6 0.0521001066354272 C E D
L A   128  -67.7 0.159924443005613 C E D
E A   129  -92.0 -0.284165620349561 C E O
H A   130   46.8 2.25244758103719 C E D
H A   131  -93.0 -0.302440931598745 C E D
H A   132 -129.0 -0.960352136569373 C E D
H A   133   70.2 2.6800898642681 C E D
>1B3A	A
S A     4  -64.1 0.225715563502676 C E D
S A     5 -100.5 -0.439505765967626 C E O
D A     6  -78.0 -0.028311262860983 C E O
T A     7  -67.8 0.158096911880695 C B  O
T A     8 -139.3 -1.14858784243597 E B  O
P A     9  -71.6 0.0886507291337954 E B  O
A A    10 -121.7 -0.826942364450329 E B  O
B A    11 -108.7 -0.589363318210935 E B  O
F A    12 -121.2 -0.817804708825737 C B O
A A    13 -162.8 -1.5780576567918 C E O
Y A    14 -117.7 -0.753841119453592 C B O
I A    15  -63.5 0.236680750252187 C B O
A A    16  -76.2 0.00458429738754835 C E O
R A    17 -125.6 -0.898216078322147 C E O
P A    18  -60.3 0.295161746249576 C E O
L A    19  -58.7 0.32440224424827 C B O
P A    20  -61.3 0.276886435000392 C E O
R A    21  -55.8 0.377400646870904 C E O
A A    22  -66.9 0.174544692004961 C E O
H A    23  -87.3 -0.198271657478395 C B O
I A    24 -101.4 -0.455953546091891 E B O
K A    25 -113.7 -0.680739874456856 E E O
E A    26 -148.2 -1.31123811255371 E E O
Y A    27 -145.6 -1.26372230330583 E B O
F A    28 -151.8 -1.37702923305077 E B O
Y A    29  -97.0 -0.375542176595481 E E O
T A    30  -69.5 0.127028882757082 C E O
S A    31  -51.2 0.461467078617151 C B  O
G A    32  -66.0 0.190992472129226 C B  O
K A    33  -78.1 -0.0301387939859013 C B  O
A A    34  -66.5 0.181854816504634 C B  O
S A    35  -67.0 0.172717160880042 C E O
N A    36 -116.3 -0.728255683704734 C E O
P A    37  -78.2 -0.0319663251108199 C E O
A A    38 -161.4 -1.55247222104294 C B O
V A    39  -96.2 -0.360921927596134 E B O
V A    40 -109.1 -0.596673442710609 E B O
F A    41  -95.5 -0.348129209721705 E B O
V A    42 -103.0 -0.485194044090586 E B O
T A    43  -90.7 -0.260407715725621 E B O
R A    44  -73.8 0.0484450443855903 C E O
K A    45  -95.6 -0.349956740846623 C E O
N A    46   60.8 2.50830193852577 C E O
R A    47  -75.2 0.0228596086367325 C B  O
Q A    48 -120.5 -0.805011990951308 E B  O
V A    49 -120.3 -0.801356928701471 E B  O
B A    50  -73.2 0.0594102311351007 E B  O
A A    51 -143.5 -1.22534414968254 E B O
N A    52  -80.6 -0.0758270721088616 C E O
P A    53  -59.8 0.304299401874168 C B O
E A    54  -90.3 -0.253097591225948 C E O
K A    55  -69.8 0.121546289382327 C E O
K A    56  -57.0 0.355470273371883 H E O
W A    57  -66.3 0.185509878754471 H B O
V A    58  -64.2 0.223888032377758 H B O
R A    59  -68.3 0.148959256256103 H E O
E A    60  -65.7 0.196475065503982 H E O
Y A    61  -65.3 0.203785190003655 H B O
I A    62  -59.1 0.317092119748597 H B O
N A    63  -57.1 0.353642742246965 H E O
S A    64  -61.7 0.269576310500718 H E O
L A    65  -60.7 0.287851621749902 H B O
E A    66  -73.3 0.0575827000101824 H E O
>1KQQ	A
S A     5 -113.1 -0.669774687707345 C E D
F A     6  -56.9 0.357297804496802 H B D
E A     7  -63.3 0.240335812502024 H E D
E A     8  -57.0 0.355470273371883 H E D
Q A     9  -74.0 0.0447899821357534 H B D
F A    10  -56.2 0.370090522371231 H B D
K A    11  -60.7 0.287851621749902 H E D
Q A    12  -66.4 0.183682347629553 H E D
V A    13  -73.3 0.0575827000101824 H B D
R A    14  -54.8 0.395675958120088 H E D
Q A    15  -59.8 0.304299401874168 H E D
L A    16  -70.8 0.103270978133143 H B D
Y A    17  -79.3 -0.0520691674849223 H B D
E A    18  -66.2 0.187337409879389 H E D
I A    19  -36.2 0.735596747354913 C B D
N A    20 -171.7 -1.74070792690953 C E D
D A    21  -90.8 -0.26223524685054 C E D
D A    22 -112.4 -0.656981969832917 C E D
P A    23  -48.5 0.510810418989948 H E D
K A    24  -60.1 0.298816808499413 H E D
R A    25  -61.3 0.276886435000392 H B D
K A    26  -59.9 0.302471870749249 H E O
E A    27  -53.5 0.419433862744028 H E O
F A    28  -64.5 0.218405439003003 H B O
L A    29  -55.5 0.38288324024566 H B O
D A    30  -62.0 0.264093717125963 H E O
D A    31  -66.7 0.178199754254797 H E O
L A    32  -57.9 0.339022493247618 H B O
F A    33  -61.2 0.27871396612531 H B O
S A    34  -70.8 0.103270978133143 H E O
F A    35  -57.4 0.34816014887221 H B O
M A    36  -56.7 0.360952866746639 H B O
Q A    37  -54.4 0.402986082619762 H E O
K A    38  -67.1 0.170889629755124 H E O
R A    39  -64.4 0.220232970127921 H E O
G A    40   94.2 3.11869733424852 C E O
T A    41 -117.2 -0.744703463829 C B O
P A    42  -83.5 -0.128825474731496 C E O
I A    43  -86.9 -0.190961532978722 C B O
N A    44  -85.3 -0.161721034980027 C E O
R A    45 -156.2 -1.45744060254718 C E O
L A    46  -70.8 0.103270978133143 C B O
P A    47  -52.8 0.432226580618457 C B O
I A    48 -105.1 -0.523572197713872 C E O
M A    49 -142.2 -1.2015862450586 C B O
A A    50   63.4 2.55581774777365 C E O
K A    51   60.5 2.50281934515102 C E O
S A    52 -137.3 -1.1120372199376 C E O
V A    53  -69.3 0.130683945006919 C E O
L A    54  -84.4 -0.145273254855761 C B O
D A    55  -66.3 0.185509878754471 C B O
L A    56  -55.6 0.381055709120741 H B O
Y A    57  -76.3 0.00275676626263004 H B O
E A    58  -61.3 0.276886435000392 H B O
L A    59  -58.8 0.322574713123352 H B O
Y A    60  -56.7 0.360952866746639 H B O
N A    61  -42.7 0.616807224235216 H E O
L A    62  -71.2 0.0959608536334689 H B O
V A    63  -59.2 0.315264588623678 H B O
I A    64  -68.0 0.154441849630858 H E O
A A    65  -53.7 0.415778800494191 H E O
R A    66  -91.3 -0.271372902475132 C E O
G A    67   85.3 2.95604706413078 C E O
G A    68  137.0 3.9008806557136 C B O
L A    69  -49.8 0.487052514366009 H B O
V A    70  -59.1 0.317092119748597 H E O
D A    71  -56.3 0.368262991246312 H E O
V A    72  -63.3 0.240335812502024 H B O
I A    73  -66.0 0.190992472129226 H B O
N A    74  -57.1 0.353642742246965 H E O
K A    75  -94.4 -0.328026367347603 H E O
K A    76   58.8 2.4717513160274 C E O
L A    77  -91.8 -0.280510558099724 C E O
W A    78  -64.3 0.222060501252839 H B O
Q A    79  -50.1 0.481569920991254 H E O
E A    80  -68.5 0.145304194006266 H E O
I A    81  -68.4 0.147131725131184 H B O
I A    82  -53.1 0.426743987243701 H B O
K A    83  -72.0 0.0813406046341217 H E O
G A    84  -50.6 0.472432265366662 H E O
L A    85  -91.6 -0.276855495849887 C B O
H A    86   65.9 2.60150602589661 C E O
L A    87  -73.0 0.0630652933849376 C B O
P A    88  -73.3 0.0575827000101824 C E O
S A    89  -62.3 0.258611123751208 C E O
S A    90  -65.8 0.194647534379063 C E O
I A    91  -98.3 -0.39930008121942 C B O
T A    92  -76.2 0.00458429738754835 C E O
S A    93  -96.1 -0.359094396471215 C B O
A A    94  -61.3 0.276886435000392 H B O
A A    95  -48.4 0.512637950114867 H B O
L A    96  -58.9 0.320747181998434 H E O
T A    97  -60.1 0.298816808499413 H B O
L A    98  -70.5 0.108753571507898 H B O
R A    99  -66.3 0.185509878754471 H B O
T A   100  -55.7 0.379228177995823 H E O
Q A   101  -65.7 0.196475065503982 H B O
Y A   102  -55.7 0.379228177995823 H B O
M A   103  -53.1 0.426743987243701 H B O
K A   104  -72.4 0.0740304801344479 H E O
Y A   105  -85.5 -0.165376097229864 H B O
L A   106  -94.5 -0.329853898472521 C B O
Y A   107  -63.0 0.245818405876779 H B O
P A   108  -68.5 0.145304194006266 H B O
Y A   109  -57.0 0.355470273371883 H B O
E A   110  -68.9 0.137994069506592 H B O
C A   111  -81.0 -0.0831371966085353 H B O
E A   112  -67.8 0.158096911880695 H E D
K A   113  -73.7 0.0502725755105086 H E D
K A   114 -114.5 -0.695360123456203 C E D
N A   115   57.3 2.44433834915363 C E D
L A   116  -66.1 0.189164941004308 C E D
S A   117 -154.5 -1.42637257342357 C E D
T A   118 -129.0 -0.960352136569373 C E D
P A   119  -55.5 0.38288324024566 H E D
A A   120  -63.3 0.240335812502024 H E D
E A   121  -67.3 0.167234567505287 H E D
L A   122  -65.6 0.1983025966289 H B D
Q A   123  -56.9 0.357297804496802 H B D
A A   124  -61.5 0.273231372750555 H E D
A A   125  -68.3 0.148959256256103 H B D
I A   126  -64.1 0.225715563502676 H E D
D A   127  -61.1 0.280541497250228 H E D
G A   128  -60.8 0.286024090624984 H E D
N A   129  -94.1 -0.322543773972847 H E D
R A   130  -63.9 0.229370625752513 C E D
R A   131  -63.8 0.231198156877431 C E D
>1EQ1	A
P A     3  -79.0 -0.0465865741101671 C E D
A A     4 -156.7 -1.46657825817177 C E D
G A     5  171.3 4.52772383156062 C E D
G A     6  113.0 3.46227318573318 C E D
N A     7  -57.3 0.349987679997128 C E D
A A     8   63.2 2.55216268552381 C B D
F A     9  -98.3 -0.39930008121942 C B D
E A    10  -69.8 0.121546289382327 C E D
E A    11  -60.4 0.293334215124657 H E D
M A    12  -64.0 0.227543094627595 H B D
E A    13  -77.8 -0.0246562006111461 H E D
K A    14  -77.6 -0.0210011383613093 H E D
H A    15  -69.4 0.128856413882 H B D
A A    16  -72.6 0.0703754178846113 H B D
K A    17  -60.6 0.289679152874821 H E D
E A    18  -52.5 0.437709173993212 H E D
F A    19  -77.9 -0.0264837317360647 H B D
Q A    20  -78.2 -0.0319663251108199 H E D
K A    21  -77.5 -0.0191736072363909 H E D
T A    22  -77.6 -0.0210011383613093 H E D
F A    23  -78.0 -0.028311262860983 H B D
S A    24  -64.0 0.227543094627595 H E D
E A    25  -85.5 -0.165376097229864 H E D
Q A    26  -77.5 -0.0191736072363909 H B D
F A    27  -45.9 0.558326228237827 H B D
N A    28  -65.0 0.20926778337841 H E D
S A    29  -77.7 -0.0228286694862278 H E D
L A    30  -56.5 0.364607928996475 H B D
V A    31  -43.7 0.598531912986032 C E D
N A    32  -81.9 -0.0995849767328011 C E D
S A    33 -117.3 -0.746530994953919 C E D
K A    34  -83.4 -0.126997943606577 C E D
N A    35 -160.5 -1.53602444091867 C E D
T A    36 -142.6 -1.20889636955828 C E D
Q A    37   62.6 2.5411974987743 C E D
D A    38 -146.1 -1.27285995893042 C E D
F A    39 -116.3 -0.728255683704734 C B D
N A    40  -88.8 -0.225684624352171 C E D
K A    41  -43.9 0.594876850736195 H E D
A A    42  -61.5 0.273231372750555 H B D
L A    43  -69.8 0.121546289382327 H B D
K A    44  -77.6 -0.0210011383613093 H E D
D A    45  -67.8 0.158096911880695 H E D
G A    46  -76.7 -0.00455335823704371 H E D
S A    47  -74.0 0.0447899821357534 H E D
D A    48  -57.8 0.340850024372536 H E D
S A    49  -75.7 0.0137219530121404 H E D
V A    50  -59.9 0.302471870749249 H B D
L A    51  -66.2 0.187337409879389 H B D
Q A    52  -71.8 0.0849956668839586 H E D
Q A    53  -77.6 -0.0210011383613093 H B D
L A    54  -71.6 0.0886507291337954 H B D
S A    55  -69.9 0.119718758257408 H E D
A A    56  -73.4 0.0557551688852638 H E D
F A    57  -58.0 0.337194962122699 H B D
S A    58  -49.1 0.499845232240438 H B D
S A    59  -77.6 -0.0210011383613093 H E D
S A    60  -76.9 -0.00820842048688058 H E D
L A    61  -77.6 -0.0210011383613093 H B D
Q A    62  -48.3 0.514465481239785 H E D
G A    63  -53.9 0.412123738244354 H E D
A A    64  -76.6 -0.00272582711212514 H B D
I A    65  -77.4 -0.0173460761114726 H B D
S A    66  -58.7 0.32440224424827 C E D
D A    67 -167.2 -1.65846902628821 C E D
A A    68  -66.6 0.180027285379716 C B D
N A    69 -129.5 -0.969489792193965 C E D
G A    70  162.4 4.36507356144288 C E D
K A    71  -90.6 -0.258580184600703 C E D
A A    72 -103.8 -0.499814293089933 H B D
K A    73  -46.9 0.540050916988643 H E D
E A    74  -76.7 -0.00455335823704371 H E D
A A    75  -54.5 0.401158551494844 H B D
L A    76  -77.5 -0.0191736072363909 H B D
E A    77  -75.1 0.024687139761651 H E D
Q A    78  -71.8 0.0849956668839586 H E D
A A    79  -52.9 0.430399049493538 H B D
R A    80  -77.5 -0.0191736072363909 H E D
Q A    81  -74.5 0.0356523265111614 H E D
N A    82  -60.3 0.295161746249576 H E D
V A    83  -80.5 -0.0739995409839433 H B D
E A    84  -77.7 -0.0228286694862278 H E D
K A    85  -77.8 -0.0246562006111461 H E D
T A    86  -54.5 0.401158551494844 H B D
A A    87  -80.5 -0.0739995409839433 H B D
E A    88  -68.9 0.137994069506592 H E D
E A    89  -43.3 0.605842037485706 C E D
L A    90  -80.7 -0.0776546032337802 C B D
R A    91  -66.4 0.183682347629553 C E D
K A    92  -76.8 -0.00638088936196201 C E D
A A    93 -106.0 -0.540019977838138 C E D
H A    94  164.7 4.407106777316 C B D
P A    95  -78.1 -0.0301387939859013 H E D
D A    96  -80.5 -0.0739995409839433 H E D
V A    97  -59.4 0.311609526373842 H B D
E A    98  -80.1 -0.0666894164842695 H E D
K A    99  -80.7 -0.0776546032337802 H E D
E A   100  -85.7 -0.169031159479701 C E D
A A   101   43.3 2.18848399166505 C B D
N A   102  -84.9 -0.154410910480353 C E D
A A   103 -139.2 -1.14676031131105 C E D
F A   104  -75.9 0.0100668907623035 C B D
K A   105  -66.0 0.190992472129226 H E D
D A   106  -58.3 0.331712368747944 H E D
K A   107  -61.6 0.271403841625636 H E D
L A   108  -77.1 -0.0118634827367172 H B D
Q A   109  -53.6 0.417606331619109 H E D
A A   110  -77.6 -0.0210011383613093 H E D
A A   111  -77.6 -0.0210011383613093 H B D
V A   112  -75.7 0.0137219530121404 H B D
Q A   113  -51.5 0.455984485242396 H E D
T A   114  -77.4 -0.0173460761114726 H E D
T A   115  -44.6 0.582084132861766 H B D
V A   116  -76.6 -0.00272582711212514 H B D
Q A   117  -62.0 0.264093717125963 H E D
E A   118  -70.1 0.116063696007572 H E D
S A   119  -59.8 0.304299401874168 H B D
Q A   120  -77.5 -0.0191736072363909 H E D
K A   121  -69.1 0.134339007256756 H E D
L A   122  -73.7 0.0502725755105086 H B D
A A   123  -70.0 0.11789122713249 H B D
K A   124  -74.8 0.0301697331364062 H E D
E A   125  -62.1 0.262266186001044 H E D
V A   126  -75.6 0.015549484137059 H B D
A A   127  -64.6 0.216577907878084 H B D
S A   128  -45.2 0.571118946112256 C E D
N A   129   68.2 2.64353924176973 C E D
M A   130  -93.7 -0.315233649473174 C B D
E A   131  -72.8 0.0667203556347744 C E D
E A   132   62.4 2.53754243652447 C E D
T A   133  178.5 4.65930607255474 C B D
N A   134  -78.2 -0.0319663251108199 C B D
K A   135  -73.2 0.0594102311351007 C E D
K A   136  -72.2 0.0776855423842848 C E D
L A   137  -78.8 -0.0429315118603302 C B D
A A   138  -62.1 0.262266186001044 H B D
P A   139  -75.8 0.0118944218872221 H E D
K A   140  -97.1 -0.377369707720399 H E D
I A   141  -80.3 -0.0703444787341064 H B D
K A   142  -71.5 0.0904782602587137 H E D
Q A   143  -67.7 0.159924443005613 H E D
A A   144  -65.1 0.207440252253492 H B D
Y A   145  -43.9 0.594876850736195 H B D
D A   146  -73.4 0.0557551688852638 H E D
D A   147  -77.9 -0.0264837317360647 H E D
F A   148  -77.5 -0.0191736072363909 H B D
V A   149  -66.6 0.180027285379716 H B D
K A   150  -77.9 -0.0264837317360647 H E D
H A   151  -77.9 -0.0264837317360647 H E D
A A   152  -47.5 0.529085730239132 H B D
E A   153  -77.6 -0.0210011383613093 H E D
E A   154  -49.3 0.496190169990601 H E D
V A   155  -77.7 -0.0228286694862278 H B D
Q A   156  -59.4 0.311609526373842 H B D
K A   157  -68.9 0.137994069506592 H E D
K A   158  -76.0 0.00823935963738523 H E D
L A   159  -43.8 0.596704381861114 H B D
H A   160  -58.1 0.335367430997781 H E D
E A   161  -73.6 0.0521001066354272 H E D
A A   162  -76.8 -0.00638088936196201 H B D
A A   163  -72.6 0.0703754178846113 C B D
T A   164 -130.5 -0.987765103443149 C E D
>1WSX	A
L A   149  -59.3 0.31343705749876 C E D
G A   150  166.4 4.43817480643961 C E D
S A   151 -100.2 -0.43402317259287 C E D
E A   152  -71.0 0.0996159158833058 C E O
D A   153 -113.5 -0.677084812207019 C E O
D A   154  -85.2 -0.159893503855109 H E D
L A   155  -60.1 0.298816808499413 H B O
Y A   156  -38.4 0.695391062606708 H B O
R A   157  -55.4 0.384710771370578 H E O
Q A   158  -72.2 0.0776855423842848 H B O
S A   159  -43.9 0.594876850736195 H B O
L A   160  -82.6 -0.11237769460723 H B O
E A   161  -56.8 0.35912533562172 H E O
I A   162  -77.6 -0.0210011383613093 H B O
I A   163  -62.2 0.260438654876126 H B O
S A   164  -63.6 0.234853219127268 H B O
R A   165  -57.7 0.342677555497454 H E O
Y A   166  -70.6 0.10692604038298 H B O
L A   167  -61.0 0.282369028375147 H B O
R A   168  -69.6 0.125201351632164 H E O
E A   169  -70.2 0.114236164882653 H E O
Q A   170  -78.5 -0.0374489184855751 H B O
A A   171  -56.1 0.371918053496149 H B D
T A   172  -69.7 0.123373820507245 H E D
G A   173   91.3 3.06569893162589 C E D
S A   174  -90.0 -0.247614997851192 C B D
K A   175  -73.7 0.0502725755105086 C E D
D A   176  -66.4 0.183682347629553 C E D
S A   177  -89.9 -0.245787466726274 C E D
K A   178  -90.3 -0.253097591225948 C E D
P A   179  -78.2 -0.0319663251108199 C E D
L A   180  -61.7 0.269576310500718 C E D
G A   181 -177.0 -1.83756707653021 C E D
E A   182 -141.0 -1.17965587155958 C E D
A A   183  -60.8 0.286024090624984 C E D
G A   184   99.6 3.21738401499412 C E D
A A   185  -84.7 -0.150755848230517 H E D
A A   186  -51.4 0.457812016367314 H E D
G A   187  -54.0 0.410296207119436 H B D
R A   188  -56.7 0.360952866746639 H E D
R A   189  -86.9 -0.190961532978722 H E D
A A   190  -78.3 -0.0337938562357382 H B D
L A   191  -58.7 0.32440224424827 H B D
E A   192  -82.2 -0.105067570107556 H E D
T A   193  -66.7 0.178199754254797 H B D
L A   194  -52.3 0.441364236243049 H B O
R A   195  -61.5 0.273231372750555 H E O
R A   196  -68.6 0.143476662881348 H E O
V A   197  -55.9 0.375573115745986 H B O
G A   198  -74.1 0.0429624510108351 H B O
D A   199  -58.3 0.331712368747944 H E O
G A   200  -76.9 -0.00820842048688058 H E O
V A   201  -49.7 0.488880045490927 H B O
Q A   202  -61.2 0.27871396612531 H E O
R A   203  -72.5 0.0722029490095296 H E O
N A   204  -91.9 -0.282338089224642 H E O
H A   205 -113.9 -0.684394936706693 H B O
E A   206  -34.1 0.7739749009782 H E O
T A   207  -75.4 0.0192045463868956 H E O
A A   208  -66.8 0.176372223129879 H B O
F A   209  -50.7 0.470604734241743 H B O
Q A   210  -64.6 0.216577907878084 H E O
G A   211  -76.7 -0.00455335823704371 H E O
M A   212  -69.7 0.123373820507245 H B O
L A   213  -65.6 0.1983025966289 H B O
R A   214  -59.0 0.318919650873515 H E O
K A   215  -65.5 0.200130127753818 H E O
L A   216  -91.5 -0.275027964724969 C B O
D A   217 -170.6 -1.72060508453543 C E O
I A   218  -59.1 0.317092119748597 C B O
K A   219 -122.1 -0.834252488950002 C E O
N A   220 -151.1 -1.36423651517634 C E O
E A   221  -68.9 0.137994069506592 C E O
G A   222  -84.8 -0.152583379355435 C E O
D A   223  -71.4 0.092305791383632 C B O
V A   224  -60.8 0.286024090624984 H B O
K A   225  -60.1 0.298816808499413 H E O
S A   226  -65.2 0.205612721128574 H B O
F A   227  -64.7 0.214750376753166 H B O
S A   228  -58.5 0.328057306498107 H B O
R A   229  -58.6 0.326229775373189 H E O
V A   230  -68.5 0.145304194006266 H B O
M A   231  -54.7 0.397503489245007 H B O
V A   232  -79.8 -0.0612068231095143 H E O
H A   233  -58.8 0.322574713123352 H E O
V A   234  -70.0 0.11789122713249 H B O
F A   235  -97.7 -0.38833489446991 C B O
K A   236  -58.0 0.337194962122699 C E O
D A   237  -75.6 0.015549484137059 C E O
G A   238  -58.1 0.335367430997781 C B O
V A   239  -70.3 0.112408633757735 C B O
T A   240  -91.0 -0.265890309100376 C B O
N A   241 -129.7 -0.973144854443801 C B O
W A   242  -54.0 0.410296207119436 H B O
G A   243  -58.5 0.328057306498107 H B O
R A   244  -64.7 0.214750376753166 H B O
I A   245  -60.9 0.284196559500065 H B O
V A   246  -69.6 0.125201351632164 H B O
T A   247  -69.8 0.121546289382327 H B O
L A   248  -63.2 0.242163343626942 H B O
I A   249  -64.0 0.227543094627595 H B O
S A   250  -67.3 0.167234567505287 H B O
F A   251  -68.7 0.141649131756429 H B O
G A   252  -59.5 0.309781995248923 H B O
A A   253  -67.9 0.156269380755776 H B O
F A   254  -72.6 0.0703754178846113 H B O
V A   255  -72.1 0.0795130735092034 H B O
A A   256  -67.3 0.167234567505287 H B O
K A   257  -65.7 0.196475065503982 H B O
H A   258  -70.4 0.110581102632816 H E O
L A   259  -60.4 0.293334215124657 H B O
K A   260  -79.2 -0.050241636360004 H B O
S A   261  -69.2 0.132511476131837 H E O
V A   262 -104.7 -0.516262073214199 C E O
N A   263   64.8 2.58140318352251 C E O
Q A   264 -128.5 -0.951214480944781 C B O
E A   265  -48.4 0.512637950114867 H E O
S A   266  -55.0 0.392020895870252 H E O
F A   267  -87.4 -0.200099188603314 H B O
I A   268  -70.2 0.114236164882653 H B O
E A   269  -50.8 0.468777203116825 H E O
P A   270  -68.9 0.137994069506592 H E O
L A   271  -63.6 0.234853219127268 H B O
A A   272  -63.1 0.24399087475186 H B O
E A   273  -58.3 0.331712368747944 H E O
T A   274  -79.2 -0.050241636360004 H B O
I A   275  -52.5 0.437709173993212 H B O
T A   276  -69.8 0.121546289382327 H B O
D A   277  -47.6 0.527258199114214 H E O
V A   278  -64.9 0.211095314503329 H B O
L A   279  -76.8 -0.00638088936196201 H B O
V A   280  -76.7 -0.00455335823704371 H E O
R A   281  -75.1 0.024687139761651 H E O
T A   282  -87.6 -0.20375425085315 H B O
K A   283 -115.0 -0.704497779080795 C B O
R A   284  -65.4 0.201957658878737 H B O
D A   285  -48.6 0.50898288786503 H E O
W A   286  -62.0 0.264093717125963 H B O
L A   287  -55.9 0.375573115745986 H B O
V A   288  -86.4 -0.18182387735413 H E O
K A   289  -84.9 -0.154410910480353 H E O
Q A   290 -128.7 -0.954869543194617 C E O
R A   291   41.2 2.15010583804176 C E O
G A   292   49.4 2.29996339028507 C B O
W A   293  -29.0 0.867178988349039 H B O
D A   294  -48.3 0.514465481239785 H E O
G A   295  -59.0 0.318919650873515 H B O
F A   296  -43.7 0.598531912986032 H B O
V A   297  -74.8 0.0301697331364062 H B O
E A   298  -60.0 0.300644339624331 H E O
F A   299  -72.7 0.0685478867596927 H E O
F A   300 -113.5 -0.677084812207019 C B O
H A   301  -84.7 -0.150755848230517 C E O
V A   302 -101.1 -0.450470952717136 C E O
Q A   303 -102.1 -0.46874626396632 C E O
D A   304 -120.2 -0.799529397576553 C E O
L A   305 -112.9 -0.666119625457509 C E D
E A   306 -130.7 -0.991420165692986 C E D
>1NEN	D
A D     5  -59.9 0.302471870749249 C B D
S D     6  -79.5 -0.0557242297347592 C B D
A D     7  -63.8 0.231198156877431 C E D
L D     8  -64.0 0.227543094627595 C B O
G D     9  -59.0 0.318919650873515 C B O
R D    10  -66.5 0.181854816504634 C E O
N D    11 -148.2 -1.31123811255371 C E O
G D    12  -58.9 0.320747181998434 H B O
V D    13  -47.2 0.534568323613888 H B O
H D    14  -60.1 0.298816808499413 H E O
D D    15  -62.0 0.264093717125963 H B O
F D    16  -52.8 0.432226580618457 H B O
I D    17  -60.6 0.289679152874821 H B O
L D    18  -51.0 0.465122140866988 H B O
V D    19  -67.6 0.161751974130532 H B O
R D    20  -64.7 0.214750376753166 H B O
A D    21  -70.5 0.108753571507898 H B O
T D    22  -66.5 0.181854816504634 H B O
A D    23  -57.3 0.349987679997128 H B O
I D    24  -56.1 0.371918053496149 H B O
V D    25  -55.7 0.379228177995823 H B O
L D    26  -69.8 0.121546289382327 H B O
T D    27  -67.1 0.170889629755124 H B O
L D    28  -58.0 0.337194962122699 H E O
Y D    29  -42.8 0.614979693110298 H B O
I D    30  -56.9 0.357297804496802 H E O
I D    31  -50.3 0.477914858741417 H E O
Y D    32  -51.1 0.46329460974207 H B O
M D    33  -68.8 0.139821600631511 H B O
V D    34  -67.6 0.161751974130532 H B O
G D    35  -49.8 0.487052514366009 H E O
F D    36  -71.6 0.0886507291337954 H B O
F D    37  -62.9 0.247645937001697 H B O
A D    38  -85.4 -0.163548566104946 C B O
T D    39 -133.2 -1.03710844381595 C B O
S D    40 -110.3 -0.61860381620963 C B O
G D    41   71.4 2.70202023776712 C E O
E D    42  -85.8 -0.170858690604619 C E O
L D    43  -86.0 -0.174513752854456 C B O
T D    44  -90.9 -0.264062777975458 C E O
Y D    45  -58.4 0.329884837623026 H B O
E D    46  -68.6 0.143476662881348 H E O
V D    47  -74.6 0.0338247953862431 H E O
W D    48  -60.8 0.286024090624984 H B O
I D    49  -61.3 0.276886435000392 H B O
G D    50  -68.1 0.15261431850594 H E O
F D    51  -68.7 0.141649131756429 H B O
F D    52  -94.7 -0.333508960722358 H B O
A D    53  -61.6 0.271403841625636 C E O
S D    54  -77.8 -0.0246562006111461 C E O
A D    55  -40.1 0.664323033483095 H E O
F D    56  -59.0 0.318919650873515 H B O
T D    57  -61.9 0.265921248250881 H B O
K D    58  -54.4 0.402986082619762 H B O
V D    59  -58.8 0.322574713123352 H B O
F D    60  -75.3 0.0210320775118142 H B O
T D    61  -56.0 0.373745584621067 H B O
L D    62  -71.3 0.0941333225085506 H B O
L D    63  -71.9 0.08316813575904 H B O
A D    64  -70.7 0.105098509258061 H B O
L D    65  -48.8 0.505327825615193 H B O
F D    66  -63.3 0.240335812502024 H B O
S D    67  -68.0 0.154441849630858 H B O
I D    68  -60.0 0.300644339624331 H B O
L D    69  -51.4 0.457812016367314 H B O
I D    70  -54.4 0.402986082619762 H E O
H D    71  -65.4 0.201957658878737 H B O
A D    72  -60.5 0.291506683999739 H B O
W D    73  -65.4 0.201957658878737 H B O
I D    74  -58.3 0.331712368747944 H B O
G D    75  -60.8 0.286024090624984 H B O
M D    76  -58.6 0.326229775373189 H B O
W D    77  -61.3 0.276886435000392 H B O
Q D    78  -52.9 0.430399049493538 H B O
V D    79  -62.3 0.258611123751208 H B O
L D    80  -58.5 0.328057306498107 H B O
T D    81  -71.6 0.0886507291337954 H B O
D D    82  -88.8 -0.225684624352171 H B O
Y D    83 -103.7 -0.497986761965015 H B O
V D    84  -89.1 -0.231167217726927 C B O
K D    85  -76.5 -0.000898295987206831 C E O
P D    86  -70.8 0.103270978133143 C B O
L D    87  -40.2 0.662495502358176 H B O
A D    88  -43.4 0.604014506360787 H B O
L D    89  -62.1 0.262266186001044 H B O
R D    90  -59.2 0.315264588623678 H B O
L D    91  -63.6 0.234853219127268 H B O
M D    92  -54.0 0.410296207119436 H B O
L D    93  -58.6 0.326229775373189 H B O
Q D    94  -53.2 0.424916456118783 H B O
L D    95  -60.9 0.284196559500065 H E O
V D    96  -60.3 0.295161746249576 H E O
I D    97  -55.8 0.377400646870904 H E O
V D    98  -64.9 0.211095314503329 H E O
V D    99  -63.9 0.229370625752513 H E O
A D   100  -56.2 0.370090522371231 H E O
L D   101  -60.2 0.296989277374494 H E O
V D   102  -62.8 0.249473468126616 H E O
V D   103  -67.6 0.161751974130532 H E O
Y D   104  -56.1 0.371918053496149 H E O
V D   105  -62.9 0.247645937001697 H E O
I D   106  -67.2 0.169062098630205 H E O
Y D   107  -66.4 0.183682347629553 H E O
G D   108  -57.3 0.349987679997128 H E O
F D   109  -59.9 0.302471870749249 H E O
V D   110  -52.5 0.437709173993212 H E O
V D   111  -66.0 0.190992472129226 H B O
V D   112  -61.5 0.273231372750555 H E O
W D   113  -66.2 0.187337409879389 H E O
>1T0P	B
F B     3 -128.0 -0.942076825320189 C B O
L B     4 -107.6 -0.569260475836833 C E O
L B     5 -110.3 -0.61860381620963 E B O
R B     6  -81.7 -0.0959299144829643 E E O
V B     7 -120.3 -0.801356928701471 E B O
E B     8 -116.9 -0.739220870454245 E E O
P B     9  -76.4 0.000929235137711476 C B O
Q B    10  -88.5 -0.220202030977416 C E O
N B    11   44.0 2.20127670953948 C E O
P B    12  -73.3 0.0575827000101824 C E O
V B    13 -122.9 -0.84887273794935 E B O
L B    14 -124.3 -0.874458173698207 E B O
S B    15 -120.1 -0.797701866451634 C E O
A B    16   50.0 2.31092857703458 C E O
G B    17  161.6 4.35045331244353 C E O
G B    18  -98.9 -0.410265267968931 C E O
S B    19 -130.4 -0.985937572318231 E B O
L B    20 -148.2 -1.31123811255371 E B O
F B    21  -96.5 -0.366404520970889 E B  O
V B    22 -113.5 -0.677084812207019 E B  O
N B    23 -120.3 -0.801356928701471 E B  O
B B    24 -106.1 -0.541847508963056 E B  O
S B    25 -140.1 -1.16320809143532 E B  O
T B    26 -150.3 -1.34961626617699 E B  O
D B    27  -97.5 -0.384679832220073 C B  O
C B    28  -64.9 0.211095314503329 C B  O
P B    29  -60.5 0.291506683999739 C E O
S B    30   52.5 2.35661685515754 C E O
S B    31  -67.7 0.159924443005613 C E O
E B    32 -129.0 -0.960352136569373 E E O
K B    33   47.4 2.2634127677867 E E O
I B    34  -83.9 -0.136135599231169 E B O
A B    35 -134.3 -1.05721128619005 E B O
L B    36 -114.3 -0.691705061206366 E B O
E B    37 -101.5 -0.45778107721681 E B O
T B    38 -160.1 -1.528714316419 C B O
S B    39  -88.6 -0.222029562102334 C E O
L B    40  -83.1 -0.121515350231822 C B O
S B    41  -65.3 0.203785190003655 E E O
K B    42 -132.6 -1.02614325706644 E E O
E B    43 -142.9 -1.21437896293303 E E O
L B    44  -70.9 0.101443447008224 E E O
V B    45 -112.5 -0.658809500957835 E B O
A B    46 -162.6 -1.57440259454196 E E O
S B    47 -158.4 -1.49764628729539 E E O
G B    48 -152.2 -1.38433935755044 E E O
M B    49  -70.9 0.101443447008224 C E O
G B    50   84.8 2.94690940850619 C E O
W B    51 -155.3 -1.44099282242292 E B O
A B    52 -149.1 -1.32768589267797 E B O
A B    53 -115.0 -0.704497779080795 E B O
F B    54 -127.1 -0.925629045195923 E B O
N B    55 -109.4 -0.602156036085364 E B O
L B    56  -97.8 -0.390162425594828 E B O
S B    57 -112.8 -0.66429209433259 E E O
N B    58   64.8 2.58140318352251 C E O
V B    59  -80.4 -0.072172009859025 C B O
T B    60  -88.4 -0.218374499852498 C E O
G B    61 -149.6 -1.33682354830257 C E O
N B    62  -63.4 0.238508281377105 C E O
S B    63 -153.4 -1.40626973104947 E B O
R B    64  -96.8 -0.371887114345644 E B  O
I B    65 -121.1 -0.815977177700818 E B  O
L B    66 -132.4 -1.0224881948166 E B  O
B B    67 -120.2 -0.799529397576553 E B  O
S B    68 -140.7 -1.17417327818483 E B  O
V B    69 -168.5 -1.68222693091215 E B  O
Y B    70  -95.9 -0.355439334221379 E B  O
C B    71 -117.8 -0.755668650578511 E B  O
N B    72   59.1 2.47723390940216 C E O
G B    73   80.1 2.86101544563502 C E O
S B    74 -113.1 -0.669774687707345 E E O
Q B    75  -83.3 -0.125170412481659 E E O
I B    76 -119.6 -0.788564210827042 E E O
T B    77 -135.8 -1.08462425306382 E E O
G B    78 -131.7 -1.00969547694217 E B O
S B    79 -131.3 -1.0023853524425 E E O
S B    80 -157.7 -1.48485356942096 E B D
N B    81  -96.2 -0.360921927596134 E E O
I B    82  -84.9 -0.154410910480353 E B O
T B    83 -114.6 -0.697187654581121 E B O
V B    84 -117.6 -0.752013588328674 E B O
>1WUI	S
G S     3 -126.3 -0.911008796196576 C B D
P S     4  -72.3 0.0758580112593665 C E D
R S     5   52.1 2.34930673065787 C E D
R S     6  -93.6 -0.313406118348255 C B O
P S     7  -66.0 0.190992472129226 C E O
S S     8  -79.4 -0.0538966986098409 E B D
V S     9 -118.9 -0.775771492952613 E B D
V S    10 -111.1 -0.633224065208977 E B D
Y S    11 -111.3 -0.636879127458814 E B O
L S    12 -110.3 -0.61860381620963 E B O
H S    13 -116.6 -0.73373827707949 E B O
N S    14  -98.4 -0.401127612344339 C B O
A S    15  -90.2 -0.251270060101029 C B O
E S    16 -152.1 -1.38251182642553 C B O
C S    17 -108.8 -0.591190849335854 C B O
T S    18   77.9 2.82080976088682 C B O
G S    19  -63.3 0.240335812502024 H B O
C S    20  -66.3 0.185509878754471 H B O
S S    21  -57.6 0.344505086622373 H B O
E S    22  -58.6 0.326229775373189 H B O
S S    23  -57.0 0.355470273371883 H B O
V S    24  -65.8 0.194647534379063 H B O
L S    25  -62.3 0.258611123751208 H B O
R S    26  -82.9 -0.117860287981985 C B O
A S    27  -47.6 0.527258199114214 C B O
F S    28 -130.6 -0.989592634568067 C E O
E S    29   49.4 2.29996339028507 C E O
P S    30  -85.2 -0.159893503855109 C E O
Y S    31  -81.6 -0.0941023833580457 C B O
I S    32  -65.3 0.203785190003655 H B O
D S    33  -65.1 0.207440252253492 H B O
T S    34  -60.9 0.284196559500065 H B O
L S    35  -60.0 0.300644339624331 H B O
I S    36  -88.5 -0.220202030977416 H B O
L S    37  -90.2 -0.251270060101029 H B O
D S    38 -114.9 -0.702670247955877 C E O
T S    39  -81.2 -0.0867922588583722 C E O
L S    40 -136.6 -1.09924450206317 C B O
S S    41 -116.4 -0.730083214829653 E B O
L S    42  -86.5 -0.183651408479048 E B O
D S    43  -96.6 -0.368232052095807 E B O
Y S    44 -156.6 -1.46475072704685 E B O
H S    45 -168.5 -1.68222693091215 C B O
E S    46  -61.6 0.271403841625636 C B O
T S    47  -68.8 0.139821600631511 C B O
I S    48 -123.3 -0.856182862449023 C B O
M S    49  -73.1 0.0612377622600193 C B O
A S    50  -69.5 0.127028882757082 C B O
A S    51  -71.7 0.0868231980088769 C B O
A S    52 -131.1 -0.998730290192659 C B O
G S    53   60.8 2.50830193852577 H B O
D S    54  -58.0 0.337194962122699 H E O
A S    55  -62.7 0.251300999251534 H B O
A S    56  -66.6 0.180027285379716 H B O
E S    57  -70.1 0.116063696007572 H E O
A S    58  -65.4 0.201957658878737 H E O
A S    59  -60.1 0.298816808499413 H B O
L S    60  -60.9 0.284196559500065 H B O
E S    61  -59.3 0.31343705749876 H E O
Q S    62  -58.5 0.328057306498107 H E O
A S    63  -64.7 0.214750376753166 H B O
V S    64  -66.3 0.185509878754471 H B O
N S    65  -95.7 -0.351784271971542 C E O
S S    66  -67.4 0.165407036380368 C B O
P S    67  -64.7 0.214750376753166 C E O
H S    68  -81.1 -0.0849647277334536 C E O
G S    69   87.0 2.9871150932544 C B O
F S    70 -143.2 -1.21986155630779 E B O
I S    71 -101.7 -0.461436139466647 E B O
A S    72 -100.5 -0.439505765967626 E B O
V S    73 -115.4 -0.711807903580469 E B O
V S    74 -121.8 -0.828769895575247 E B O
E S    75 -111.7 -0.644189251958488 E B O
G S    76   99.8 3.22103907724395 C B O
G S    77  -76.1 0.00641182851246692 C B O
I S    78  -98.7 -0.406610205719094 E B O
P S    79  -74.8 0.0301697331364062 E B O
T S    80 -109.7 -0.607638629460119 C B O
A S    81  -61.1 0.280541497250228 C E O
A S    82   51.4 2.33651401278344 C E O
N S    83   57.8 2.45347600477822 C E O
G S    84   88.8 3.02001065350293 C B O
I S    85  -71.2 0.0959608536334689 C B O
Y S    86  -69.6 0.125201351632164 C B O
G S    87 -140.6 -1.17234574705991 C B O
K S    88 -134.3 -1.05721128619005 E B O
V S    89 -127.4 -0.931111638570678 E B O
A S    90   54.0 2.38402982203132 C B O
N S    91   64.4 2.57409305902283 C E O
H S    92 -111.1 -0.633224065208977 E E O
T S    93  -68.0 0.154441849630858 E B O
M S    94  -61.3 0.276886435000392 H B O
L S    95  -58.5 0.328057306498107 H B O
D S    96  -66.5 0.181854816504634 H E O
I S    97  -60.4 0.293334215124657 H B O
C S    98  -67.2 0.169062098630205 H B O
S S    99  -63.6 0.234853219127268 H B O
R S   100  -81.3 -0.0886197899832905 H E O
I S   101  -85.8 -0.170858690604619 H B O
L S   102  -60.9 0.284196559500065 C B O
P S   103  -62.8 0.249473468126616 C E O
K S   104  -84.5 -0.14710078598068 C E O
A S   105  -73.4 0.0557551688852638 C B O
Q S   106  -68.7 0.141649131756429 C E O
A S   107 -154.2 -1.42088998004881 E B O
V S   108 -122.0 -0.832424957825084 E B O
I S   109 -115.9 -0.720945559205061 E B O
A S   110  -89.4 -0.236649811101682 E B O
Y S   111 -111.1 -0.633224065208977 E B O
G S   112  100.3 3.23017673286854 C B O
T S   113  -53.9 0.412123738244354 H B O
C S   114  -61.3 0.276886435000392 H B O
A S   115  -68.5 0.145304194006266 H B O
T S   116  -74.0 0.0447899821357534 H B O
F S   117 -127.8 -0.938421763070352 H B O
G S   118  113.7 3.47506590360761 C B O
G S   119   67.2 2.62526393052055 C B O
V S   120  -64.6 0.216577907878084 C B O
Q S   121  -71.4 0.092305791383632 C B O
A S   122  -85.2 -0.159893503855109 C B O
A S   123  -63.9 0.229370625752513 C B O
K S   124  -55.9 0.375573115745986 C E O
P S   125  -97.5 -0.384679832220073 C E O
N S   126   52.3 2.35296179290771 C E O
P S   127  -62.2 0.260438654876126 C B O
T S   128  -95.3 -0.344474147471868 C B O
G S   129   57.0 2.43885575577887 C B O
A S   130  -63.2 0.242163343626942 E B O
K S   131 -133.9 -1.04990116169038 E E O
G S   132  -65.3 0.203785190003655 C B O
V S   133  -58.6 0.326229775373189 H B O
N S   134  -68.6 0.143476662881348 H B O
D S   135  -64.3 0.222060501252839 H E O
A S   136  -56.4 0.366435460121394 H B O
L S   137 -115.2 -0.708152841330632 H B O
K S   138  -56.2 0.370090522371231 C E O
H S   139  -69.5 0.127028882757082 C E O
L S   140 -101.0 -0.448643421592218 C E O
G S   141   82.2 2.89939359925831 C E O
V S   142  -69.0 0.136166538381674 C B O
K S   143 -133.1 -1.03528091269103 C E O
A S   144  -77.9 -0.0264837317360647 C B O
I S   145  -66.9 0.174544692004961 E B O
N S   146  -98.6 -0.404782674594176 E B O
I S   147 -110.2 -0.616776285084711 E B O
A S   148  -87.5 -0.201926719728232 C B O
G S   149  129.4 3.7619882902198 C B O
C S   150 -133.8 -1.04807363056546 C B O
P S   151  -86.9 -0.190961532978722 C B O
P S   152  -64.8 0.212922845628247 C B O
N S   153  -68.6 0.143476662881348 C B O
P S   154  -64.4 0.220232970127921 H B O
Y S   155  -50.5 0.47425979649158 H E O
N S   156  -75.7 0.0137219530121404 H B O
L S   157  -68.0 0.154441849630858 H B O
V S   158  -59.6 0.307954464124005 H B O
G S   159  -61.4 0.275058903875473 H E O
T S   160  -67.0 0.172717160880042 H B O
I S   161  -61.0 0.282369028375147 H B O
V S   162  -62.0 0.264093717125963 H E O
Y S   163  -58.3 0.331712368747944 H E O
Y S   164  -61.6 0.271403841625636 H B O
L S   165  -65.1 0.207440252253492 H E O
K S   166  -73.1 0.0612377622600193 H E O
N S   167 -100.9 -0.446815890467299 H E O
K S   168   63.5 2.55764527889857 C E O
A S   169 -161.2 -1.5488171587931 C E O
A S   170  -69.5 0.127028882757082 C E O
P S   171  -69.0 0.136166538381674 C B O
E S   172  -56.0 0.373745584621067 C E O
L S   173 -116.5 -0.731910745954571 C E O
D S   174  -81.0 -0.0831371966085353 C B O
S S   175  -71.6 0.0886507291337954 C E O
L S   176 -101.3 -0.454126014966973 C E O
N S   177   66.8 2.61795380602088 C B O
R S   178  -99.2 -0.415747861343686 C B O
P S   179  -60.3 0.295161746249576 C B O
T S   180  -64.0 0.227543094627595 H E O
M S   181  -68.3 0.148959256256103 H E O
F S   182 -116.5 -0.731910745954571 H B O
F S   183 -113.5 -0.677084812207019 H B O
G S   184  -80.9 -0.081309665483617 C E O
Q S   185 -122.2 -0.836080020074921 C E O
T S   186  -66.8 0.176372223129879 C B O
V S   187  -51.9 0.448674360742722 C B O
H S   188  -61.2 0.27871396612531 C B O
E S   189  -68.6 0.143476662881348 C E O
Q S   190  -99.7 -0.424885516968278 C B O
C S   191  -81.9 -0.0995849767328011 C B O
P S   192  -62.6 0.253128530376452 C E O
R S   193  -86.0 -0.174513752854456 C B O
L S   194  -53.9 0.412123738244354 H E O
P S   195  -60.5 0.291506683999739 H E O
H S   196  -64.9 0.211095314503329 H E O
F S   197  -51.4 0.457812016367314 H E O
D S   198  -58.6 0.326229775373189 H E O
A S   199  -87.7 -0.205581781978069 C E O
G S   200   64.6 2.57774812127267 C E O
E S   201  -99.9 -0.428540579218115 C E O
F S   202 -114.9 -0.702670247955877 C E O
A S   203  -68.3 0.148959256256103 C B O
P S   204  -86.5 -0.183651408479048 C E O
S S   205 -164.3 -1.60547062366557 C B O
F S   206  -72.0 0.0813406046341217 C B O
E S   207  -80.0 -0.0648618853593512 C E O
S S   208  -69.8 0.121546289382327 C B O
E S   209  -63.0 0.245818405876779 H E O
E S   210  -62.5 0.254956061501371 H E O
A S   211  -64.2 0.223888032377758 H B O
R S   212  -56.5 0.364607928996475 H B O
K S   213  -80.4 -0.072172009859025 C E O
G S   214   83.0 2.91401384825766 C B O
W S   215  -68.8 0.139821600631511 C B O
C S   216  -64.9 0.211095314503329 C B O
L S   217  -96.2 -0.360921927596134 C B O
Y S   218  -60.9 0.284196559500065 C E O
E S   219  -65.3 0.203785190003655 C E O
L S   220  -90.7 -0.260407715725621 C B O
G S   221  107.1 3.354448849363 C B O
C S   222  -56.6 0.362780397871557 C B O
K S   223  -97.3 -0.381024769970236 C B O
G S   224  -48.0 0.51994807461454 C B O
P S   225  -63.4 0.238508281377105 C E O
V S   226 -120.5 -0.805011990951308 C E O
T S   227 -126.7 -0.918318920696249 C B O
M S   228 -100.5 -0.439505765967626 C B O
N S   229 -171.6 -1.73888039578462 C B O
N S   230 -110.8 -0.627741471834222 C B O
C S   231  -53.9 0.412123738244354 H B O
P S   232  -70.2 0.114236164882653 H B O
K S   233  -86.4 -0.18182387735413 H E O
I S   234  -85.9 -0.172686221729538 H B O
K S   235   59.8 2.49002662727659 C E O
F S   236 -114.8 -0.700842716830958 C B O
N S   237   56.5 2.42971810015428 C B O
Q S   238   63.1 2.5503351543989 C E O
T S   239 -152.6 -1.39164948205012 C B O
N S   240 -158.2 -1.49399122504555 C B O
W S   241 -157.9 -1.48850863167079 C B O
P S   242  -48.8 0.505327825615193 C B O
V S   243  -65.2 0.205612721128574 C B O
D S   244  -67.5 0.16357950525545 C B O
A S   245  -89.3 -0.234822279976763 C B O
G S   246   85.6 2.96152965750554 C B O
H S   247 -114.8 -0.700842716830958 C B O
P S   248  -60.0 0.300644339624331 C B O
C S   249  -60.5 0.291506683999739 C B O
I S   250 -104.9 -0.519917135464036 C B O
G S   251   83.8 2.92863409725701 C B O
C S   252  -76.3 0.00275676626263004 C B O
S S   253  -98.0 -0.393817487844665 C B O
E S   254 -105.8 -0.536364915588301 C B O
P S   255  -61.5 0.273231372750555 C B O
D S   256   59.8 2.49002662727659 C E O
F S   257  -69.5 0.127028882757082 H B O
W S   258  -55.5 0.38288324024566 H B O
D S   259 -101.5 -0.45778107721681 H E O
A S   260  -80.3 -0.0703444787341064 H E O
M S   261 -100.4 -0.437678234842707 C B O
T S   262  -91.1 -0.267717840225295 C B O
P S   263  -63.0 0.245818405876779 C E O
F S   264  -61.6 0.271403841625636 C B O
Y S   265  -94.3 -0.326198836222684 C B O
>1TVS	_
D A     3 -128.1 -0.943904356445107 C E D
R A     4  -81.8 -0.0977574456078826 C E D
R A     5 -113.4 -0.675257281082101 C E D
I A     6  -45.0 0.574774008362093 C B D
P A     7  -72.9 0.0648928245098559 C E D
G A     8   79.2 2.84456766551076 C E D
T A     9 -171.4 -1.73522533353478 C E D
A A    10  -71.7 0.0868231980088769 H B D
E A    11  -64.9 0.211095314503329 H E D
E A    12  -64.8 0.212922845628247 H E D
N A    13  -51.1 0.46329460974207 H B D
L A    14  -63.6 0.234853219127268 C B D
Q A    15   81.0 2.87746322575929 C E D
K A    16   46.8 2.25244758103719 C E D
S A    17  -89.7 -0.242132404476437 C E D
S A    18 -100.4 -0.437678234842707 C E D
G A    19   80.3 2.86467050788486 C E D
G A    20  163.5 4.38517640381698 C E D
V A    21 -107.7 -0.571088006961751 C B D
P A    22  -77.3 -0.0155185449865541 C E D
G A    23   75.6 2.7787765450137 C E D
Q A    24 -113.4 -0.675257281082101 C E D
N A    25 -137.9 -1.12300240668711 C E D
T A    26   68.0 2.6398841795199 C E D
G A    27  129.4 3.7619882902198 C E D
G A    28  154.8 4.22618119594908 C E D
Q A    29   71.9 2.71115789339172 C E D
E A    30  -74.4 0.0374798576360797 C E D
A A    31 -131.3 -1.0023853524425 C E O
R A    32   50.7 2.32372129490901 C E O
P A    33  -81.1 -0.0849647277334536 C E O
N A    34 -175.2 -1.80467151628168 C B  O
Y A    35 -116.1 -0.724600621454898 C B  O
H A    36  -87.0 -0.19278906410364 C B  O
A A    37   76.2 2.78974173176321 C B  O
Q A    38  -70.7 0.105098509258061 H B  O
L A    39  -64.6 0.216577907878084 H B  O
A A    40  -70.1 0.116063696007572 H B  O
F A    41  -67.1 0.170889629755124 H B O
L A    42  -58.9 0.320747181998434 H B O
R A    43  -65.4 0.201957658878737 H B O
S A    44 -143.4 -1.22351661855762 C B O
L A    45  -61.5 0.273231372750555 C B O
G A    46   59.6 2.48637156502675 C B O
I A    47   57.4 2.44616588027855 C B O
D A    48  -68.4 0.147131725131184 H E O
Y A    49  -69.6 0.125201351632164 H B O
L A    50  -87.3 -0.198271657478395 H B O
D A    51  -67.3 0.167234567505287 H E D
A A    52  -58.2 0.333539899872862 H E D
S A    53  -52.1 0.445019298492886 H E D
L A    54 -122.9 -0.84887273794935 C B D
R A    55  -57.1 0.353642742246965 H E D
K A    56  -54.1 0.408468675994517 H E D
K A    57  -89.7 -0.242132404476437 H E D
N A    58  -66.3 0.185509878754471 H E D
K A    59  -75.0 0.0265146708865693 H E D
Q A    60  154.0 4.21156094694973 H E D
R A    61  -47.9 0.521775605739459 H B D
L A    62  -47.9 0.521775605739459 H E D
K A    63  -97.1 -0.377369707720399 H E D
A A    64  -71.5 0.0904782602587137 H B D
I A    65  -61.7 0.269576310500718 C B D
Q A    66 -102.8 -0.481538981840749 C E D
Q A    67  -77.2 -0.0136910138616358 C E D
G A    68  -73.4 0.0557551688852638 C E D
R A    69   60.8 2.50830193852577 C E D
Q A    70  -73.1 0.0612377622600193 C E D
P A    71  -58.9 0.320747181998434 C E D
Q A    72   54.5 2.39316747765591 C E D
Y A    73  -75.2 0.0228596086367325 C E D
>1WLO	A
P A     3  -75.0 0.0265146708865693 C E O
P A     4  -75.0 0.0265146708865693 H E O
K A     5  -38.3 0.697218593731626 H E O
L A     6  -84.7 -0.150755848230517 H B O
K A     7  -41.1 0.646047722233911 H E O
Q A     8  -68.1 0.15261431850594 H E O
A A     9  -58.4 0.329884837623026 H B O
L A    10  -62.3 0.258611123751208 H B O
E A    11  -47.6 0.527258199114214 H E O
L A    12  -62.6 0.253128530376452 H E O
F A    13  -62.4 0.256783592626289 H B O
K A    14  -56.6 0.362780397871557 H E O
S A    15  -91.1 -0.267717840225295 H E O
L A    16  -66.3 0.185509878754471 C B O
P A    17  -75.0 0.0265146708865693 C E O
K A    18  -34.8 0.761182183103771 H E O
E A    19  -35.4 0.75021699635426 H E O
L A    20  -69.6 0.125201351632164 H E O
R A    21  -40.0 0.666150564608013 H B O
S A    22  -63.4 0.238508281377105 H B O
Q A    23  -62.6 0.253128530376452 H E O
V A    24  -69.0 0.136166538381674 H B O
L A    25  -51.8 0.450501891867641 H B O
L A    26  -67.7 0.159924443005613 H B O
E A    27  -41.7 0.6350825354844 H E O
Y A    28  -42.2 0.625944879859808 H B O
A A    29  -52.9 0.430399049493538 H B O
A A    30  -64.5 0.218405439003003 H E O
K A    31 -100.0 -0.430368110343033 C E O
V A    32 -125.9 -0.903698671696902 C B O
P A    33  -75.0 0.0265146708865693 C E O
P A    34  -75.1 0.024687139761651 C E O
P A    35  -74.9 0.0283422020114876 C B O
P A    36  -75.0 0.0265146708865693 C E O
P A    37  -75.0 0.0265146708865693 C E O
G A    38  128.0 3.73640285447094 C E O
V A    39  -39.9 0.667978095732932 C B O
E A    40 -108.3 -0.582053193711262 C E O
L A    41 -104.1 -0.505296886464688 C E O
E A    42 -101.0 -0.448643421592218 E E O
R A    43  -66.4 0.183682347629553 E E O
V A    44 -103.6 -0.496159230840096 C B O
H A    45  -54.2 0.406641144869599 C E O
E A    46  -39.1 0.682598344732279 C B O
C A    47  -87.1 -0.194616595228558 C B O
Q A    48  -61.7 0.269576310500718 C B O
T A    49  -62.3 0.258611123751208 C B O
P A    50  -75.0 0.0265146708865693 C B O
F A    51  -87.9 -0.209236844227906 C B O
F A    52 -108.7 -0.589363318210935 E B O
V A    53 -133.6 -1.04441856831562 E B O
H A    54 -159.4 -1.51592159854457 E B O
A A    55 -102.1 -0.46874626396632 E B O
D A    56 -165.0 -1.61826334154 E E O
V A    57 -135.3 -1.07548659743923 E E O
E A    58 -114.3 -0.691705061206366 E E O
G A    59   84.6 2.94325434625635 C E O
G A    60 -159.0 -1.5086114740449 C E O
K A    61 -141.9 -1.19610365168385 E E O
V A    62  -84.0 -0.137963130356088 E B O
R A    63 -130.8 -0.993247696817904 E B O
L A    64  -86.1 -0.176341283979374 E B O
Y A    65 -143.6 -1.22717168080746 E B O
F A    66 -123.6 -0.861665455823778 E B O
H A    67 -142.1 -1.19975871393368 E B O
V A    68 -111.9 -0.647844314208325 C B O
P A    69  -75.0 0.0265146708865693 C B O
D A    70  -77.9 -0.0264837317360647 C B O
E A    71   46.8 2.25244758103719 C B O
A A    72  -53.0 0.42857151836862 C B O
P A    73  -75.0 0.0265146708865693 H B O
T A    74  -78.3 -0.0337938562357382 H B O
V A    75  -80.3 -0.0703444787341064 H B O
K A    76  -68.5 0.145304194006266 H B O
A A    77  -40.1 0.664323033483095 H B O
F A    78  -53.7 0.415778800494191 H B O
A A    79  -40.7 0.653357846733584 H B O
G A    80  -76.1 0.00641182851246692 H B O
L A    81  -56.2 0.370090522371231 H B O
L A    82  -63.7 0.23302568800235 H B O
R A    83  -71.7 0.0868231980088769 H B O
E A    84  -53.3 0.423088924993865 H B O
G A    85 -127.5 -0.932939169695597 C B O
L A    86 -154.5 -1.42637257342357 C B O
E A    87  -49.9 0.485224983241091 C E O
G A    88  104.7 3.31058810236495 C E O
E A    89  -62.6 0.253128530376452 C E O
S A    90  -89.3 -0.234822279976763 C E O
P A    91  -75.0 0.0265146708865693 C B O
E A    92  -93.7 -0.315233649473174 C E O
A A    93  -74.1 0.0429624510108351 C E O
V A    94  -69.2 0.132511476131837 C B O
L A    95  -88.6 -0.222029562102334 C B O
E A    96  -65.0 0.20926778337841 C E O
V A    97  -75.6 0.015549484137059 C B O
P A    98  -75.0 0.0265146708865693 C E O
P A    99  -75.0 0.0265146708865693 C E O
G A   100 -142.0 -1.19793118280877 C E O
F A   101  -87.7 -0.205581781978069 C B O
Y A   102 -109.2 -0.598500973835527 C B O
R A   103  -85.5 -0.165376097229864 C E O
G A   104  -81.2 -0.0867922588583722 C E O
Y A   105 -165.1 -1.62009087266492 C B O
G A   106 -168.2 -1.67674433753739 C E O
L A   107 -101.3 -0.454126014966973 C B O
E A   108  -50.8 0.468777203116825 H E O
E A   109  -70.6 0.10692604038298 H E O
F A   110 -102.4 -0.474228857341075 H E O
F A   111 -104.4 -0.510779479839444 H B O
T A   112   54.3 2.38951241540608 C B O
P A   113  -75.1 0.024687139761651 H E O
L A   114  -86.2 -0.178168815104293 H E O
R A   115  -42.4 0.622289817609971 H B O
L A   116  -62.1 0.262266186001044 H B O
R A   117  -35.5 0.748389465229342 H E O
G A   118  -71.6 0.0886507291337954 H B O
L A   119  -49.0 0.501672763365356 H B O
E A   120  -57.6 0.344505086622373 H E O
A A   121  -38.7 0.689908469231953 H E O
A A   122  -54.6 0.399331020369925 H B O
L A   123  -60.0 0.300644339624331 H B O
L A   124  -41.0 0.647875253358829 H E O
R A   125  -55.4 0.384710771370578 H E O
L A   126  -45.2 0.571118946112256 H B O
Q A   127  -51.5 0.455984485242396 H E O
A A   128  -80.0 -0.0648618853593512 H E O
Q A   129  -85.3 -0.161721034980027 H E O
V A   130  -77.9 -0.0264837317360647 H B O
R A   131  -35.4 0.75021699635426 H E O
K A   132  -65.5 0.200130127753818 H E O
A A   133  -43.8 0.596704381861114 H B O
L A   134  -44.6 0.582084132861766 H B O
>2AVU	E
V E     7  -43.9 0.594876850736195 H B D
Q E     8  -64.1 0.225715563502676 H E D
E E     9  -54.6 0.399331020369925 H E D
A E    10  -76.3 0.00275676626263004 H B D
R E    11  -52.1 0.445019298492886 H E O
D E    12  -68.3 0.148959256256103 H E O
I E    13  -80.5 -0.0739995409839433 H B O
Q E    14  -54.6 0.399331020369925 H E O
L E    15  -49.6 0.490707576615846 H B O
A E    16  -62.4 0.256783592626289 H B O
M E    17  -59.1 0.317092119748597 H B O
E E    18  -51.7 0.452329422992559 H E O
L E    19  -61.5 0.273231372750555 H B O
I E    20  -63.3 0.240335812502024 H B O
T E    21  -63.4 0.238508281377105 H E O
L E    22  -75.9 0.0100668907623035 C B O
G E    23   87.1 2.98894262437931 C B O
A E    24  -43.2 0.607669568610624 C B O
R E    25  171.7 4.53503395606029 C B O
L E    26   78.0 2.82263729201174 C B O
Q E    27  -66.5 0.181854816504634 H E O
M E    28  -85.3 -0.161721034980027 H B O
L E    29  -53.3 0.423088924993865 H B O
E E    30  -69.2 0.132511476131837 H E O
S E    31  -75.1 0.024687139761651 H E O
E E    32 -112.4 -0.656981969832917 H E O
T E    33 -114.2 -0.689877530081448 C B O
Q E    34 -106.9 -0.556467757962404 C E O
L E    35 -102.6 -0.477883919590912 C B O
S E    36  -53.7 0.415778800494191 C B O
R E    37  -52.4 0.43953670511813 H E O
G E    38  -65.9 0.192820003254145 H E O
R E    39  -45.3 0.569291414987337 H B O
L E    40  -57.6 0.344505086622373 H B O
I E    41  -67.9 0.156269380755776 H B O
K E    42  -63.6 0.234853219127268 H E O
L E    43  -60.4 0.293334215124657 H B O
Y E    44  -71.4 0.092305791383632 H B O
K E    45  -54.1 0.408468675994517 H E O
E E    46  -48.8 0.505327825615193 H E D
L E    47  -54.8 0.395675958120088 H B D
R E    48 -105.9 -0.53819244671322 C E D
G E    49  -37.6 0.710011311606055 C E D
S E    50 -132.8 -1.02979831931627 C E D
P E    51 -118.5 -0.76846136845294 C E D
P E    52  -62.7 0.251300999251534 C B D
P E    53  -56.6 0.362780397871557 C E D
K E    54   55.6 2.41327032003001 C E D
G E    55  -74.4 0.0374798576360797 C E D
M E    56 -101.6 -0.459608608341728 C B D
L E    57 -123.8 -0.865320518073615 C B D
P E    58  -73.3 0.0575827000101824 C B D
F E    59 -127.0 -0.923801514071005 C B D
S E    60 -159.8 -1.52323172304424 C B D
T E    61  -64.2 0.223888032377758 C B D
D E    62  -46.4 0.549188572613235 H B O
W E    63  -31.2 0.826973303600833 H B O
F E    64  -72.3 0.0758580112593665 H B O
M E    65  -82.9 -0.117860287981985 H B O
T E    66  -34.1 0.7739749009782 C B O
W E    67 -179.5 -1.88325535465317 C B O
E E    68  -87.2 -0.196444126353477 H B O
Q E    69  -62.2 0.260438654876126 H B O
N E    70  -58.6 0.326229775373189 H B O
V E    71  -54.1 0.408468675994517 H B O
H E    72  -67.9 0.156269380755776 H B O
A E    73  -51.5 0.455984485242396 H B O
S E    74  -56.0 0.373745584621067 H B O
M E    75  -59.1 0.317092119748597 H B O
F E    76  -50.3 0.477914858741417 H B O
C E    77  -52.3 0.441364236243049 H B O
N E    78  -56.9 0.357297804496802 H B O
A E    79  -65.2 0.205612721128574 H B O
W E    80  -54.5 0.401158551494844 H B O
Q E    81  -51.1 0.46329460974207 H E O
F E    82  -60.7 0.287851621749902 H B O
L E    83  -50.0 0.483397452116172 H B O
L E    84  -63.8 0.231198156877431 H E O
K E    85  -43.2 0.607669568610624 H E O
T E    86  -75.8 0.0118944218872221 C E O
G E    87  -76.0 0.00823935963738523 C B O
L E    88 -144.4 -1.24179192980681 C E O
C E    89 -132.5 -1.02431572594152 C B O
N E    90  -70.4 0.110581102632816 C E O
G E    91 -144.5 -1.24361946093173 C E O
V E    92  -77.6 -0.0210011383613093 H B O
D E    93  -55.6 0.381055709120741 H E O
A E    94  -66.5 0.181854816504634 H B O
V E    95  -70.3 0.112408633757735 H B O
I E    96  -66.0 0.190992472129226 H B O
K E    97  -52.8 0.432226580618457 H E O
A E    98  -58.0 0.337194962122699 H B O
Y E    99  -53.5 0.419433862744028 H B O
R E   100  -55.3 0.386538302495496 H B O
L E   101  -60.6 0.289679152874821 H B O
Y E   102  -53.9 0.412123738244354 H B O
L E   103  -62.4 0.256783592626289 H B O
E E   104  -71.8 0.0849956668839586 H E O
Q E   105  -81.0 -0.0831371966085353 H B O
C E   106  -75.0 0.0265146708865693 C B O
P E   107  -55.4 0.384710771370578 C E O
Q E   108  -39.7 0.671633157982768 C E O
A E   109  -68.4 0.147131725131184 C E O
E E   110  -66.7 0.178199754254797 C E O
E E   111  -63.4 0.238508281377105 C E O
G E   112  135.8 3.87895028221458 C E O
P E   113  -81.6 -0.0941023833580457 C B O
L E   114  -43.1 0.609497099735543 C B O
L E   115  -99.2 -0.415747861343686 C B O
A E   116  -76.9 -0.00820842048688058 C B O
L E   117  -50.6 0.472432265366662 H B O
T E   118  -62.8 0.249473468126616 H B O
R E   119  -73.5 0.0539276377603455 H B O
A E   120  -70.2 0.114236164882653 H B O
W E   121  -54.6 0.399331020369925 H B O
T E   122  -56.0 0.373745584621067 H B O
L E   123  -51.4 0.457812016367314 H B O
V E   124  -51.0 0.465122140866988 H B O
R E   125  -66.7 0.178199754254797 H B O
F E   126  -61.4 0.275058903875473 H B O
V E   127  -76.6 -0.00272582711212514 H B O
E E   128  -74.0 0.0447899821357534 H E O
S E   129  -83.7 -0.132480536981332 C B O
G E   130   66.1 2.60516108814645 C E O
L E   131  -95.2 -0.34264661634695 C B O
L E   132 -135.9 -1.08645178418874 E B O
Q E   133 -157.2 -1.47571591379636 E E O
L E   134 -101.9 -0.465091201716483 E B O
S E   135 -120.9 -0.812322115450982 E B O
S E   136 -102.9 -0.483366512965668 E E O
C E   137  -67.5 0.16357950525545 C B O
N E   138  -52.7 0.434054111743375 C E O
C E   139  -73.1 0.0612377622600193 C E O
C E   140  -28.1 0.883626768473304 C B O
G E   141  102.0 3.26124476199216 C E O
G E   142  -76.3 0.00275676626263004 C B O
N E   143  -89.5 -0.2384773422266 E E O
F E   144 -117.2 -0.744703463829 E B O
I E   145  -67.6 0.161751974130532 E B O
T E   146 -154.5 -1.42637257342357 E B O
H E   147  -66.2 0.187337409879389 E B O
A E   148  -55.1 0.390193364745333 C B O
H E   149   61.9 2.52840478089987 C B O
Q E   150 -103.7 -0.497986761965015 C E O
P E   151  -27.2 0.90007454859757 C E O
V E   152  -40.3 0.660667971233258 C E O
G E   153   68.8 2.65450442851925 C E O
S E   154  158.9 4.30110997207073 C E O
F E   155 -124.3 -0.874458173698207 C B O
A E   156 -102.8 -0.481538981840749 C B O
C E   157  -61.8 0.2677487793758 C B O
S E   158  -43.0 0.611324630860461 C B O
>1ITF	_
L A     3  -96.8 -0.371887114345644 C B O
P A     4  -81.9 -0.0995849767328011 C E O
Q A     5 -122.9 -0.84887273794935 C E O
T A     6 -134.0 -1.05172869281529 C E D
H A     7 -126.3 -0.911008796196576 C B D
S A     8 -157.9 -1.48850863167079 C E O
L A     9 -119.0 -0.777599024077532 C B O
G A    10  -78.3 -0.0337938562357382 H E O
S A    11  -66.6 0.180027285379716 H E O
R A    12  -63.1 0.24399087475186 H E O
R A    13  -71.8 0.0849956668839586 H E O
T A    14  -59.4 0.311609526373842 H B O
L A    15  -74.5 0.0356523265111614 H B O
M A    16  -61.6 0.271403841625636 H E O
L A    17  -67.5 0.16357950525545 H B O
L A    18  -58.7 0.32440224424827 H B O
A A    19  -70.0 0.11789122713249 H E O
Q A    20  -68.5 0.145304194006266 H E O
M A    21  -73.4 0.0557551688852638 H B O
R A    22  -64.3 0.222060501252839 C E O
K A    23  -90.7 -0.260407715725621 C E O
I A    24 -115.9 -0.720945559205061 C B O
S A    25  -97.0 -0.375542176595481 C B O
L A    26  -63.2 0.242163343626942 C B  O
F A    27  -68.8 0.139821600631511 C B  O
S A    28  -66.5 0.181854816504634 C B  O
B A    29 -112.8 -0.66429209433259 C B  O
L A    30  -83.0 -0.119687819106904 C B O
K A    31  -81.9 -0.0995849767328011 C E O
D A    32 -103.0 -0.485194044090586 C E O
R A    33  -62.5 0.254956061501371 C B O
H A    34 -154.6 -1.42820010454849 C E O
D A    35  -75.4 0.0192045463868956 C E O
F A    36  -63.4 0.238508281377105 C B O
G A    37  103.8 3.29414032224069 C E O
F A    38  -61.8 0.2677487793758 C B O
P A    39  -80.9 -0.081309665483617 C B O
Q A    40  -81.5 -0.0922748522331274 C E O
E A    41  -59.0 0.318919650873515 C E O
E A    42  -99.2 -0.415747861343686 C E O
F A    43 -137.4 -1.11386475106252 C B O
G A    44 -122.9 -0.84887273794935 C E D
N A    45 -151.2 -1.36606404630126 C E D
Q A    46   68.0 2.6398841795199 C E D
F A    47 -148.1 -1.30941058142879 C B D
Q A    48 -138.4 -1.1321400623117 C E D
K A    49 -150.3 -1.34961626617699 C E D
A A    50   59.1 2.47723390940216 C E O
E A    51 -114.3 -0.691705061206366 C E O
T A    52 -100.0 -0.430368110343033 C B O
I A    53  -57.2 0.351815211122047 H B O
P A    54  -65.1 0.207440252253492 H E O
V A    55  -77.2 -0.0136910138616358 H B O
L A    56  -66.3 0.185509878754471 H B O
H A    57  -69.4 0.128856413882 H B O
E A    58  -68.3 0.148959256256103 H B O
M A    59  -67.4 0.165407036380368 H B O
I A    60  -66.6 0.180027285379716 H B O
Q A    61  -74.0 0.0447899821357534 H B O
Q A    62  -68.5 0.145304194006266 H B O
I A    63  -73.5 0.0539276377603455 H B O
F A    64  -62.2 0.260438654876126 H B O
N A    65  -80.2 -0.0685169476091881 H E O
L A    66  -56.9 0.357297804496802 H B O
F A    67  -96.2 -0.360921927596134 H B O
S A    68  -72.6 0.0703754178846113 H E O
T A    69  -53.1 0.426743987243701 C B O
K A    70  -62.3 0.258611123751208 H E O
D A    71  -75.1 0.024687139761651 H E O
S A    72  -83.3 -0.125170412481659 H B O
S A    73  -67.6 0.161751974130532 H E O
A A    74  -86.5 -0.183651408479048 H E O
A A    75  -73.0 0.0630652933849376 H E O
W A    76 -122.7 -0.845217675699513 C B O
D A    77  -62.2 0.260438654876126 C E O
E A    78  -61.8 0.2677487793758 H E O
T A    79  -80.7 -0.0776546032337802 H E O
L A    80  -62.5 0.254956061501371 H B O
L A    81  -74.3 0.0393073887609983 H B O
D A    82  -55.0 0.392020895870252 H E O
K A    83  -65.4 0.201957658878737 H E O
F A    84  -65.5 0.200130127753818 H B O
Y A    85  -76.0 0.00823935963738523 H B O
T A    86  -68.3 0.148959256256103 H E O
E A    87  -74.2 0.0411349198859166 H B O
L A    88  -65.1 0.207440252253492 H B O
Y A    89  -75.2 0.0228596086367325 H E O
Q A    90  -71.2 0.0959608536334689 H E O
Q A    91  -68.1 0.15261431850594 H B O
L A    92  -72.2 0.0776855423842848 H B O
N A    93  -71.4 0.092305791383632 H E O
D A    94  -67.7 0.159924443005613 H E O
L A    95  -60.1 0.298816808499413 H B  O
E A    96  -76.7 -0.00455335823704371 H B  O
A A    97  -48.2 0.516293012364703 H B  O
A A    98  -62.2 0.260438654876126 H B  O
V A    99  -65.6 0.1983025966289 H B O
I A   100  -58.5 0.328057306498107 H E D
Q A   101  -74.8 0.0301697331364062 C E D
G A   102  -59.0 0.318919650873515 C E D
V A   103  -57.7 0.342677555497454 C E D
G A   104   89.4 3.03097584025244 C E D
V A   105 -102.7 -0.479711450715831 C E D
T A   106 -125.7 -0.900043609447065 C E D
E A   107  -51.0 0.465122140866988 C E D
T A   108  -39.0 0.684425875857197 C B D
P A   109  -69.8 0.121546289382327 C E D
L A   110  -53.2 0.424916456118783 C B D
M A   111  -49.0 0.501672763365356 H E D
K A   112  -58.1 0.335367430997781 H E D
E A   113  -64.9 0.211095314503329 H E D
D A   114  -54.4 0.402986082619762 H E D
S A   115  -67.9 0.156269380755776 H B D
I A   116  -75.7 0.0137219530121404 H B D
L A   117  -64.9 0.211095314503329 H B O
A A   118  -72.2 0.0776855423842848 H B O
V A   119  -62.8 0.249473468126616 H B O
R A   120  -72.6 0.0703754178846113 H E O
K A   121  -73.1 0.0612377622600193 H E O
Y A   122  -64.8 0.212922845628247 H B O
F A   123  -67.7 0.159924443005613 H B O
Q A   124  -63.2 0.242163343626942 H E O
R A   125  -67.7 0.159924443005613 H E O
I A   126  -60.8 0.286024090624984 H B O
T A   127  -66.6 0.180027285379716 H B O
L A   128  -62.4 0.256783592626289 H B O
Y A   129  -58.6 0.326229775373189 H B O
L A   130  -69.3 0.130683945006919 H B O
K A   131  -69.7 0.123373820507245 H E O
E A   132  -74.6 0.0338247953862431 H E O
K A   133  -82.3 -0.106895101232475 C E O
K A   134   56.2 2.42423550677952 C E O
Y A   135   56.0 2.42058044452969 C B  O
S A   136  -72.5 0.0722029490095296 C B  O
P A   137  -64.4 0.220232970127921 H B  O
B A   138  -76.1 0.00641182851246692 H B  O
A A   139  -62.8 0.249473468126616 H B O
W A   140  -67.4 0.165407036380368 H B O
E A   141  -67.2 0.169062098630205 H B O
V A   142  -60.3 0.295161746249576 H B O
V A   143  -69.8 0.121546289382327 H B O
R A   144  -66.3 0.185509878754471 H B O
A A   145  -66.7 0.178199754254797 H B O
E A   146  -68.3 0.148959256256103 H B O
I A   147  -72.8 0.0667203556347744 H B O
M A   148  -65.0 0.20926778337841 H B O
R A   149  -69.8 0.121546289382327 H E O
S A   150  -63.3 0.240335812502024 H B O
F A   151  -71.4 0.092305791383632 H B O
S A   152  -69.2 0.132511476131837 H E O
L A   153  -71.9 0.08316813575904 H E O
S A   154  -75.0 0.0265146708865693 H B O
T A   155  -89.8 -0.243959935601355 H E O
N A   156  -62.0 0.264093717125963 C E O
L A   157  -79.0 -0.0465865741101671 C B O
Q A   158 -109.7 -0.607638629460119 C B O
E A   159 -134.1 -1.05355622394021 C E O
S A   160  -71.9 0.08316813575904 C E O
L A   161 -136.0 -1.08827931531366 C B O
R A   162  -79.0 -0.0465865741101671 C E O
S A   163  -73.1 0.0612377622600193 C E O
>1UN1	B
F B    11  -48.4 0.512637950114867 H B O
G B    12  -72.0 0.0813406046341217 H E O
R B    13  -66.4 0.183682347629553 H E O
N B    14 -107.6 -0.569260475836833 H E O
Y B    15 -127.6 -0.934766700820515 E B O
V B    16 -132.8 -1.02979831931627 E E O
P B    17  -60.6 0.289679152874821 E B O
T B    18 -107.9 -0.574743069211588 E B O
W B    19 -164.0 -1.59998803029082 E B O
A B    20   56.1 2.42240797565461 C B O
F B    21  -54.2 0.406641144869599 C E O
D B    22  -80.6 -0.0758270721088616 C E O
H B    23  -84.9 -0.154410910480353 C E O
I B    24 -106.9 -0.556467757962404 E B O
K B    25 -105.3 -0.527227259963709 E E O
Y B    26 -107.1 -0.560122820212241 E B O
F B    27 -132.7 -1.02797078819135 E B O
N B    28   50.5 2.32006623265918 C E O
G B    29   69.8 2.67277973976843 C E O
G B    30   77.3 2.80984457413731 C E O
N B    31  -79.0 -0.0465865741101671 C E O
E B    32 -139.4 -1.15041537356089 E E O
I B    33 -134.1 -1.05355622394021 E B O
Q B    34 -117.4 -0.748358526078837 E B O
L B    35 -111.1 -0.633224065208977 E B O
H B    36 -113.9 -0.684394936706693 E B O
L B    37 -122.6 -0.843390144574594 E B O
D B    38 -135.3 -1.07548659743923 C B O
K B    39  -67.1 0.170889629755124 C E O
Y B    40  -84.9 -0.154410910480353 C E O
T B    41 -169.5 -1.70050224216133 C E O
G B    42  -97.6 -0.386507363344992 C B O
T B    43 -161.4 -1.55247222104294 E B O
G B    44 -175.8 -1.81563670303119 E B O
F B    45 -147.7 -1.30210045692912 E B O
Q B    46 -143.1 -1.21803402518287 E E O
S B    47  -72.3 0.0758580112593665 E B O
K B    48  -65.0 0.20926778337841 C E O
G B    49  -94.7 -0.333508960722358 C E O
S B    50 -112.5 -0.658809500957835 C E O
Y B    51 -134.3 -1.05721128619005 E B O
L B    52 -122.4 -0.839735082324758 E B O
F B    53   83.2 2.9176689105075 E B O
G B    54  148.6 4.11287426620414 E B O
H B    55 -121.8 -0.828769895575247 E B O
F B    56 -126.4 -0.912836327321494 E B O
S B    57 -144.1 -1.23630933643205 E B O
M B    58 -137.4 -1.11386475106252 E B O
Q B    59  -91.5 -0.275027964724969 E B O
M B    60 -137.3 -1.1120372199376 E B O
K B    61 -124.8 -0.883595829322799 E B O
L B    62  -83.4 -0.126997943606577 C B O
V B    63  -64.4 0.220232970127921 C B O
P B    64  -76.9 -0.00820842048688058 C E O
G B    65   70.5 2.68557245764286 C E O
D B    66  -75.7 0.0137219530121404 C E O
S B    67 -125.7 -0.900043609447065 C B O
A B    68  -62.6 0.253128530376452 C B O
G B    69   80.1 2.86101544563502 C B O
T B    70  -96.0 -0.357266865346297 E B O
V B    71 -130.4 -0.985937572318231 E B O
T B    72 -109.6 -0.605811098335201 E B O
A B    73 -122.7 -0.845217675699513 E B O
F B    74 -135.2 -1.07365906631431 E B O
Y B    75 -155.1 -1.43733776017308 E B O
L B    76 -108.7 -0.589363318210935 E B O
S B    77 -155.3 -1.44099282242292 E B O
S B    78  -78.3 -0.0337938562357382 C B O
Q B    79 -112.1 -0.651499376458161 C E O
N B    80  -81.3 -0.0886197899832905 C E O
S B    81  -68.7 0.141649131756429 C E O
E B    82   66.9 2.61978133714579 C E O
H B    83  -85.8 -0.170858690604619 C B O
D B    84 -108.4 -0.58388072483618 C B O
E B    85 -160.4 -1.53419690979375 E B O
I B    86 -127.0 -0.923801514071005 E B O
D B    87 -123.8 -0.865320518073615 E B O
F B    88 -112.4 -0.656981969832917 E B O
E B    89 -130.2 -0.982282510068394 E B O
F B    90  -95.9 -0.355439334221379 E B O
L B    91 -100.8 -0.444988359342381 E B O
G B    92  -75.8 0.0118944218872221 C B O
N B    93 -158.8 -1.50495641179506 C E O
R B    94  -53.0 0.42857151836862 C E O
T B    95  -50.3 0.477914858741417 C E O
G B    96   68.6 2.65084936626941 C E O
Q B    97 -103.7 -0.497986761965015 C E O
P B    98  -74.3 0.0393073887609983 C B O
Y B    99  -55.9 0.375573115745986 C B O
I B   100 -109.1 -0.596673442710609 E B O
L B   101 -104.9 -0.519917135464036 E B O
Q B   102  -96.9 -0.373714645470563 E B O
T B   103 -112.3 -0.655154438707998 E B O
N B   104 -154.8 -1.43185516679832 E B O
V B   105 -130.2 -0.982282510068394 E B O
F B   106 -105.7 -0.534537384463383 E B O
T B   107 -134.4 -1.05903881731497 C B O
G B   108   58.1 2.45895859815297 C E O
G B   109   85.2 2.95421953300586 C E O
K B   110 -106.3 -0.545502571212893 C E O
G B   111 -104.3 -0.508951948714525 C E O
D B   112   57.1 2.44068328690379 C E O
R B   113 -113.5 -0.677084812207019 C E O
E B   114  -70.6 0.10692604038298 C B O
Q B   115 -127.1 -0.925629045195923 E E O
R B   116 -125.8 -0.901871140571984 E B O
I B   117 -126.8 -0.920146451821168 E B O
Y B   118  -89.5 -0.2384773422266 C B O
L B   119 -101.4 -0.455953546091891 C B O
W B   120 -100.7 -0.443160828217462 C B O
F B   121 -166.0 -1.63653865278918 C B O
D B   122  -87.3 -0.198271657478395 C B O
P B   123  -66.1 0.189164941004308 C B O
T B   124  -93.2 -0.306095993848582 C B O
K B   125  -70.2 0.114236164882653 C E O
E B   126 -147.4 -1.29661786355436 C E O
F B   127  -80.1 -0.0666894164842695 C B O
H B   128 -128.7 -0.954869543194617 E B O
Y B   129  -87.4 -0.200099188603314 E B O
Y B   130 -131.6 -1.00786794581725 E B O
S B   131 -140.0 -1.1613805603104 E B O
V B   132 -130.5 -0.987765103443149 E B O
L B   133 -109.9 -0.611293691709956 E B O
W B   134 -130.2 -0.982282510068394 E B O
N B   135 -133.8 -1.04807363056546 C B O
M B   136  -72.7 0.0685478867596927 C B O
Y B   137  -95.3 -0.344474147471868 C E O
M B   138 -164.9 -1.61643581041508 E B O
I B   139 -120.2 -0.799529397576553 E B O
V B   140 -116.4 -0.730083214829653 E B O
F B   141 -103.5 -0.494331699715178 E B O
L B   142 -128.4 -0.949386949819862 E B O
V B   143 -113.6 -0.678912343331937 E B O
D B   144   45.2 2.2232070830385 C B O
D B   145  -96.9 -0.373714645470563 C E O
V B   146  -94.6 -0.331681429597439 E B O
P B   147  -72.8 0.0667203556347744 E B O
I B   148 -106.1 -0.541847508963056 E B O
R B   149 -165.7 -1.63105605941443 E B O
V B   150 -132.8 -1.02979831931627 E B O
F B   151 -119.6 -0.788564210827042 E B O
K B   152  -90.2 -0.251270060101029 E E O
N B   153  -79.9 -0.0630343542344329 C E O
C B   154 -121.5 -0.823287302200492 C E O
K B   155  -61.5 0.273231372750555 C E O
D B   156  -67.1 0.170889629755124 C E O
L B   157  -98.3 -0.39930008121942 C E O
G B   158   82.8 2.91035878600782 C E O
V B   159  -97.0 -0.375542176595481 C B O
K B   160  -77.6 -0.0210011383613093 C E O
F B   161 -157.5 -1.48119850717112 C B O
P B   162  -68.5 0.145304194006266 C B O
F B   163 -136.8 -1.10289956431301 C E O
N B   164 -137.7 -1.11934734443727 C E O
Q B   165 -124.5 -0.878113235948044 C E O
P B   166  -59.4 0.311609526373842 C B O
M B   167 -126.7 -0.918318920696249 C B O
K B   168  -93.5 -0.311578587223337 E B O
I B   169  -96.0 -0.357266865346297 E B O
Y B   170 -131.5 -1.00604041469233 E B O
S B   171 -146.6 -1.28199761455501 E B O
S B   172 -160.1 -1.528714316419 E B O
L B   173 -130.9 -0.995075227942823 E B O
W B   174 -146.8 -1.28565267680485 E B O
N B   175  -87.8 -0.207409313102987 E B O
A B   176 -144.5 -1.24361946093173 C B O
D B   177  -64.0 0.227543094627595 C E O
D B   178  -73.0 0.0630652933849376 C E O
W B   179 -149.8 -1.3404786105524 C B O
A B   180  -69.1 0.134339007256756 C B O
T B   181 -117.0 -0.741048401579163 C B O
R B   182   48.2 2.27803301678605 C E O
G B   183   67.0 2.62160886827071 C E O
G B   184  104.4 3.3051055089902 C B O
L B   185  -72.8 0.0667203556347744 C E O
E B   186  -97.6 -0.386507363344992 C B O
K B   187  -92.7 -0.296958338223989 C B O
T B   188  -64.4 0.220232970127921 C B O
D B   189  -90.6 -0.258580184600703 C E O
W B   190  -69.9 0.119718758257408 C B O
S B   191  -72.8 0.0667203556347744 C E O
K B   192  -94.3 -0.326198836222684 C E O
A B   193  -76.5 -0.000898295987206831 C B O
P B   194  -80.9 -0.081309665483617 C B O
F B   195  -90.8 -0.26223524685054 E B O
I B   196 -121.3 -0.819632239950655 E B O
A B   197 -108.0 -0.576570600336506 E B O
S B   198 -116.6 -0.73373827707949 E B O
Y B   199 -137.1 -1.10838215768776 E B O
R B   200 -147.0 -1.28930773905469 E E O
S B   201   83.4 2.92132397275733 E E O
F B   202   53.0 2.36575451078214 E B O
H B   203  -86.1 -0.176341283979374 E E O
I B   204 -128.6 -0.953042012069699 E B O
D B   205 -129.3 -0.965834729944128 E E O
G B   206 -140.6 -1.17234574705991 E B O
C B   207  -87.6 -0.20375425085315 E B O
E B   208  -55.7 0.379228177995823 E E O
A B   209 -152.1 -1.38251182642553 C B O
S B   210  -68.9 0.137994069506592 C E O
V B   211  -49.4 0.494362638865683 C E O
E B   212  -88.5 -0.220202030977416 C E D
A B   213  -61.7 0.269576310500718 C E D
K B   214 -108.8 -0.591190849335854 C E D
F B   215 -156.0 -1.45378554029734 C E D
C B   216  -92.1 -0.285993151474479 C B D
A B   217  -58.5 0.328057306498107 C E D
T B   218 -111.3 -0.636879127458814 C E D
Q B   219  -52.7 0.434054111743375 C E D
G B   220  104.3 3.30327797786528 C E D
A B   221 -108.4 -0.58388072483618 C E D
R B   222  -76.7 -0.00455335823704371 C E D
W B   223  -60.8 0.286024090624984 C B D
W B   224  -78.3 -0.0337938562357382 C B D
D B   225  -89.9 -0.245787466726274 C E D
Q B   226  -77.4 -0.0173460761114726 C E D
K B   227  -56.0 0.373745584621067 C E D
E B   228  -67.9 0.156269380755776 C E D
F B   229 -113.1 -0.669774687707345 C B D
Q B   230  -72.8 0.0667203556347744 C E D
D B   231 -158.1 -1.49216369392063 C E D
L B   232  -68.6 0.143476662881348 C B D
D B   233  -84.2 -0.141618192605925 C E D
A B   234  -63.3 0.240335812502024 H E D
F B   235  -68.0 0.154441849630858 H E O
Q B   236  -62.4 0.256783592626289 H B O
Y B   237  -66.6 0.180027285379716 H B O
R B   238  -65.8 0.194647534379063 H E O
R B   239  -67.2 0.169062098630205 H B O
L B   240  -58.4 0.329884837623026 H B O
S B   241  -64.0 0.227543094627595 H E O
W B   242  -59.9 0.302471870749249 H B O
V B   243  -67.0 0.172717160880042 H B O
R B   244  -63.9 0.229370625752513 H B O
Q B   245  -87.5 -0.201926719728232 H E O
K B   246 -113.1 -0.669774687707345 H E O
Y B   247 -117.4 -0.748358526078837 C B O
T B   248  -91.6 -0.276855495849887 E B O
I B   249 -109.6 -0.605811098335201 E B O
Y B   250 -151.2 -1.36606404630126 E B  O
N B   251 -141.1 -1.1814834026845 E B  O
Y B   252  -57.1 0.353642742246965 C B  O
A B   253  -55.3 0.386538302495496 C B  O
T B   254 -103.5 -0.494331699715178 C E O
D B   255  -85.9 -0.172686221729538 C B O
R B   256  -78.1 -0.0301387939859013 C E O
S B   257  -75.6 0.015549484137059 C E O
R B   258 -112.6 -0.660637032082753 C B O
Y B   259 -121.8 -0.828769895575247 C B O
P B   260  -42.5 0.620462286485053 C E O
S B   261 -115.5 -0.713635434705387 C E O
M B   262  -68.2 0.150786787381021 C E O
P B   263  -51.2 0.461467078617151 C B  O
P B   264  -62.7 0.251300999251534 C B  O
E B   265  -66.2 0.187337409879389 C B  O
A B   266  -60.6 0.289679152874821 C B  O
K B   267  -67.7 0.159924443005613 C E O
R B   268  -64.9 0.211095314503329 C B  O
D B   269  -79.5 -0.0557242297347592 C B  O
R B   270   54.6 2.39499500878083 C E D
>1AQZ	B
D B    19  -89.4 -0.236649811101682 C E D
K B    20  -94.7 -0.333508960722358 C E D
R B    21 -104.8 -0.518089604339117 C E D
L B    22 -123.8 -0.865320518073615 C B D
L B    23 -115.4 -0.711807903580469 C B D
Y B    24 -137.3 -1.1120372199376 C B D
S B    25  -93.5 -0.311578587223337 C E D
Q B    26  -59.5 0.309781995248923 H B D
A B    27  -61.3 0.276886435000392 H E D
K B    28  -68.1 0.15261431850594 H E D
A B    29  -64.9 0.211095314503329 H B D
E B    30  -62.9 0.247645937001697 H E D
S B    31  -58.0 0.337194962122699 H E D
N B    32  -59.5 0.309781995248923 H E D
S B    33  -64.9 0.211095314503329 H E D
H B    34  -69.2 0.132511476131837 H E D
H B    35  -86.4 -0.18182387735413 H E D
A B    36  -68.3 0.148959256256103 C B D
P B    37  -70.1 0.116063696007572 C E D
L B    38  -97.5 -0.384679832220073 C B D
S B    39 -147.9 -1.30575551917895 C E D
D B    40 -116.1 -0.724600621454898 C E D
G B    41   58.3 2.46261366040281 C E D
K B    42 -100.1 -0.432195641467952 C E D
T B    43 -114.7 -0.69901518570604 C E D
G B    44  -56.3 0.368262991246312 C E D
S B    45  -85.0 -0.156238441605272 C E D
S B    46   88.6 3.01635559125309 C B D
Y B    47 -114.5 -0.695360123456203 C B D
P B    48  -76.2 0.00458429738754835 C B O
H B    49 -141.7 -1.19244858943401 E B O
W B    50  -58.3 0.331712368747944 E B O
F B    51 -109.3 -0.600328504960446 E B O
T B    52  -60.6 0.289679152874821 C B O
N B    53   58.8 2.4717513160274 C B O
G B    54   89.8 3.03828596475211 C B O
Y B    55 -103.8 -0.499814293089933 C B O
D B    56  -95.5 -0.348129209721705 C E O
G B    57  -61.9 0.265921248250881 C E O
N B    58  -94.4 -0.328026367347603 C E O
G B    59   88.3 3.01087299787834 C B O
K B    60 -100.1 -0.432195641467952 C E O
L B    61  -77.7 -0.0228286694862278 C B O
I B    62  -65.1 0.207440252253492 C B O
K B    63  -56.1 0.371918053496149 C E O
G B    64   90.9 3.05838880712621 C B O
R B    65  -90.7 -0.260407715725621 C E O
T B    66 -114.3 -0.691705061206366 C B O
P B    67  -74.4 0.0374798576360797 C B O
I B    68  -74.9 0.0283422020114876 C B O
K B    69 -100.3 -0.435850703717789 C E O
F B    70  -93.0 -0.302440931598745 C B O
G B    71   87.5 2.99625274887899 C B O
K B    72 -135.8 -1.08462425306382 C B  O
A B    73  -56.3 0.368262991246312 H B  O
D B    74  -63.9 0.229370625752513 H B  O
B B    75  -78.3 -0.0337938562357382 H B  O
D B    76  -91.2 -0.269545371350213 H E D
R B    77  -70.5 0.108753571507898 C E D
P B    78  -65.7 0.196475065503982 C B D
P B    79  -71.5 0.0904782602587137 C E D
K B    80 -132.3 -1.02066066369168 C E D
H B    81 -131.1 -0.998730290192659 C E D
S B    82  -82.6 -0.11237769460723 C E D
Q B    83   -8.9 1.23451274445764 C E D
N B    84 -113.1 -0.669774687707345 C E D
G B    85   72.3 2.71846801789139 C E D
M B    86 -115.3 -0.70998037245555 C E D
G B    87  -48.3 0.514465481239785 C E D
K B    88  -62.3 0.258611123751208 C E D
D B    89 -126.7 -0.918318920696249 C E D
D B    90  -66.6 0.180027285379716 C B D
H B    91 -152.2 -1.38433935755044 C B D
Y B    92 -158.9 -1.50678394291998 E B D
L B    93  -93.9 -0.31888871172301 E B O
L B    94 -114.1 -0.688049998956529 E B O
E B    95 -119.7 -0.790391741951961 E B O
F B    96 -137.4 -1.11386475106252 E B O
P B    97  -58.7 0.32440224424827 E B O
T B    98 -140.2 -1.16503562256023 C E O
F B    99 -130.1 -0.980454978943475 C B O
P B   100  -60.5 0.291506683999739 C E O
D B   101  -78.0 -0.028311262860983 C E O
G B   102   76.7 2.7988793873878 C E O
H B   103  -63.3 0.240335812502024 C E O
D B   104  -82.4 -0.108722632357393 C E O
Y B   105  -56.1 0.371918053496149 C B O
K B   106  -75.9 0.0100668907623035 C E D
F B   107  -60.8 0.286024090624984 C B D
D B   108 -100.4 -0.437678234842707 C E D
S B   109  -66.4 0.183682347629553 C E D
K B   110 -146.9 -1.28748020792977 C E D
K B   111   15.1 1.67312021443806 C E D
P B   112  -77.8 -0.0246562006111461 C E D
K B   113  -82.1 -0.103240038982638 C E D
E B   114  -60.5 0.291506683999739 C E D
N B   115  -67.2 0.169062098630205 C E D
P B   116  -84.0 -0.137963130356088 C E D
G B   117   64.3 2.57226552789792 C E D
P B   118  -89.4 -0.236649811101682 C E D
A B   119  -97.7 -0.38833489446991 E B D
R B   120 -133.2 -1.03710844381595 E B D
V B   121  -93.7 -0.315233649473174 E B O
I B   122 -103.1 -0.487021575215504 E B O
Y B   123 -152.6 -1.39164948205012 E B O
T B   124  -93.5 -0.311578587223337 E B O
Y B   125 -111.5 -0.640534189708651 E B O
P B   126 -101.9 -0.465091201716483 C E O
N B   127  -76.6 -0.00272582711212514 C E O
K B   128   67.7 2.63440158614514 C B  O
V B   129  -70.5 0.108753571507898 C B  O
F B   130  -80.5 -0.0739995409839433 E B  O
B B   131  -97.3 -0.381024769970236 E B  O
G B   132  160.2 4.32486787669467 E B O
I B   133 -118.4 -0.766633837328021 E B O
V B   134 -130.1 -0.980454978943475 E B O
A B   135 -153.2 -1.40261466879963 E B O
H B   136  -58.9 0.320747181998434 E B O
Q B   137  -79.8 -0.0612068231095143 E E O
R B   138 -139.4 -1.15041537356089 E E O
G B   139   63.4 2.55581774777365 C E O
N B   140  -88.3 -0.216546968727579 C E O
Q B   141 -132.2 -1.01883313256676 E E O
G B   142   85.8 2.96518471975537 E E O
D B   143  -71.3 0.0941333225085506 E E D
L B   144  -85.3 -0.161721034980027 E B D
R B   145 -120.3 -0.801356928701471 E E O
L B   146  -70.1 0.116063696007572 E B O
C B   147  -81.9 -0.0995849767328011 C B O
>1COP	D
Q D     3  -77.7 -0.0228286694862278 E E D
R D     4 -107.5 -0.567432944711914 E E D
I D     5 -146.1 -1.27285995893042 E B O
T D     6  -67.3 0.167234567505287 E E O
L D     7  -61.0 0.282369028375147 H B O
K D     8  -86.6 -0.185478939603966 H E D
D D     9  -81.2 -0.0867922588583722 H E O
Y D    10  -87.1 -0.194616595228558 H B O
A D    11  -82.2 -0.105067570107556 H B O
M D    12  -90.7 -0.260407715725621 H E O
R D    13  -80.8 -0.0794821343586985 H E O
F D    14 -111.4 -0.638706658583732 C E O
G D    15  129.1 3.75650569684505 C E O
Q D    16  -66.2 0.187337409879389 H B O
T D    17  -65.6 0.1983025966289 H E O
K D    18  -76.7 -0.00455335823704371 H E O
T D    19  -68.6 0.143476662881348 H B O
A D    20  -84.2 -0.141618192605925 H B O
K D    21  -80.8 -0.0794821343586985 H E O
D D    22  -87.9 -0.209236844227906 H E O
L D    23  -90.2 -0.251270060101029 H B O
G D    24   91.4 3.06752646275081 C E O
V D    25  -51.9 0.448674360742722 C B O
Y D    26  -91.5 -0.275027964724969 C E O
Q D    27  -65.4 0.201957658878737 H E O
S D    28  -75.3 0.0210320775118142 H B O
A D    29  -86.9 -0.190961532978722 H B O
I D    30  -73.3 0.0575827000101824 H B O
N D    31  -73.1 0.0612377622600193 H E O
K D    32  -64.2 0.223888032377758 H E O
A D    33  -63.4 0.238508281377105 H B O
I D    34  -66.7 0.178199754254797 H B O
H D    35  -71.2 0.0959608536334689 H E O
A D    36  -73.5 0.0539276377603455 H B O
G D    37   45.8 2.23417226978801 C E O
R D    38  -90.2 -0.251270060101029 C B O
K D    39  -79.0 -0.0465865741101671 C E O
I D    40 -109.9 -0.611293691709956 E B O
F D    41  -94.4 -0.328026367347603 E E O
L D    42 -123.4 -0.858010393573942 E B O
T D    43 -101.0 -0.448643421592218 E B O
I D    44  -89.2 -0.232994748851845 E B O
N D    45  -89.2 -0.232994748851845 E E O
A D    46  -48.3 0.514465481239785 C E O
D D    47  -83.0 -0.119687819106904 C E O
G D    48   57.7 2.4516484736533 C B O
S D    49  -91.0 -0.265890309100376 E B O
V D    50 -119.7 -0.790391741951961 E B O
Y D    51 -123.3 -0.856182862449023 E B O
A D    52  -78.3 -0.0337938562357382 E B O
E D    53 -134.7 -1.06452141068972 E E O
E D    54 -119.3 -0.783081617452287 E E O
V D    55 -152.3 -1.38616688867536 E B O
K D    56 -141.1 -1.1814834026845 E E O
P D    57  -76.3 0.00275676626263004 E E D
F D    58  -96.9 -0.373714645470563 C B D
P D    59  -80.7 -0.0776546032337802 C E D
S D    60  -85.8 -0.170858690604619 C E D
N D    61  -87.9 -0.209236844227906 C E D
K D    62   67.3 2.62709146164547 C E D
K D    63 -147.9 -1.30575551917895 C E D
T D    64 -143.4 -1.22351661855762 C E D
>1YC6	1
G 1    38 -171.4 -1.73522533353478 C E D
Q 1    39  -66.6 0.180027285379716 C E D
G 1    40 -102.8 -0.481538981840749 C E D
K 1    41 -134.3 -1.05721128619005 C E D
A 1    42  -86.8 -0.189134001853803 C E D
I 1    43  -83.3 -0.125170412481659 C B D
K 1    44  -83.2 -0.12334288135674 C E D
A 1    45  -71.5 0.0904782602587137 C B D
I 1    46  -72.3 0.0758580112593665 C E D
A 1    47  -49.4 0.494362638865683 C E O
G 1    48   90.4 3.04925115150162 C B O
Y 1    49 -109.2 -0.598500973835527 E B O
S 1    50 -143.3 -1.22168908743271 E B O
I 1    51 -119.6 -0.788564210827042 E B O
S 1    52 -100.0 -0.430368110343033 E E O
K 1    53 -123.5 -0.85983792469886 E E O
W 1    54 -161.0 -1.54516209654326 E B O
E 1    55 -128.1 -0.943904356445107 E E O
A 1    56 -154.4 -1.42454504229865 E E O
S 1    57  -85.7 -0.169031159479701 E E O
S 1    58  -76.6 -0.00272582711212514 C B O
D 1    59 -113.4 -0.675257281082101 C E O
A 1    60  -45.9 0.558326228237827 C E O
I 1    61 -143.4 -1.22351661855762 C B O
T 1    62  -85.2 -0.159893503855109 C E O
A 1    63  -41.7 0.6350825354844 C B O
K 1    64   62.6 2.5411974987743 C E O
A 1    65  -76.0 0.00823935963738523 C E O
T 1    66 -142.3 -1.20341377618352 E E O
N 1    67  -71.9 0.08316813575904 E E O
A 1    68 -139.2 -1.14676031131105 E E O
M 1    69  -74.7 0.0319972642613245 E B O
S 1    70 -117.4 -0.748358526078837 E E O
I 1    71  -76.4 0.000929235137711476 C B O
T 1    72 -127.2 -0.927456576320841 C E O
L 1    73  -62.5 0.254956061501371 C B O
P 1    74  -71.4 0.092305791383632 C E O
H 1    75  -42.7 0.616807224235216 C E O
E 1    76  -54.9 0.39384842699517 C E O
L 1    77 -100.2 -0.43402317259287 C B D
S 1    78  -78.6 -0.0392764496104934 C E D
S 1    79  -64.6 0.216577907878084 C E D
E 1    80  -66.6 0.180027285379716 C E D
K 1    81  -55.0 0.392020895870252 C E D
N 1    82  -81.4 -0.0904473211082091 C E D
K 1    83  -53.7 0.415778800494191 C E D
E 1    84 -118.6 -0.770288899577858 C E D
L 1    85  -75.6 0.015549484137059 C B O
K 1    86  -75.0 0.0265146708865693 C E O
V 1    87  -90.7 -0.260407715725621 E B O
G 1    88 -117.7 -0.753841119453592 E B O
R 1    89  -96.8 -0.371887114345644 E B O
V 1    90 -135.6 -1.08096919081399 E B O
L 1    91 -117.6 -0.752013588328674 E B O
L 1    92 -135.8 -1.08462425306382 E B O
W 1    93 -138.9 -1.1412777179363 E B O
L 1    94 -111.6 -0.642361720833569 E B O
G 1    95 -120.2 -0.799529397576553 E B O
L 1    96 -111.2 -0.635051596333896 E B O
L 1    97  -73.2 0.0594102311351007 C B O
P 1    98  -51.8 0.450501891867641 C B O
S 1    99  -64.5 0.218405439003003 C B O
V 1   100  -37.1 0.719148967230647 C B O
A 1   101  -98.7 -0.406610205719094 C E O
G 1   102   99.5 3.2155564838692 C E O
R 1   103 -122.7 -0.845217675699513 C E O
I 1   104 -115.9 -0.720945559205061 E B O
K 1   105 -136.5 -1.09741697093825 E E O
A 1   106 -151.2 -1.36606404630126 E B O
C 1   107 -171.5 -1.7370528646597 E B O
V 1   108 -117.4 -0.748358526078837 E B O
A 1   109 -152.7 -1.39347701317504 E E O
E 1   110  -74.4 0.0374798576360797 E E O
K 1   111  -47.3 0.532740792488969 C E D
Q 1   112 -108.1 -0.578398131461425 C E D
A 1   113  -68.2 0.150786787381021 C E D
Q 1   114 -120.9 -0.812322115450982 C E D
A 1   115  -45.8 0.560153759362745 C E D
E 1   116  -36.9 0.722804029480484 C E D
A 1   117  -58.6 0.326229775373189 C E D
A 1   118  -50.2 0.479742389866335 H B D
F 1   119  -63.2 0.242163343626942 H B O
Q 1   120  -91.4 -0.27320043360005 H E O
V 1   121 -118.3 -0.764806306203103 H B O
A 1   122  -56.5 0.364607928996475 C B O
L 1   123  -81.7 -0.0959299144829643 C B O
A 1   124 -173.4 -1.77177595603315 C B O
V 1   125 -136.3 -1.09376190868842 C B O
A 1   126  -84.2 -0.141618192605925 E B O
D 1   127 -132.5 -1.02431572594152 E E O
S 1   128  -58.4 0.329884837623026 C E O
S 1   129  -87.4 -0.200099188603314 C B O
K 1   130  -90.0 -0.247614997851192 C E O
E 1   131  -61.6 0.271403841625636 C E O
V 1   132 -112.4 -0.656981969832917 C B O
V 1   133  -91.4 -0.27320043360005 C B O
A 1   134 -152.5 -1.3898219509252 E B O
A 1   135 -130.4 -0.985937572318231 E B O
M 1   136 -105.4 -0.529054791088628 E B O
Y 1   137  -87.0 -0.19278906410364 E B O
T 1   138  -67.3 0.167234567505287 C E O
D 1   139 -135.5 -1.07914165968907 C E O
A 1   140  -45.3 0.569291414987337 C B O
F 1   141 -124.2 -0.872630642573289 C B O
R 1   142  -60.0 0.300644339624331 C E O
G 1   143  100.8 3.23931438849314 C E O
A 1   144  -64.5 0.218405439003003 C B O
T 1   145 -133.4 -1.04076350606578 C B O
L 1   146  -53.3 0.423088924993865 C B O
G 1   147   89.1 3.02549324687768 C E O
D 1   148  -65.4 0.201957658878737 C E O
L 1   149  -59.4 0.311609526373842 C B O
L 1   150  -70.5 0.108753571507898 C E O
N 1   151  -91.0 -0.265890309100376 C E O
L 1   152  -99.3 -0.417575392468605 E B O
Q 1   153 -141.1 -1.1814834026845 E B O
I 1   154 -112.1 -0.651499376458161 E B O
Y 1   155  -90.6 -0.258580184600703 E B O
L 1   156 -127.0 -0.923801514071005 E B O
Y 1   157 -111.8 -0.646016783083406 E B O
A 1   158 -142.7 -1.21072390068319 E B O
S 1   159  -78.7 -0.0411039807354119 C B O
E 1   160 -136.4 -1.09558943981334 C E O
A 1   161  -59.8 0.304299401874168 C B O
V 1   162 -136.6 -1.09924450206317 C B O
P 1   163  -53.4 0.421261393868946 C E O
A 1   164  -77.9 -0.0264837317360647 C E O
K 1   165   67.9 2.63805664839498 C E O
A 1   166  -77.8 -0.0246562006111461 C B O
V 1   167 -137.4 -1.11386475106252 E B O
V 1   168 -106.6 -0.550985164587649 E B O
V 1   169 -100.9 -0.446815890467299 E B O
H 1   170  -90.5 -0.256752653475784 E B O
L 1   171 -129.7 -0.973144854443801 E B O
E 1   172 -127.6 -0.934766700820515 E B O
V 1   173 -108.5 -0.585708255961098 E B O
E 1   174  -88.9 -0.22751215547709 E E O
H 1   175 -144.3 -1.23996439868189 E E O
V 1   176  -62.3 0.258611123751208 E B O
R 1   177  -62.8 0.249473468126616 C E O
P 1   178  -66.3 0.185509878754471 C B O
T 1   179  -95.4 -0.346301678596787 C E O
F 1   180 -117.9 -0.757496181703429 C B O
D 1   181  -69.4 0.128856413882 C E O
D 1   182 -114.1 -0.688049998956529 C E O
F 1   183 -127.9 -0.94024929419527 C E O
F 1   184  -76.1 0.00641182851246692 C B O
T 1   185  -63.0 0.245818405876779 C E O
P 1   186  -76.7 -0.00455335823704371 C E O
V 1   187  -70.3 0.112408633757735 C E O
>1RSO	B
L B    83  -70.0 0.11789122713249 C E D
A B    84  -64.3 0.222060501252839 C E D
A B    85  -53.7 0.415778800494191 C B D
E B    86 -124.2 -0.872630642573289 C E D
R B    87  -57.7 0.342677555497454 H E D
A B    88  -56.5 0.364607928996475 H B O
V B    89  -59.2 0.315264588623678 H B O
S B    90  -76.1 0.00641182851246692 H E O
Q B    91  -66.5 0.181854816504634 H E O
V B    92  -65.7 0.196475065503982 H B O
L B    93  -67.1 0.170889629755124 H B O
D B    94  -86.7 -0.187306470728885 H E O
S B    95  -79.9 -0.0630343542344329 H B O
L B    96  -39.5 0.675288220232605 H B O
E B    97  -68.3 0.148959256256103 H E O
E B    98  -70.2 0.114236164882653 H E O
I B    99  -63.0 0.245818405876779 H B O
H B   100  -54.9 0.39384842699517 H E O
A B   101  -56.2 0.370090522371231 H E O
L B   102 -117.4 -0.748358526078837 C B O
T B   103 -145.0 -1.25275711655632 C B O
D B   104   74.8 2.76415629601435 C E O
S B   105  -62.3 0.258611123751208 C B O
S B   106   81.0 2.87746322575929 C E O
E B   107  -54.2 0.406641144869599 H E O
K B   108  -56.7 0.360952866746639 H E O
D B   109  -62.0 0.264093717125963 H B O
L B   110  -61.8 0.2677487793758 H B O
D B   111  -60.2 0.296989277374494 H E O
F B   112  -58.8 0.322574713123352 H B O
L B   113  -72.2 0.0776855423842848 H B O
H B   114  -58.1 0.335367430997781 H E O
S B   115  -73.2 0.0594102311351007 H E O
V B   116  -61.0 0.282369028375147 H B O
F B   117 -106.8 -0.554640226837485 H B O
Q B   118  -77.7 -0.0228286694862278 H E O
D B   119  -48.3 0.514465481239785 C E O
Q B   120  -80.3 -0.0703444787341064 H E O
H B   121  -56.0 0.373745584621067 H E O
L B   122  -56.2 0.370090522371231 H B O
H B   123  -56.7 0.360952866746639 H E O
T B   124  -74.8 0.0301697331364062 H E O
L B   125  -70.6 0.10692604038298 H B O
L B   126  -73.4 0.0557551688852638 H B O
D B   127  -63.2 0.242163343626942 H E O
L B   128  -72.9 0.0648928245098559 H B O
Y B   129  -56.0 0.373745584621067 H B O
D B   130  -74.8 0.0301697331364062 H E O
K B   131  -55.0 0.392020895870252 H E O
I B   132  -73.6 0.0521001066354272 H B O
N B   133  -68.0 0.154441849630858 H E O
T B   134 -108.7 -0.589363318210935 C E D
>1DUJ	A
I A    13 -130.6 -0.989592634568067 E B O
T A    14 -127.3 -0.92928410744576 E E D
L A    15  -92.9 -0.300613400473826 C B D
R A    16 -105.3 -0.527227259963709 C E D
G A    17  141.2 3.97763696296017 C B O
S A    18 -156.9 -1.47023332042161 C B O
A A    19  -44.1 0.591221788486358 H B O
E A    20  -72.5 0.0722029490095296 H E O
I A    21  -57.8 0.340850024372536 H B O
V A    22  -63.6 0.234853219127268 H B O
A A    23  -51.3 0.459639547492233 H B O
E A    24  -68.5 0.145304194006266 H E O
F A    25  -47.0 0.538223385863725 H B O
F A    26  -66.3 0.185509878754471 H B O
S A    27  -53.5 0.419433862744028 H E O
F A    28  -62.3 0.258611123751208 H B O
G A    29  -64.0 0.227543094627595 H B O
I A    30  -67.6 0.161751974130532 H B O
N A    31  -59.9 0.302471870749249 H B O
S A    32  -64.5 0.218405439003003 H B O
I A    33  -51.7 0.452329422992559 H B O
L A    34  -67.2 0.169062098630205 H B O
Y A    35  -63.2 0.242163343626942 H E O
Q A    36  -67.4 0.165407036380368 H B O
R A    37  -82.1 -0.103240038982638 C B O
G A    38   43.1 2.18482892941521 C E O
I A    39  -71.1 0.0977883847583875 C B O
Y A    40 -177.4 -1.84487720102988 C B O
P A    41  -85.3 -0.161721034980027 C E O
S A    42 -150.6 -1.35509885955175 C E O
E A    43  -71.4 0.092305791383632 C E O
T A    44 -127.5 -0.932939169695597 C B O
F A    45  -47.9 0.521775605739459 C B O
T A    46 -150.7 -1.35692639067667 E E O
R A    47  -86.4 -0.18182387735413 E E O
V A    48 -127.9 -0.94024929419527 E E O
Q A    49  -98.8 -0.408437736844012 E E O
K A    50 -152.2 -1.38433935755044 E E O
Y A    51   49.2 2.29630832803524 C B O
G A    52   88.9 3.02183818462785 C E O
L A    53 -142.2 -1.2015862450586 E E O
T A    54  -92.3 -0.289648213724316 E E O
L A    55 -142.8 -1.21255143180811 E B O
L A    56 -119.2 -0.781254086327368 E B O
V A    57 -150.5 -1.35327132842683 E B O
T A    58 -107.4 -0.565605413586996 C B O
T A    59 -105.8 -0.536364915588301 C E O
D A    60  -54.6 0.399331020369925 C E O
L A    61  -60.2 0.296989277374494 H E O
E A    62  -56.8 0.35912533562172 H E O
L A    63  -60.2 0.296989277374494 H B O
I A    64  -60.2 0.296989277374494 H E O
K A    65  -48.7 0.507155356740111 H E O
Y A    66  -67.4 0.165407036380368 H B O
L A    67  -67.5 0.16357950525545 H B O
N A    68  -63.2 0.242163343626942 H E O
N A    69  -60.1 0.298816808499413 H E O
V A    70  -64.3 0.222060501252839 H B O
V A    71  -58.2 0.333539899872862 H B O
E A    72  -61.6 0.271403841625636 H E O
Q A    73  -57.0 0.355470273371883 H B O
L A    74  -58.7 0.32440224424827 H B O
K A    75  -61.4 0.275058903875473 H E O
D A    76 -172.3 -1.75167311365905 C E O
W A    77  -62.8 0.249473468126616 C B O
L A    78  164.4 4.40162418394125 C B O
Y A    79 -133.0 -1.03345338156611 C E O
K A    80  173.9 4.57523964080849 C E O
C A    81 -161.2 -1.5488171587931 C B O
S A    82 -102.8 -0.481538981840749 C B O
V A    83   59.4 2.48271650277691 C B O
Q A    84  174.5 4.58620482755801 C B O
K A    85 -142.5 -1.20706883843336 E B O
L A    86 -140.9 -1.17782834043466 E B O
V A    87 -139.2 -1.14676031131105 E B O
V A    88  -94.1 -0.322543773972847 E B O
V A    89 -108.6 -0.587535787086017 E B O
I A    90 -123.2 -0.854355331324105 E B O
S A    91 -125.2 -0.890905953822473 E B O
N A    92  -89.2 -0.232994748851845 E B O
I A    93  -84.4 -0.145273254855761 C B O
E A    94 -155.7 -1.44830294692259 C E O
S A    95 -162.6 -1.57440259454196 C B O
G A    96 -161.2 -1.5488171587931 C B O
E A    97   56.5 2.42971810015428 E B O
V A    98  -37.5 0.711838842730974 E B O
L A    99 -154.2 -1.42088998004881 E B O
E A   100 -135.3 -1.07548659743923 E B O
R A   101 -150.2 -1.34778873505208 E B O
W A   102  -97.3 -0.381024769970236 E B O
Q A   103  -97.3 -0.381024769970236 E B O
F A   104 -135.6 -1.08096919081399 E B O
D A   105 -102.2 -0.470573795091239 E E O
I A   106 -126.3 -0.911008796196576 C B O
E A   107 -151.7 -1.37520170192585 C E O
C A   108  -96.4 -0.364576989845971 C B D
D A   109 -129.4 -0.967662261069047 C E D
K A   110   54.3 2.38951241540608 C E D
T A   111  -62.5 0.254956061501371 C E D
A A   112  169.1 4.48751814681241 C B D
K A   113 -145.7 -1.26554983443075 C E D
D A   114  -68.6 0.143476662881348 C E D
D A   115   44.2 2.20493177178932 C E D
S A   116  -64.5 0.218405439003003 C E D
A A   117   65.7 2.59785096364677 C E D
P A   118  -76.6 -0.00272582711212514 C E D
R A   119 -162.4 -1.57074753229212 C B D
E A   120  174.1 4.57889470305833 C E D
K A   121   70.8 2.69105505101761 C B D
S A   122  -51.2 0.461467078617151 C E D
Q A   123  -59.9 0.302471870749249 C E D
K A   124  -46.2 0.552843634863072 H E D
A A   125  -55.5 0.38288324024566 H E D
I A   126  -62.0 0.264093717125963 H B D
Q A   127  -59.6 0.307954464124005 H B O
D A   128  -68.3 0.148959256256103 H E O
E A   129  -64.9 0.211095314503329 H E O
I A   130  -67.7 0.159924443005613 H B O
R A   131  -66.5 0.181854816504634 H E O
S A   132  -67.3 0.167234567505287 H E O
V A   133  -67.6 0.161751974130532 H B O
I A   134  -53.7 0.415778800494191 H B O
R A   135  -67.2 0.169062098630205 H E O
Q A   136  -67.4 0.165407036380368 H E O
I A   137  -68.8 0.139821600631511 H B O
T A   138  -67.0 0.172717160880042 H E O
A A   139  -63.3 0.240335812502024 H E O
T A   140  -60.8 0.286024090624984 H B O
V A   141  -46.8 0.541878448113561 H E O
T A   142  -46.5 0.547361041488317 H E O
F A   143  -63.0 0.245818405876779 H E O
L A   144  -67.1 0.170889629755124 C B O
P A   145  -75.7 0.0137219530121404 C E O
L A   146   39.2 2.11355521554339 C E O
L A   147 -124.6 -0.879940767072963 C B O
E A   148 -179.9 -1.89056547915284 C E O
V A   149   43.4 2.19031152278997 C E O
S A   150  -89.4 -0.236649811101682 C E O
C A   151 -152.6 -1.39164948205012 E B O
S A   152 -117.5 -0.750186057203755 E B O
F A   153 -136.2 -1.0919343775635 E B O
D A   154 -139.5 -1.15224290468581 E B O
L A   155 -104.6 -0.51443454208928 E B O
L A   156 -113.3 -0.673429749957182 E B O
I A   157 -127.1 -0.925629045195923 E B O
Y A   158  -89.6 -0.240304873351519 E B O
T A   159 -117.8 -0.755668650578511 E B O
D A   160 -125.7 -0.900043609447065 E B O
K A   161   48.6 2.28534314128573 C E O
D A   162 -154.5 -1.42637257342357 C E O
L A   163 -159.9 -1.52505925416916 C B O
V A   164 -113.3 -0.673429749957182 C E O
V A   165  -45.1 0.572946477237174 C E O
P A   166  -74.5 0.0356523265111614 C B O
E A   167  -55.4 0.384710771370578 C E O
K A   168  -38.3 0.697218593731626 C E O
W A   169  -86.9 -0.190961532978722 C B O
E A   170  171.8 4.53686148718521 C E O
E A   171   75.1 2.7696388893891 C E O
S A   172  161.4 4.34679825019369 C B O
G A   173   68.6 2.65084936626941 C B O
P A   174  -70.7 0.105098509258061 C B O
Q A   175 -150.2 -1.34778873505208 E B O
F A   176  -89.6 -0.240304873351519 E E O
I A   177 -138.8 -1.13945018681138 E B O
T A   178 -145.4 -1.26006724105599 C E O
N A   179 -179.3 -1.87960029240333 C E O
S A   180  -94.8 -0.335336491847276 C E O
E A   181  -67.9 0.156269380755776 C E O
E A   182  178.9 4.66661619705442 C E O
V A   183  -84.1 -0.139790661481006 C B O
R A   184   44.7 2.21406942741391 C E O
L A   185   44.4 2.20858683403915 C B O
R A   186  179.5 4.67758138380393 C E O
S A   187 -150.8 -1.35875392180159 E E O
F A   188 -131.8 -1.01152300806709 E B O
T A   189 -151.3 -1.36789157742618 E E O
T A   190 -150.3 -1.34961626617699 E B O
T A   191 -125.7 -0.900043609447065 E E O
I A   192 -104.5 -0.512607010964362 E B O
H A   193  -89.8 -0.243959935601355 E B O
K A   194 -103.6 -0.496159230840096 E E O
V A   195 -134.2 -1.05538375506513 E B O
>2CYG	A
V A    31 -137.4 -1.11386475106252 E B O
C A    32  -76.7 -0.00455335823704371 E B O
Y A    33  -95.6 -0.349956740846623 C B O
G A    34  -76.4 0.000929235137711476 C B O
M A    35 -114.5 -0.695360123456203 C E O
L A    36  -85.5 -0.165376097229864 C E O
G A    37 -124.4 -0.876285704823126 C B O
N A    38  -89.9 -0.245787466726274 C E O
N A    39 -142.5 -1.20706883843336 C E O
L A    40  -82.7 -0.114205225732148 C B O
P A    41  -66.0 0.190992472129226 C B O
P A    42  -66.1 0.189164941004308 C E O
P A    43  -47.2 0.534568323613888 H E O
S A    44  -62.1 0.262266186001044 H E O
E A    45  -66.8 0.176372223129879 H E O
V A    46  -65.8 0.194647534379063 H B O
V A    47  -61.5 0.273231372750555 H B O
S A    48  -58.4 0.329884837623026 H E O
L A    49  -67.4 0.165407036380368 H B O
Y A    50  -58.5 0.328057306498107 H B O
K A    51  -63.8 0.231198156877431 H E O
S A    52  -70.0 0.11789122713249 H E O
N A    53  -96.7 -0.370059583220726 C E O
N A    54   59.1 2.47723390940216 C E O
I A    55  -83.8 -0.134308068106251 C B O
A A    56  -82.4 -0.108722632357393 C E O
R A    57 -137.4 -1.11386475106252 E E O
M A    58 -139.4 -1.15041537356089 E B O
R A    59 -104.3 -0.508951948714525 E B O
L A    60 -111.6 -0.642361720833569 E B O
Y A    61  -89.2 -0.232994748851845 C B O
D A    62 -163.4 -1.58902284354131 C B O
P A    63  -77.3 -0.0155185449865541 C B O
N A    64  -65.0 0.20926778337841 C E O
Q A    65  -70.5 0.108753571507898 H E O
A A    66  -63.8 0.231198156877431 H E O
A A    67  -69.5 0.127028882757082 H B O
L A    68  -64.3 0.222060501252839 H B O
Q A    69  -62.3 0.258611123751208 H E O
A A    70  -65.8 0.194647534379063 H B O
L A    71  -77.4 -0.0173460761114726 H B O
R A    72  -54.4 0.402986082619762 C E O
N A    73   65.4 2.59236837027202 C E O
S A    74  -86.0 -0.174513752854456 C B O
N A    75   65.8 2.59967849477169 C E O
I A    76  -79.3 -0.0520691674849223 C B O
Q A    77  -80.7 -0.0776546032337802 E B O
V A    78 -117.8 -0.755668650578511 E B O
L A    79  -97.3 -0.381024769970236 E B O
L A    80 -110.2 -0.616776285084711 E B O
D A    81  -84.6 -0.148928317105598 E B O
V A    82  -78.7 -0.0411039807354119 E B O
P A    83  -61.4 0.275058903875473 C E O
R A    84  -59.7 0.306126932999086 H B O
S A    85  -73.1 0.0612377622600193 H E O
D A    86 -107.5 -0.567432944711914 H E O
V A    87  -64.0 0.227543094627595 H B O
Q A    88  -59.5 0.309781995248923 H E O
S A    89  -64.7 0.214750376753166 H E O
L A    90  -64.2 0.223888032377758 H B O
A A    91  -76.7 -0.00455335823704371 H B O
S A    92 -102.3 -0.472401326216157 H E O
N A    93  -98.0 -0.393817487844665 C E O
P A    94  -62.7 0.251300999251534 C E O
S A    95  -85.0 -0.156238441605272 C E O
A A    96  -66.4 0.183682347629553 H E O
A A    97  -66.3 0.185509878754471 H B O
G A    98  -62.7 0.251300999251534 H E O
D A    99  -63.2 0.242163343626942 H E O
W A   100  -67.3 0.167234567505287 H B O
I A   101  -67.2 0.169062098630205 H B O
R A   102  -69.8 0.121546289382327 H E O
R A   103  -74.8 0.0301697331364062 H E O
N A   104 -103.4 -0.49250416859026 H B O
V A   105 -123.6 -0.861665455823778 C B O
V A   106  -57.8 0.340850024372536 C E O
A A   107  -64.7 0.214750376753166 C E O
Y A   108 -113.0 -0.667947156582427 C B O
W A   109 -102.1 -0.46874626396632 C B O
P A   110  -94.3 -0.326198836222684 C E O
S A   111  -63.1 0.24399087475186 C E O
V A   112 -102.8 -0.481538981840749 C B O
S A   113  -86.5 -0.183651408479048 E E O
F A   114  -61.5 0.273231372750555 E B O
R A   115 -128.3 -0.947559418694944 E B O
Y A   116 -139.2 -1.14676031131105 E B O
I A   117 -112.5 -0.658809500957835 E B O
A A   118  -99.0 -0.412092799093849 E B O
V A   119  -86.7 -0.187306470728885 E B O
G A   120   92.9 3.09493942962458 E B O
N A   121 -137.3 -1.1120372199376 E B O
E A   122   61.6 2.52292218752512 C B O
L A   123  -97.6 -0.386507363344992 C B O
I A   124 -101.0 -0.448643421592218 C E O
P A   125 -101.0 -0.448643421592218 C E O
G A   126  -79.0 -0.0465865741101671 C E O
S A   127  -73.5 0.0539276377603455 C E O
D A   128  -66.9 0.174544692004961 C E O
L A   129  -90.2 -0.251270060101029 C B O
A A   130  -55.2 0.388365833620415 C B O
Q A   131  -58.0 0.337194962122699 C E O
Y A   132  -99.5 -0.421230454718441 C B O
I A   133  -65.3 0.203785190003655 H B O
L A   134  -64.6 0.216577907878084 H B O
P A   135  -53.0 0.42857151836862 H E O
A A   136  -65.4 0.201957658878737 H B O
M A   137  -60.7 0.287851621749902 H B O
R A   138  -61.2 0.27871396612531 H E O
N A   139  -67.8 0.158096911880695 H B O
I A   140  -67.7 0.159924443005613 H B O
Y A   141  -58.2 0.333539899872862 H B O
N A   142  -60.7 0.287851621749902 H E O
A A   143  -65.3 0.203785190003655 H B O
L A   144  -65.6 0.1983025966289 H B O
S A   145  -63.8 0.231198156877431 H E O
S A   146  -64.9 0.211095314503329 H E O
A A   147  -85.3 -0.161721034980027 C B O
G A   148   81.4 2.88477335025896 C E O
L A   149 -105.7 -0.534537384463383 C B O
Q A   150  -65.0 0.20926778337841 C E O
N A   151  -88.3 -0.216546968727579 C E O
Q A   152  -77.5 -0.0191736072363909 C E O
I A   153 -108.3 -0.582053193711262 C B O
K A   154  -87.1 -0.194616595228558 E E O
V A   155 -109.0 -0.59484591158569 E B O
S A   156 -147.6 -1.3002729258042 E B O
T A   157 -142.5 -1.20706883843336 E B O
A A   158 -103.6 -0.496159230840096 E B O
V A   159 -118.1 -0.761151243953266 E B O
D A   160  -95.0 -0.338991554097113 E B O
T A   161  -78.0 -0.028311262860983 C B O
G A   162  -61.1 0.280541497250228 C B O
V A   163  -65.2 0.205612721128574 C B O
L A   164  -81.7 -0.0959299144829643 C B O
G A   165  -85.7 -0.169031159479701 C B O
T A   166  -73.1 0.0612377622600193 C E O
S A   167 -144.6 -1.24544699205664 C B O
Y A   168 -126.7 -0.918318920696249 C B O
P A   169  -69.8 0.121546289382327 C B O
P A   170  -53.0 0.42857151836862 C B O
S A   171  -66.6 0.180027285379716 C B O
A A   172  -80.2 -0.0685169476091881 C E O
G A   173  -49.0 0.501672763365356 C B O
A A   174 -152.4 -1.38799441980028 C E O
F A   175  -71.0 0.0996159158833058 C B O
S A   176  -62.8 0.249473468126616 C E O
S A   177  -61.0 0.282369028375147 H E O
A A   178  -62.8 0.249473468126616 H E O
A A   179  -66.1 0.189164941004308 H B O
Q A   180  -62.6 0.253128530376452 H E O
A A   181  -60.3 0.295161746249576 H E O
Y A   182  -84.5 -0.14710078598068 H B O
L A   183  -79.8 -0.0612068231095143 H B O
S A   184  -59.1 0.317092119748597 H E O
P A   185  -61.9 0.265921248250881 H B O
I A   186  -64.4 0.220232970127921 H B O
V A   187  -67.2 0.169062098630205 H B O
Q A   188  -60.3 0.295161746249576 H E O
F A   189  -63.9 0.229370625752513 H B O
L A   190  -60.7 0.287851621749902 H B O
A A   191  -63.1 0.24399087475186 H E O
S A   192  -66.9 0.174544692004961 H E O
N A   193  -98.6 -0.404782674594176 H B O
G A   194   67.4 2.62891899277039 C E O
A A   195 -104.0 -0.50346935533977 C B O
P A   196  -88.1 -0.212891906477742 C B O
L A   197  -92.4 -0.291475744849234 E B O
L A   198  -95.8 -0.35361180309646 E B O
V A   199 -134.5 -1.06086634843989 E B O
N A   200  -83.7 -0.132480536981332 E B O
V A   201 -125.1 -0.889078422697555 C B O
Y A   202 -129.2 -0.964007198819209 C B O
P A   203  -47.3 0.532740792488969 H B O
Y A   204  -50.9 0.466949671991906 H B O
F A   205  -75.3 0.0210320775118142 H B O
S A   206  -67.7 0.159924443005613 H B O
Y A   207  -66.0 0.190992472129226 H B O
T A   208  -69.3 0.130683945006919 H B O
G A   209  -78.6 -0.0392764496104934 H E O
N A   210 -135.6 -1.08096919081399 C E O
P A   211  -61.7 0.269576310500718 C E O
G A   212   84.2 2.93594422175668 C E O
Q A   213 -109.7 -0.607638629460119 C E O
I A   214  -94.1 -0.322543773972847 C B O
S A   215  -84.3 -0.143445723730843 C E O
L A   216  -64.3 0.222060501252839 H B O
P A   217  -56.2 0.370090522371231 H E O
Y A   218  -55.2 0.388365833620415 H B O
A A   219  -66.3 0.185509878754471 H B O
L A   220  -93.3 -0.3079235249735 H B O
F A   221   73.1 2.73308826689074 C B O
T A   222 -111.3 -0.636879127458814 C E O
A A   223  -65.6 0.1983025966289 C B O
S A   224  -93.2 -0.306095993848582 C E O
G A   225   74.1 2.75136357813992 C E O
V A   226  -77.7 -0.0228286694862278 C E O
V A   227  -90.4 -0.254925122350866 C B O
V A   228 -127.9 -0.94024929419527 E B O
Q A   229  -93.0 -0.302440931598745 E E O
D A   230 -118.7 -0.772116430702776 E E O
G A   231   63.8 2.56312787227332 C E O
R A   232  -74.7 0.0319972642613245 C E O
F A   233  -97.8 -0.390162425594828 E B O
S A   234 -106.9 -0.556467757962404 E E O
Y A   235 -107.2 -0.561950351337159 E B O
Q A   236  -96.8 -0.371887114345644 C B O
N A   237 -141.8 -1.19427612055893 C B O
L A   238  -72.5 0.0722029490095296 H B O
F A   239  -53.1 0.426743987243701 H B O
D A   240  -61.2 0.27871396612531 H B O
A A   241  -65.4 0.201957658878737 H B O
I A   242  -71.4 0.092305791383632 H B O
V A   243  -59.7 0.306126932999086 H B O
D A   244  -73.0 0.0630652933849376 H B O
A A   245  -60.9 0.284196559500065 H B O
V A   246  -68.5 0.145304194006266 H B O
F A   247  -58.2 0.333539899872862 H B O
A A   248  -60.9 0.284196559500065 H B O
A A   249  -67.9 0.156269380755776 H B O
L A   250  -62.3 0.258611123751208 H B O
E A   251  -64.2 0.223888032377758 H E O
R A   252  -82.8 -0.116032756857067 C E O
V A   253 -127.0 -0.923801514071005 C B O
G A   254   79.9 2.85736038338519 C E O
G A   255 -116.1 -0.724600621454898 C B O
A A   256  -58.0 0.337194962122699 C E O
N A   257  -98.9 -0.410265267968931 C E O
V A   258  -89.9 -0.245787466726274 C B O
A A   259  -76.7 -0.00455335823704371 C E O
V A   260 -108.0 -0.576570600336506 E B O
V A   261 -104.9 -0.519917135464036 E B O
V A   262  -83.1 -0.121515350231822 E B O
S A   263  -87.2 -0.196444126353477 E B O
E A   264 -155.3 -1.44099282242292 E B O
S A   265 -162.0 -1.56343740779245 E B O
G A   266 -171.3 -1.73339780240986 C B O
W A   267 -149.7 -1.33865107942748 C B O
P A   268  -74.2 0.0411349198859166 C B O
S A   269  -98.3 -0.39930008121942 C B O
A A   270 -169.6 -1.70232977328625 C E O
G A   271   85.2 2.95421953300586 C E O
G A   272 -126.8 -0.920146451821168 C E O
G A   273  -77.7 -0.0228286694862278 C E O
A A   274  -64.6 0.216577907878084 C E O
E A   275  -86.3 -0.179996346229211 C E O
A A   276  -82.3 -0.106895101232475 C B O
S A   277 -139.2 -1.14676031131105 C B O
T A   278  -66.1 0.189164941004308 H B O
S A   279  -60.1 0.298816808499413 H E O
N A   280  -71.0 0.0996159158833058 H B O
A A   281  -64.9 0.211095314503329 H B O
Q A   282  -61.4 0.275058903875473 H E O
T A   283  -60.1 0.298816808499413 H E O
Y A   284  -61.6 0.271403841625636 H B O
N A   285  -70.6 0.10692604038298 H B O
Q A   286  -64.4 0.220232970127921 H E O
N A   287  -65.3 0.203785190003655 H B O
L A   288  -56.3 0.368262991246312 H B O
I A   289  -58.7 0.32440224424827 H B O
R A   290  -76.3 0.00275676626263004 H E O
H A   291  -92.6 -0.295130807099071 H B O
V A   292  -64.7 0.214750376753166 C B O
G A   293  -59.0 0.318919650873515 C E O
G A   294  -86.8 -0.189134001853803 C E O
G A   295   69.0 2.65815949076908 C B O
T A   296 -113.8 -0.682567405581774 C B O
P A   297  -54.2 0.406641144869599 C B O
R A   298  -76.7 -0.00455335823704371 C E O
R A   299 -135.7 -1.08279672193891 C E O
P A   300  -83.8 -0.134308068106251 C E O
G A   301  -70.5 0.108753571507898 C E O
K A   302 -136.3 -1.09376190868842 C E O
E A   303  -57.9 0.339022493247618 C E O
I A   304  -82.6 -0.11237769460723 C B O
E A   305  -73.7 0.0502725755105086 C B O
A A   306 -135.9 -1.08645178418874 E B O
Y A   307 -121.8 -0.828769895575247 E B O
I A   308  -71.9 0.08316813575904 E B O
F A   309  -94.6 -0.331681429597439 C B O
E A   310 -153.6 -1.4099247932993 C B O
M A   311  -66.7 0.178199754254797 C B O
F A   312 -125.1 -0.889078422697555 C B O
N A   313  -61.2 0.27871396612531 C B O
E A   314 -107.5 -0.567432944711914 C B O
N A   315  -78.7 -0.0411039807354119 C E O
Q A   316  -98.8 -0.408437736844012 C E O
K A   317  -73.8 0.0484450443855903 C E O
A A   318  -56.3 0.368262991246312 C E O
G A   319  -55.4 0.384710771370578 C E O
G A   320  114.6 3.49151368373188 C E O
I A   321  -60.0 0.300644339624331 C E O
E A   322  -68.9 0.137994069506592 C B O
Q A   323  -82.3 -0.106895101232475 C E O
N A   324 -134.2 -1.05538375506513 C B O
F A   325  -98.1 -0.395645018969584 C B O
G A   326  -74.8 0.0301697331364062 C B O
L A   327  -75.7 0.0137219530121404 C B O
F A   328 -133.2 -1.03710844381595 C B O
Y A   329  -71.8 0.0849956668839586 C E O
P A   330  -51.8 0.450501891867641 C B O
N A   331  -84.4 -0.145273254855761 C E O
K A   332   84.0 2.93228915950684 C E O
Q A   333  -62.3 0.258611123751208 C E O
P A   334  -58.5 0.328057306498107 C E O
V A   335  -69.1 0.134339007256756 C E O
Y A   336 -154.5 -1.42637257342357 C B O
Q A   337  -71.5 0.0904782602587137 C E O
I A   338 -135.1 -1.0718315351894 C B O
>1FU6	A
N A     3  -86.2 -0.178168815104293 C E D
N A     4  -84.7 -0.150755848230517 C E D
N A     5  -90.1 -0.249442528976111 C E D
M A     6  -88.1 -0.212891906477742 C E D
S A     7  -74.7 0.0319972642613245 C E O
L A     8 -152.2 -1.38433935755044 C B D
Q A     9 -144.2 -1.23813686755697 C E D
D A    10 -162.2 -1.56709247004229 C E O
A A    11  -71.4 0.092305791383632 C E O
E A    12  -70.1 0.116063696007572 C E O
W A    13 -166.1 -1.6383661839141 C B O
Y A    14  -47.4 0.530913261364051 C B O
W A    15 -123.3 -0.856182862449023 C B O
G A    16  103.5 3.28865772886593 C B O
D A    17 -123.6 -0.861665455823778 C E O
I A    18 -131.3 -1.0023853524425 C B O
S A    19 -120.5 -0.805011990951308 C E O
R A    20  -74.5 0.0356523265111614 C B O
E A    21  -59.2 0.315264588623678 H E O
E A    22  -74.9 0.0283422020114876 H E O
V A    23  -65.8 0.194647534379063 H B O
N A    24  -54.3 0.404813613744681 H E O
E A    25  -61.1 0.280541497250228 H E O
K A    26  -74.6 0.0338247953862431 H B O
L A    27  -80.5 -0.0739995409839433 C B O
R A    28 -104.1 -0.505296886464688 C E O
D A    29  -47.3 0.532740792488969 C E O
T A    30  -58.5 0.328057306498107 C E O
A A    31 -134.3 -1.05721128619005 C E O
D A    32 -170.7 -1.72243261566035 C E O
G A    33   60.2 2.49733675177626 C B O
T A    34 -101.3 -0.454126014966973 C B O
F A    35  -80.7 -0.0776546032337802 C B O
L A    36 -152.2 -1.38433935755044 C B O
V A    37   99.2 3.21007389049444 C B O
R A    38 -100.6 -0.441333297092544 C B O
D A    39  -92.0 -0.284165620349561 C B O
A A    40   56.4 2.42789056902936 C B O
S A    41 -157.0 -1.47206085154653 C E O
T A    42 -112.5 -0.658809500957835 C E O
K A    43 -157.2 -1.47571591379636 C E O
M A    44  -91.0 -0.265890309100376 C E O
H A    45 -126.3 -0.911008796196576 C E O
G A    46  145.3 4.05256573908183 C B O
D A    47  -97.4 -0.382852301095155 C B O
Y A    48  -93.4 -0.309751056098418 C B O
T A    49 -126.9 -0.921973982946086 C B O
L A    50  -72.5 0.0722029490095296 C B O
T A    51  -70.5 0.108753571507898 E B O
L A    52 -121.0 -0.8141496465759 E B O
R A    53  -66.3 0.185509878754471 E B O
K A    54 -138.0 -1.12482993781203 E E O
G A    55   53.1 2.36758204190705 C E O
G A    56   95.4 3.14062770774754 C E O
N A    57 -130.8 -0.993247696817904 E E O
N A    58  -75.9 0.0100668907623035 E B O
K A    59  -96.0 -0.357266865346297 E E O
S A    60  -60.5 0.291506683999739 E B O
I A    61 -106.3 -0.545502571212893 C B O
K A    62  -60.4 0.293334215124657 C B O
I A    63  -71.7 0.0868231980088769 C B O
F A    64  -84.5 -0.14710078598068 C B O
H A    65  -68.3 0.148959256256103 C E O
R A    66   59.5 2.48454403390183 C E O
D A    67  -90.8 -0.26223524685054 C E O
G A    68  153.5 4.20242329132514 C E O
K A    69  -92.4 -0.291475744849234 C E O
Y A    70 -145.5 -1.26189477218091 C B O
G A    71  167.4 4.4564501176888 C B O
F A    72  -95.3 -0.344474147471868 C B O
S A    73  -58.6 0.326229775373189 C B O
D A    74 -102.9 -0.483366512965668 C E O
P A    75  -72.8 0.0667203556347744 C E O
L A    76   44.8 2.21589695853883 C E O
T A    77 -139.1 -1.14493278018613 C E O
F A    78  -52.0 0.446846829617804 C B O
N A    79   60.5 2.50281934515102 C E O
S A    80 -161.4 -1.55247222104294 C B O
V A    81  -46.2 0.552843634863072 C B O
V A    82  -43.6 0.60035944411095 C E O
E A    83  -82.4 -0.108722632357393 H E O
L A    84  -75.5 0.0173770152619773 H B O
I A    85 -167.4 -1.66212408853804 H B O
N A    86  -45.5 0.565636352737501 H E O
H A    87  -48.4 0.512637950114867 H B O
Y A    88  -95.3 -0.344474147471868 H B O
R A    89  -69.6 0.125201351632164 H E O
N A    90  -90.3 -0.253097591225948 C E O
E A    91 -157.2 -1.47571591379636 C E O
S A    92 -175.4 -1.80832657853152 C B O
L A    93  -99.0 -0.412092799093849 C B O
A A    94  -69.4 0.128856413882 C E O
Q A    95  -72.0 0.0813406046341217 C E O
Y A    96  -66.8 0.176372223129879 C E O
N A    97 -137.6 -1.11751981331236 C B O
P A    98  -74.4 0.0374798576360797 C E O
K A    99 -136.1 -1.09010684643858 C E O
L A   100 -155.7 -1.44830294692259 C B O
D A   101   -4.5 1.31492411395405 C E O
V A   102  -86.4 -0.18182387735413 C B O
K A   103 -171.2 -1.73157027128494 C E O
L A   104   39.5 2.11903780891815 C B O
L A   105  -93.8 -0.317061180598092 C E O
Y A   106 -151.0 -1.36240898405142 C B O
P A   107  -74.0 0.0447899821357534 C E O
V A   108 -116.2 -0.726428152579816 C B O
S A   109 -170.2 -1.71329496003576 C E O
>1MJU	L
V L     3  -89.9 -0.245787466726274 C E O
M L     4 -108.9 -0.593018380460772 E B O
T L     5 -114.1 -0.688049998956529 E E O
Q L     6 -112.6 -0.660637032082753 C B O
A L     7  -73.2 0.0594102311351007 C E O
A L     8 -101.9 -0.465091201716483 C E O
P L     9  -68.6 0.143476662881348 C E O
S L    10 -151.9 -1.37885676417569 E E O
V L    11 -130.2 -0.982282510068394 E B O
P L    12  -85.9 -0.172686221729538 E E O
V L    13 -150.9 -1.36058145292651 E B O
T L    14  -82.7 -0.114205225732148 C E O
P L    15  -49.5 0.492535107740764 C E O
G L    16   95.8 3.14793783224722 C B O
E L    17  -94.0 -0.320716242847929 C E O
S L    18  -85.4 -0.163548566104946 C E O
V L    19 -142.5 -1.20706883843336 E B O
S L    20 -123.2 -0.854355331324105 E B  O
I L    21 -112.9 -0.666119625457509 E B  O
S L    22  -98.1 -0.395645018969584 E B  O
A L    23 -139.5 -1.15224290468581 E B  O
R L    24 -126.9 -0.921973982946086 E E O
S L    25 -110.4 -0.620431347334548 E B O
S L    26  -77.7 -0.0228286694862278 C E O
K L    27 -149.2 -1.32951342380289 C E O
S L    27  -55.9 0.375573115745986 C E O
L L    27  -98.3 -0.39930008121942 C B O
L L    27  -75.6 0.015549484137059 C E O
H L    27  -80.7 -0.0776546032337802 C E O
S L    27  -55.0 0.392020895870252 C E O
N L    28  -77.2 -0.0136910138616358 C E O
G L    29   97.3 3.17535079912099 C E O
N L    30  -92.2 -0.287820682599397 C B O
T L    31 -102.9 -0.483366512965668 C B O
Y L    32  -88.5 -0.220202030977416 C B O
L L    33 -138.2 -1.12848500006187 E B O
Y L    34 -104.2 -0.507124417589607 E B O
W L    35 -119.3 -0.783081617452287 E B O
F L    36 -129.1 -0.962179667694291 E B O
L L    37 -112.2 -0.65332690758308 E B O
Q L    38 -115.7 -0.717290496955224 E B O
R L    39  -93.8 -0.317061180598092 C B O
P L    40  -54.6 0.399331020369925 C E O
G L    41   78.8 2.83725754101109 C E O
Q L    42 -111.5 -0.640534189708651 C E O
S L    43  -72.2 0.0776855423842848 C E O
P L    44  -60.4 0.293334215124657 C B O
Q L    45 -100.4 -0.437678234842707 E E O
L L    46  -64.9 0.211095314503329 E B O
L L    47 -107.8 -0.57291553808667 E B O
I L    48 -139.3 -1.14858784243597 E B O
Y L    49 -127.4 -0.931111638570678 E B O
R L    50   46.3 2.2433099254126 C E O
M L    51   74.1 2.75136357813992 C B O
S L    52 -135.9 -1.08645178418874 C E O
N L    53  -86.5 -0.183651408479048 E E O
L L    54  -73.9 0.0466175132606718 E E O
A L    55  -70.7 0.105098509258061 C B O
S L    56  -56.0 0.373745584621067 C E O
G L    57   87.1 2.98894262437931 C E O
V L    58  -91.5 -0.275027964724969 C B O
P L    59  -62.1 0.262266186001044 C E O
D L    60  -67.0 0.172717160880042 C E O
R L    61  -63.0 0.245818405876779 C B O
F L    62  -90.3 -0.253097591225948 E B O
S L    63 -149.0 -1.32585836155306 E E O
G L    64 -129.1 -0.962179667694291 E B O
S L    65 -145.3 -1.25823970993107 E E O
G L    66  167.0 4.44913999318912 E E O
S L    67  -94.0 -0.320716242847929 C E O
G L    68  -90.5 -0.256752653475784 C E O
T L    69 -133.6 -1.04441856831562 C E O
A L    70 -122.2 -0.836080020074921 E E O
F L    71 -123.8 -0.865320518073615 E B O
T L    72 -137.6 -1.11751981331236 E B O
L L    73  -96.4 -0.364576989845971 E B O
R L    74 -115.8 -0.719118028080142 E E O
I L    75 -115.4 -0.711807903580469 E B O
S L    76  -68.4 0.147131725131184 C E O
R L    77 -151.7 -1.37520170192585 C E O
V L    78  -77.6 -0.0210011383613093 C B O
E L    79 -117.2 -0.744703463829 C E O
A L    80  -53.0 0.42857151836862 C B O
E L    81  -64.7 0.214750376753166 C E O
D L    82  -81.6 -0.0941023833580457 C B O
V L    83  -67.0 0.172717160880042 C B O
G L    84  148.3 4.10739167282938 E B O
V L    85 -115.7 -0.717290496955224 E B  O
Y L    86 -100.7 -0.443160828217462 E B  O
Y L    87 -126.3 -0.911008796196576 E B  O
A L    88  -98.5 -0.402955143469257 E B  O
L L    89 -144.3 -1.23996439868189 E B O
Q L    90  -93.7 -0.315233649473174 E B O
H L    91 -130.3 -0.984110041193312 C B O
L L    92  -74.8 0.0301697331364062 C E O
E L    93 -137.1 -1.10838215768776 C E O
Y L    94  -76.4 0.000929235137711476 C E O
P L    95  -77.8 -0.0246562006111461 C B O
F L    96  -65.1 0.207440252253492 C B O
T L    97 -137.3 -1.1120372199376 E B O
F L    98 -102.3 -0.472401326216157 E B O
G L    99  -78.7 -0.0411039807354119 C B O
A L   100  -86.2 -0.178168815104293 C E O
G L   101   97.0 3.16986820574624 C B O
T L   102 -129.8 -0.97497238556872 E B O
K L   103  -82.6 -0.11237769460723 E E O
L L   104  -94.7 -0.333508960722358 E B O
E L   105 -110.3 -0.61860381620963 E E O
L L   106  -94.2 -0.324371305097766 E B O
K L   107  -89.4 -0.236649811101682 C E O
R L   108  -84.7 -0.150755848230517 C E O
A L   109  -74.6 0.0338247953862431 C E O
D L   110  -61.4 0.275058903875473 C E O
A L   111 -146.5 -1.28017008343009 C B O
A L   112  -77.7 -0.0228286694862278 C E O
P L   113  -72.1 0.0795130735092034 C B O
T L   114 -103.4 -0.49250416859026 E E O
V L   115 -106.9 -0.556467757962404 E B O
S L   116 -136.0 -1.08827931531366 E B O
I L   117 -114.1 -0.688049998956529 E B O
F L   118 -130.0 -0.978627447818557 E B O
P L   119  -62.9 0.247645937001697 C B O
P L   120  -54.6 0.399331020369925 C B O
S L   121  -66.2 0.187337409879389 C B O
S L   122  -57.8 0.340850024372536 H E O
E L   123  -62.0 0.264093717125963 H E O
Q L   124  -71.5 0.0904782602587137 H B O
L L   125  -58.3 0.331712368747944 H B O
T L   126  -62.3 0.258611123751208 C E O
S L   127  -87.7 -0.205581781978069 C E O
G L   128   93.9 3.11321474087377 C E O
G L   129 -116.5 -0.731910745954571 E B O
A L   130 -151.3 -1.36789157742618 E B O
S L   131 -103.2 -0.488849106340423 E B  O
V L   132 -106.9 -0.556467757962404 E B  O
V L   133 -117.9 -0.757496181703429 E B  O
B L   134 -125.1 -0.889078422697555 E B  O
F L   135 -104.4 -0.510779479839444 E B O
L L   136 -122.0 -0.832424957825084 E B O
N L   137 -112.8 -0.66429209433259 E B O
N L   138   58.7 2.46992378490248 E E O
F L   139 -116.2 -0.726428152579816 E B O
Y L   140 -159.2 -1.51226653629473 C B O
P L   141  -76.9 -0.00820842048688058 C B O
K L   142  -66.6 0.180027285379716 C E O
D L   143  -67.1 0.170889629755124 C E O
I L   144 -157.7 -1.48485356942096 C B O
N L   145 -115.9 -0.720945559205061 E E O
V L   146 -123.1 -0.852527800199186 E B O
K L   147 -125.4 -0.89456101607231 E E O
W L   148 -101.4 -0.455953546091891 E B O
K L   149 -129.5 -0.969489792193965 E E O
I L   150 -121.2 -0.817804708825737 E B O
D L   151   49.4 2.29996339028507 C E O
G L   152   84.3 2.9377717528816 C E O
S L   153 -105.8 -0.536364915588301 E E O
E L   154  -60.9 0.284196559500065 E E D
R L   155 -120.1 -0.797701866451634 E E D
Q L   156 -100.7 -0.443160828217462 C E D
N L   157  -72.8 0.0667203556347744 C E D
G L   158   85.3 2.95604706413078 C E D
V L   159 -106.1 -0.541847508963056 E B D
L L   160 -127.7 -0.936594231945433 E E D
N L   161 -117.4 -0.748358526078837 E E D
S L   162 -147.6 -1.3002729258042 E B D
W L   163 -120.2 -0.799529397576553 E E D
T L   164  -79.8 -0.0612068231095143 C B D
D L   165  -71.9 0.08316813575904 C E D
Q L   166  -62.1 0.262266186001044 C B D
D L   167  -65.2 0.205612721128574 C B D
S L   168  -72.4 0.0740304801344479 C E D
K L   169 -107.3 -0.563777882462077 C E D
D L   170 -129.7 -0.973144854443801 C E D
S L   171   65.0 2.58505824577235 C B D
T L   172  -87.0 -0.19278906410364 C B D
Y L   173 -111.0 -0.631396534084059 E B D
S L   174 -133.0 -1.03345338156611 E B O
M L   175 -141.8 -1.19427612055893 E B O
S L   176 -119.5 -0.786736679702124 E B O
S L   177 -124.6 -0.879940767072963 E B O
T L   178 -121.9 -0.830597426700166 E B O
L L   179 -102.1 -0.46874626396632 E B O
T L   180 -107.6 -0.569260475836833 E E O
L L   181 -118.8 -0.773943961827695 E B O
T L   182  -76.3 0.00275676626263004 E E O
K L   183  -55.2 0.388365833620415 H E O
D L   184  -61.0 0.282369028375147 H E O
E L   185  -64.3 0.222060501252839 H B O
Y L   186  -56.9 0.357297804496802 H B O
E L   187  -74.8 0.0301697331364062 H E O
R L   188  -86.8 -0.189134001853803 C E O
H L   189 -133.1 -1.03528091269103 C E O
N L   190 -120.9 -0.812322115450982 C E O
S L   191  -90.9 -0.264062777975458 E B  O
Y L   192 -124.9 -0.885423360447718 E B  O
T L   193 -134.1 -1.05355622394021 E B  O
B L   194 -106.0 -0.540019977838138 E B  O
E L   195 -122.2 -0.836080020074921 E B O
A L   196 -112.8 -0.66429209433259 E B O
T L   197 -129.1 -0.962179667694291 E E O
H L   198 -153.7 -1.41175232442422 C B O
K L   199  -65.2 0.205612721128574 C E O
T L   200  -70.7 0.105098509258061 C E O
S L   201 -139.5 -1.15224290468581 C E O
T L   202  -89.7 -0.242132404476437 C E O
S L   203 -135.5 -1.07914165968907 C E O
P L   204  -63.0 0.245818405876779 C E O
I L   205 -104.2 -0.507124417589607 E B O
V L   206 -126.0 -0.90552620282182 E E O
K L   207 -132.4 -1.0224881948166 E E D
S L   208 -142.7 -1.21072390068319 E E O
F L   209 -153.2 -1.40261466879963 E B O
N L   210 -102.1 -0.46874626396632 E E O
R L   211  -51.2 0.461467078617151 C E O
N L   212  -90.8 -0.26223524685054 C E D
>1TU9	A
A A     4  -62.0 0.264093717125963 H B O
D A     5  -62.6 0.253128530376452 H E O
R A     6  -60.1 0.298816808499413 H B D
V A     7  -64.3 0.222060501252839 H B O
M A     8  -61.0 0.282369028375147 H B O
Q A     9  -63.1 0.24399087475186 H E O
S A    10  -63.8 0.231198156877431 H B O
Y A    11  -65.7 0.196475065503982 H B O
G A    12  -61.4 0.275058903875473 H E O
R A    13  -63.7 0.23302568800235 H E O
C A    14  -65.8 0.194647534379063 H B O
C A    15  -68.9 0.137994069506592 H B O
A A    16  -79.3 -0.0520691674849223 C E O
S A    17 -110.6 -0.624086409584385 C B O
T A    18  -57.8 0.340850024372536 C E O
G A    19   88.7 3.01818312237801 C E O
F A    20  -57.2 0.351815211122047 H B O
F A    21  -74.0 0.0447899821357534 H B O
D A    22  -59.0 0.318919650873515 H E O
D A    23  -66.7 0.178199754254797 H E O
F A    24  -51.9 0.448674360742722 H B O
Y A    25  -67.9 0.156269380755776 H B O
R A    26  -59.5 0.309781995248923 H E O
H A    27  -67.2 0.169062098630205 H E O
F A    28  -64.9 0.211095314503329 H B O
L A    29  -60.9 0.284196559500065 H B O
A A    30  -68.0 0.154441849630858 H E O
S A    31  -70.6 0.10692604038298 C E O
S A    32 -167.7 -1.6676066819128 C E O
P A    33  -61.2 0.27871396612531 H E O
Q A    34  -63.6 0.234853219127268 H E O
I A    35  -71.1 0.0977883847583875 H B O
R A    36  -56.8 0.35912533562172 H B O
A A    37  -64.3 0.222060501252839 H E O
K A    38  -65.5 0.200130127753818 H E O
F A    39 -101.2 -0.452298483842054 C B O
A A    40  -60.2 0.296989277374494 C E O
T A    41 -126.0 -0.90552620282182 C E O
T A    42 -110.8 -0.627741471834222 C B D
D A    43  -76.0 0.00823935963738523 C E D
M A    44  -70.8 0.103270978133143 H B D
T A    45  -66.1 0.189164941004308 H E D
A A    46  -63.8 0.231198156877431 H E D
Q A    47  -63.0 0.245818405876779 H B D
K A    48  -61.6 0.271403841625636 H B D
H A    49  -66.6 0.180027285379716 H E D
L A    50  -62.9 0.247645937001697 H B D
L A    51  -65.0 0.20926778337841 H B D
R A    52  -57.0 0.355470273371883 H E D
A A    53  -70.9 0.101443447008224 H B D
G A    54  -65.2 0.205612721128574 H B D
I A    55  -61.3 0.276886435000392 H B D
M A    56  -59.3 0.31343705749876 H B O
N A    57  -62.9 0.247645937001697 H B O
L A    58  -67.4 0.165407036380368 H B O
V A    59  -67.3 0.167234567505287 H B O
M A    60  -61.4 0.275058903875473 H B O
Y A    61  -57.4 0.34816014887221 H B O
A A    62  -67.6 0.161751974130532 H B O
R A    63  -90.9 -0.264062777975458 C B O
G A    64  111.5 3.43486021885941 C B O
M A    65  -67.2 0.169062098630205 C B O
S A    66  -61.5 0.273231372750555 C E O
D A    67  -65.8 0.194647534379063 C E O
S A    68  -55.9 0.375573115745986 H E O
K A    69  -67.8 0.158096911880695 H E O
L A    70  -67.7 0.159924443005613 H B O
R A    71  -61.3 0.276886435000392 H E O
A A    72  -64.0 0.227543094627595 H E O
L A    73  -63.6 0.234853219127268 H B O
G A    74  -55.5 0.38288324024566 H E O
A A    75  -63.7 0.23302568800235 H E O
S A    76  -68.6 0.143476662881348 H E O
H A    77  -97.5 -0.384679832220073 C E O
S A    78  -70.7 0.105098509258061 C B O
R A    79  -54.7 0.397503489245007 C E O
A A    80  -77.4 -0.0173460761114726 C E O
A A    81 -130.8 -0.993247696817904 C E O
L A    82  -67.0 0.172717160880042 C B O
D A    83   66.6 2.61429874377104 C E O
I A    84 -108.2 -0.580225662586343 C B O
R A    85  -63.6 0.234853219127268 C E O
P A    86  -51.0 0.465122140866988 C B O
E A    87  -60.0 0.300644339624331 C E O
L A    88  -69.8 0.121546289382327 H B O
Y A    89  -68.3 0.148959256256103 H B O
D A    90  -66.4 0.183682347629553 H B O
L A    91  -68.6 0.143476662881348 H B O
W A    92  -60.0 0.300644339624331 H B O
L A    93  -68.3 0.148959256256103 H B O
D A    94  -59.9 0.302471870749249 H E O
A A    95  -66.7 0.178199754254797 H B O
L A    96  -62.0 0.264093717125963 H B O
L A    97  -61.9 0.265921248250881 H B O
M A    98  -65.5 0.200130127753818 H E O
A A    99  -63.5 0.236680750252187 H B O
V A   100  -63.9 0.229370625752513 H B O
A A   101  -60.1 0.298816808499413 H E O
E A   102  -82.2 -0.105067570107556 H E O
H A   103 -118.4 -0.766633837328021 H B O
D A   104 -103.8 -0.499814293089933 C B O
R A   105  -62.4 0.256783592626289 C E O
D A   106  -99.3 -0.417575392468605 C E O
C A   107  -57.2 0.351815211122047 C B O
D A   108 -143.7 -1.22899921193238 C E O
A A   109  -57.8 0.340850024372536 H E O
E A   110  -60.5 0.291506683999739 H E O
T A   111  -63.0 0.245818405876779 H B O
R A   112  -63.3 0.240335812502024 H E O
D A   113  -67.6 0.161751974130532 H E O
A A   114  -65.4 0.201957658878737 H B O
W A   115  -59.9 0.302471870749249 H B O
R A   116  -62.4 0.256783592626289 H E O
D A   117  -68.8 0.139821600631511 H E O
V A   118  -66.7 0.178199754254797 H B O
M A   119  -67.2 0.169062098630205 H B O
G A   120  -59.5 0.309781995248923 H E O
R A   121  -62.1 0.262266186001044 H E O
G A   122  -73.2 0.0594102311351007 H B O
I A   123  -57.4 0.34816014887221 H B O
A A   124  -58.5 0.328057306498107 H E O
V A   125  -62.8 0.249473468126616 H B O
I A   126  -60.1 0.298816808499413 H B O
K A   127  -57.4 0.34816014887221 H E O
S A   128  -65.2 0.205612721128574 H E O
Y A   129  -91.8 -0.280510558099724 C E O
Y A   130  -54.5 0.401158551494844 C B O
>1OFN	A
A A     3 -117.2 -0.744703463829 E B O
R A     4 -136.9 -1.10472709543793 E E O
K A     5  -69.6 0.125201351632164 E E O
L A     6  -89.1 -0.231167217726927 C B O
A A     7  -70.5 0.108753571507898 C E O
V A     8  -87.9 -0.209236844227906 C B O
D A     9  -52.1 0.445019298492886 C E O
G A    10   92.8 3.09311189849966 C E O
A A    11  -74.7 0.0319972642613245 C B O
I A    12 -137.4 -1.11386475106252 E B O
E A    13 -102.8 -0.481538981840749 E B O
F A    14 -111.6 -0.642361720833569 E B O
T A    15 -116.6 -0.73373827707949 E E O
P A    16  -79.8 -0.0612068231095143 C B O
R A    17  -76.6 -0.00272582711212514 C E O
V A    18  -93.3 -0.3079235249735 C B O
F A    19  -99.4 -0.419402923593523 E B O
A A    20 -134.8 -1.06634894181464 E E O
D A    21 -152.2 -1.38433935755044 E B O
D A    22  -68.5 0.145304194006266 C E O
R A    23  -84.6 -0.148928317105598 C B O
G A    24  152.2 4.1786653867012 E B O
L A    25 -140.4 -1.16869068481007 E B O
L A    26 -150.0 -1.34413367280224 E B O
I A    27 -129.4 -0.967662261069047 E B O
L A    28 -115.9 -0.720945559205061 C B O
P A    29  -62.5 0.254956061501371 C B O
Y A    30 -117.9 -0.757496181703429 C B O
Q A    31 -134.2 -1.05538375506513 C E O
E A    32  -57.1 0.353642742246965 H E O
E A    33  -58.0 0.337194962122699 H E O
A A    34  -63.5 0.236680750252187 H B O
F A    35  -62.9 0.247645937001697 H B O
V A    36  -63.4 0.238508281377105 H E O
E A    37  -61.6 0.271403841625636 H E O
A A    38  -81.9 -0.0995849767328011 H B O
H A    39  -96.6 -0.368232052095807 H B O
G A    40  104.9 3.31424316461479 C E O
G A    41 -165.9 -1.63471112166427 C E O
P A    42  -79.0 -0.0465865741101671 C E O
L A    43  -58.0 0.337194962122699 C E O
F A    44  -51.7 0.452329422992559 C B O
R A    45  -57.0 0.355470273371883 C E O
V A    46  -88.1 -0.212891906477742 C B O
A A    47  -89.2 -0.232994748851845 C B O
Q A    48 -167.3 -1.66029655741312 E B O
T A    49 -121.1 -0.815977177700818 E B O
I A    50 -125.5 -0.896388547197228 E B O
H A    51 -126.6 -0.916491389571331 E B O
S A    52 -113.0 -0.667947156582427 E B O
M A    53 -115.0 -0.704497779080795 E E O
S A    54 -133.7 -1.04624609944054 E B O
K A    55  -72.6 0.0703754178846113 C E O
R A    56  -59.5 0.309781995248923 C E O
G A    57   91.2 3.06387140050097 C B O
V A    58  -65.6 0.1983025966289 C B O
V A    59 -121.3 -0.819632239950655 E B O
R A    60 -110.5 -0.622258878459467 E B O
G A    61  128.6 3.74736804122045 E B O
I A    62  -81.6 -0.0941023833580457 E B O
H A    63 -113.7 -0.680739874456856 E B O
Y A    64 -151.9 -1.37885676417569 E B O
T A    65 -101.5 -0.45778107721681 E B O
V A    66  -50.4 0.476087327616499 C E O
T A    67 -129.6 -0.971317323318883 C E O
P A    68  -65.1 0.207440252253492 C E O
P A    69  -81.4 -0.0904473211082091 C E O
G A    70   74.7 2.76232876488943 C B O
T A    71 -143.2 -1.21986155630779 C B O
A A    72 -104.3 -0.508951948714525 C B O
K A    73 -139.0 -1.14310524906121 E B O
Y A    74 -135.7 -1.08279672193891 E B O
V A    75 -133.4 -1.04076350606578 E B O
Y A    76 -147.2 -1.29296280130452 E B O
C A    77  -97.8 -0.390162425594828 E B O
A A    78  -87.2 -0.196444126353477 E B O
R A    79 -166.3 -1.64202124616394 E E O
G A    80   81.2 2.88111828800913 C B O
K A    81 -154.9 -1.43368269792324 C E O
A A    82 -136.5 -1.09741697093825 E B O
M A    83  -98.6 -0.404782674594176 E B O
D A    84  -93.1 -0.304268462723663 E B O
I A    85 -129.0 -0.960352136569373 E B O
V A    86 -112.6 -0.660637032082753 E B O
I A    87 -125.5 -0.896388547197228 E B O
D A    88  -84.1 -0.139790661481006 C B O
I A    89 -106.0 -0.540019977838138 C B O
R A    90  -86.0 -0.174513752854456 C B O
V A    91  -62.1 0.262266186001044 C E O
G A    92   96.4 3.15890301899673 C E O
S A    93  -72.6 0.0703754178846113 C B O
P A    94  -67.8 0.158096911880695 C E O
T A    95 -122.3 -0.837907551199839 C E O
F A    96  -51.3 0.459639547492233 C B O
G A    97   87.9 3.00356287337866 C B O
Q A    98  -87.8 -0.207409313102987 C E O
W A    99 -134.2 -1.05538375506513 E B O
D A   100 -141.7 -1.19244858943401 E E O
S A   101 -129.8 -0.97497238556872 E B O
V A   102 -135.8 -1.08462425306382 E B O
L A   103  -80.4 -0.072172009859025 E E O
M A   104 -112.0 -0.649671845333243 E B O
D A   105 -130.4 -0.985937572318231 C B O
Q A   106  -92.1 -0.285993151474479 C E O
Q A   107  -84.7 -0.150755848230517 C E O
D A   108 -131.3 -1.0023853524425 C E O
P A   109  -56.0 0.373745584621067 C E O
R A   110 -138.9 -1.1412777179363 C E O
A A   111 -113.5 -0.677084812207019 E B O
V A   112 -129.2 -0.964007198819209 E B O
Y A   113  -97.1 -0.377369707720399 E B O
L A   114 -106.8 -0.554640226837485 E B O
P A   115  -60.4 0.293334215124657 C B O
V A   116  -54.0 0.410296207119436 C E O
G A   117   89.1 3.02549324687768 C B O
V A   118  -82.6 -0.11237769460723 C B O
G A   119  -96.0 -0.357266865346297 E B O
H A   120 -134.3 -1.05721128619005 E B O
A A   121 -149.3 -1.33134095492781 E B O
F A   122 -155.1 -1.43733776017308 E B O
V A   123 -117.0 -0.741048401579163 E B O
A A   124  -81.9 -0.0995849767328011 E B O
L A   125  -96.0 -0.357266865346297 C B O
E A   126 -136.3 -1.09376190868842 C B O
D A   127  -64.1 0.225715563502676 C E O
D A   128   59.9 2.49185415840151 C E O
T A   129  -84.4 -0.145273254855761 E B O
V A   130 -108.5 -0.585708255961098 E B O
M A   131 -106.3 -0.545502571212893 E B O
S A   132 -114.0 -0.686222467831611 E B O
Y A   133 -126.3 -0.911008796196576 E B O
M A   134 -108.4 -0.58388072483618 E B O
L A   135 -118.9 -0.775771492952613 E B O
S A   136  -80.4 -0.072172009859025 C B O
R A   137 -149.4 -1.33316848605273 C E O
S A   138  -68.8 0.139821600631511 C B O
Y A   139  -64.5 0.218405439003003 C B O
V A   140 -122.7 -0.845217675699513 C B O
T A   141  -53.4 0.421261393868946 C E O
Q A   142  -63.5 0.236680750252187 C E O
D A   143  -99.3 -0.417575392468605 C B O
E A   144 -104.1 -0.505296886464688 E E O
L A   145 -116.8 -0.737393339329326 E B O
A A   146 -133.0 -1.03345338156611 E B O
L A   147 -128.1 -0.943904356445107 C B O
S A   148  -65.3 0.203785190003655 C B O
A A   149  -77.5 -0.0191736072363909 C B O
L A   150  -91.5 -0.275027964724969 C E O
D A   151  -43.2 0.607669568610624 C B O
P A   152  -58.4 0.329884837623026 C E O
A A   153  -65.8 0.194647534379063 C E O
L A   154  -89.0 -0.229339686602008 C B O
G A   155   57.7 2.4516484736533 C E O
L A   156  -62.8 0.249473468126616 C B O
P A   157  -81.2 -0.0867922588583722 C E O
I A   158 -112.9 -0.666119625457509 C B O
D A   159 -105.9 -0.53819244671322 C E O
I A   160 -121.8 -0.828769895575247 C B O
G A   161  113.4 3.46958331023286 C E O
V A   162 -127.0 -0.923801514071005 C E O
E A   163  -59.5 0.309781995248923 C E O
P A   164  -57.1 0.353642742246965 C B O
I A   165 -108.4 -0.58388072483618 C E O
V A   166 -134.3 -1.05721128619005 C B O
S A   167  -66.4 0.183682347629553 C B O
D A   168  -62.0 0.264093717125963 H E O
R A   169  -62.1 0.262266186001044 H E O
D A   170  -70.8 0.103270978133143 H B O
R A   171  -62.3 0.258611123751208 H E O
V A   172 -101.0 -0.448643421592218 C E O
A A   173  -61.1 0.280541497250228 C B O
I A   174  -78.5 -0.0374489184855751 C E O
T A   175  -75.5 0.0173770152619773 C E O
L A   176  -53.7 0.415778800494191 H B O
A A   177  -64.2 0.223888032377758 H E O
E A   178  -68.2 0.150786787381021 H E O
A A   179  -63.3 0.240335812502024 H B O
Q A   180  -60.6 0.289679152874821 H E O
R A   181  -60.5 0.291506683999739 H E O
Q A   182  -80.4 -0.072172009859025 C E O
G A   183   77.5 2.81349963638715 C E O
L A   184  -95.3 -0.344474147471868 C B O
L A   185  -98.6 -0.404782674594176 C B O
P A   186  -60.5 0.291506683999739 C B O
D A   187  -89.5 -0.2384773422266 C E O
Y A   188  -59.9 0.302471870749249 H B O
T A   189  -62.9 0.247645937001697 H E O
T A   190  -59.5 0.309781995248923 H E O
S A   191  -57.4 0.34816014887221 H B O
Q A   192  -64.6 0.216577907878084 H E O
E A   193  -64.6 0.216577907878084 H E O
I A   194  -64.6 0.216577907878084 H B O
E A   195  -61.9 0.265921248250881 H B O
R A   196  -64.6 0.216577907878084 H E O
R A   197  -63.6 0.234853219127268 H E O
L A   198  -67.8 0.158096911880695 H B O
T A   199 -114.5 -0.695360123456203 C E O
A A   200  -64.1 0.225715563502676 C E O
>1FUJ	A
G A    18   61.2 2.51561206302545 C E O
G A    19  -91.4 -0.27320043360005 C E O
H A    20 -140.0 -1.1613805603104 E E O
E A    21  -65.6 0.1983025966289 E E O
A A    22  -70.9 0.101443447008224 C B O
Q A    23  -80.5 -0.0739995409839433 C E O
P A    24  -48.0 0.51994807461454 C E O
H A    25   69.4 2.66546961526876 C E O
S A    26  -80.8 -0.0794821343586985 C E O
R A    27 -123.9 -0.867148049198534 C E O
P A    28  -61.1 0.280541497250228 C B O
Y A    29  -99.3 -0.417575392468605 C B O
M A    30  -64.1 0.225715563502676 E B O
A A    31 -111.1 -0.633224065208977 E B O
S A    32 -115.0 -0.704497779080795 E B O
L A    33  -84.7 -0.150755848230517 E B O
Q A    34 -122.7 -0.845217675699513 E B O
M A    35  -94.0 -0.320716242847929 E B O
R A    36  -56.2 0.370090522371231 C E O
G A    38   93.0 3.0967669607495 C E O
N A    38 -125.5 -0.896388547197228 C E O
P A    38  -69.4 0.128856413882 C E O
G A    38   91.1 3.06204386937605 C E O
S A    39  -80.8 -0.0794821343586985 C B  O
H A    40  -65.4 0.201957658878737 C B  O
F A    41 -123.4 -0.858010393573942 C B  O
A A    42 -138.7 -1.13762265568646 E B  O
G A    43 -102.9 -0.483366512965668 E B O
G A    44 -162.7 -1.57623012566688 E B O
T A    45 -133.8 -1.04807363056546 E B O
L A    46  -74.8 0.0301697331364062 E B O
I A    47 -124.5 -0.878113235948044 E B O
H A    48 -158.1 -1.49216369392063 E E O
P A    49  -53.5 0.419433862744028 C E O
S A    50 -117.0 -0.741048401579163 C B O
F A    51 -152.7 -1.39347701317504 E B O
V A    52 -114.5 -0.695360123456203 E B O
L A    53 -101.9 -0.465091201716483 E B O
T A    54 -155.3 -1.44099282242292 E B O
A A    55  -94.9 -0.337164022972195 C B  O
A A    56  -62.3 0.258611123751208 C B  O
H A    57  -79.0 -0.0465865741101671 C B  O
A A    58  -86.5 -0.183651408479048 C B  O
L A    59 -118.5 -0.76846136845294 C B O
R A    60  -69.4 0.128856413882 C E O
D A    61  -91.9 -0.282338089224642 C E O
I A    62 -138.1 -1.12665746893695 C B O
P A    63  -75.6 0.015549484137059 C E O
Q A    63  -41.7 0.6350825354844 C E O
R A    63  -51.9 0.448674360742722 C E O
L A    63  -97.8 -0.390162425594828 C B O
V A    64  -83.6 -0.130653005856414 E B O
N A    65 -119.0 -0.777599024077532 E B O
V A    66  -86.3 -0.179996346229211 E B O
V A    67 -104.8 -0.518089604339117 E B O
L A    68 -105.3 -0.527227259963709 E B O
G A    69   93.2 3.10042202299934 C B O
A A    70  -93.7 -0.315233649473174 C B O
H A    71 -136.7 -1.10107203318809 C B O
N A    72  -87.8 -0.207409313102987 C B O
V A    73  -73.1 0.0612377622600193 C B O
R A    74  -94.4 -0.328026367347603 C E O
T A    75 -158.9 -1.50678394291998 C E O
Q A    76  -99.2 -0.415747861343686 C E O
E A    77  -82.8 -0.116032756857067 C B O
P A    78  -62.0 0.264093717125963 C E O
T A    79  -66.1 0.189164941004308 C E O
Q A    80  -68.9 0.137994069506592 C B O
Q A    81 -145.7 -1.26554983443075 E B O
H A    82 -118.2 -0.762978775078184 E E O
F A    83 -140.8 -1.17600080930975 E B O
S A    84 -107.9 -0.574743069211588 E E O
V A    85  -94.7 -0.333508960722358 E B O
A A    86  -91.5 -0.275027964724969 E E O
Q A    87 -155.8 -1.45013047804751 E E O
V A    88 -126.4 -0.912836327321494 E B O
F A    89 -125.9 -0.903698671696902 E E O
L A    90 -134.2 -1.05538375506513 E E O
N A    92 -137.7 -1.11934734443727 C E O
N A    93   52.6 2.35844438628246 C E O
Y A    94  -63.1 0.24399087475186 C B O
D A    95 -114.9 -0.702670247955877 C E O
A A    96  -71.7 0.0868231980088769 C B O
E A    97  -82.2 -0.105067570107556 C E O
N A    98  -97.4 -0.382852301095155 C E O
K A    99   62.9 2.54668009214906 C B O
L A   100 -106.3 -0.545502571212893 C E O
N A   101   58.3 2.46261366040281 C B O
D A   102  -77.8 -0.0246562006111461 C B O
I A   103 -140.3 -1.16686315368515 C B O
L A   104 -148.9 -1.32403083042814 E B O
L A   105 -106.9 -0.556467757962404 E B O
I A   106 -104.3 -0.508951948714525 E B O
Q A   107  -86.2 -0.178168815104293 E E O
L A   108  -60.5 0.291506683999739 E B O
S A   109  -60.4 0.293334215124657 C E O
S A   110 -156.9 -1.47023332042161 C E O
P A   111  -65.2 0.205612721128574 C E O
A A   112  -75.4 0.0192045463868956 C B O
N A   113 -107.2 -0.561950351337159 C E O
L A   114  -63.4 0.238508281377105 C E O
S A   115 -137.0 -1.10655462656285 C E O
A A   116  -66.7 0.178199754254797 C E O
S A   117  -67.1 0.170889629755124 C B O
V A   118 -128.4 -0.949386949819862 C B O
A A   119 -157.3 -1.47754344492128 C B O
T A   120  -87.0 -0.19278906410364 C E O
V A   121 -125.5 -0.896388547197228 C B O
Q A   122  -88.8 -0.225684624352171 C E O
L A   123  -90.9 -0.264062777975458 C B O
P A   124  -78.8 -0.0429315118603302 C B O
Q A   125  -93.0 -0.302440931598745 C E O
Q A   126  -60.5 0.291506683999739 C B O
D A   127   66.1 2.60516108814645 C E O
Q A   128  -75.5 0.0173770152619773 C E O
P A   129  -87.5 -0.201926719728232 C E O
V A   130 -133.1 -1.03528091269103 C B O
P A   131  -66.1 0.189164941004308 C E O
H A   132  -63.4 0.238508281377105 C E O
G A   133   92.2 3.08214671175015 C B  O
T A   134  -58.3 0.331712368747944 C B  O
Q A   135  -79.6 -0.0575517608596775 E B  O
B A   136 -126.0 -0.90552620282182 E B  O
L A   137 -123.0 -0.850700269074268 E B O
A A   138 -121.9 -0.830597426700166 E B O
M A   139 -156.7 -1.46657825817177 E B O
G A   140  170.4 4.51127605143635 E B O
W A   141 -113.5 -0.677084812207019 C B O
G A   142  -81.5 -0.0922748522331274 C B O
R A   143  -58.1 0.335367430997781 C B O
V A   144  -94.2 -0.324371305097766 C E O
G A   145  151.6 4.16770019995169 C B O
A A   146  -88.9 -0.22751215547709 C B O
H A   147 -104.7 -0.516262073214199 C E O
D A   148 -148.0 -1.30758305030387 C E O
P A   150  -47.8 0.523603136864377 C E O
P A   151  -71.1 0.0977883847583875 C E O
A A   152  -80.5 -0.0739995409839433 C B O
Q A   153  -76.7 -0.00455335823704371 C E O
V A   154  -94.2 -0.324371305097766 C B O
L A   155  -59.3 0.31343705749876 C B O
Q A   156 -109.3 -0.600328504960446 E B O
E A   157 -135.2 -1.07365906631431 E B O
L A   158 -142.0 -1.19793118280877 E B O
N A   159  -78.3 -0.0337938562357382 E E O
V A   160 -122.6 -0.843390144574594 E B O
T A   161 -127.5 -0.932939169695597 E B O
V A   162  -62.3 0.258611123751208 E B O
V A   163 -133.1 -1.03528091269103 E B O
T A   164 -121.6 -0.82511483332541 C B  O
F A   165  -73.8 0.0484450443855903 C B  O
F A   166   56.8 2.43520069352904 C B  O
C A   168 -117.9 -0.757496181703429 C B  O
R A   177 -135.4 -1.07731412856415 C B O
P A   178  -54.9 0.39384842699517 C E O
H A   179  -61.8 0.2677487793758 C B  O
N A   180 -114.6 -0.697187654581121 E B  O
I A   181 -115.7 -0.717290496955224 E B  O
C A   182 -120.0 -0.795874335326716 E B  O
T A   183 -135.6 -1.08096919081399 E B O
F A   184 -172.9 -1.76263830040856 E B O
V A   185 -114.6 -0.697187654581121 C B O
P A   186  -51.0 0.465122140866988 C E O
R A   186  -78.9 -0.0447590429852488 C E O
R A   186 -110.1 -0.614948753959793 C E O
K A   187  -72.6 0.0703754178846113 C E O
A A   188 -160.6 -1.53785197204359 C B  O
G A   189  161.3 4.34497071906878 C B  O
I A   190  -75.1 0.024687139761651 C B  O
D A   191 -152.3 -1.38616688867536 C B  O
F A   192  -62.5 0.254956061501371 C E O
G A   193  110.6 3.41841243873514 C B O
D A   194  -80.9 -0.081309665483617 C B O
S A   195  -50.8 0.468777203116825 C B O
G A   196   92.4 3.08580177399999 C B O
G A   197  -66.5 0.181854816504634 C B O
P A   198  -93.8 -0.317061180598092 E B  O
L A   199 -114.1 -0.688049998956529 E B  O
I A   200  -99.2 -0.415747861343686 E B  O
B A   201 -124.8 -0.883595829322799 E B  O
D A   202   65.5 2.59419590139694 C E O
G A   207   60.4 2.5009918140261 C E O
I A   208 -119.9 -0.794046804201797 E B O
I A   209  -89.5 -0.2384773422266 E B O
Q A   210 -104.5 -0.512607010964362 E B O
G A   211 -148.9 -1.32403083042814 E B O
I A   212 -134.4 -1.05903881731497 E B O
D A   213  -52.7 0.434054111743375 E B O
S A   214 -111.3 -0.636879127458814 E B O
F A   215 -160.8 -1.54150703429343 E B O
V A   216 -120.0 -0.795874335326716 C B O
I A   217 -114.7 -0.69901518570604 C B  O
W A   218   74.2 2.75319110926484 C B  O
G A   219 -163.5 -1.59085037466622 C B  O
D A   220  -92.0 -0.284165620349561 C B  O
A A   220   57.8 2.45347600477822 C B O
T A   221  -56.9 0.357297804496802 C B O
R A   222   72.6 2.72395061126614 C E O
L A   223 -130.9 -0.995075227942823 C E O
F A   224  -98.9 -0.410265267968931 C B O
P A   225  -82.6 -0.11237769460723 C B O
D A   226  -94.0 -0.320716242847929 E B O
F A   227  -96.7 -0.370059583220726 E B O
F A   228 -137.4 -1.11386475106252 E B O
T A   229  -71.4 0.092305791383632 E B O
R A   230  -94.0 -0.320716242847929 E B O
V A   231  -57.2 0.351815211122047 C B O
A A   232  -60.8 0.286024090624984 C B O
L A   233  -70.4 0.110581102632816 C E O
Y A   234 -107.0 -0.558295289087322 C B O
V A   235  -50.1 0.481569920991254 H B O
D A   236  -66.0 0.190992472129226 H E O
W A   237  -72.1 0.0795130735092034 H B O
I A   238  -64.4 0.220232970127921 H B O
R A   239  -64.7 0.214750376753166 H E O
S A   240  -62.1 0.262266186001044 H E O
T A   241  -73.0 0.0630652933849376 H B O
>1BXN	I
I I     3  -69.0 0.136166538381674 C B O
T I     4  -96.4 -0.364576989845971 C E O
Q I     5  -88.0 -0.211064375352824 C E O
G I     6  173.9 4.57523964080849 C E O
T I     7  -65.3 0.203785190003655 C B O
F I     8   68.8 2.65450442851925 C B O
S I     9  -69.8 0.121546289382327 C E O
F I    10  -98.1 -0.395645018969584 C B O
L I    11 -112.1 -0.651499376458161 C B O
P I    12  -64.7 0.214750376753166 C B O
E I    13  -50.9 0.466949671991906 C E O
L I    14  -64.3 0.222060501252839 C B O
T I    15  -97.2 -0.379197238845318 C E O
D I    16  -51.3 0.459639547492233 H E O
E I    17  -68.6 0.143476662881348 H E O
Q I    18  -68.3 0.148959256256103 H B O
I I    19  -57.2 0.351815211122047 H B O
T I    20  -57.9 0.339022493247618 H E O
K I    21  -60.0 0.300644339624331 H E O
Q I    22  -63.1 0.24399087475186 H B O
L I    23  -53.2 0.424916456118783 H B O
E I    24  -62.0 0.264093717125963 H E O
Y I    25  -50.1 0.481569920991254 H B O
C I    26  -60.5 0.291506683999739 H B O
L I    27  -56.1 0.371918053496149 H B O
N I    28  -67.4 0.165407036380368 H E O
Q I    29  -83.8 -0.134308068106251 H E O
G I    30   77.5 2.81349963638715 C E O
W I    31  -99.2 -0.415747861343686 C B O
A I    32  -74.2 0.0411349198859166 E B O
V I    33 -109.0 -0.59484591158569 E B O
G I    34 -129.8 -0.97497238556872 E B O
L I    35 -116.2 -0.726428152579816 E B O
E I    36 -137.6 -1.11751981331236 E B O
Y I    37 -155.0 -1.43551022904816 E B O
T I    38 -163.6 -1.59267790579114 E E O
D I    39 -103.9 -0.501641824214852 C E O
D I    40 -108.1 -0.578398131461425 C E O
P I    41  -83.0 -0.119687819106904 C E O
H I    42  -63.8 0.231198156877431 C B O
P I    43  -54.0 0.410296207119436 C E O
R I    44   75.1 2.7696388893891 C E O
N I    45 -104.8 -0.518089604339117 C E O
T I    46  -59.7 0.306126932999086 C E O
Y I    47   77.1 2.80618951188747 C B O
W I    48  -75.4 0.0192045463868956 C B O
E I    49  -81.5 -0.0922748522331274 E E O
M I    50  -74.6 0.0338247953862431 E B O
F I    51 -103.7 -0.497986761965015 C B O
G I    52   78.8 2.83725754101109 C E O
L I    53  -69.4 0.128856413882 C B O
P I    54  -59.2 0.315264588623678 C B O
M I    55  -74.4 0.0374798576360797 C B O
F I    56  -60.5 0.291506683999739 C B O
D I    57  -93.3 -0.3079235249735 C E O
L I    58 -101.6 -0.459608608341728 C B O
R I    59  -70.7 0.105098509258061 C E O
D I    60 -165.2 -1.62191840378984 C B O
A I    61  -53.8 0.413951269369273 H B O
A I    62  -59.5 0.309781995248923 H E O
G I    63  -59.2 0.315264588623678 H E O
I I    64  -65.2 0.205612721128574 H B O
L I    65  -52.2 0.443191767367967 H B O
M I    66  -61.0 0.282369028375147 H E O
E I    67  -56.2 0.370090522371231 H B O
I I    68  -57.2 0.351815211122047 H B O
N I    69  -55.3 0.386538302495496 H E O
N I    70  -57.9 0.339022493247618 H E O
A I    71  -61.2 0.27871396612531 H B O
R I    72  -54.1 0.408468675994517 H E O
N I    73  -71.4 0.092305791383632 H E O
T I    74  -67.0 0.172717160880042 H E O
F I    75 -126.7 -0.918318920696249 C B O
P I    76  -71.5 0.0904782602587137 C E O
N I    77  -82.7 -0.114205225732148 C E O
H I    78 -149.3 -1.33134095492781 C B O
Y I    79  -96.4 -0.364576989845971 E B O
I I    80 -128.4 -0.949386949819862 E B O
R I    81 -146.4 -1.27834255230518 E B O
V I    82 -104.1 -0.505296886464688 E B O
T I    83 -124.5 -0.878113235948044 E B O
A I    84 -116.6 -0.73373827707949 E B O
F I    85 -107.1 -0.560122820212241 E B O
D I    86  -96.4 -0.364576989845971 C B O
S I    87  -74.4 0.0374798576360797 C E O
T I    88 -152.8 -1.39530454429995 C E O
H I    89 -144.1 -1.23630933643205 C E O
T I    90   55.6 2.41327032003001 C B O
V I    91 -144.6 -1.24544699205664 C B O
E I    92  -86.9 -0.190961532978722 E B O
S I    93 -113.9 -0.684394936706693 E B O
V I    94 -148.0 -1.30758305030387 E B O
V I    95 -158.6 -1.50130134954522 E B O
M I    96 -134.8 -1.06634894181464 E B O
S I    97  -89.3 -0.234822279976763 E B O
F I    98 -115.7 -0.717290496955224 C B O
I I    99  -89.0 -0.229339686602008 C B O
V I   100 -120.5 -0.805011990951308 C B O
N I   101  -50.6 0.472432265366662 C B O
R I   102  -44.6 0.582084132861766 C E O
P I   103   20.8 1.77728948855841 C B O
A I   104   22.1 1.80104739318235 C E O
D I   105   -1.1 1.37706017220128 C E O
E I   106 -156.0 -1.45378554029734 C B O
P I   107  -64.6 0.216577907878084 C E O
G I   108  -85.7 -0.169031159479701 C E O
F I   109  -45.4 0.567463883862419 C B O
R I   110  -73.4 0.0557551688852638 E E O
L I   111  -91.2 -0.269545371350213 E B O
V I   112  -88.1 -0.212891906477742 E E O
R I   113 -121.9 -0.830597426700166 E B O
Q I   114  -81.9 -0.0995849767328011 E E O
E I   115  -83.3 -0.125170412481659 E E O
E I   116  -83.4 -0.126997943606577 C E O
P I   117  -62.6 0.253128530376452 C E O
G I   118   86.5 2.9779774376298 C E O
R I   119 -109.4 -0.602156036085364 C B O
T I   120  -77.6 -0.0210011383613093 C E O
L I   121 -123.4 -0.858010393573942 E B O
R I   122 -109.8 -0.609466160585038 E E O
Y I   123  -81.8 -0.0977574456078826 E B O
S I   124 -149.0 -1.32585836155306 E B O
I I   125  -86.0 -0.174513752854456 E B O
E I   126 -142.4 -1.20524130730844 E E O
S I   127  -64.6 0.216577907878084 C B O
>2CQJ	A
S A   104  -86.1 -0.176341283979374 C E D
G A   105 -169.0 -1.69136458653674 C E O
S A   106 -139.6 -1.15407043581072 C B O
S A   107 -106.4 -0.547330102337812 C B O
G A   108 -104.5 -0.512607010964362 E E O
R A   109 -136.1 -1.09010684643858 E E O
R A   110  -61.8 0.2677487793758 E B O
L A   111  -55.5 0.38288324024566 H B O
P A   112  -54.3 0.404813613744681 H E O
T A   113  -69.4 0.128856413882 H B O
V A   114  -62.9 0.247645937001697 H B O
L A   115  -68.8 0.139821600631511 H B O
L A   116  -60.9 0.284196559500065 H B O
K A   117  -66.7 0.178199754254797 H E O
L A   118  -82.7 -0.114205225732148 C E O
R A   119   48.7 2.28717067241064 C E O
M A   120  -81.4 -0.0904473211082091 C B O
A A   121 -123.4 -0.858010393573942 C B O
Q A   122  -87.5 -0.201926719728232 C E O
H A   123 -125.8 -0.901871140571984 C E O
L A   124  -52.9 0.430399049493538 H B O
Q A   125  -62.5 0.254956061501371 H E O
A A   126  -67.3 0.167234567505287 H E O
A A   127  -64.5 0.218405439003003 H B O
V A   128  -64.0 0.227543094627595 H B O
A A   129  -60.1 0.298816808499413 H E O
F A   130  -58.6 0.326229775373189 H B O
V A   131  -62.2 0.260438654876126 H B O
E A   132  -68.9 0.137994069506592 H E O
Q A   133  -87.1 -0.194616595228558 C E O
G A   134   54.5 2.39316747765591 C B O
H A   135  -95.2 -0.34264661634695 C B O
V A   136 -116.4 -0.730083214829653 E B O
R A   137 -131.9 -1.01335053919201 E E O
V A   138 -120.0 -0.795874335326716 E B O
G A   139   55.4 2.40961525778018 C E O
P A   140  -69.7 0.123373820507245 C E O
D A   141 -121.5 -0.823287302200492 C E O
V A   142  -91.0 -0.265890309100376 C E O
V A   143  -98.1 -0.395645018969584 C B O
T A   144 -112.0 -0.649671845333243 C E O
D A   145 -101.6 -0.459608608341728 C B O
P A   146  -69.8 0.121546289382327 C B O
A A   147  -61.3 0.276886435000392 C B O
F A   148  -55.8 0.377400646870904 C B O
L A   149  -88.5 -0.220202030977416 E B O
V A   150 -127.3 -0.92928410744576 E B O
T A   151 -100.1 -0.432195641467952 E E O
R A   152  -38.4 0.695391062606708 H B O
S A   153  -62.5 0.254956061501371 H E O
M A   154  -73.3 0.0575827000101824 H E O
E A   155  -46.8 0.541878448113561 H E O
D A   156  -72.4 0.0740304801344479 C E O
F A   157  -93.1 -0.304268462723663 C E O
V A   158  -99.6 -0.42305798584336 E B O
T A   159 -139.5 -1.15224290468581 E E O
W A   160  -84.0 -0.137963130356088 E B O
V A   161  -41.4 0.640565128859156 C B O
D A   162 -131.9 -1.01335053919201 C E O
S A   163 -102.6 -0.477883919590912 C E O
S A   164  -60.2 0.296989277374494 C B D
K A   165  -68.4 0.147131725131184 C E D
I A   166  -39.1 0.682598344732279 C B O
S A   167  -83.1 -0.121515350231822 C E O
G A   168  144.2 4.03246289670773 C E D
P A   169  -69.7 0.123373820507245 C E D
S A   170  -83.8 -0.134308068106251 C E D
>1O8T	A
Q A     3 -107.8 -0.57291553808667 C E D
P A     4  -77.3 -0.0155185449865541 C E D
Q A     5  -72.6 0.0703754178846113 C E D
Q A     6  -67.8 0.158096911880695 C E D
D A     7  -71.3 0.0941333225085506 C E D
E A     8  -70.2 0.114236164882653 C E D
M A     9  -69.0 0.136166538381674 C E D
P A    10  -66.8 0.176372223129879 C E D
S A    11  -72.9 0.0648928245098559 C B D
P A    12  -52.5 0.437709173993212 H E D
T A    13  -71.9 0.08316813575904 H E D
F A    14  -63.0 0.245818405876779 H B D
L A    15  -62.5 0.254956061501371 H B D
T A    16  -57.8 0.340850024372536 H E D
Q A    17  -62.0 0.264093717125963 H E D
V A    18  -29.7 0.85438627047461 H B O
K A    19  -51.6 0.454156954117478 H E O
E A    20  -64.2 0.223888032377758 H E O
S A    21  -62.8 0.249473468126616 H B O
L A    22  -71.0 0.0996159158833058 H B O
S A    23  -59.1 0.317092119748597 H E O
S A    24  -64.1 0.225715563502676 H E O
Y A    25  -77.7 -0.0228286694862278 H B O
W A    26  -63.8 0.231198156877431 H B O
E A    27  -40.9 0.649702784483748 H E O
S A    28  -90.6 -0.258580184600703 H E O
A A    29  -60.6 0.289679152874821 H B O
K A    30  -53.4 0.421261393868946 H E O
T A    31  -48.5 0.510810418989948 H E O
A A    32  -62.5 0.254956061501371 H B O
A A    33  -49.1 0.499845232240438 H B O
Q A    34  -64.5 0.218405439003003 H E O
N A    35  -61.8 0.2677487793758 H E O
L A    36  -56.2 0.370090522371231 H B O
Y A    37  -63.4 0.238508281377105 H B O
E A    38  -57.5 0.346332617747291 H E O
K A    39  -66.9 0.174544692004961 H E O
T A    40  -71.1 0.0977883847583875 H B O
Y A    41  -65.9 0.192820003254145 H E O
L A    42  -74.2 0.0411349198859166 C E O
P A    43  -91.5 -0.275027964724969 C E O
A A    44  -65.7 0.196475065503982 H E O
V A    45  -49.9 0.485224983241091 H B O
D A    46  -76.1 0.00641182851246692 H E O
E A    47  -67.5 0.16357950525545 H E O
K A    48  -58.5 0.328057306498107 H E O
L A    49  -63.3 0.240335812502024 H B O
R A    50  -63.1 0.24399087475186 H E O
D A    51  -56.1 0.371918053496149 H E O
L A    52  -66.0 0.190992472129226 H B O
Y A    53  -67.5 0.16357950525545 H B O
S A    54  -61.0 0.282369028375147 H E O
K A    55  -61.8 0.2677487793758 H E O
S A    56  -62.9 0.247645937001697 H B O
T A    57  -58.1 0.335367430997781 H E O
A A    58  -88.1 -0.212891906477742 H E O
A A    59  -62.6 0.253128530376452 H B O
M A    60  -61.8 0.2677487793758 H B O
S A    61  -67.1 0.170889629755124 H B O
T A    62  -93.9 -0.31888871172301 H B O
Y A    63  -65.3 0.203785190003655 H B O
T A    64  -69.5 0.127028882757082 H B O
G A    65  -63.8 0.231198156877431 H B O
I A    66  -63.7 0.23302568800235 H B O
F A    67  -50.4 0.476087327616499 H B O
T A    68  -64.7 0.214750376753166 H B O
D A    69  -57.2 0.351815211122047 H E O
Q A    70  -69.9 0.119718758257408 H B O
V A    71  -67.8 0.158096911880695 H B O
L A    72  -57.1 0.353642742246965 H B O
S A    73  -57.8 0.340850024372536 H B O
V A    74  -71.4 0.092305791383632 H B O
L A    75  -64.5 0.218405439003003 H B O
K A    76  -71.2 0.0959608536334689 H E O
G A    77  -66.2 0.187337409879389 H E O
>1GHK	_
D A     3  -89.0 -0.229339686602008 E E O
I A     4 -100.0 -0.430368110343033 E B O
K A     5 -122.8 -0.847045206824431 E E O
A A     6  -79.7 -0.059379291984596 C B O
P A     7  -78.1 -0.0301387939859013 C E O
T A     8  -92.1 -0.285993151474479 C E O
F A     9 -100.1 -0.432195641467952 C B O
P A    10  -78.0 -0.028311262860983 C E O
E A    11  -78.6 -0.0392764496104934 C E O
S A    12  -42.8 0.614979693110298 C E O
I A    13 -104.4 -0.510779479839444 C B O
A A    14 -119.0 -0.777599024077532 C E O
D A    15 -169.2 -1.69501964878657 C E O
G A    16 -148.7 -1.3203757681783 E B O
T A    17 -150.0 -1.34413367280224 E E O
V A    18  -56.4 0.366435460121394 E B O
A A    19  -96.9 -0.373714645470563 C B O
T A    20 -160.0 -1.52688678529408 C E O
W A    21  -89.9 -0.245787466726274 C B O
H A    22  -42.9 0.613152161985379 C B O
K A    23  -96.2 -0.360921927596134 C E O
K A    24 -125.8 -0.901871140571984 C E O
P A    25  -76.7 -0.00455335823704371 C E O
G A    26  115.3 3.50430640160631 C E O
E A    27 -118.2 -0.762978775078184 C E O
A A    28  -98.7 -0.406610205719094 C E O
V A    29 -138.4 -1.1321400623117 C B O
K A    30 -134.6 -1.0626938795648 C E O
R A    31  -42.7 0.616807224235216 C E O
D A    32   75.2 2.77146642051402 C E O
E A    33 -138.8 -1.13945018681138 C E O
L A    34  -43.0 0.611324630860461 E B O
I A    35 -139.1 -1.14493278018613 E B O
V A    36 -166.7 -1.64933137066361 E B O
D A    37  -98.6 -0.404782674594176 E B O
I A    38 -125.0 -0.887250891572636 E B O
E A    39 -109.9 -0.611293691709956 E B O
T A    40 -107.5 -0.567432944711914 C B O
D A    41  -42.7 0.616807224235216 C E O
K A    42 -142.8 -1.21255143180811 C E O
V A    43 -136.5 -1.09741697093825 C B O
V A    44  -95.6 -0.349956740846623 E E O
M A    45  -93.7 -0.315233649473174 E B O
E A    46 -132.0 -1.01517807031693 E E O
V A    47 -121.9 -0.830597426700166 E B O
L A    48  -98.2 -0.397472550094502 E E O
A A    49  -76.9 -0.00820842048688058 C B O
E A    50  -96.2 -0.360921927596134 C E O
A A    51  166.9 4.44731246206421 C E O
D A    52  -70.0 0.11789122713249 C E O
G A    53  157.3 4.27186947407204 C B O
V A    54 -135.4 -1.07731412856415 C E O
I A    55  -70.0 0.11789122713249 C B O
A A    56  -95.1 -0.340819085222031 C E O
E A    57 -179.2 -1.87777276127841 C E O
I A    58  -99.1 -0.413920330218768 C B O
V A    59  -90.1 -0.249442528976111 C B O
K A    60  -90.8 -0.26223524685054 C E O
N A    61 -110.5 -0.622258878459467 C E O
E A    62  -60.6 0.289679152874821 C E O
G A    63   90.1 3.04376855812687 C E O
D A    64 -105.8 -0.536364915588301 C E O
T A    65 -102.2 -0.470573795091239 E E O
V A    66 -130.7 -0.991420165692986 E B O
L A    67  -92.4 -0.291475744849234 C E O
S A    68  -59.5 0.309781995248923 C B O
G A    69   67.7 2.63440158614514 C E O
E A    70  -70.3 0.112408633757735 C E O
L A    71  -78.0 -0.028311262860983 E B O
L A    72  -88.3 -0.216546968727579 E B O
G A    73  172.5 4.54965420505964 E B O
K A    74 -139.6 -1.15407043581072 E E O
L A    75  -94.7 -0.333508960722358 C B O
T A    76 -106.2 -0.543675040087975 C E O
E A    77  -78.8 -0.0429315118603302 C E O
>1NLS	_
T A     3 -110.7 -0.625913940709304 C E O
I A     4 -125.5 -0.896388547197228 E B O
V A     5 -118.0 -0.759323712828348 E B O
A A     6 -146.1 -1.27285995893042 E B O
V A     7 -109.4 -0.602156036085364 E B O
E A     8 -100.6 -0.441333297092544 E B O
L A     9 -107.1 -0.560122820212241 E B O
D A    10  -98.1 -0.395645018969584 E B O
T A    11  -85.6 -0.167203628354782 C B O
Y A    12 -129.6 -0.971317323318883 C E O
P A    13  -80.8 -0.0794821343586985 C E O
N A    14 -105.0 -0.521744666588954 C B O
T A    15  -70.3 0.112408633757735 C E O
D A    16  -71.5 0.0904782602587137 C E O
I A    17 -114.3 -0.691705061206366 C B O
G A    18   91.0 3.06021633825113 C E O
D A    19  -62.6 0.253128530376452 C B O
P A    20  -66.3 0.185509878754471 C B O
S A    21  -82.2 -0.105067570107556 C E O
Y A    22 -161.6 -1.55612728329277 C E O
P A    23  -55.1 0.390193364745333 C E O
H A    24 -157.5 -1.48119850717112 E B O
I A    25 -103.4 -0.49250416859026 E B O
G A    26 -144.3 -1.23996439868189 E B O
I A    27 -108.0 -0.576570600336506 E B O
D A    28 -112.6 -0.660637032082753 E B O
I A    29 -118.4 -0.766633837328021 E B O
K A    30   66.0 2.60333355702153 C E O
S A    31 -159.4 -1.51592159854457 C B O
V A    32  -69.3 0.130683945006919 C B O
R A    33  -81.5 -0.0922748522331274 C E O
S A    34  -54.4 0.402986082619762 C B O
K A    35  -73.4 0.0557551688852638 C E O
K A    36 -154.7 -1.4300276356734 E E O
T A    37 -131.9 -1.01335053919201 E E O
A A    38 -143.3 -1.22168908743271 E B O
K A    39  -60.5 0.291506683999739 E E O
W A    40 -128.1 -0.943904356445107 C B O
N A    41  -83.4 -0.126997943606577 C E O
M A    42  -63.7 0.23302568800235 C B O
Q A    43 -117.7 -0.753841119453592 C E O
N A    44  -61.7 0.269576310500718 C E O
G A    45   89.9 3.04011349587703 C E O
K A    46 -109.3 -0.600328504960446 C E O
V A    47  -79.2 -0.050241636360004 E E O
G A    48 -115.9 -0.720945559205061 E B O
T A    49 -132.8 -1.02979831931627 E B O
A A    50 -116.7 -0.735565808204408 E B O
H A    51 -127.3 -0.92928410744576 E B O
I A    52 -130.3 -0.984110041193312 E B O
I A    53 -139.2 -1.14676031131105 E B O
Y A    54 -160.6 -1.53785197204359 E B O
N A    55 -145.3 -1.25823970993107 E B O
S A    56  -78.5 -0.0374489184855751 C B O
V A    57  -73.7 0.0502725755105086 C B O
D A    58  -83.5 -0.128825474731496 C B O
K A    59   56.4 2.42789056902936 C E O
R A    60 -137.9 -1.12300240668711 E B O
L A    61  -90.8 -0.26223524685054 E B O
S A    62 -129.8 -0.97497238556872 E E O
A A    63 -145.4 -1.26006724105599 E B O
V A    64 -137.4 -1.11386475106252 E B O
V A    65 -131.5 -1.00604041469233 E B O
S A    66 -151.5 -1.37154663967602 E B O
Y A    67 -122.4 -0.839735082324758 C B O
P A    68  -55.2 0.388365833620415 C E O
N A    69   69.2 2.66181455301892 C E O
A A    70 -129.8 -0.97497238556872 C E O
D A    71  -65.1 0.207440252253492 C E O
S A    72  -92.0 -0.284165620349561 C E O
A A    73 -121.0 -0.8141496465759 E B O
T A    74 -142.1 -1.19975871393368 E E O
V A    75 -145.3 -1.25823970993107 E B O
S A    76 -141.0 -1.17965587155958 E B O
Y A    77 -149.7 -1.33865107942748 E E O
D A    78  -76.8 -0.00638088936196201 E E O
V A    79 -159.5 -1.51774912966949 C B O
D A    80  -87.0 -0.19278906410364 C E O
L A    81  -62.0 0.264093717125963 C B O
D A    82  -69.9 0.119718758257408 C E O
N A    83  -94.1 -0.322543773972847 C E O
V A    84 -112.1 -0.651499376458161 C B O
L A    85 -101.8 -0.463263670591565 C B O
P A    86  -69.3 0.130683945006919 C E O
E A    87  -64.5 0.218405439003003 C E O
W A    88 -112.9 -0.666119625457509 E B O
V A    89 -136.2 -1.0919343775635 E B O
R A    90 -113.4 -0.675257281082101 E B O
V A    91 -116.3 -0.728255683704734 E B O
G A    92 -160.6 -1.53785197204359 E B O
L A    93 -119.0 -0.777599024077532 E B O
S A    94 -136.2 -1.0919343775635 E B O
A A    95 -157.9 -1.48850863167079 E B O
S A    96 -152.2 -1.38433935755044 E B O
T A    97 -132.6 -1.02614325706644 C B O
G A    98 -134.0 -1.05172869281529 C B O
L A    99  -76.8 -0.00638088936196201 C E O
Y A   100  -93.9 -0.31888871172301 C E O
K A   101 -151.6 -1.37337417080093 C B O
E A   102 -168.2 -1.67674433753739 C B O
T A   103  -73.5 0.0539276377603455 C B O
N A   104 -128.2 -0.945731887570025 C B O
T A   105  -94.4 -0.328026367347603 E B O
I A   106 -105.2 -0.525399728838791 E B O
L A   107  -98.2 -0.397472550094502 E E O
S A   108 -161.7 -1.55795481441769 E B O
W A   109 -153.9 -1.41540738667406 E B O
S A   110 -131.3 -1.0023853524425 E B O
F A   111 -152.0 -1.38068429530061 E B O
T A   112 -137.5 -1.11569228218744 E B O
S A   113 -122.0 -0.832424957825084 E B O
K A   114 -135.3 -1.07548659743923 E B O
L A   115 -127.8 -0.938421763070352 E B O
K A   116 -103.8 -0.499814293089933 E B O
S A   117  -90.7 -0.260407715725621 E B O
N A   118  -82.1 -0.103240038982638 C E O
S A   119  -75.4 0.0192045463868956 C B O
T A   120  -46.6 0.545533510363398 C E O
H A   121  -69.2 0.132511476131837 C E O
E A   122 -145.0 -1.25275711655632 C E O
T A   123  -94.4 -0.328026367347603 E B O
N A   124 -125.0 -0.887250891572636 E B O
A A   125 -154.1 -1.41906244892389 E B O
L A   126 -129.8 -0.97497238556872 E B O
H A   127 -139.1 -1.14493278018613 E E O
F A   128 -137.2 -1.11020968881268 E B O
M A   129 -145.9 -1.26920489668058 E B O
F A   130 -110.4 -0.620431347334548 E B O
N A   131 -118.7 -0.772116430702776 C B O
Q A   132 -161.8 -1.55978234554261 C E O
F A   133 -137.2 -1.11020968881268 C B O
S A   134  -98.2 -0.397472550094502 C B O
K A   135  -47.5 0.529085730239132 C E O
D A   136 -121.8 -0.828769895575247 C E O
Q A   137  -94.8 -0.335336491847276 C B O
K A   138  -66.0 0.190992472129226 C E O
D A   139  -87.5 -0.201926719728232 C B O
L A   140 -118.7 -0.772116430702776 E B O
I A   141  -95.2 -0.34264661634695 E E O
L A   142  -93.4 -0.309751056098418 E E O
Q A   143 -126.5 -0.914663858446413 E B O
G A   144   69.1 2.659987021894 E E O
D A   145  -88.6 -0.222029562102334 C E O
A A   146  -66.4 0.183682347629553 C B O
T A   147 -138.1 -1.12665746893695 E E O
T A   148 -123.0 -0.850700269074268 E B O
G A   149  106.0 3.33434600698889 E E O
T A   150  -73.5 0.0539276377603455 E E O
D A   151   55.3 2.40778772665526 C E O
G A   152   71.9 2.71115789339172 C B O
N A   153 -111.2 -0.635051596333896 E B O
L A   154 -101.2 -0.452298483842054 E B O
E A   155  -99.5 -0.421230454718441 E B O
L A   156  -69.6 0.125201351632164 C B O
T A   157 -118.3 -0.764806306203103 C B O
R A   158  -70.3 0.112408633757735 C E O
V A   159 -128.4 -0.949386949819862 C E O
S A   160  -71.9 0.08316813575904 C B O
S A   161  -58.1 0.335367430997781 C E O
N A   162  -85.4 -0.163548566104946 C E O
G A   163   85.9 2.96701225088029 C E O
S A   164  -83.3 -0.125170412481659 C B O
P A   165  -63.8 0.231198156877431 C B O
Q A   166 -105.9 -0.53819244671322 C E O
G A   167  -70.4 0.110581102632816 C E O
S A   168   51.0 2.32920388828377 C E O
S A   169 -125.3 -0.892733484947391 C B O
V A   170 -147.2 -1.29296280130452 E B O
G A   171 -160.1 -1.528714316419 E B O
R A   172 -141.9 -1.19610365168385 E B O
A A   173 -133.4 -1.04076350606578 E B O
L A   174 -116.6 -0.73373827707949 E B O
F A   175  -67.1 0.170889629755124 E B O
Y A   176  -65.4 0.201957658878737 C E O
A A   177  -78.1 -0.0301387939859013 C B O
P A   178  -62.7 0.251300999251534 C B O
V A   179 -120.5 -0.805011990951308 E B O
H A   180  -94.5 -0.329853898472521 E B O
I A   181 -104.8 -0.518089604339117 C B O
W A   182 -143.6 -1.22717168080746 C B O
E A   183 -148.9 -1.32403083042814 C B O
S A   184  -62.0 0.264093717125963 C E O
S A   185  -90.5 -0.256752653475784 C E O
A A   186  -68.7 0.141649131756429 E B O
V A   187  -99.4 -0.419402923593523 E B O
V A   188 -148.8 -1.32220329930322 E B O
A A   189 -126.0 -0.90552620282182 E B O
S A   190 -146.6 -1.28199761455501 E B O
F A   191 -144.9 -1.2509295854314 E B O
E A   192 -144.6 -1.24544699205664 E B O
A A   193 -136.7 -1.10107203318809 E B O
T A   194 -139.5 -1.15224290468581 E B O
F A   195 -143.1 -1.21803402518287 E B O
T A   196 -113.4 -0.675257281082101 E B O
F A   197 -140.0 -1.1613805603104 E B O
L A   198 -134.3 -1.05721128619005 E B O
I A   199 -106.3 -0.545502571212893 C B O
K A   200 -131.1 -0.998730290192659 C E O
S A   201 -147.4 -1.29661786355436 C B O
P A   202  -71.9 0.08316813575904 C E O
D A   203 -112.4 -0.656981969832917 C E O
S A   204  -65.5 0.200130127753818 C E O
H A   205 -124.3 -0.874458173698207 C E O
P A   206  -68.2 0.150786787381021 C B O
A A   207 -158.4 -1.49764628729539 C B O
D A   208 -112.4 -0.656981969832917 C B O
G A   209  142.8 4.00687746095887 E B O
I A   210 -129.6 -0.971317323318883 E B O
A A   211 -135.9 -1.08645178418874 E B O
F A   212  -93.2 -0.306095993848582 E B O
F A   213 -138.6 -1.13579512456154 E B O
I A   214 -131.0 -0.996902759067741 E B O
S A   215 -145.1 -1.25458464768124 E B O
N A   216  -50.0 0.483397452116172 C B O
I A   217  -61.4 0.275058903875473 C B O
D A   218  -95.4 -0.346301678596787 C E O
S A   219  -58.7 0.32440224424827 C B O
S A   220 -139.5 -1.15224290468581 C E O
I A   221  -64.2 0.223888032377758 C E O
P A   222  -68.3 0.148959256256103 C B D
S A   223  -54.4 0.402986082619762 C E D
G A   224   69.7 2.67095220864351 C E D
S A   225  -98.9 -0.410265267968931 C B O
T A   226  -63.0 0.245818405876779 C E O
G A   227   62.3 2.53571490539955 C B O
R A   228  -63.1 0.24399087475186 C E O
L A   229  -85.0 -0.156238441605272 C B O
L A   230   65.9 2.60150602589661 C B O
G A   231   70.6 2.68739998876778 C B O
L A   232 -109.0 -0.59484591158569 C B O
F A   233 -125.8 -0.901871140571984 C B O
P A   234  -80.5 -0.0739995409839433 C E O
D A   235 -156.6 -1.46475072704685 C E O
>1NOF	A
V A    33 -121.0 -0.8141496465759 E B O
K A    34  -93.3 -0.3079235249735 E E O
I A    35 -125.2 -0.890905953822473 E B O
D A    36 -129.0 -0.960352136569373 E B O
A A    37  -70.8 0.103270978133143 E B O
N A    38  -93.2 -0.306095993848582 E E O
V A    39 -110.8 -0.627741471834222 E E O
N A    40 -114.6 -0.697187654581121 E E O
Y A    41 -115.6 -0.715462965830306 E E O
Q A    42  -81.7 -0.0959299144829643 E B O
I A    43  -79.7 -0.059379291984596 E E O
I A    44  -91.7 -0.278683026974805 C B O
Q A    45  -83.2 -0.12334288135674 C B O
G A    46  142.6 4.00322239870903 E B O
F A    47 -124.1 -0.870803111448371 E B O
G A    48 -144.6 -1.24544699205664 E B O
G A    49 -158.6 -1.50130134954522 E B O
M A    50  -92.5 -0.293303275974153 E B O
S A    51  -87.5 -0.201926719728232 C E O
G A    52 -100.5 -0.439505765967626 C B O
V A    53  -45.2 0.571118946112256 C B O
G A    54  105.8 3.33069094473906 C E O
W A    55 -110.4 -0.620431347334548 C E O
I A    56 -134.6 -1.0626938795648 C B O
N A    57  -65.6 0.1983025966289 C E O
D A    58  -62.3 0.258611123751208 C E O
L A    59  -69.3 0.130683945006919 C B O
T A    60  -91.6 -0.276855495849887 C E O
T A    61  -61.5 0.273231372750555 H E O
E A    62  -59.1 0.317092119748597 H E O
Q A    63  -65.6 0.1983025966289 H B O
I A    64  -65.7 0.196475065503982 H B O
N A    65  -61.9 0.265921248250881 H E O
T A    66  -65.9 0.192820003254145 H B O
A A    67  -74.7 0.0319972642613245 H B O
Y A    68 -105.7 -0.534537384463383 H B O
G A    69  -74.5 0.0356523265111614 C B O
S A    70 -130.2 -0.982282510068394 C E O
G A    71  -92.3 -0.289648213724316 C E O
V A    72  -55.7 0.379228177995823 C E O
G A    73   87.4 2.99442521775407 C E O
Q A    74 -116.7 -0.735565808204408 C E O
I A    75  -87.3 -0.198271657478395 C B O
G A    76   90.4 3.04925115150162 C B O
L A    77  -62.0 0.264093717125963 C B O
S A    78 -141.7 -1.19244858943401 C B O
I A    79 -133.4 -1.04076350606578 E B O
M A    80 -120.6 -0.806839522076226 E B O
R A    81 -100.4 -0.437678234842707 E B O
V A    82 -130.7 -0.991420165692986 E B O
R A    83  -92.8 -0.298785869348908 E B O
I A    84  -93.9 -0.31888871172301 C B O
D A    85  -65.1 0.207440252253492 C B O
P A    86  -62.5 0.254956061501371 C B O
D A    87  -94.6 -0.331681429597439 C E O
S A    88  -76.3 0.00275676626263004 C E O
S A    89  -68.5 0.145304194006266 C E O
K A    90 -102.5 -0.476056388465994 C E O
W A    91  -63.0 0.245818405876779 C B O
N A    92  -58.0 0.337194962122699 C E O
I A    93  -66.7 0.178199754254797 C E O
Q A    94  -79.1 -0.0484141052350854 C B O
L A    95  -72.6 0.0703754178846113 H B O
P A    96  -55.4 0.384710771370578 H E O
S A    97  -75.3 0.0210320775118142 H B O
A A    98  -65.4 0.201957658878737 H B O
R A    99  -59.4 0.311609526373842 H E O
Q A   100  -64.5 0.218405439003003 H B O
A A   101  -61.8 0.2677487793758 H B O
V A   102  -64.8 0.212922845628247 H E O
S A   103  -60.2 0.296989277374494 H E O
L A   104  -88.1 -0.212891906477742 C E O
G A   105   93.6 3.10773214749901 C E O
A A   106  -79.5 -0.0557242297347592 C B O
K A   107  -95.8 -0.35361180309646 E E O
I A   108 -103.3 -0.490676637465341 E B O
M A   109 -115.7 -0.717290496955224 E B O
A A   110 -122.4 -0.839735082324758 E B O
T A   111 -123.7 -0.863492986948697 E B O
P A   112  -88.1 -0.212891906477742 C B O
W A   113  -85.0 -0.156238441605272 C B O
S A   114 -151.8 -1.37702923305077 C B O
P A   115  -63.7 0.23302568800235 C B O
P A   116  -53.8 0.413951269369273 C B O
A A   117  -54.0 0.410296207119436 C B O
Y A   118  -74.8 0.0301697331364062 C E O
M A   119  -96.6 -0.368232052095807 C B O
K A   120 -109.0 -0.59484591158569 C B O
S A   121  -65.7 0.196475065503982 C E O
N A   122 -102.2 -0.470573795091239 C E O
N A   123   44.2 2.20493177178932 C E O
S A   124 -150.1 -1.34596120392716 C E O
L A   125  -78.0 -0.028311262860983 C E O
I A   126 -118.1 -0.761151243953266 C E O
N A   127   58.0 2.45713106702806 C E O
G A   128   74.0 2.749536047015 C B O
G A   129   95.2 3.13697264549771 C B O
R A   130  -94.0 -0.320716242847929 C E O
L A   131  -69.0 0.136166538381674 C B O
L A   132  -68.7 0.141649131756429 C E O
P A   133  -53.2 0.424916456118783 C E O
A A   134  -62.4 0.256783592626289 C E O
N A   135 -103.0 -0.485194044090586 C B O
Y A   136  -60.8 0.286024090624984 H B O
S A   137  -64.2 0.223888032377758 H E O
A A   138  -59.6 0.307954464124005 H E O
Y A   139  -69.6 0.125201351632164 H B O
T A   140  -58.6 0.326229775373189 H B O
S A   141  -61.1 0.280541497250228 H E O
H A   142  -57.7 0.342677555497454 H B O
L A   143  -61.8 0.2677487793758 H B O
L A   144  -68.6 0.143476662881348 H B O
D A   145  -60.7 0.287851621749902 H E O
F A   146  -61.4 0.275058903875473 H B O
S A   147  -59.9 0.302471870749249 H B O
K A   148  -68.3 0.148959256256103 H E O
Y A   149  -58.9 0.320747181998434 H E O
M A   150  -59.6 0.307954464124005 H B O
Q A   151  -64.1 0.225715563502676 H E O
T A   152  -60.9 0.284196559500065 H E O
N A   153  -93.3 -0.3079235249735 C E O
G A   154   86.4 2.97614990650489 C E O
A A   155 -125.8 -0.901871140571984 C B O
P A   156  -62.4 0.256783592626289 C E O
L A   157  -81.4 -0.0904473211082091 C B O
Y A   158  -93.7 -0.315233649473174 C B O
A A   159 -142.9 -1.21437896293303 E B O
I A   160 -140.1 -1.16320809143532 E B O
S A   161 -100.4 -0.437678234842707 E B O
I A   162  -78.2 -0.0319663251108199 C B O
Q A   163 -166.4 -1.64384877728886 C B O
N A   164  -80.7 -0.0776546032337802 C B O
E A   165   39.1 2.11172768441848 C B O
P A   166  -62.7 0.251300999251534 C B O
D A   167 -103.7 -0.497986761965015 C E O
W A   168 -135.2 -1.07365906631431 C E O
K A   169 -132.7 -1.02797078819135 C E O
P A   170  -80.6 -0.0758270721088616 C B O
D A   171  -89.3 -0.234822279976763 C E O
Y A   172 -141.2 -1.18331093380942 C E O
E A   173  -49.5 0.492535107740764 C B O
S A   174 -161.2 -1.5488171587931 C B O
C A   175 -161.7 -1.55795481441769 C B O
E A   176  -95.4 -0.346301678596787 C E O
W A   177 -143.1 -1.21803402518287 C B O
S A   178  -97.0 -0.375542176595481 C E O
G A   179  -58.7 0.32440224424827 H B O
D A   180  -68.2 0.150786787381021 H E O
E A   181  -69.8 0.121546289382327 H B O
F A   182  -60.4 0.293334215124657 H B O
K A   183  -63.0 0.245818405876779 H B O
S A   184  -63.6 0.234853219127268 H E O
Y A   185  -54.1 0.408468675994517 H B O
L A   186  -69.3 0.130683945006919 H B O
K A   187  -60.8 0.286024090624984 H E O
S A   188  -88.8 -0.225684624352171 H E O
Q A   189 -115.1 -0.706325310205713 H B O
G A   190  -61.1 0.280541497250228 C B O
S A   191  -64.7 0.214750376753166 C E O
K A   192  -69.3 0.130683945006919 C E O
F A   193  -74.8 0.0301697331364062 C B O
G A   194   60.2 2.49733675177626 C E O
S A   195  -83.7 -0.132480536981332 C E O
L A   196  -64.1 0.225715563502676 C B O
K A   197  -87.4 -0.200099188603314 E E O
V A   198  -88.7 -0.223857093227253 E B O
I A   199 -106.7 -0.552812695712567 E B O
V A   200 -135.9 -1.08645178418874 E B O
A A   201 -110.1 -0.614948753959793 E B O
E A   202   51.1 2.33103141940869 E B O
S A   203  -59.7 0.306126932999086 E B O
L A   204  -46.0 0.556498697112909 C B O
G A   205 -123.6 -0.861665455823778 C B O
F A   206   57.4 2.44616588027855 C B O
N A   207  -73.8 0.0484450443855903 C E O
P A   208  -58.6 0.326229775373189 C E O
A A   209  -58.7 0.32440224424827 C E O
L A   210  -76.7 -0.00455335823704371 C B O
T A   211 -115.1 -0.706325310205713 C B O
D A   212  -55.0 0.392020895870252 H E O
P A   213  -55.3 0.386538302495496 H B O
V A   214  -67.8 0.158096911880695 H B O
L A   215  -71.9 0.08316813575904 H B O
K A   216  -82.4 -0.108722632357393 C E O
D A   217 -112.1 -0.651499376458161 C B O
S A   218  -56.9 0.357297804496802 H E O
D A   219  -76.9 -0.00820842048688058 H E O
A A   220  -89.3 -0.234822279976763 H B O
S A   221  -60.7 0.287851621749902 H B O
K A   222  -62.3 0.258611123751208 C E O
Y A   223  -97.1 -0.377369707720399 C E O
V A   224  -96.9 -0.373714645470563 C B O
S A   225 -106.0 -0.540019977838138 C E O
I A   226 -132.8 -1.02979831931627 E B O
I A   227  -95.4 -0.346301678596787 E B O
G A   228 -112.4 -0.656981969832917 E B O
G A   229 -152.9 -1.39713207542487 E B O
H A   230 -107.9 -0.574743069211588 E B O
L A   231 -114.0 -0.686222467831611 C B O
Y A   232  -70.3 0.112408633757735 C B O
G A   233   73.8 2.74588098476517 C E O
T A   234 -142.4 -1.20524130730844 C E O
T A   235 -124.9 -0.885423360447718 C E O
P A   236  -58.2 0.333539899872862 C B O
K A   237 -143.9 -1.23265427418222 C E O
P A   238  -61.1 0.280541497250228 C E O
Y A   239 -135.6 -1.08096919081399 C B O
P A   240  -55.2 0.388365833620415 H E O
L A   241  -58.4 0.329884837623026 H E O
A A   242  -60.9 0.284196559500065 H B O
Q A   243  -62.8 0.249473468126616 H E O
N A   244  -71.8 0.0849956668839586 H E O
A A   245  -81.1 -0.0849647277334536 C E O
G A   246   77.3 2.80984457413731 C E O
K A   247  -90.9 -0.264062777975458 C B O
Q A   248  -82.1 -0.103240038982638 E B O
L A   249 -104.2 -0.507124417589607 E B O
W A   250 -123.1 -0.852527800199186 E B O
M A   251  -95.0 -0.338991554097113 E B O
T A   252  -97.9 -0.391989956719747 E B O
E A   253 -167.7 -1.6676066819128 E B O
H A   254 -165.6 -1.62922852828951 E B O
Y A   255 -150.1 -1.34596120392716 C E O
V A   256 -103.0 -0.485194044090586 C B O
D A   257    4.6 1.48122944632162 C E O
S A   258  -71.2 0.0959608536334689 C E O
K A   259  -81.2 -0.0867922588583722 C E O
Q A   260  -94.8 -0.335336491847276 C B O
S A   261  -60.5 0.291506683999739 C E O
A A   262  -67.3 0.167234567505287 C B O
N A   263 -101.4 -0.455953546091891 C E O
N A   264  -75.0 0.0265146708865693 C E O
W A   265  -68.7 0.141649131756429 H B O
T A   266  -55.0 0.392020895870252 H E O
S A   267  -88.1 -0.212891906477742 H B O
A A   268  -63.8 0.231198156877431 H B O
I A   269  -65.5 0.200130127753818 H B O
E A   270  -63.5 0.236680750252187 H E O
V A   271  -61.4 0.275058903875473 H B O
G A   272  -62.7 0.251300999251534 H B O
T A   273  -53.6 0.417606331619109 H E O
E A   274  -69.0 0.136166538381674 H B O
L A   275  -64.8 0.212922845628247 H B O
N A   276  -59.0 0.318919650873515 H B O
A A   277  -61.5 0.273231372750555 H E O
S A   278  -60.9 0.284196559500065 H B O
M A   279  -67.2 0.169062098630205 H B O
V A   280  -64.6 0.216577907878084 H E O
S A   281  -80.6 -0.0758270721088616 C B O
N A   282   72.4 2.72029554901631 C B O
Y A   283  -72.3 0.0758580112593665 E B O
S A   284  -92.0 -0.284165620349561 E B O
A A   285 -147.2 -1.29296280130452 E B O
Y A   286 -134.9 -1.06817647293956 E B O
V A   287 -121.7 -0.826942364450329 E B O
W A   288  -68.5 0.145304194006266 E B O
W A   289  -76.1 0.00641182851246692 E B O
Y A   290  -50.1 0.481569920991254 E B O
I A   291  -62.0 0.264093717125963 C B O
R A   292 -103.7 -0.497986761965015 C B O
R A   293 -170.1 -1.71146742891084 C E O
S A   294  -55.1 0.390193364745333 C E O
Y A   295 -114.6 -0.697187654581121 C B O
G A   296  -93.5 -0.311578587223337 C B O
L A   297  -77.2 -0.0136910138616358 C B O
L A   298 -113.6 -0.678912343331937 C B O
T A   299  -77.6 -0.0210011383613093 C B O
E A   300  -66.5 0.181854816504634 C E O
D A   301  -84.3 -0.143445723730843 C E O
G A   302   82.2 2.89939359925831 C B O
K A   303  -88.2 -0.214719437602661 C E O
V A   304  -65.7 0.196475065503982 C B O
S A   305  -96.2 -0.360921927596134 C B O
K A   306  -56.4 0.366435460121394 H B O
R A   307  -63.0 0.245818405876779 H B O
G A   308  -67.8 0.158096911880695 H B O
Y A   309  -65.5 0.200130127753818 H B O
V A   310  -59.1 0.317092119748597 H B O
M A   311  -56.8 0.35912533562172 H B O
S A   312  -66.7 0.178199754254797 H B O
Q A   313  -58.2 0.333539899872862 H B O
Y A   314  -92.7 -0.296958338223989 H B O
A A   315  -71.6 0.0886507291337954 H B O
R A   316  -70.8 0.103270978133143 C B O
F A   317 -112.7 -0.662464563207672 C B O
V A   318 -102.8 -0.481538981840749 C B O
R A   319  -84.8 -0.152583379355435 C E O
P A   320  -50.8 0.468777203116825 C E O
G A   321  101.0 3.24296945074297 C E O
A A   322  -62.1 0.262266186001044 C B O
L A   323 -108.8 -0.591190849335854 E E O
R A   324  -71.5 0.0904782602587137 E B O
I A   325 -124.6 -0.879940767072963 E B O
Q A   326  -66.3 0.185509878754471 E E O
A A   327 -159.9 -1.52505925416916 E B O
T A   328  -50.3 0.477914858741417 C E O
E A   329  -78.7 -0.0411039807354119 C E O
N A   330 -139.5 -1.15224290468581 C E O
P A   331  -66.1 0.189164941004308 C B O
Q A   332 -156.4 -1.46109566479702 C B O
S A   333  -55.3 0.386538302495496 C E O
N A   334   64.3 2.57226552789792 C E O
V A   335 -122.9 -0.84887273794935 E B O
H A   336 -124.7 -0.881768298197881 E E O
L A   337 -153.1 -1.40078713767471 E B O
T A   338 -134.5 -1.06086634843989 E B O
A A   339 -143.0 -1.21620649405795 E B O
Y A   340 -142.1 -1.19975871393368 E B O
K A   341 -117.7 -0.753841119453592 E E O
N A   342  -80.6 -0.0758270721088616 C B O
T A   343  -67.2 0.169062098630205 C E O
D A   344  -86.4 -0.18182387735413 C E O
G A   345   93.3 3.10224955412426 C E O
K A   346  -76.1 0.00641182851246692 C E O
M A   347  -83.8 -0.134308068106251 E B O
V A   348 -131.4 -1.00421288356741 E B O
I A   349 -122.4 -0.839735082324758 E B O
V A   350 -123.1 -0.852527800199186 E B O
A A   351 -127.6 -0.934766700820515 E B O
V A   352 -111.0 -0.631396534084059 E B O
N A   353 -113.5 -0.677084812207019 E B O
T A   354 -101.2 -0.452298483842054 C E O
N A   355  -82.7 -0.114205225732148 C B O
D A   356  -89.5 -0.2384773422266 C E O
S A   357 -159.9 -1.52505925416916 C E O
D A   358  -65.1 0.207440252253492 C E O
Q A   359 -127.5 -0.932939169695597 E B O
M A   360  -98.6 -0.404782674594176 E E O
L A   361 -118.7 -0.772116430702776 E B O
S A   362 -108.2 -0.580225662586343 E E O
L A   363  -84.5 -0.14710078598068 E B O
N A   364 -130.7 -0.991420165692986 E E O
I A   365 -106.0 -0.540019977838138 E B O
S A   366 -116.7 -0.735565808204408 E E O
N A   367   64.8 2.58140318352251 C E O
A A   368 -134.4 -1.05903881731497 C E O
N A   369 -124.8 -0.883595829322799 C E O
V A   370 -120.5 -0.805011990951308 C B O
T A   371 -118.5 -0.76846136845294 C E O
K A   372 -163.8 -1.59633296804098 E E O
F A   373 -119.8 -0.792219273076879 E B O
E A   374  -99.8 -0.426713048093197 E B O
K A   375 -106.0 -0.540019977838138 E B O
Y A   376 -137.0 -1.10655462656285 E B O
S A   377 -128.4 -0.949386949819862 E B O
T A   378 -121.0 -0.8141496465759 E B O
S A   379 -150.5 -1.35327132842683 C B O
A A   380  -56.5 0.364607928996475 C E O
S A   381 -117.7 -0.753841119453592 C E O
L A   382 -117.3 -0.746530994953919 C E O
N A   383 -118.0 -0.759323712828348 C E O
V A   384   47.3 2.26158523666179 C B O
E A   385  -96.7 -0.370059583220726 E E O
Y A   386  -64.9 0.211095314503329 E E O
G A   387 -124.3 -0.874458173698207 E E O
G A   388  106.9 3.35079378711316 E E O
S A   389 -116.0 -0.722773090329979 E E O
S A   390 -128.3 -0.947559418694944 E B O
Q A   391  -81.8 -0.0977574456078826 E E O
V A   392  -99.4 -0.419402923593523 C B O
D A   393  -73.6 0.0521001066354272 C E O
S A   394  -78.2 -0.0319663251108199 C E O
S A   395  -97.6 -0.386507363344992 C E O
G A   396   78.7 2.83543000988617 C B O
K A   397 -106.0 -0.540019977838138 E E O
A A   398 -151.1 -1.36423651517634 E B O
T A   399 -109.9 -0.611293691709956 E E O
V A   400 -130.6 -0.989592634568067 E B O
W A   401 -124.0 -0.868975580323452 E E O
L A   402 -105.4 -0.529054791088628 E B O
N A   403  -70.7 0.105098509258061 C E O
P A   404  -62.4 0.256783592626289 C E O
L A   405   45.1 2.22137955191358 C E O
S A   406 -139.6 -1.15407043581072 E B O
V A   407 -115.9 -0.720945559205061 E B O
T A   408 -127.9 -0.94024929419527 E B O
T A   409 -119.3 -0.783081617452287 E B O
F A   410 -111.0 -0.631396534084059 E B O
V A   411 -125.1 -0.889078422697555 E B O
>1L5I	A
R A     6 -129.9 -0.976799916693639 C E O
F A     7  -74.0 0.0447899821357534 C B O
S A     8 -132.1 -1.01700560144184 C E O
I A     9 -107.4 -0.565605413586996 C B O
K A    10 -134.5 -1.06086634843989 E E O
A A    11 -162.4 -1.57074753229212 E B O
K A    12  -87.8 -0.207409313102987 E E O
N A    13 -114.9 -0.702670247955877 E E O
Y A    14 -133.6 -1.04441856831562 E B O
F A    15 -120.4 -0.80318445982639 E B O
L A    16 -105.2 -0.525399728838791 E B O
T A    17 -123.4 -0.858010393573942 E E O
Y A    18 -117.0 -0.741048401579163 E B O
P A    19  -75.0 0.0265146708865693 C E O
K A    20   39.2 2.11355521554339 C E O
C A    21 -106.5 -0.54915763346273 C B O
D A    22  -86.6 -0.185478939603966 C E O
L A    23  -71.0 0.0996159158833058 C B O
T A    24  -84.6 -0.148928317105598 C E O
K A    25  -70.2 0.114236164882653 H E O
E A    26  -66.1 0.189164941004308 H E O
N A    27  -65.7 0.196475065503982 H E O
A A    28  -69.0 0.136166538381674 H B O
L A    29  -69.1 0.134339007256756 H B O
S A    30  -68.2 0.150786787381021 H E O
Q A    31  -65.8 0.194647534379063 H E O
I A    32  -64.8 0.212922845628247 H B O
T A    33  -63.7 0.23302568800235 H E O
N A    34  -82.3 -0.106895101232475 H E O
L A    35  -74.4 0.0374798576360797 C B O
Q A    36  -79.2 -0.050241636360004 C E O
T A    37 -147.1 -1.29113527017961 C E O
P A    38  -75.0 0.0265146708865693 C E O
T A    39 -113.2 -0.671602218832264 C E O
N A    40 -168.5 -1.68222693091215 C E O
K A    41  -91.1 -0.267717840225295 E E O
L A    42  -98.9 -0.410265267968931 E E O
F A    43 -103.1 -0.487021575215504 E B O
I A    44 -140.8 -1.17600080930975 E B O
K A    45 -122.9 -0.84887273794935 E E O
I A    46 -119.8 -0.792219273076879 E B O
C A    47 -128.3 -0.947559418694944 E B O
R A    48  -96.9 -0.373714645470563 E E O
E A    49 -146.3 -1.27651502118026 E E O
L A    50  -99.0 -0.412092799093849 E B O
H A    51  -80.8 -0.0794821343586985 C E O
E A    52  -69.1 0.134339007256756 C E O
N A    53  -83.1 -0.121515350231822 C E O
G A    54   85.0 2.95056447075603 C E O
E A    55  -96.1 -0.359094396471215 C E O
P A    56  -75.0 0.0265146708865693 E B O
H A    57 -115.8 -0.719118028080142 E B O
L A    58 -127.8 -0.938421763070352 E B O
H A    59 -120.7 -0.808667053201145 E B O
I A    60 -139.8 -1.15772549806056 E B O
L A    61 -138.4 -1.1321400623117 E B O
I A    62 -118.5 -0.76846136845294 E B O
Q A    63 -135.8 -1.08462425306382 E B O
F A    64  -91.0 -0.265890309100376 E B O
E A    65  -61.6 0.271403841625636 E E O
G A    66 -126.6 -0.916491389571331 E E O
K A    67  -58.6 0.326229775373189 E E O
Y A    68  -96.0 -0.357266865346297 E B O
N A    69  -98.1 -0.395645018969584 E E O
C A    70 -100.6 -0.441333297092544 C B O
T A    71  -95.7 -0.351784271971542 C E O
N A    72 -161.0 -1.54516209654326 C E O
Q A    73  -89.5 -0.2384773422266 C E O
R A    74 -115.7 -0.717290496955224 C E O
F A    75  -77.0 -0.0100359516117989 C B O
F A    76  -88.0 -0.211064375352824 C B O
D A    77  -67.2 0.169062098630205 C E O
L A    78 -106.0 -0.540019977838138 E B O
V A    79 -123.6 -0.861665455823778 E B O
S A    80  -85.5 -0.165376097229864 C B O
P A    81  -75.0 0.0265146708865693 C E O
T A    82 -113.2 -0.671602218832264 C E O
R A    83 -133.6 -1.04441856831562 C E O
S A    84  -76.3 0.00275676626263004 C B O
A A    85 -129.5 -0.969489792193965 C E O
H A    86 -107.4 -0.565605413586996 E E O
F A    87 -126.1 -0.907353733946739 E B O
H A    88 -109.3 -0.600328504960446 C B O
P A    89  -75.0 0.0265146708865693 C E O
N A    90  -95.7 -0.351784271971542 E E O
I A    91  -84.9 -0.154410910480353 E B O
Q A    92 -135.1 -1.0718315351894 E E O
G A    93  -93.8 -0.317061180598092 E E O
A A    94  -77.2 -0.0136910138616358 C B D
K A    95  -72.2 0.0776855423842848 C E D
S A    96  -96.2 -0.360921927596134 C E D
S A    97 -128.3 -0.947559418694944 C E D
S A    98  -80.2 -0.0685169476091881 C E D
D A    99  -47.0 0.538223385863725 H E D
V A   100  -67.6 0.161751974130532 H B O
K A   101  -66.3 0.185509878754471 H E D
S A   102  -57.5 0.346332617747291 H E D
Y A   103  -71.3 0.0941333225085506 H B O
I A   104  -59.6 0.307954464124005 H B O
D A   105  -66.6 0.180027285379716 H E O
K A   106  -74.9 0.0283422020114876 C E O
D A   107  -83.0 -0.119687819106904 C E O
G A   108  134.9 3.86250250209031 C E O
D A   109   50.8 2.32554882603393 C E O
V A   110 -140.8 -1.17600080930975 E E O
L A   111 -104.9 -0.519917135464036 E B O
E A   112 -106.8 -0.554640226837485 E E O
W A   113 -138.5 -1.13396759343662 E B O
G A   114   70.6 2.68739998876778 E B O
T A   115 -123.6 -0.861665455823778 C E O
F A   116  -79.8 -0.0612068231095143 C B O
Q A   117 -150.1 -1.34596120392716 C B O
I A   118  -82.3 -0.106895101232475 C B O
D A   119  -78.0 -0.028311262860983 C E O
>1WMI	A
Y A     3 -114.6 -0.697187654581121 C B O
R A     4  -91.7 -0.278683026974805 E E O
V A     5 -104.2 -0.507124417589607 E B O
K A     6 -122.8 -0.847045206824431 E E O
I A     7 -122.8 -0.847045206824431 E B O
H A     8  -73.0 0.0630652933849376 E B O
K A     9  -46.3 0.551016103738153 H E O
Q A    10  -64.6 0.216577907878084 H E O
V A    11  -70.1 0.116063696007572 H B O
V A    12  -52.5 0.437709173993212 H B O
K A    13  -65.4 0.201957658878737 H E O
A A    14  -62.8 0.249473468126616 H B O
L A    15  -62.3 0.258611123751208 H B O
Q A    16  -78.6 -0.0392764496104934 C E O
S A    17  -85.5 -0.165376097229864 C E O
L A    18  -81.9 -0.0995849767328011 C B O
P A    19  -63.0 0.245818405876779 C E O
K A    20  -42.4 0.622289817609971 H E O
A A    21  -54.2 0.406641144869599 H E O
H A    22  -63.3 0.240335812502024 H E O
Y A    23  -63.1 0.24399087475186 H B O
R A    24  -57.3 0.349987679997128 H E O
R A    25  -64.8 0.212922845628247 H E O
F A    26  -64.4 0.220232970127921 H B O
L A    27  -63.4 0.238508281377105 H E O
E A    28  -69.0 0.136166538381674 H E O
F A    29  -60.9 0.284196559500065 H B O
R A    30  -62.9 0.247645937001697 H B O
D A    31  -61.3 0.276886435000392 H E O
I A    32  -71.6 0.0886507291337954 H E O
L A    33  -55.7 0.379228177995823 H B O
E A    34  -65.5 0.200130127753818 C E O
Y A    35 -105.0 -0.521744666588954 C E O
E A    36 -122.8 -0.847045206824431 C E O
P A    37  -64.7 0.214750376753166 C E O
V A    38 -128.6 -0.953042012069699 C B O
P A    39  -78.2 -0.0319663251108199 C E O
R A    40  -46.2 0.552843634863072 H E O
E A    41  -62.4 0.256783592626289 H E O
K A    42  -69.0 0.136166538381674 H E O
F A    43 -124.0 -0.868975580323452 H B O
D A    44   42.0 2.16472608704111 C E O
V A    45  -73.7 0.0502725755105086 C B O
I A    46 -130.5 -0.987765103443149 E E O
K A    47  -83.7 -0.132480536981332 E E O
L A    48  -72.9 0.0648928245098559 E B O
E A    49 -120.9 -0.812322115450982 E E O
G A    50  -99.4 -0.419402923593523 C E O
T A    51 -148.6 -1.31854823705338 C E O
G A    52   60.9 2.51012946965069 C E O
D A    53  -90.7 -0.260407715725621 C E O
L A    54 -100.6 -0.441333297092544 E E O
D A    55 -117.3 -0.746530994953919 E E O
L A    56 -105.7 -0.534537384463383 E B O
Y A    57 -138.9 -1.1412777179363 E B O
R A    58 -130.5 -0.987765103443149 E B O
A A    59 -110.9 -0.62956900295914 E B O
R A    60 -109.0 -0.59484591158569 E B O
L A    61 -105.0 -0.521744666588954 C B O
G A    62  114.8 3.49516874598171 C B O
D A    63  -68.1 0.15261431850594 C E O
Y A    64 -153.7 -1.41175232442422 C B O
R A    65 -123.3 -0.856182862449023 E B O
V A    66 -121.7 -0.826942364450329 E B O
I A    67 -108.9 -0.593018380460772 E B O
Y A    68 -144.7 -1.24727452318156 E B O
S A    69 -117.5 -0.750186057203755 E B O
V A    70 -126.6 -0.916491389571331 E B O
N A    71 -103.2 -0.488849106340423 E E O
W A    72  -64.3 0.222060501252839 C E O
K A    73  -62.6 0.253128530376452 C E O
D A    74  -91.4 -0.27320043360005 C E O
K A    75   63.4 2.55581774777365 C E O
V A    76 -121.1 -0.815977177700818 E B O
I A    77 -110.0 -0.613121222834875 E B O
K A    78 -119.8 -0.792219273076879 E B O
I A    79  -85.4 -0.163548566104946 E B O
L A    80  -77.6 -0.0210011383613093 E B O
K A    81 -162.2 -1.56709247004229 E E O
L A    82 -112.4 -0.656981969832917 E B O
K A    83 -145.4 -1.26006724105599 E E O
P A    84  -58.7 0.32440224424827 C E O
R A    85  -48.1 0.518120543489622 C E O
G A    86  117.4 3.54268455522959 C E O
>1PUZ	A
V A     3 -125.7 -0.900043609447065 C B D
F A     4  173.9 4.57523964080849 C B D
D A     5 -144.9 -1.2509295854314 C E D
D A     6  -48.2 0.516293012364703 H E D
I A     7  -69.6 0.125201351632164 H E D
A A     8  -42.9 0.613152161985379 H E D
K A     9  -57.2 0.351815211122047 H E O
R A    10  -65.8 0.194647534379063 H B O
K A    11  -61.2 0.27871396612531 H B O
I A    12  -40.1 0.664323033483095 H B O
R A    13  -75.1 0.024687139761651 H B O
F A    14  -41.9 0.631427473234563 H B O
Q A    15  -81.5 -0.0922748522331274 H B O
T A    16  -62.6 0.253128530376452 C B O
R A    17   63.9 2.56495540339824 C B O
R A    18 -166.5 -1.64567630841378 C B O
G A    19  -88.4 -0.218374499852498 C B O
L A    20 -137.8 -1.12117487556219 C B O
L A    21  -62.2 0.260438654876126 H B O
E A    22  -46.2 0.552843634863072 H B O
L A    23  -61.5 0.273231372750555 H B O
D A    24  -73.0 0.0630652933849376 H B O
L A    25  -74.9 0.0283422020114876 H B O
I A    26  -44.9 0.576601539487011 H B O
F A    27  -42.1 0.627772410984727 H B O
G A    28  -41.9 0.631427473234563 H B O
R A    29  -86.1 -0.176341283979374 H E O
F A    30  -37.5 0.711838842730974 H B O
M A    31  -63.7 0.23302568800235 H B O
E A    32  -47.3 0.532740792488969 H E O
K A    33  -94.6 -0.331681429597439 H E O
E A    34  -85.2 -0.159893503855109 H B O
F A    35  -39.6 0.673460689107687 H B O
E A    36  -65.5 0.200130127753818 H E O
H A    37  -86.0 -0.174513752854456 H E O
L A    38  -44.7 0.580256601736848 C B O
S A    39  -76.0 0.00823935963738523 C E O
D A    40  -42.9 0.613152161985379 H E O
K A    41  -54.8 0.395675958120088 H E O
E A    42  -53.2 0.424916456118783 H B O
L A    43  -52.4 0.43953670511813 H B O
S A    44  -62.9 0.247645937001697 H E O
E A    45  -67.7 0.159924443005613 H B O
F A    46  -45.7 0.561981290487664 H B O
S A    47  -63.4 0.238508281377105 H E O
E A    48  -67.1 0.170889629755124 H E O
I A    49  -75.2 0.0228596086367325 H B O
L A    50  -59.2 0.315264588623678 H B O
E A    51  -39.1 0.682598344732279 C E O
F A    52  -68.3 0.148959256256103 C B O
Q A    53  -71.3 0.0941333225085506 C E O
D A    54  -68.4 0.147131725131184 H B O
Q A    55  -52.0 0.446846829617804 H E O
E A    56  -51.3 0.459639547492233 H E O
L A    57  -52.5 0.437709173993212 H B O
L A    58  -50.6 0.472432265366662 H B O
A A    59  -48.0 0.51994807461454 H E O
L A    60  -47.4 0.530913261364051 H B O
I A    61  -49.6 0.490707576615846 H B O
N A    62  -59.4 0.311609526373842 H B O
G A    63  107.0 3.35262131823808 C E O
H A    64  -84.8 -0.152583379355435 C E O
S A    65  -66.0 0.190992472129226 C E O
E A    66 -125.5 -0.896388547197228 C E O
T A    67 -124.5 -0.878113235948044 C B O
D A    68  -92.6 -0.295130807099071 C E O
K A    69 -152.4 -1.38799441980028 C E O
G A    70  -83.1 -0.121515350231822 C E O
H A    71  -77.8 -0.0246562006111461 C E O
L A    72  -98.3 -0.39930008121942 H B O
I A    73  -44.9 0.576601539487011 H E O
P A    74  -75.0 0.0265146708865693 H E O
M A    75  -57.1 0.353642742246965 H B O
L A    76  -64.9 0.211095314503329 H B O
E A    77  -53.7 0.415778800494191 H E O
K A    78  -65.1 0.207440252253492 H E O
I A    79  -52.1 0.445019298492886 H B O
R A    80  -40.0 0.666150564608013 H E O
>1H3Q	A
G A     3  -85.3 -0.161721034980027 C E O
S A     4 -123.6 -0.861665455823778 C B O
F A     5 -129.7 -0.973144854443801 E B O
Y A     6 -133.1 -1.03528091269103 E B O
F A     7 -113.0 -0.667947156582427 E B O
V A     8 -142.3 -1.20341377618352 E B O
I A     9 -106.5 -0.54915763346273 E B O
V A    10 -105.3 -0.527227259963709 E B O
G A    11  -83.0 -0.119687819106904 C B O
H A    12  -62.8 0.249473468126616 C E O
H A    13 -107.9 -0.574743069211588 C E O
D A    14   62.6 2.5411974987743 C E O
N A    15 -105.3 -0.527227259963709 C B O
P A    16  -75.8 0.0118944218872221 E B O
V A    17  -88.0 -0.211064375352824 E B O
F A    18 -169.0 -1.69136458653674 E B O
E A    19 -149.2 -1.32951342380289 E B O
M A    20 -151.1 -1.36423651517634 E B O
E A    21 -113.9 -0.684394936706693 E E O
F A    22 -128.7 -0.954869543194617 E B O
L A    23 -114.7 -0.69901518570604 C B O
P A    24  -76.7 -0.00455335823704371 C E O
P A    25  -54.7 0.397503489245007 C E D
G A    26   78.2 2.82629235426158 C E D
K A    27 -113.9 -0.684394936706693 C E D
A A    28   59.6 2.48637156502675 C E D
E A    29   68.6 2.65084936626941 C E D
S A    30  -79.9 -0.0630343542344329 C E D
K A    31  -70.0 0.11789122713249 C E D
D A    32 -101.1 -0.450470952717136 C E D
D A    33  -46.3 0.551016103738153 C E D
H A    34 -108.6 -0.587535787086017 C E D
R A    35  -42.8 0.614979693110298 H E D
H A    36  -56.7 0.360952866746639 H B O
L A    37  -72.0 0.0813406046341217 H B O
N A    38  -55.2 0.388365833620415 H B O
Q A    39  -66.3 0.185509878754471 H B O
F A    40  -59.6 0.307954464124005 H B O
I A    41  -63.8 0.231198156877431 H B O
A A    42  -56.7 0.360952866746639 H B O
H A    43  -64.0 0.227543094627595 H B O
A A    44  -69.9 0.119718758257408 H B O
A A    45  -64.4 0.220232970127921 C B O
L A    46  -64.4 0.220232970127921 C B O
D A    47  -71.2 0.0959608536334689 C B O
L A    48  -73.3 0.0575827000101824 C B O
V A    49 -135.8 -1.08462425306382 C B O
D A    50  -66.1 0.189164941004308 C B O
E A    51  -62.5 0.254956061501371 C E O
N A    52  -46.2 0.552843634863072 C B O
M A    53  -65.9 0.192820003254145 C B O
W A    54  -84.4 -0.145273254855761 C B O
L A    55 -143.0 -1.21620649405795 C E O
S A    56  -74.6 0.0338247953862431 C B O
N A    57 -137.1 -1.10838215768776 C E O
N A    58  -59.7 0.306126932999086 C E O
M A    59 -123.6 -0.861665455823778 E B O
Y A    60  -99.0 -0.412092799093849 E B O
L A    61 -108.3 -0.582053193711262 E B O
K A    62  -72.4 0.0740304801344479 E B O
T A    63   20.5 1.77180689518365 E B O
V A    64  -68.6 0.143476662881348 E B O
D A    65 -174.1 -1.78456867390758 E B O
K A    66 -156.6 -1.46475072704685 E E O
F A    67 -126.4 -0.912836327321494 E B O
N A    68   55.0 2.4023051332805 C E O
E A    69  -86.7 -0.187306470728885 C E O
W A    70  -83.1 -0.121515350231822 E B O
F A    71  -79.1 -0.0484141052350854 E B O
V A    72 -127.8 -0.938421763070352 E B O
S A    73 -122.2 -0.836080020074921 E B O
A A    74 -141.7 -1.19244858943401 E B O
F A    75 -137.8 -1.12117487556219 E B O
V A    76 -109.7 -0.607638629460119 E B O
T A    77  -89.2 -0.232994748851845 C B O
A A    78  -70.2 0.114236164882653 C B O
G A    79  -89.6 -0.240304873351519 C B O
H A    80   62.2 2.53388737427463 C E O
M A    81  -87.8 -0.207409313102987 C B O
R A    82 -121.9 -0.830597426700166 E B O
F A    83 -104.6 -0.51443454208928 E B O
I A    84 -128.8 -0.956697074319536 E B O
M A    85 -132.4 -1.0224881948166 E B O
L A    86 -106.3 -0.545502571212893 E B O
H A    87 -149.7 -1.33865107942748 E B O
D A    88  -73.6 0.0521001066354272 C B O
V A    89 -127.8 -0.938421763070352 C E O
R A    90  -75.2 0.0228596086367325 C E O
Q A    91 -159.1 -1.51043900516981 C E O
E A    92  -38.9 0.686253406982116 H E O
D A    93  -76.7 -0.00455335823704371 H E O
G A    94  -59.6 0.307954464124005 H E O
I A    95  -64.6 0.216577907878084 H B O
K A    96  -56.9 0.357297804496802 H E O
N A    97  -66.5 0.181854816504634 H E O
F A    98  -66.2 0.187337409879389 H B O
F A    99  -53.5 0.419433862744028 H B O
T A   100  -58.7 0.32440224424827 H E O
D A   101  -71.3 0.0941333225085506 H E O
V A   102  -68.5 0.145304194006266 H B O
Y A   103  -59.0 0.318919650873515 H B O
D A   104  -66.8 0.176372223129879 H E O
L A   105  -72.7 0.0685478867596927 H B O
Y A   106  -55.3 0.386538302495496 H B O
I A   107  -59.5 0.309781995248923 H B O
K A   108  -57.9 0.339022493247618 H E O
F A   109  -63.3 0.240335812502024 H B O
A A   110  -64.4 0.220232970127921 H B O
M A   111  -81.2 -0.0867922588583722 C B O
N A   112  -65.1 0.207440252253492 C B O
P A   113  -49.0 0.501672763365356 C B O
F A   114  -90.5 -0.256752653475784 C B O
Y A   115  -85.5 -0.165376097229864 C B O
E A   116  -71.5 0.0904782602587137 C E O
P A   117  -21.4 1.00607135384284 C E O
N A   118 -127.6 -0.934766700820515 C E O
S A   119 -109.1 -0.596673442710609 C E O
P A   120  -63.1 0.24399087475186 C E O
I A   121  -90.9 -0.264062777975458 C B O
R A   122 -115.1 -0.706325310205713 C E O
S A   123 -156.5 -1.46292319592194 C B O
S A   124  -57.2 0.351815211122047 H E O
A A   125  -64.5 0.218405439003003 H E O
F A   126  -67.5 0.16357950525545 H B O
D A   127  -61.0 0.282369028375147 H E O
R A   128  -56.2 0.370090522371231 H E O
K A   129  -65.7 0.196475065503982 H E O
V A   130  -69.7 0.123373820507245 H B O
Q A   131  -55.2 0.388365833620415 H E O
F A   132  -60.6 0.289679152874821 H E O
L A   133  -58.4 0.329884837623026 H B O
G A   134  -66.4 0.183682347629553 H B O
K A   135  -73.6 0.0521001066354272 H E O
K A   136  -81.1 -0.0849647277334536 H E O
H A   137  -93.5 -0.311578587223337 H B O
L A   138 -101.6 -0.459608608341728 C B O
>1SFS	A
W A     6 -102.4 -0.474228857341075 E B O
G A     7 -159.1 -1.51043900516981 E B O
V A     8 -138.5 -1.13396759343662 E B O
D A     9 -147.4 -1.29661786355436 E B O
S A    10 -153.0 -1.39895960654979 C B O
A A    11  -65.9 0.192820003254145 C B O
Q A    12  -94.0 -0.320716242847929 C E O
V A    13  -56.0 0.373745584621067 C B O
V A    14  -80.7 -0.0776546032337802 C B O
T A    15  -84.0 -0.137963130356088 C E O
D A    16  -59.0 0.318919650873515 H E O
Q A    17  -64.6 0.216577907878084 H E O
L A    18  -65.2 0.205612721128574 H B  O
F A    19  -57.6 0.344505086622373 H B  O
Q A    20  -64.4 0.220232970127921 H B  O
A A    21  -55.7 0.379228177995823 H B  O
V A    22  -60.6 0.289679152874821 H B O
R A    23  -56.6 0.362780397871557 H E O
T A    24  -91.6 -0.276855495849887 H B O
E A    25 -104.4 -0.510779479839444 H E O
L A    26 -120.8 -0.810494584326063 C B O
G A    27  155.2 4.23349132044875 C E O
Y A    28  -95.2 -0.34264661634695 C E O
P A    29  -74.4 0.0374798576360797 C B O
K A    30  -89.9 -0.245787466726274 C E O
F A    31 -150.2 -1.34778873505208 E B O
W A    32 -141.9 -1.19610365168385 E B O
G A    33  -73.6 0.0521001066354272 E B O
R A    34 -145.3 -1.25823970993107 E B O
Y A    35  -94.5 -0.329853898472521 E B O
L A    36  -69.8 0.121546289382327 C B O
S A    37 -146.8 -1.28565267680485 C B O
E A    38  -78.3 -0.0337938562357382 C E O
V A    39 -124.7 -0.881768298197881 C E O
P A    40  -53.7 0.415778800494191 C E O
N A    41   68.3 2.64536677289465 C E O
V A    42 -142.7 -1.21072390068319 C B O
S A    43 -149.1 -1.32768589267797 C B O
E A    44  -96.5 -0.366404520970889 C E O
G A    45  -73.5 0.0539276377603455 C E O
L A    46  -63.5 0.236680750252187 C B O
T A    47 -131.3 -1.0023853524425 C E O
R A    48  -60.0 0.300644339624331 H E O
D A    49  -58.8 0.322574713123352 H E O
E A    50  -65.7 0.196475065503982 H B O
I A    51  -59.3 0.31343705749876 H B O
V A    52  -56.7 0.360952866746639 H E O
R A    53  -64.8 0.212922845628247 H E O
I A    54  -56.2 0.370090522371231 H B O
R A    55  -65.1 0.207440252253492 H E O
N A    56  -60.9 0.284196559500065 H E O
Y A    57  -85.9 -0.172686221729538 C E O
G A    58   74.8 2.76415629601435 C E O
V A    59 -104.5 -0.512607010964362 C B O
K A    60  -86.3 -0.179996346229211 E E O
V A    61  -82.0 -0.101412507857719 E B O
L A    62 -101.7 -0.461436139466647 E B O
P A    63  -92.5 -0.293303275974153 E B O
I A    64 -126.4 -0.912836327321494 E B O
Y A    65 -101.2 -0.452298483842054 E B O
N A    66 -138.9 -1.1412777179363 C B O
A A    67  -94.3 -0.326198836222684 C B O
F A    68 -157.2 -1.47571591379636 C B O
R A    69 -114.6 -0.697187654581121 C B O
E A    70 -154.8 -1.43185516679832 C E O
A A    71 -127.5 -0.932939169695597 C B O
V A    72 -120.3 -0.801356928701471 C B O
G A    73   96.0 3.15159289449705 C B O
Y A    74  -61.6 0.271403841625636 H B O
A A    75  -60.0 0.300644339624331 H E O
N A    76  -65.7 0.196475065503982 H E O
G A    77  -65.1 0.207440252253492 H B O
Q A    78  -62.8 0.249473468126616 H E O
V A    79  -57.1 0.353642742246965 H E O
A A    80  -61.0 0.282369028375147 H B O
A A    81  -60.8 0.286024090624984 H B O
R A    82  -62.1 0.262266186001044 H E O
N A    83  -68.1 0.15261431850594 H B O
A A    84  -60.9 0.284196559500065 H B O
V A    85  -63.9 0.229370625752513 H B O
F A    86  -55.9 0.375573115745986 H B O
H A    87  -67.4 0.165407036380368 H B O
A A    88  -60.3 0.295161746249576 H B O
R A    89  -68.6 0.143476662881348 H E O
R A    90  -64.4 0.220232970127921 H E O
L A    91  -85.3 -0.161721034980027 C B O
G A    92   78.0 2.82263729201174 C E O
I A    93  -74.1 0.0429624510108351 C B O
P A    94  -69.1 0.134339007256756 C E O
K A    95  -64.4 0.220232970127921 C E O
N A    96   53.6 2.37671969753165 C E O
K A    97 -116.0 -0.722773090329979 C B O
L A    98  -73.4 0.0557551688852638 E B O
L A    99 -122.6 -0.843390144574594 E B O
F A   100  -97.2 -0.379197238845318 E B O
A A   101  -80.3 -0.0703444787341064 E B O
N A   102  -86.2 -0.178168815104293 E B O
I A   103 -102.4 -0.474228857341075 C B O
E A   104  -62.6 0.253128530376452 C B O
D A   105  -66.9 0.174544692004961 C E O
F A   106  -96.4 -0.364576989845971 C B O
F A   107  -59.7 0.306126932999086 C B O
A A   108  -67.3 0.167234567505287 C B O
V A   109 -141.0 -1.17965587155958 C B O
D A   110 -133.9 -1.04990116169038 C B O
A A   111  -62.3 0.258611123751208 H B O
A A   112  -64.2 0.223888032377758 H B O
W A   113  -63.0 0.245818405876779 H B O
I A   114  -60.2 0.296989277374494 H B O
A A   115  -55.8 0.377400646870904 H B O
A A   116  -64.0 0.227543094627595 H B O
W A   117  -56.2 0.370090522371231 H B O
V A   118  -63.5 0.236680750252187 H B O
E A   119  -70.5 0.108753571507898 H B O
T A   120  -70.2 0.114236164882653 H B O
L A   121  -68.9 0.137994069506592 H B O
Y A   122  -48.9 0.503500294490275 H B O
P A   123  -61.6 0.271403841625636 H E O
T A   124  -72.4 0.0740304801344479 H E O
G A   125   89.4 3.03097584025244 C E O
Y A   126  -82.8 -0.116032756857067 C B O
R A   127  -99.3 -0.417575392468605 E E O
P A   128  -78.9 -0.0447590429852488 E B O
G A   129 -110.8 -0.627741471834222 E B O
L A   130 -130.9 -0.995075227942823 E B O
Y A   131  -94.9 -0.337164022972195 E B O
A A   132 -165.6 -1.62922852828951 E B O
D A   133 -104.7 -0.516262073214199 C B O
P A   134  -70.2 0.114236164882653 C E O
T A   135 -117.2 -0.744703463829 C E O
K A   136 -139.7 -1.15589796693564 C E O
G A   137   74.1 2.75136357813992 C E O
D A   138  -74.3 0.0393073887609983 C E O
F A   139  -56.3 0.368262991246312 H B O
A A   140  -61.1 0.280541497250228 H B O
A A   141  -65.8 0.194647534379063 H B  O
A A   142  -60.6 0.289679152874821 H B  O
Y A   143  -61.5 0.273231372750555 H B  O
B A   144  -66.6 0.180027285379716 H B  O
E A   145  -64.2 0.223888032377758 H B O
A A   146  -59.0 0.318919650873515 H B O
V A   147  -62.7 0.251300999251534 H B O
S A   148  -61.1 0.280541497250228 H E O
R A   149  -70.6 0.10692604038298 H E O
N A   150 -155.1 -1.43733776017308 C B O
N A   151  -61.0 0.282369028375147 C E O
Q A   152  -59.0 0.318919650873515 H E O
V A   153  -59.0 0.318919650873515 H B O
A A   154  -72.7 0.0685478867596927 H B O
V A   155  -68.2 0.150786787381021 H B O
Q A   156  -84.9 -0.154410910480353 H B O
A A   157  -72.1 0.0795130735092034 C B O
V A   158 -118.1 -0.761151243953266 E B O
I A   159 -100.6 -0.441333297092544 E B O
W A   160 -105.6 -0.532709853338464 E B O
S A   161  -89.2 -0.232994748851845 E B O
A A   162  -96.9 -0.373714645470563 C E O
A A   163 -149.7 -1.33865107942748 C E O
P A   164  -71.9 0.08316813575904 C E O
R A   165 -130.6 -0.989592634568067 C E O
P A   166  -64.9 0.211095314503329 C E O
G A   167  127.4 3.72543766772143 C E O
T A   168  -63.7 0.23302568800235 C E O
T A   169 -144.4 -1.24179192980681 C E D
K A   170  -62.4 0.256783592626289 C E D
E A   171  -51.1 0.46329460974207 C E D
Q A   172  -66.9 0.174544692004961 C E D
K A   173 -119.6 -0.788564210827042 C E D
A A   174  -62.1 0.262266186001044 C B D
P A   175  -75.1 0.024687139761651 C E D
R A   176  -55.0 0.392020895870252 C E D
Y A   177  -64.0 0.227543094627595 C E D
Q A   178 -154.7 -1.4300276356734 C B D
P A   179  -65.7 0.196475065503982 C E O
A A   180  -67.0 0.172717160880042 C B O
A A   181 -128.2 -0.945731887570025 C B  O
P A   182  -67.2 0.169062098630205 C B  O
P A   183  -84.5 -0.14710078598068 C B  O
B A   184 -152.3 -1.38616688867536 C B  O
S A   185  -56.8 0.35912533562172 C B O
A A   186 -159.9 -1.52505925416916 C B O
N A   187 -104.2 -0.507124417589607 E B O
V A   188  -92.8 -0.298785869348908 E B O
W A   189 -106.1 -0.541847508963056 E B O
V A   190 -136.6 -1.09924450206317 E B O
W A   191 -140.7 -1.17417327818483 E B O
Q A   192  -85.6 -0.167203628354782 E B O
Y A   193  -92.2 -0.287820682599397 E B O
G A   194 -156.1 -1.45561307142226 E B O
R A   195 -117.8 -0.755668650578511 C E O
D A   196   56.9 2.43702822465395 C E O
A A   197  -60.0 0.300644339624331 C B  O
E A   198   65.9 2.60150602589661 C B  O
V A   199  -72.3 0.0758580112593665 C B  O
A A   200 -151.2 -1.36606404630126 C B  O
P A   201  -82.8 -0.116032756857067 C E O
V A   202 -138.3 -1.13031253118679 C B O
D A   203  -99.8 -0.426713048093197 E E O
T A   204 -116.1 -0.724600621454898 E B O
N A   205 -134.6 -1.0626938795648 E E O
L A   206 -124.8 -0.883595829322799 E B O
A A   207 -139.6 -1.15407043581072 E B O
D A   208  -72.6 0.0703754178846113 C B O
R A   209  -47.7 0.525430667989296 C E O
R A   210  -58.8 0.322574713123352 C E O
L A   211  -57.5 0.346332617747291 C B O
L A   212  -65.4 0.201957658878737 C B O
D A   213  -56.2 0.370090522371231 C E O
F A   214  -96.7 -0.370059583220726 C E O
>1F5E	P
M P     1 -151.6 -1.37337417080093 C E D
A P     2  -81.7 -0.0959299144829643 C E D
D P     3  -97.6 -0.386507363344992 C E D
T P     4  -91.1 -0.267717840225295 C E D
R P     5 -152.9 -1.39713207542487 C E D
R P     6   70.4 2.68374492651794 C E D
R P     7   79.2 2.84456766551076 C E D
Q P     8 -131.4 -1.00421288356741 C E D
N P     9 -146.4 -1.27834255230518 C E D
H P    10   67.2 2.62526393052055 C E D
S P    11 -112.6 -0.660637032082753 C E D
C P    12  -71.3 0.0941333225085506 C B O
D P    13  -44.2 0.58939425736144 H E O
P P    14  -68.5 0.145304194006266 H E O
C P    15  -68.8 0.139821600631511 H B O
R P    16  -59.0 0.318919650873515 H E O
K P    17  -77.5 -0.0191736072363909 H E O
G P    18 -102.4 -0.474228857341075 H E O
K P    19   60.9 2.51012946965069 C E O
R P    20 -146.6 -1.28199761455501 C E O
R P    21  -73.4 0.0557551688852638 C E O
C P    22 -161.0 -1.54516209654326 C B O
D P    23  -80.8 -0.0794821343586985 C E O
A P    24  -38.3 0.697218593731626 C E O
P P    25  -95.0 -0.338991554097113 C E O
E P    26  -64.0 0.227543094627595 C E O
N P    27 -122.4 -0.839735082324758 C E O
R P    28  -56.9 0.357297804496802 H E O
N P    29  -61.2 0.27871396612531 H E D
E P    30  -62.8 0.249473468126616 H E D
A P    31  -73.0 0.0630652933849376 H E D
N P    32  -59.5 0.309781995248923 H E D
E P    33  -65.9 0.192820003254145 H E D
N P    34 -102.6 -0.477883919590912 C E D
G P    35   72.9 2.7294332046409 C E O
W P    36 -104.5 -0.512607010964362 C E O
V P    37  158.7 4.2974549098209 C E O
S P    38 -156.9 -1.47023332042161 C B O
C P    39  -63.7 0.23302568800235 C B O
S P    40  -66.1 0.189164941004308 H E O
N P    41  -73.4 0.0557551688852638 H E O
C P    42  -43.3 0.605842037485706 H B O
K P    43  -65.8 0.194647534379063 H E O
R P    44  -61.5 0.273231372750555 H E O
W P    45 -109.3 -0.600328504960446 C E O
N P    46   27.9 1.90704419842761 C E O
K P    47  -72.7 0.0685478867596927 C E O
D P    48 -150.0 -1.34413367280224 C E O
C P    49  -43.1 0.609497099735543 C B O
T P    50 -147.1 -1.29113527017961 C B O
F P    51 -131.9 -1.01335053919201 C B O
N P    52  -96.3 -0.362749458721052 H E O
W P    53  -43.5 0.602186975235869 H B D
L P    54  -70.6 0.10692604038298 H B D
S P    55  -47.7 0.525430667989296 H E D
S P    56 -106.1 -0.541847508963056 H E D
Q P    57  -80.4 -0.072172009859025 H E D
R P    58  -77.7 -0.0228286694862278 C E D
S P    59 -114.9 -0.702670247955877 C E D
K P    60  -69.3 0.130683945006919 C E D
N P    61  160.6 4.33217800119435 C E D
>3VUB	_
F A     3   76.0 2.78608666951337 C B O
K A     4  -83.7 -0.132480536981332 E E O
V A     5 -108.1 -0.578398131461425 E B O
Y A     6 -131.7 -1.00969547694217 E B O
T A     7  -99.5 -0.421230454718441 E E O
Y A     8  -92.2 -0.287820682599397 E B O
K A     9  -80.5 -0.0739995409839433 C E O
R A    10 -116.5 -0.731910745954571 C E O
E A    11  -53.3 0.423088924993865 C E O
S A    12 -148.1 -1.30941058142879 C E O
R A    13  -60.3 0.295161746249576 C E O
Y A    14 -116.3 -0.728255683704734 C B O
R A    15 -107.2 -0.561950351337159 C B O
L A    16 -136.1 -1.09010684643858 E B O
F A    17 -148.3 -1.31306564367863 E B O
V A    18 -108.6 -0.587535787086017 E B O
D A    19  -71.8 0.0849956668839586 E B O
V A    20 -118.4 -0.766633837328021 C B O
Q A    21  -78.6 -0.0392764496104934 C B O
S A    22  -60.3 0.295161746249576 C B O
D A    23  -74.8 0.0301697331364062 C E O
I A    24  -96.5 -0.366404520970889 C B O
I A    25  -94.3 -0.326198836222684 C B O
D A    26  -92.4 -0.291475744849234 C E O
T A    27 -132.5 -1.02431572594152 C E O
P A    28  -39.5 0.675288220232605 C B O
G A    29   77.0 2.80436198076255 C E O
R A    30 -146.8 -1.28565267680485 E B O
R A    31 -149.2 -1.32951342380289 E B O
M A    32  -84.8 -0.152583379355435 E B O
V A    33 -135.3 -1.07548659743923 E B O
I A    34 -127.8 -0.938421763070352 E B O
P A    35  -69.1 0.134339007256756 E B O
L A    36 -116.9 -0.739220870454245 E B O
A A    37 -113.9 -0.684394936706693 E B O
S A    38  -60.6 0.289679152874821 E E O
A A    39  -80.6 -0.0758270721088616 C B O
R A    40  -48.0 0.51994807461454 C E O
L A    41  -67.2 0.169062098630205 C E O
L A    42  -68.9 0.137994069506592 C B O
S A    43  -81.4 -0.0904473211082091 C E O
D A    44  -87.8 -0.207409313102987 C E O
K A    45  -79.0 -0.0465865741101671 C E O
V A    46  -70.8 0.103270978133143 C B O
S A    47  -50.3 0.477914858741417 C E O
R A    48  -82.3 -0.106895101232475 C E O
E A    49  -69.5 0.127028882757082 C E O
L A    50  -88.2 -0.214719437602661 C B O
Y A    51 -128.7 -0.954869543194617 C B O
P A    52  -56.2 0.370090522371231 C B O
V A    53 -103.2 -0.488849106340423 E B O
V A    54 -119.1 -0.77942655520245 E B O
H A    55 -119.4 -0.784909148577205 E E O
I A    56 -139.0 -1.14310524906121 E B O
G A    57   53.7 2.37854722865656 C E O
D A    58   59.6 2.48637156502675 C E O
E A    59 -136.2 -1.0919343775635 E E O
S A    60  -97.6 -0.386507363344992 E E O
W A    61 -133.0 -1.03345338156611 E B O
R A    62 -103.6 -0.496159230840096 E B O
M A    63  -79.1 -0.0484141052350854 E B O
M A    64  -83.5 -0.128825474731496 C B O
T A    65  -45.1 0.572946477237174 C B O
T A    66  -79.2 -0.050241636360004 C E O
D A    67 -110.8 -0.627741471834222 C E O
M A    68  -53.7 0.415778800494191 C B O
A A    69 -168.0 -1.67308927528755 E B O
S A    70  -89.6 -0.240304873351519 E B O
V A    71 -130.6 -0.989592634568067 E B O
P A    72  -72.2 0.0776855423842848 E E O
V A    73  -57.4 0.34816014887221 C B O
S A    74  -68.0 0.154441849630858 C E O
V A    75 -102.3 -0.472401326216157 C E O
I A    76  -71.4 0.092305791383632 E B O
G A    77  -93.9 -0.31888871172301 E E O
E A    78  -66.4 0.183682347629553 E E O
E A    79  -85.3 -0.161721034980027 E E O
V A    80 -114.2 -0.689877530081448 E B O
A A    81 -164.0 -1.59998803029082 E B O
D A    82 -134.4 -1.05903881731497 E E O
L A    83 -104.3 -0.508951948714525 C B O
S A    84  -61.6 0.271403841625636 C E O
H A    85  -75.2 0.0228596086367325 C E O
R A    86 -112.2 -0.65332690758308 C E O
E A    87  -48.7 0.507155356740111 H E O
N A    88  -58.8 0.322574713123352 H E O
D A    89  -69.0 0.136166538381674 H E O
I A    90  -67.6 0.161751974130532 H B O
K A    91  -59.7 0.306126932999086 H B O
N A    92  -62.1 0.262266186001044 H E O
A A    93  -64.2 0.223888032377758 H B O
I A    94  -63.4 0.238508281377105 H B O
N A    95  -60.6 0.289679152874821 H E O
L A    96  -61.9 0.265921248250881 H B O
M A    97  -59.3 0.31343705749876 H B O
F A    98  -91.4 -0.27320043360005 H B O
W A    99 -102.9 -0.483366512965668 H E O
>1Z4E	A
T A     6 -105.7 -0.534537384463383 E E O
I A     7 -117.5 -0.750186057203755 E B O
R A     8 -160.7 -1.53967950316851 E B O
E A     9  -70.0 0.11789122713249 E E O
A A    10  -76.3 0.00275676626263004 C B O
T A    11 -128.9 -0.958524605444454 C E O
E A    12  -57.2 0.351815211122047 C E O
G A    13  -65.3 0.203785190003655 C E O
D A    14  -96.6 -0.368232052095807 C B O
L A    15  -51.7 0.452329422992559 H B O
E A    16  -58.8 0.322574713123352 H E O
Q A    17  -69.1 0.134339007256756 H B O
M A    18  -63.7 0.23302568800235 H B O
V A    19  -61.5 0.273231372750555 H B O
H A    20  -60.3 0.295161746249576 H E O
M A    21  -62.6 0.253128530376452 H B O
L A    22  -61.4 0.275058903875473 H B O
A A    23  -69.6 0.125201351632164 H E O
D A    24  -81.7 -0.0959299144829643 H E O
D A    25  -62.6 0.253128530376452 C B O
V A    26  -52.3 0.441364236243049 C B O
L A    27  -96.9 -0.373714645470563 C E O
G A    28  -63.6 0.234853219127268 C E O
R A    29  -53.3 0.423088924993865 C E O
K A    30  -88.3 -0.216546968727579 C E O
R A    31 -115.6 -0.715462965830306 C E O
E A    32  -93.6 -0.313406118348255 C E O
R A    33 -140.2 -1.16503562256023 C E O
Y A    34  -91.5 -0.275027964724969 C E O
E A    35 -166.7 -1.64933137066361 C E O
K A    36 -123.3 -0.856182862449023 C E O
P A    37  -66.6 0.180027285379716 C E O
L A    38  -67.3 0.167234567505287 C E O
P A    39  -60.6 0.289679152874821 C E O
V A    40  -60.0 0.300644339624331 H E O
S A    41  -57.2 0.351815211122047 H E O
Y A    42  -70.1 0.116063696007572 H B O
V A    43  -67.0 0.172717160880042 H B O
R A    44  -61.2 0.27871396612531 H E O
A A    45  -67.3 0.167234567505287 H B O
F A    46  -57.5 0.346332617747291 H B O
K A    47  -62.3 0.258611123751208 H E O
E A    48  -64.4 0.220232970127921 H E O
I A    49  -64.0 0.227543094627595 H B O
K A    50  -58.4 0.329884837623026 H E O
K A    51  -71.3 0.0941333225085506 H E O
D A    52  -95.4 -0.346301678596787 C E O
K A    53  -63.2 0.242163343626942 C E O
N A    54  -98.2 -0.397472550094502 C E O
N A    55 -133.0 -1.03345338156611 E B O
E A    56 -133.4 -1.04076350606578 E B O
L A    57 -108.7 -0.589363318210935 E B O
I A    58 -116.4 -0.730083214829653 E B O
V A    59 -124.8 -0.883595829322799 E B O
A A    60 -102.9 -0.483366512965668 E B O
C A    61 -123.3 -0.856182862449023 E B O
N A    62 -119.5 -0.786736679702124 E E O
G A    63   74.2 2.75319110926484 C E O
E A    64  -82.6 -0.11237769460723 C E O
E A    65  -80.9 -0.081309665483617 E E O
I A    66  -81.8 -0.0977574456078826 E B O
V A    67 -113.9 -0.684394936706693 E B O
G A    68 -171.3 -1.73339780240986 E B O
M A    69 -157.1 -1.47388838267145 E B O
L A    70 -168.2 -1.67674433753739 E B O
Q A    71 -118.2 -0.762978775078184 E B O
V A    72 -136.3 -1.09376190868842 E B O
T A    73 -125.4 -0.89456101607231 E B O
F A    74 -104.9 -0.519917135464036 E B O
T A    75 -136.5 -1.09741697093825 E B O
P A    76  -86.5 -0.183651408479048 E B O
Y A    77 -139.6 -1.15407043581072 C E O
L A    78  -83.6 -0.130653005856414 C B O
T A    79  -65.9 0.192820003254145 H B O
Y A    80   56.6 2.4315456312792 H E O
Q A    81   53.3 2.37123710415689 H E O
G A    82   61.7 2.52474971865004 H E O
S A    83  -85.3 -0.161721034980027 C E O
W A    84  -80.3 -0.0703444787341064 E B O
R A    85 -126.4 -0.912836327321494 E B O
A A    86 -110.9 -0.62956900295914 E B O
T A    87 -112.2 -0.65332690758308 E B O
I A    88  -96.5 -0.366404520970889 E B O
E A    89 -138.3 -1.13031253118679 E B O
G A    90   55.6 2.41327032003001 E B O
V A    91  -78.3 -0.0337938562357382 E B O
R A    92 -127.1 -0.925629045195923 E B O
T A    93 -120.4 -0.80318445982639 E B O
H A    94  -52.4 0.43953670511813 C B O
S A    95  -62.2 0.260438654876126 C E O
A A    96 -100.6 -0.441333297092544 C E O
A A    97 -132.5 -1.02431572594152 C B O
R A    98  -72.9 0.0648928245098559 C B O
G A    99   77.4 2.81167210526223 C E O
Q A   100 -106.4 -0.547330102337812 C E O
G A   101   67.7 2.63440158614514 C B O
I A   102  -70.9 0.101443447008224 H B O
G A   103  -57.5 0.346332617747291 H B O
S A   104  -60.7 0.287851621749902 H E O
Q A   105  -61.5 0.273231372750555 H E O
L A   106  -62.0 0.264093717125963 H B O
V A   107  -68.9 0.137994069506592 H B O
C A   108  -61.9 0.265921248250881 H E O
W A   109  -63.4 0.238508281377105 H B O
A A   110  -62.4 0.256783592626289 H B O
I A   111  -64.4 0.220232970127921 H B O
E A   112  -66.5 0.181854816504634 H E O
R A   113  -61.0 0.282369028375147 H B O
A A   114  -59.2 0.315264588623678 H B O
K A   115  -60.4 0.293334215124657 H E O
E A   116  -56.9 0.357297804496802 H E O
R A   117  -76.7 -0.00455335823704371 C E O
G A   118   85.7 2.96335718863046 C E O
C A   119  -74.6 0.0338247953862431 E B O
H A   120  -99.8 -0.426713048093197 E E O
L A   121 -156.9 -1.47023332042161 E B O
I A   122 -123.2 -0.854355331324105 E B O
Q A   123 -144.7 -1.24727452318156 E B O
L A   124 -170.6 -1.72060508453543 E B O
T A   125 -124.8 -0.883595829322799 E B O
T A   126 -122.7 -0.845217675699513 E B O
D A   127  -60.7 0.287851621749902 E E O
K A   128  -63.5 0.236680750252187 C E O
Q A   129  -83.0 -0.119687819106904 C E O
R A   130  -96.6 -0.368232052095807 C B O
P A   131  -54.6 0.399331020369925 C E O
D A   132  -86.7 -0.187306470728885 C E O
A A   133  -62.5 0.254956061501371 H B O
L A   134  -53.1 0.426743987243701 H B O
R A   135  -60.1 0.298816808499413 H E O
F A   136  -55.9 0.375573115745986 H B O
Y A   137  -75.2 0.0228596086367325 H B O
E A   138  -66.5 0.181854816504634 H E O
Q A   139  -64.2 0.223888032377758 H E O
L A   140  -80.3 -0.0703444787341064 H B O
G A   141  116.2 3.52075418173057 C E O
F A   142  -78.0 -0.028311262860983 C B O
K A   143 -117.9 -0.757496181703429 E E O
A A   144  -85.3 -0.161721034980027 E E O
S A   145  -80.7 -0.0776546032337802 E E O
H A   146 -121.1 -0.815977177700818 E E O
E A   147  -94.8 -0.335336491847276 E E O
G A   148  -96.7 -0.370059583220726 E E O
L A   149  -97.9 -0.391989956719747 E B O
K A   150 -132.4 -1.0224881948166 E E O
M A   151 -141.7 -1.19244858943401 E E O
>2AIV	A
N A     3  -70.0 0.11789122713249 C E D
E A     4  -62.6 0.253128530376452 C E O
N A     5  -91.9 -0.282338089224642 C E O
Y A     6 -118.5 -0.76846136845294 C B O
Y A     7 -112.8 -0.66429209433259 C B O
I A     8 -130.1 -0.980454978943475 C B O
S A     9  -82.8 -0.116032756857067 C E O
P A    10 -114.7 -0.69901518570604 C B O
S A    11  131.2 3.79488385046833 C E O
L A    12  -61.1 0.280541497250228 H B O
D A    13  -73.7 0.0502725755105086 H E O
T A    14  -58.3 0.331712368747944 H E O
L A    15  -61.3 0.276886435000392 H B O
S A    16  -58.5 0.328057306498107 H E O
S A    17  -65.7 0.196475065503982 C E O
Y A    18  -68.3 0.148959256256103 C B O
S A    19  -70.4 0.110581102632816 C E O
L A    20  -59.4 0.311609526373842 H E O
L A    21  -71.8 0.0849956668839586 H E O
Q A    22  -61.3 0.276886435000392 H E O
L A    23  -66.9 0.174544692004961 H B O
R A    24  -87.0 -0.19278906410364 H E O
K A    25 -128.0 -0.942076825320189 C E O
V A    26  -70.9 0.101443447008224 C B O
P A    27  -46.3 0.551016103738153 C E O
H A    28  -96.7 -0.370059583220726 C E O
L A    29 -100.1 -0.432195641467952 E B O
V A    30 -132.2 -1.01883313256676 E B O
V A    31 -137.4 -1.11386475106252 E B O
G A    32 -160.1 -1.528714316419 E B O
H A    33 -115.8 -0.719118028080142 C B O
K A    34   59.9 2.49185415840151 C E O
S A    35  -60.2 0.296989277374494 C E O
Y A    36  -68.9 0.137994069506592 C B O
G A    37  138.3 3.92463856033754 C B O
K A    38  -97.5 -0.384679832220073 E E O
I A    39 -120.4 -0.80318445982639 E B O
E A    40 -125.4 -0.89456101607231 E E O
F A    41 -108.9 -0.593018380460772 E B O
L A    42  -99.1 -0.413920330218768 C E O
E A    43  -91.0 -0.265890309100376 C E O
P A    44 -115.3 -0.70998037245555 C E O
V A    45 -146.9 -1.28748020792977 C B O
D A    46 -104.8 -0.518089604339117 C E O
L A    47 -129.3 -0.965834729944128 C B O
A A    48   57.9 2.45530353590314 C E O
G A    49  153.1 4.19511316682547 C E O
I A    50   58.9 2.47357884715232 C B O
P A    51  -94.2 -0.324371305097766 C E O
L A    52  -63.4 0.238508281377105 H B O
T A    53  -47.4 0.530913261364051 H E O
S A    54  -61.5 0.273231372750555 H E O
L A    55  -68.2 0.150786787381021 H B O
G A    56 -146.9 -1.28748020792977 C B O
G A    57  179.9 4.6848915083036 C E O
V A    58  -70.3 0.112408633757735 C E O
I A    59   62.1 2.53205984314971 C B O
I A    60 -165.0 -1.61826334154 C B O
T A    61 -129.2 -0.964007198819209 E E O
F A    62 -138.6 -1.13579512456154 E B O
E A    63  -75.2 0.0228596086367325 C E O
P A    64  -71.3 0.0941333225085506 C E O
K A    65  171.6 4.53320642493537 C E O
T A    66 -141.2 -1.18331093380942 C E O
C A    67  -91.2 -0.269545371350213 E B O
I A    68 -119.9 -0.794046804201797 E B O
I A    69  -80.9 -0.081309665483617 C B O
Y A    70  -60.5 0.291506683999739 C B O
A A    71  160.6 4.33217800119435 C E O
N A    72   59.2 2.47906144052708 C E O
L A    73  -69.5 0.127028882757082 C E O
P A    74  -70.2 0.114236164882653 C E O
N A    75   59.8 2.49002662727659 C E O
R A    76  -70.0 0.11789122713249 C E O
P A    77  -94.8 -0.335336491847276 C B O
K A    78  -60.0 0.300644339624331 C E O
R A    79 -157.9 -1.48850863167079 C E O
G A    80  116.9 3.533546899605 C B O
E A    81 -109.0 -0.59484591158569 C E O
G A    82 -129.5 -0.969489792193965 C E O
I A    83 -100.8 -0.444988359342381 C B O
N A    84  -79.6 -0.0575517608596775 C E O
V A    85 -103.4 -0.49250416859026 C E O
R A    86  -80.3 -0.0703444787341064 C E O
A A    87 -138.9 -1.1412777179363 E B O
R A    88 -100.0 -0.430368110343033 E E O
I A    89 -110.1 -0.614948753959793 E B O
T A    90 -119.2 -0.781254086327368 E B O
C A    91 -125.9 -0.903698671696902 E B O
F A    92  -92.4 -0.291475744849234 C B O
N A    93   59.7 2.48819909615167 C E O
C A    94  -60.8 0.286024090624984 C B O
Y A    95  -69.1 0.134339007256756 C B O
P A    96  -85.8 -0.170858690604619 C B O
V A    97   51.0 2.32920388828377 C E O
D A    98  -98.5 -0.402955143469257 C E O
K A    99  -69.6 0.125201351632164 C E O
S A   100  -60.2 0.296989277374494 C E O
T A   101 -119.7 -0.790391741951961 C E D
R A   102   60.0 2.49368168952642 C E D
K A   103  -69.5 0.127028882757082 C E D
P A   104  -52.5 0.437709173993212 C E D
I A   105  -95.8 -0.35361180309646 C B D
K A   106 -140.6 -1.17234574705991 C E D
D A   107 -145.4 -1.26006724105599 C E D
P A   108  -69.0 0.136166538381674 C E D
N A   109  -61.6 0.271403841625636 C E D
H A   110   58.3 2.46261366040281 C E D
Q A   111  -60.7 0.287851621749902 C E D
L A   112 -132.3 -1.02066066369168 C E D
V A   113  -61.7 0.269576310500718 H B D
K A   114  -59.9 0.302471870749249 H E O
R A   115  -61.7 0.269576310500718 H E O
H A   116  -63.5 0.236680750252187 H B O
I A   117  -65.2 0.205612721128574 H B O
E A   118  -62.0 0.264093717125963 H E O
R A   119  -62.5 0.254956061501371 H E O
L A   120  -60.7 0.287851621749902 H B O
K A   121  -62.2 0.260438654876126 H E O
K A   122  -62.9 0.247645937001697 H E O
N A   123  -66.1 0.189164941004308 C E O
P A   124  -91.0 -0.265890309100376 C E O
N A   125 -109.0 -0.59484591158569 C E O
S A   126 -130.1 -0.980454978943475 C B O
K A   127  -98.5 -0.402955143469257 E E O
F A   128  -73.4 0.0557551688852638 E B O
E A   129  -90.1 -0.249442528976111 E E O
S A   130 -159.9 -1.52505925416916 E E O
Y A   131 -112.0 -0.649671845333243 E B O
D A   132 -105.3 -0.527227259963709 C E O
A A   133  -69.6 0.125201351632164 C E O
D A   134  -60.0 0.300644339624331 C E O
S A   135  -99.3 -0.417575392468605 C E O
G A   136   60.6 2.50464687627594 C B O
T A   137  -79.1 -0.0484141052350854 C E O
Y A   138 -115.7 -0.717290496955224 E B O
V A   139 -121.0 -0.8141496465759 E B O
F A   140 -144.2 -1.23813686755697 E B O
I A   141 -119.2 -0.781254086327368 E E O
V A   142 -127.5 -0.932939169695597 C B O
N A   143  -86.5 -0.183651408479048 C E O
H A   144 -111.3 -0.636879127458814 C B O
A A   145  -60.3 0.295161746249576 C E O
A A   146  -85.8 -0.170858690604619 C E O
E A   147 -120.0 -0.795874335326716 C E O
>1QQI	A
V A     3 -160.1 -1.528714316419 C E D
E A     4   50.2 2.31458363928442 C E D
E A     5 -113.3 -0.673429749957182 C E O
V A     6  -85.0 -0.156238441605272 C E O
I A     7  -83.9 -0.136135599231169 E B O
E A     8  -96.6 -0.368232052095807 E E O
M A     9 -125.7 -0.900043609447065 E B O
Q A    10   60.5 2.50281934515102 C E O
G A    11   84.6 2.94325434625635 C E O
L A    12  -80.6 -0.0758270721088616 E B O
S A    13  -83.8 -0.134308068106251 E E O
L A    14  -98.9 -0.410265267968931 E B O
D A    15 -120.2 -0.799529397576553 E E O
P A    16  -65.7 0.196475065503982 C E O
T A    17  -69.8 0.121546289382327 C E O
S A    18  -94.9 -0.337164022972195 C E O
H A    19   50.1 2.3127561081595 C B O
R A    20 -126.2 -0.909181265071657 E E O
V A    21 -131.4 -1.00421288356741 E B O
M A    22 -130.1 -0.980454978943475 E E O
A A    23  -78.7 -0.0411039807354119 E E O
G A    24   82.5 2.90487619263307 C E O
E A    25 -155.8 -1.45013047804751 C E O
E A    26  -61.1 0.280541497250228 E E O
P A    27  -69.8 0.121546289382327 E E O
L A    28 -125.1 -0.889078422697555 E B O
E A    29  -93.0 -0.302440931598745 C E O
M A    30 -169.1 -1.69319211766166 C B O
G A    31  -69.5 0.127028882757082 C E O
P A    32  -61.8 0.2677487793758 H E O
T A    33  -61.0 0.282369028375147 H E O
E A    34  -61.5 0.273231372750555 H B O
F A    35  -62.2 0.260438654876126 H B O
K A    36  -60.4 0.293334215124657 H E O
L A    37  -48.1 0.518120543489622 H B O
L A    38  -61.2 0.27871396612531 H B O
H A    39  -58.6 0.326229775373189 H E O
F A    40  -62.2 0.260438654876126 H B O
F A    41  -62.5 0.254956061501371 H B O
M A    42  -68.4 0.147131725131184 H B O
T A    43  -71.8 0.0849956668839586 H E O
H A    44 -139.4 -1.15041537356089 C B O
P A    45  -73.5 0.0539276377603455 C E O
E A    46   43.1 2.18482892941521 C E O
R A    47 -153.1 -1.40078713767471 C E O
V A    48  -70.6 0.10692604038298 C B O
Y A    49 -125.3 -0.892733484947391 E B O
S A    50  -83.1 -0.121515350231822 E B O
R A    51  -56.6 0.362780397871557 H B O
E A    52  -53.1 0.426743987243701 H E O
Q A    53  -64.9 0.211095314503329 H E O
L A    54  -56.1 0.371918053496149 H B O
L A    55  -58.9 0.320747181998434 H B O
N A    56  -77.1 -0.0118634827367172 H E O
H A    57 -117.7 -0.753841119453592 H E O
V A    58  -64.9 0.211095314503329 C B O
W A    59  -76.1 0.00641182851246692 C B O
G A    60   58.0 2.45713106702806 C E O
T A    61   43.6 2.19396658503981 C E O
N A    62  -66.3 0.185509878754471 C E O
V A    63 -137.2 -1.11020968881268 C B O
Y A    64  -78.7 -0.0411039807354119 C E O
V A    65  -82.1 -0.103240038982638 C E O
E A    66  -74.0 0.0447899821357534 C E O
D A    67  -57.8 0.340850024372536 H E O
R A    68  -55.2 0.388365833620415 H E O
T A    69  -56.4 0.366435460121394 H B O
V A    70  -63.0 0.245818405876779 H B O
D A    71  -60.0 0.300644339624331 H B O
V A    72  -60.1 0.298816808499413 H B O
H A    73  -66.6 0.180027285379716 H B O
I A    74  -62.4 0.256783592626289 H B O
R A    75  -62.5 0.254956061501371 H E O
R A    76  -61.3 0.276886435000392 H B O
L A    77  -58.0 0.337194962122699 H B O
R A    78  -58.5 0.328057306498107 H B O
K A    79  -61.7 0.269576310500718 H E O
A A    80  -66.6 0.180027285379716 H E O
L A    81  -97.3 -0.381024769970236 H B O
E A    82  -59.7 0.306126932999086 C E O
P A    83  -58.2 0.333539899872862 C E O
G A    84  -77.5 -0.0191736072363909 C E O
G A    85   69.1 2.659987021894 C E O
H A    86  -84.0 -0.137963130356088 C E O
D A    87  -53.6 0.417606331619109 C E O
R A    88  -58.6 0.326229775373189 C E O
M A    89  -59.4 0.311609526373842 C B O
V A    90  -79.7 -0.059379291984596 E B O
Q A    91  -79.6 -0.0575517608596775 E E O
T A    92  -94.9 -0.337164022972195 E B O
V A    93  -77.9 -0.0264837317360647 E B O
R A    94   50.5 2.32006623265918 C B O
G A    95 -103.1 -0.487021575215504 C B O
T A    96  -91.3 -0.271372902475132 C B O
G A    97 -171.1 -1.72974274016002 E B O
Y A    98 -144.3 -1.23996439868189 E B O
R A    99 -167.5 -1.66395161966296 E E O
F A   100 -102.9 -0.483366512965668 E B O
S A   101  -94.7 -0.333508960722358 C E O
T A   102  -73.7 0.0502725755105086 C E O
>1V30	A
R A     9  -95.4 -0.346301678596787 E B D
I A    10 -125.8 -0.901871140571984 E B D
A A    11 -124.1 -0.870803111448371 E B O
V A    12 -112.2 -0.65332690758308 E B O
Y A    13 -113.4 -0.675257281082101 C B O
G A    14 -135.1 -1.0718315351894 C B O
T A    15  -51.3 0.459639547492233 C B O
L A    16  -90.4 -0.254925122350866 C B O
R A    17  -64.1 0.225715563502676 C E O
K A    18  -50.5 0.47425979649158 C E O
G A    19   84.2 2.93594422175668 C E O
K A    20  -85.7 -0.169031159479701 C E O
P A    21  -43.5 0.602186975235869 C E O
L A    22 -111.8 -0.646016783083406 C B O
H A    23  -61.1 0.280541497250228 C B O
W A    24  -57.5 0.346332617747291 C E O
Y A    25  -67.4 0.165407036380368 C B O
L A    26 -105.1 -0.523572197713872 C B O
K A    27  -55.2 0.388365833620415 C E O
G A    28 -102.6 -0.477883919590912 C E O
A A    29  -71.1 0.0977883847583875 C B O
K A    30 -100.9 -0.446815890467299 E E O
F A    31  -80.0 -0.0648618853593512 E B O
L A    32  -91.9 -0.282338089224642 E B O
G A    33  143.9 4.02698030333297 E B O
E A    34  -94.5 -0.329853898472521 E E O
D A    35 -156.9 -1.47023332042161 E B O
W A    36 -123.5 -0.85983792469886 E E O
I A    37 -102.9 -0.483366512965668 E B O
E A    38  -79.7 -0.059379291984596 E E O
G A    39   88.0 3.00539040450358 E E O
Y A    40 -135.2 -1.07365906631431 E B O
Q A    41 -118.8 -0.773943961827695 E E O
L A    42 -119.0 -0.777599024077532 E B O
Y A    43 -124.0 -0.868975580323452 E B O
F A    44 -149.0 -1.32585836155306 E B O
E A    45 -118.6 -0.770288899577858 C B O
Y A    46 -105.7 -0.534537384463383 C B O
L A    47 -135.9 -1.08645178418874 C B O
P A    48  -85.1 -0.15806597273019 E B O
Y A    49 -131.4 -1.00421288356741 E B O
A A    50 -106.5 -0.54915763346273 E B O
V A    51 -133.7 -1.04624609944054 E B O
K A    52  -63.5 0.236680750252187 E E O
G A    53  168.3 4.47289789781306 E E O
K A    54  -62.8 0.249473468126616 E E O
G A    55  138.7 3.93194868483721 E E O
K A    56 -124.7 -0.881768298197881 E E O
L A    57 -116.3 -0.728255683704734 E B O
K A    58  -82.3 -0.106895101232475 E B O
V A    59 -133.2 -1.03710844381595 E B O
E A    60 -111.6 -0.642361720833569 E B O
V A    61 -103.8 -0.499814293089933 E B O
Y A    62 -129.2 -0.964007198819209 E B O
E A    63 -112.0 -0.649671845333243 E B O
V A    64 -127.1 -0.925629045195923 E B O
D A    65  -77.9 -0.0264837317360647 C B O
K A    66  -55.4 0.384710771370578 H E O
E A    67  -59.4 0.311609526373842 H E O
T A    68  -63.4 0.238508281377105 H B O
F A    69  -59.9 0.302471870749249 H B O
E A    70  -61.8 0.2677487793758 H E O
R A    71  -63.3 0.240335812502024 H E O
I A    72  -64.6 0.216577907878084 H B O
N A    73  -71.9 0.08316813575904 C B O
E A    74 -106.4 -0.547330102337812 C E O
I A    75  -51.6 0.454156954117478 C B O
E A    76  -53.2 0.424916456118783 C B O
I A    77  -61.6 0.271403841625636 C E O
G A    78  -77.9 -0.0264837317360647 C E O
T A    79  -46.9 0.540050916988643 C E O
G A    80  -84.9 -0.154410910480353 C E O
Y A    81 -107.4 -0.565605413586996 E B O
R A    82 -123.5 -0.85983792469886 E E O
L A    83  -74.1 0.0429624510108351 E B O
V A    84 -131.1 -0.998730290192659 E E O
E A    85 -109.1 -0.596673442710609 E E O
V A    86 -134.3 -1.05721128619005 E B O
S A    87  -89.4 -0.236649811101682 C E O
T A    88 -136.5 -1.09741697093825 C B O
K A    89  -70.1 0.116063696007572 C E O
F A    90 -105.8 -0.536364915588301 C B O
G A    91  115.7 3.51161652610598 C E O
K A    92  -60.4 0.293334215124657 C E O
A A    93 -143.9 -1.23265427418222 E B O
F A    94  -92.1 -0.285993151474479 E B O
L A    95 -140.7 -1.17417327818483 E B O
W A    96  -94.8 -0.335336491847276 E B O
E A    97  -88.0 -0.211064375352824 E B O
W A    98  -63.7 0.23302568800235 E B O
G A    99  -91.3 -0.271372902475132 C B O
S A   100 -139.1 -1.14493278018613 C B O
K A   101  -63.0 0.245818405876779 C E O
P A   102  -71.7 0.0868231980088769 C E O
R A   103 -126.0 -0.90552620282182 C E O
G A   104   88.5 3.01452806012817 C E O
K A   105  -73.6 0.0521001066354272 E E O
R A   106  -76.9 -0.00820842048688058 E E O
I A   107  -97.6 -0.386507363344992 C B O
K A   108  -52.0 0.446846829617804 C E O
S A   109  -70.7 0.105098509258061 C E O
G A   110   75.4 2.77512148276386 C B O
D A   111 -118.3 -0.764806306203103 C E O
F A   112  -57.6 0.344505086622373 C B O
D A   113  -67.7 0.159924443005613 C E O
E A   114  -58.4 0.329884837623026 H E O
I A   115  -64.9 0.211095314503329 H B D
R A   116  -71.3 0.0941333225085506 H E D
L A   117  -66.1 0.189164941004308 H E D
E A   118  -68.3 0.148959256256103 H E D
H A   119  -60.5 0.291506683999739 H E D
H A   120  -58.0 0.337194962122699 H E D
H A   121  -63.1 0.24399087475186 H E D
H A   122  -89.2 -0.232994748851845 H E D
>1TFO	B
A B     5  -50.7 0.470604734241743 H E O
M B     6  -73.7 0.0502725755105086 H B O
I B     7  -63.2 0.242163343626942 H B O
D B     8  -61.9 0.265921248250881 H E O
L B     9  -57.8 0.340850024372536 H B O
A B    10  -60.4 0.293334215124657 H B O
K B    11  -68.0 0.154441849630858 H E O
L B    12  -62.9 0.247645937001697 H E O
F B    13  -65.3 0.203785190003655 H B O
L B    14  -64.7 0.214750376753166 H B O
A B    15  -81.6 -0.0941023833580457 C E O
S B    16   63.7 2.56130034114841 C B O
K B    17  -75.9 0.0100668907623035 C E O
I B    18 -132.0 -1.01517807031693 C B O
T B    19  -82.8 -0.116032756857067 C E O
A B    20  -61.2 0.27871396612531 H B O
I B    21  -62.1 0.262266186001044 H B O
E B    22  -61.2 0.27871396612531 H E O
F B    23  -60.1 0.298816808499413 H B O
S B    24  -64.1 0.225715563502676 H B O
E B    25  -85.0 -0.156238441605272 H E O
R B    26  -60.4 0.293334215124657 H E O
I B    27  -64.0 0.227543094627595 H B O
C B    28  -75.8 0.0118944218872221 H B O
V B    29  -65.2 0.205612721128574 H B O
E B    30  -67.8 0.158096911880695 H B O
R B    31  -65.3 0.203785190003655 H B O
R B    32  -59.6 0.307954464124005 H E O
R B    33  -55.6 0.381055709120741 H E O
L B    34  -73.0 0.0630652933849376 H B O
Y B    35  -70.2 0.114236164882653 C B O
G B    36   89.1 3.02549324687768 C E O
V B    37  -49.0 0.501672763365356 C B D
K B    38  -85.3 -0.161721034980027 C E D
D B    39   56.0 2.42058044452969 C E D
L B    40  -89.4 -0.236649811101682 C E D
S B    41  -84.7 -0.150755848230517 C E D
P B    42  -46.1 0.55467116598799 H E D
N B    43  -57.1 0.353642742246965 H E D
I B    44  -65.1 0.207440252253492 H B D
L B    45  -62.7 0.251300999251534 H B O
N B    46  -68.7 0.141649131756429 H E O
C B    47  -60.5 0.291506683999739 H B O
G B    48  -57.4 0.34816014887221 H B O
E B    49  -64.6 0.216577907878084 H E O
E B    50  -69.7 0.123373820507245 H B O
L B    51  -67.1 0.170889629755124 H B O
F B    52  -66.0 0.190992472129226 H B O
M B    53  -72.5 0.0722029490095296 H B O
A B    54  -70.1 0.116063696007572 H B O
A B    55  -61.9 0.265921248250881 H B O
E B    56  -62.9 0.247645937001697 H E O
R B    57  -85.9 -0.172686221729538 C E O
F B    58  -75.5 0.0173770152619773 C B O
E B    59 -143.2 -1.21986155630779 C E O
P B    60  -64.8 0.212922845628247 C E O
D B    61  -67.6 0.161751974130532 C E O
A B    62  -54.6 0.399331020369925 C E O
D B    63  -88.1 -0.212891906477742 C E O
R B    64  -59.6 0.307954464124005 C E D
A B    65  -64.1 0.225715563502676 C E D
N B    66  -67.9 0.156269380755776 C E D
Y B    67  -87.9 -0.209236844227906 C B D
E B    68  -81.2 -0.0867922588583722 C E D
I B    69 -129.4 -0.967662261069047 C B O
D B    70  -99.6 -0.42305798584336 C E O
D B    71  -41.1 0.646047722233911 H E O
N B    72  -71.2 0.0959608536334689 H E O
G B    73  101.1 3.24479698186789 H E O
L B    74  -71.2 0.0959608536334689 H B O
K B    75  -60.8 0.286024090624984 H E O
V B    76  -61.0 0.282369028375147 H E O
E B    77  -58.4 0.329884837623026 H E O
V B    78  -62.1 0.262266186001044 H B O
R B    79  -60.9 0.284196559500065 H E O
S B    80  -59.3 0.31343705749876 H E O
I B    81  -64.0 0.227543094627595 H B O
L B    82  -62.0 0.264093717125963 H B O
E B    83  -64.2 0.223888032377758 H E O
K B    84  -44.5 0.583911663986685 H E O
F B    85  -96.9 -0.373714645470563 C B O
K B    86   54.5 2.39316747765591 C E O
>1MHZ	B
G B    13  -71.2 0.0959608536334689 C B D
L B    14  -72.1 0.0795130735092034 C B D
T B    15 -110.7 -0.625913940709304 C E D
D B    16  -95.1 -0.340819085222031 C B D
P B    17  -39.8 0.66980562685785 H E D
E B    18  -65.1 0.207440252253492 H E D
R B    19  -79.4 -0.0538966986098409 H B D
A B    20  -59.8 0.304299401874168 H E D
A B    21  -61.5 0.273231372750555 H E D
I B    22  -60.2 0.296989277374494 H E D
I B    23  -68.6 0.143476662881348 H B D
A B    24  -55.7 0.379228177995823 H E D
A B    25  -66.9 0.174544692004961 H E D
A B    26  -69.5 0.127028882757082 H E D
V B    27  -68.6 0.143476662881348 C B D
P B    28  -74.7 0.0319972642613245 C B D
D B    29  -73.5 0.0539276377603455 C E D
H B    30 -126.5 -0.914663858446413 C E D
A B    31  -74.6 0.0338247953862431 C E D
L B    32  -97.1 -0.377369707720399 C B D
D B    33  176.5 4.62275545005637 C B O
T B    34 -103.7 -0.497986761965015 C E O
Q B    35  -78.8 -0.0429315118603302 C E O
R B    36 -113.5 -0.677084812207019 C E O
K B    37  -82.5 -0.110550163482312 C E O
Y B    38  -70.6 0.10692604038298 C B O
H B    39   57.1 2.44068328690379 C B O
Y B    40  -50.6 0.472432265366662 C E O
F B    41  -78.3 -0.0337938562357382 C B O
I B    42  -72.6 0.0703754178846113 C B O
Q B    43  -78.3 -0.0337938562357382 C E O
P B    44  -65.1 0.207440252253492 C E O
R B    45  -91.6 -0.276855495849887 C B O
W B    46  -85.0 -0.156238441605272 C E O
K B    47  -71.8 0.0849956668839586 C E O
P B    48 -132.0 -1.01517807031693 C E O
L B    49  -56.4 0.366435460121394 C B O
S B    50  -96.5 -0.366404520970889 C B O
E B    51  -75.4 0.0192045463868956 H E O
Y B    52  -56.7 0.360952866746639 H B O
E B    53  -72.4 0.0740304801344479 H B O
Q B    54  -50.1 0.481569920991254 H B O
L B    55  -94.4 -0.328026367347603 C B O
S B    56 -112.3 -0.655154438707998 C B O
C B    57  -59.0 0.318919650873515 C B O
Y B    58   83.3 2.91949644163241 C B O
A B    59  -65.5 0.200130127753818 C B O
Q B    60  -75.1 0.024687139761651 C B O
P B    61  -72.8 0.0667203556347744 C B O
N B    62  -58.9 0.320747181998434 C B O
P B    63  -94.7 -0.333508960722358 C B O
D B    64  -55.7 0.379228177995823 C B O
W B    65  -76.5 -0.000898295987206831 C B O
I B    66 -118.3 -0.764806306203103 C B O
A B    67  -32.2 0.808697992351649 C B O
G B    68  110.1 3.40927478311055 C B O
G B    69  -57.8 0.340850024372536 C B O
L B    70 -108.8 -0.591190849335854 C E O
D B    71  -88.6 -0.222029562102334 C B O
W B    72 -145.9 -1.26920489668058 C B O
G B    73   88.4 3.01270052900325 C B O
D B    74  -83.4 -0.126997943606577 C B O
W B    75  -70.7 0.105098509258061 C B O
T B    76 -106.4 -0.547330102337812 C B O
Q B    77 -165.3 -1.62374593491476 C B O
K B    78 -106.9 -0.556467757962404 C B O
F B    79  -81.8 -0.0977574456078826 C B O
H B    80  -66.1 0.189164941004308 C B O
G B    81   97.4 3.17717833024591 C B O
G B    82  101.0 3.24296945074297 C B O
R B    83  -63.4 0.238508281377105 C B O
P B    84  -65.0 0.20926778337841 C B O
S B    85  -51.2 0.461467078617151 C B O
W B    86 -140.6 -1.17234574705991 C B O
G B    87 -155.6 -1.44647541579767 C B O
N B    88  -78.7 -0.0411039807354119 C B O
E B    89  -86.9 -0.190961532978722 C B O
S B    90  -69.8 0.121546289382327 C B O
T B    91 -147.8 -1.30392798805403 C B O
E B    92  -94.2 -0.324371305097766 C B O
L B    93  -76.8 -0.00638088936196201 C B O
R B    94 -119.6 -0.788564210827042 C B O
T B    95 -162.0 -1.56343740779245 C B O
T B    96  -70.3 0.112408633757735 C E O
D B    97 -155.2 -1.439165291298 C B O
W B    98  -72.6 0.0703754178846113 C B O
Y B    99  -77.1 -0.0118634827367172 C B O
R B   100  -39.4 0.677115751357524 C B O
H B   101  -59.6 0.307954464124005 C B O
R B   102 -137.4 -1.11386475106252 C B O
D B   103  -79.4 -0.0538966986098409 C B O
P B   104  -56.0 0.373745584621067 C E O
A B   105  -86.5 -0.183651408479048 C E O
R B   106   47.3 2.26158523666179 C E O
R B   107  -72.5 0.0722029490095296 C B O
W B   108 -110.8 -0.627741471834222 C B O
H B   109  -52.0 0.446846829617804 H B O
H B   110  -60.0 0.300644339624331 H B O
P B   111  -51.9 0.448674360742722 H B O
Y B   112  -58.8 0.322574713123352 H B O
V B   113  -80.5 -0.0739995409839433 H B O
K B   114  -55.6 0.381055709120741 H E O
D B   115  -58.7 0.32440224424827 H E O
K B   116  -66.0 0.190992472129226 H B O
S B   117  -58.6 0.326229775373189 H B O
E B   118  -61.2 0.27871396612531 H E O
E B   119  -59.6 0.307954464124005 H B O
A B   120  -59.1 0.317092119748597 H B O
R B   121  -69.7 0.123373820507245 H E O
Y B   122  -56.9 0.357297804496802 H E O
T B   123  -58.0 0.337194962122699 H B O
Q B   124  -74.1 0.0429624510108351 H E O
R B   125  -67.5 0.16357950525545 H E O
F B   126  -50.2 0.479742389866335 H B O
L B   127  -62.6 0.253128530376452 H B O
A B   128  -60.9 0.284196559500065 H E O
A B   129  -76.8 -0.00638088936196201 H E O
Y B   130  -53.2 0.424916456118783 H B O
S B   131  -67.1 0.170889629755124 H B O
S B   132  -67.7 0.159924443005613 H E O
E B   133  -79.4 -0.0538966986098409 H E O
G B   134   60.0 2.49368168952642 C B O
S B   135  -55.9 0.375573115745986 C E O
I B   136  -65.5 0.200130127753818 C B O
R B   137  -39.6 0.673460689107687 C E O
T B   138 -102.0 -0.466918732841402 C E O
I B   139  -80.2 -0.0685169476091881 C B O
D B   140  -68.2 0.150786787381021 C E O
P B   141  -60.6 0.289679152874821 H E O
Y B   142  -68.4 0.147131725131184 H E O
W B   143  -55.2 0.388365833620415 H B O
R B   144  -60.9 0.284196559500065 H B O
D B   145  -69.5 0.127028882757082 H E O
E B   146  -84.3 -0.143445723730843 C E O
I B   147  -83.0 -0.119687819106904 C B O
L B   148  -50.4 0.476087327616499 H B O
N B   149  -52.7 0.434054111743375 H B O
K B   150  -97.1 -0.377369707720399 H E O
Y B   151  -72.9 0.0648928245098559 H B O
F B   152  -73.8 0.0484450443855903 H B O
G B   153  -61.3 0.276886435000392 H B O
A B   154  -45.8 0.560153759362745 H B O
L B   155  -51.0 0.465122140866988 H B O
L B   156  -57.2 0.351815211122047 H B O
Y B   157  -66.6 0.180027285379716 H B O
S B   158  -71.7 0.0868231980088769 H B O
E B   159  -62.6 0.253128530376452 H B O
Y B   160  -59.0 0.318919650873515 H B O
G B   161  -62.3 0.258611123751208 H B O
L B   162  -61.2 0.27871396612531 H B O
F B   163  -58.0 0.337194962122699 H B O
N B   164  -67.3 0.167234567505287 H B O
A B   165  -59.5 0.309781995248923 C B O
H B   166  -98.3 -0.39930008121942 C B O
S B   167  -57.4 0.34816014887221 H B O
S B   168  -66.7 0.178199754254797 H B O
V B   169  -57.0 0.355470273371883 H B O
G B   170  -50.6 0.472432265366662 H B O
R B   171  -86.5 -0.183651408479048 H B O
D B   172  -97.1 -0.377369707720399 H B O
C B   173  -65.1 0.207440252253492 C B O
L B   174  -93.0 -0.302440931598745 C B O
S B   175 -154.6 -1.42820010454849 C B O
D B   176  -64.0 0.227543094627595 H B O
T B   177  -58.6 0.326229775373189 H B O
I B   178  -60.2 0.296989277374494 H B O
R B   179  -59.4 0.311609526373842 H B O
Q B   180  -66.7 0.178199754254797 H B O
T B   181  -63.7 0.23302568800235 H B O
A B   182  -69.8 0.121546289382327 H B O
V B   183  -72.0 0.0813406046341217 H B O
F B   184  -66.4 0.183682347629553 H B O
A B   185  -66.2 0.187337409879389 H B O
A B   186  -61.4 0.275058903875473 H B O
L B   187  -60.4 0.293334215124657 H B O
D B   188  -65.7 0.196475065503982 H B O
K B   189  -74.1 0.0429624510108351 H B O
V B   190  -70.6 0.10692604038298 H B O
D B   191  -68.3 0.148959256256103 H B O
N B   192  -55.4 0.384710771370578 H B O
A B   193  -55.1 0.390193364745333 H B O
Q B   194  -61.0 0.282369028375147 H B O
M B   195  -71.2 0.0959608536334689 H B O
I B   196  -62.1 0.262266186001044 H B O
Q B   197  -70.2 0.114236164882653 H B O
M B   198  -56.9 0.357297804496802 H B O
E B   199  -63.9 0.229370625752513 H B O
R B   200  -61.2 0.27871396612531 H B O
L B   201  -71.3 0.0941333225085506 H B O
F B   202  -60.6 0.289679152874821 H B O
I B   203  -60.9 0.284196559500065 H B O
A B   204  -51.2 0.461467078617151 H E O
K B   205  -57.5 0.346332617747291 H E O
L B   206 -102.2 -0.470573795091239 H B O
V B   207 -112.0 -0.649671845333243 C B O
P B   208  -49.8 0.487052514366009 C E O
G B   209   97.2 3.17352326799607 C E O
F B   210  -73.4 0.0557551688852638 C B O
D B   211  -88.3 -0.216546968727579 C E O
A B   212  -79.1 -0.0484141052350854 C B O
S B   213  -65.0 0.20926778337841 C B O
T B   214  -89.7 -0.242132404476437 C B O
D B   215  -44.4 0.585739195111603 H E O
V B   216  -70.2 0.114236164882653 H E O
P B   217  -59.8 0.304299401874168 H B O
K B   218  -64.7 0.214750376753166 H E O
K B   219  -58.5 0.328057306498107 H E O
I B   220  -54.8 0.395675958120088 H B O
W B   221  -49.6 0.490707576615846 H B O
T B   222  -72.2 0.0776855423842848 H E O
T B   223 -128.1 -0.943904356445107 H E O
D B   224  -84.9 -0.154410910480353 C B O
P B   225  -48.3 0.514465481239785 C E O
I B   226  -68.8 0.139821600631511 C B O
Y B   227 -102.5 -0.476056388465994 C B O
S B   228  -63.1 0.24399087475186 H E O
G B   229  -62.1 0.262266186001044 H B O
A B   230  -60.4 0.293334215124657 H B O
R B   231  -56.9 0.357297804496802 H B O
A B   232  -63.7 0.23302568800235 H E O
T B   233  -54.6 0.399331020369925 H B O
V B   234  -53.7 0.415778800494191 H B O
Q B   235  -62.6 0.253128530376452 H B O
E B   236  -73.9 0.0466175132606718 H E O
I B   237  -72.0 0.0813406046341217 H B O
W B   238  -62.1 0.262266186001044 H B O
Q B   239  -92.7 -0.296958338223989 C B O
G B   240  -58.8 0.322574713123352 C E O
V B   241 -130.7 -0.991420165692986 C B O
Q B   242 -132.0 -1.01517807031693 C B O
D B   243  -66.1 0.189164941004308 C B O
W B   244  -54.2 0.406641144869599 H B O
N B   245  -77.3 -0.0155185449865541 H B O
E B   246  -68.8 0.139821600631511 H B O
I B   247  -65.3 0.203785190003655 H B O
L B   248  -54.3 0.404813613744681 H B O
W B   249  -60.6 0.289679152874821 H B O
A B   250  -54.3 0.404813613744681 H B O
G B   251  -70.8 0.103270978133143 H B O
H B   252  -88.8 -0.225684624352171 H B O
A B   253  -65.5 0.200130127753818 C B O
V B   254 -114.6 -0.697187654581121 C B O
Y B   255  -54.6 0.399331020369925 H B O
D B   256  -77.4 -0.0173460761114726 H B O
A B   257  -53.5 0.419433862744028 H B O
T B   258  -98.0 -0.393817487844665 H B O
F B   259  -58.5 0.328057306498107 H B O
G B   260  -57.7 0.342677555497454 H B O
Q B   261  -60.2 0.296989277374494 H B O
F B   262  -65.2 0.205612721128574 H B O
A B   263  -62.1 0.262266186001044 H B O
R B   264  -81.5 -0.0922748522331274 H B O
R B   265  -70.8 0.103270978133143 C B O
E B   266  -68.0 0.154441849630858 C B O
F B   267  -95.6 -0.349956740846623 C B O
F B   268  -53.9 0.412123738244354 H B O
Q B   269  -69.9 0.119718758257408 H E O
R B   270  -60.9 0.284196559500065 H E O
L B   271  -66.8 0.176372223129879 H B O
A B   272  -72.7 0.0685478867596927 H B O
T B   273  -87.9 -0.209236844227906 C E O
V B   274 -135.6 -1.08096919081399 C E O
Y B   275  -97.9 -0.391989956719747 C B O
G B   276   57.9 2.45530353590314 C E O
D B   277 -103.7 -0.497986761965015 C B O
T B   278  -89.9 -0.245787466726274 C E O
L B   279  -97.5 -0.384679832220073 C B O
T B   280  -57.2 0.351815211122047 H B O
P B   281  -56.3 0.368262991246312 H B O
F B   282  -62.0 0.264093717125963 H B O
F B   283  -71.2 0.0959608536334689 H B O
T B   284  -61.7 0.269576310500718 H B O
A B   285  -59.7 0.306126932999086 H E O
Q B   286  -72.5 0.0722029490095296 H B O
S B   287  -61.5 0.273231372750555 H B O
Q B   288  -68.2 0.150786787381021 H B O
T B   289  -67.1 0.170889629755124 H E O
Y B   290  -51.7 0.452329422992559 H B O
F B   291  -58.3 0.331712368747944 H B O
Q B   292  -54.2 0.406641144869599 H E O
T B   293  -73.3 0.0575827000101824 H E O
T B   294  -65.0 0.20926778337841 H B O
R B   295  -55.6 0.381055709120741 H B O
G B   296  -62.3 0.258611123751208 H E O
A B   297  -70.0 0.11789122713249 H B O
I B   298  -55.1 0.390193364745333 H B O
D B   299  -63.8 0.231198156877431 H B O
D B   300  -63.1 0.24399087475186 H B O
L B   301  -61.2 0.27871396612531 H B O
F B   302  -81.2 -0.0867922588583722 H B O
V B   303  -81.3 -0.0886197899832905 C B O
Y B   304  -70.3 0.112408633757735 C E O
C B   305  -72.1 0.0795130735092034 C B O
L B   306  -86.0 -0.174513752854456 C B O
A B   307  -53.0 0.42857151836862 C B O
N B   308 -123.3 -0.856182862449023 C E O
D B   309  -68.6 0.143476662881348 C B O
S B   310  -46.8 0.541878448113561 C E O
E B   311  -92.1 -0.285993151474479 C E O
F B   312 -119.2 -0.781254086327368 C B O
G B   313  -53.2 0.424916456118783 H B O
A B   314  -59.4 0.311609526373842 H E O
H B   315  -65.5 0.200130127753818 H B O
N B   316  -69.3 0.130683945006919 H B O
R B   317  -65.4 0.201957658878737 H E O
T B   318  -62.7 0.251300999251534 H E O
F B   319  -70.3 0.112408633757735 H B O
L B   320  -63.6 0.234853219127268 H B O
N B   321  -68.6 0.143476662881348 H E O
A B   322  -68.1 0.15261431850594 H B O
W B   323  -57.7 0.342677555497454 H B O
T B   324  -57.5 0.346332617747291 H B O
E B   325  -63.3 0.240335812502024 H E O
H B   326  -63.3 0.240335812502024 H E O
Y B   327  -67.0 0.172717160880042 H B O
L B   328  -70.8 0.103270978133143 H B O
A B   329  -54.3 0.404813613744681 H E O
S B   330  -56.3 0.368262991246312 H B O
S B   331  -70.7 0.105098509258061 H B O
V B   332  -60.4 0.293334215124657 H B O
A B   333  -64.0 0.227543094627595 H E O
A B   334  -52.3 0.441364236243049 H B O
L B   335  -60.1 0.298816808499413 H B O
K B   336  -54.9 0.39384842699517 H E O
D B   337  -72.8 0.0667203556347744 H E O
F B   338  -59.4 0.311609526373842 H B O
V B   339  -63.0 0.245818405876779 C B O
G B   340  -80.4 -0.072172009859025 C E O
L B   341  -65.7 0.196475065503982 C B O
Y B   342  -51.4 0.457812016367314 C B O
A B   343  -54.7 0.397503489245007 C E O
K B   344  -94.6 -0.331681429597439 C E O
V B   345 -111.8 -0.646016783083406 C B O
E B   346  -70.8 0.103270978133143 C E O
K B   347  -73.7 0.0502725755105086 C E O
V B   348  -75.3 0.0210320775118142 C E O
A B   349  -56.7 0.360952866746639 C E O
G B   350  115.5 3.50796146385614 C E O
A B   351 -139.7 -1.15589796693564 C B O
T B   352 -101.5 -0.45778107721681 C B O
D B   353  -96.0 -0.357266865346297 C B O
S B   354  -47.2 0.534568323613888 H E O
A B   355  -67.1 0.170889629755124 H E O
G B   356  -54.0 0.410296207119436 H B O
V B   357  -59.5 0.309781995248923 H B O
S B   358  -65.8 0.194647534379063 H E O
E B   359  -73.6 0.0521001066354272 H E O
A B   360  -60.4 0.293334215124657 H B O
L B   361  -64.2 0.223888032377758 H B O
Q B   362  -46.7 0.54370597923848 H E O
R B   363  -57.3 0.349987679997128 H E O
V B   364  -52.2 0.443191767367967 H B O
F B   365  -56.3 0.368262991246312 H B O
G B   366  -68.8 0.139821600631511 H E O
D B   367  -68.7 0.141649131756429 H E O
W B   368  -50.7 0.470604734241743 H B O
K B   369  -61.2 0.27871396612531 H E O
I B   370  -89.0 -0.229339686602008 H E O
D B   371  -75.9 0.0100668907623035 H B O
Y B   372 -129.9 -0.976799916693639 C B O
A B   373  -52.7 0.434054111743375 H B O
D B   374  -56.4 0.366435460121394 H E O
K B   375  -70.6 0.10692604038298 H E O
I B   376 -109.0 -0.59484591158569 H B O
G B   377   81.9 2.89391100588356 C E O
F B   378  -90.8 -0.26223524685054 C B O
R B   379  -87.6 -0.20375425085315 C E O
V B   380 -141.8 -1.19427612055893 C B O
D B   381  -99.7 -0.424885516968278 C E O
V B   382  -34.9 0.759354651978852 H B O
D B   383  -57.3 0.349987679997128 H E O
Q B   384  -60.6 0.289679152874821 H E O
K B   385  -68.8 0.139821600631511 H B O
V B   386  -71.0 0.0996159158833058 H B O
D B   387  -53.0 0.42857151836862 H E O
A B   388  -50.0 0.483397452116172 H E O
V B   389  -61.1 0.280541497250228 H B O
L B   390  -55.2 0.388365833620415 H B O
A B   391  -53.5 0.419433862744028 H E O
>1HCR	A
P A   141  -87.9 -0.209236844227906 C E D
R A   142  -48.0 0.51994807461454 C E D
A A   143  -69.0 0.136166538381674 C E D
I A   144 -107.1 -0.560122820212241 C B D
N A   145  -71.5 0.0904782602587137 C E O
K A   146   20.2 1.7663243018089 C E D
H A   147  -65.5 0.200130127753818 H E D
E A   148  -73.5 0.0539276377603455 H B O
Q A   149  -75.5 0.0173770152619773 H B O
E A   150  -68.0 0.154441849630858 H E O
Q A   151  -43.3 0.605842037485706 H B O
I A   152  -70.1 0.116063696007572 H B O
S A   153  -35.7 0.744734402979505 H B O
R A   154  -63.7 0.23302568800235 H E O
L A   155  -48.9 0.503500294490275 H B O
L A   156  -81.6 -0.0941023833580457 H B O
E A   157  -70.7 0.105098509258061 H E O
K A   158  -98.6 -0.404782674594176 C E O
G A   159   77.0 2.80436198076255 C E O
H A   160 -114.3 -0.691705061206366 C E O
P A   161  -71.1 0.0977883847583875 C E O
R A   162  -63.2 0.242163343626942 H E O
Q A   163  -54.3 0.404813613744681 H E O
Q A   164  -69.0 0.136166538381674 H E O
L A   165  -54.9 0.39384842699517 H B O
A A   166  -79.0 -0.0465865741101671 H B O
I A   167 -108.2 -0.580225662586343 H B O
I A   168  -79.8 -0.0612068231095143 H B O
F A   169  -86.8 -0.189134001853803 C B O
G A   170  -79.9 -0.0630343542344329 C B O
I A   171 -127.5 -0.932939169695597 C B O
G A   172 -102.0 -0.466918732841402 C B O
V A   173  -59.2 0.315264588623678 H B O
S A   174  -62.5 0.254956061501371 H B O
T A   175  -60.0 0.300644339624331 H B O
L A   176  -54.9 0.39384842699517 H B O
Y A   177  -65.3 0.203785190003655 H B O
R A   178  -71.1 0.0977883847583875 H E O
Y A   179  -68.4 0.147131725131184 H E O
F A   180 -117.7 -0.753841119453592 C B O
P A   181  -93.5 -0.311578587223337 C E O
A A   182  175.5 4.60448013880719 C B O
S A   183 -167.9 -1.67126174416263 C E D
S A   184   54.6 2.39499500878083 C E D
I A   185  -90.2 -0.251270060101029 C E D
K A   186 -124.9 -0.885423360447718 C E D
K A   187  175.1 4.59717001430752 C E D
R A   188 -179.0 -1.87411769902858 C E D
>1V2X	A
E A     3  -71.9 0.08316813575904 C E D
R A     4  -74.7 0.0319972642613245 C E O
T A     5 -108.7 -0.589363318210935 C E D
E A     6  -56.3 0.368262991246312 C E O
A A     7 -102.7 -0.479711450715831 C E O
R A     8  -44.1 0.591221788486358 H E O
R A     9  -51.1 0.46329460974207 H B O
R A    10  -66.3 0.185509878754471 H E O
R A    11  -66.8 0.176372223129879 H E O
I A    12  -64.7 0.214750376753166 H B O
E A    13  -73.1 0.0612377622600193 H E O
E A    14  -54.3 0.404813613744681 H E O
V A    15  -71.0 0.0996159158833058 H B O
L A    16  -62.8 0.249473468126616 H B O
R A    17  -70.9 0.101443447008224 C E O
R A    18 -104.6 -0.51443454208928 C E O
R A    19  -67.7 0.159924443005613 C E O
Q A    20 -106.1 -0.541847508963056 C E O
P A    21  -76.7 -0.00455335823704371 C E O
D A    22 -115.0 -0.704497779080795 C B O
L A    23 -139.6 -1.15407043581072 E B O
T A    24 -156.1 -1.45561307142226 E B O
V A    25 -130.6 -0.989592634568067 E B O
L A    26 -118.4 -0.766633837328021 E B O
L A    27 -100.1 -0.432195641467952 E B O
E A    28 -102.1 -0.46874626396632 E B O
N A    29   55.4 2.40961525778018 C E O
V A    30  -84.6 -0.148928317105598 C B O
H A    31  -83.5 -0.128825474731496 C E O
K A    32  -86.2 -0.178168815104293 C E O
P A    33  -53.2 0.424916456118783 H B O
H A    34  -65.0 0.20926778337841 H B O
N A    35  -76.4 0.000929235137711476 H B O
L A    36  -61.3 0.276886435000392 H B O
S A    37  -63.8 0.231198156877431 H B O
A A    38  -64.2 0.223888032377758 H B O
I A    39  -69.7 0.123373820507245 H B O
L A    40  -64.0 0.227543094627595 H B O
R A    41  -63.3 0.240335812502024 H B O
T A    42  -63.8 0.231198156877431 H B O
C A    43  -56.5 0.364607928996475 H B O
D A    44  -57.1 0.353642742246965 H B O
A A    45  -59.7 0.306126932999086 H B O
V A    46 -102.3 -0.472401326216157 H B O
G A    47   87.0 2.9871150932544 C B O
V A    48  -66.1 0.189164941004308 C B O
L A    49  -77.8 -0.0246562006111461 C B O
E A    50 -139.3 -1.14858784243597 E B O
A A    51 -108.2 -0.580225662586343 E B O
H A    52 -127.2 -0.927456576320841 E B O
A A    53 -152.7 -1.39347701317504 E B O
V A    54 -125.6 -0.898216078322147 E B O
N A    55   56.5 2.42971810015428 C E O
P A    56  -73.2 0.0594102311351007 C E O
T A    57   38.2 2.09527990429421 C E O
G A    58   90.3 3.0474236203767 C E O
G A    59  135.0 3.86433003321523 C E O
V A    60 -112.1 -0.651499376458161 C E O
P A    61  -53.5 0.419433862744028 C E O
T A    62 -130.3 -0.984110041193312 C E O
F A    63 -111.8 -0.646016783083406 C B O
N A    64 -171.1 -1.72974274016002 C B O
E A    65  -62.0 0.264093717125963 C E O
T A    66  -61.6 0.271403841625636 C B O
S A    67  115.8 3.5134440572309 C B O
G A    68  -81.0 -0.0831371966085353 C B O
G A    69   66.1 2.60516108814645 C B O
S A    70  -53.0 0.42857151836862 C B O
H A    71  -68.3 0.148959256256103 C B O
K A    72  -72.1 0.0795130735092034 C E O
W A    73 -110.3 -0.61860381620963 C E O
V A    74 -104.3 -0.508951948714525 C B O
Y A    75  -68.2 0.150786787381021 E E O
L A    76 -124.6 -0.879940767072963 E B O
R A    77  -97.3 -0.381024769970236 E B O
V A    78 -100.5 -0.439505765967626 E E O
H A    79 -108.4 -0.58388072483618 E B O
P A    80  -59.6 0.307954464124005 C E O
D A    81 -161.3 -1.55064468991802 C B O
L A    82  -58.3 0.331712368747944 H B O
H A    83  -64.4 0.220232970127921 H B O
E A    84  -69.5 0.127028882757082 H E O
A A    85  -63.1 0.24399087475186 H B O
F A    86  -67.7 0.159924443005613 H B O
R A    87  -58.5 0.328057306498107 H E O
F A    88  -53.1 0.426743987243701 H E O
L A    89  -69.2 0.132511476131837 H B O
K A    90  -64.4 0.220232970127921 H E O
E A    91  -64.1 0.225715563502676 H E O
R A    92  -96.5 -0.366404520970889 C E O
G A    93   83.7 2.92680656613209 C E O
F A    94  -76.1 0.00641182851246692 C B O
T A    95 -100.9 -0.446815890467299 E B O
V A    96 -116.1 -0.724600621454898 E B O
Y A    97 -106.8 -0.554640226837485 E B O
A A    98  -94.7 -0.333508960722358 E B O
T A    99  -99.5 -0.421230454718441 E B O
A A   100 -141.1 -1.1814834026845 C B O
L A   101  -93.2 -0.306095993848582 C B O
R A   102  -63.2 0.242163343626942 C E O
E A   103  -81.9 -0.0995849767328011 C E O
D A   104  -98.8 -0.408437736844012 C E O
A A   105  -80.6 -0.0758270721088616 C B O
R A   106  -78.0 -0.028311262860983 E E O
D A   107  -61.6 0.271403841625636 E E O
F A   108  -57.2 0.351815211122047 C B O
R A   109  -79.3 -0.0520691674849223 C E O
E A   110  -94.9 -0.337164022972195 C E O
V A   111  -95.2 -0.34264661634695 C B O
D A   112  -95.4 -0.346301678596787 C E O
Y A   113  -76.9 -0.00820842048688058 C B O
T A   114  -85.9 -0.172686221729538 C E O
K A   115  -90.3 -0.253097591225948 C E O
P A   116  -61.1 0.280541497250228 C B O
T A   117 -136.2 -1.0919343775635 E B O
A A   118 -123.8 -0.865320518073615 E B O
V A   119 -115.9 -0.720945559205061 E B O
L A   120  -94.4 -0.328026367347603 E B O
F A   121 -124.9 -0.885423360447718 E B O
G A   122 -109.4 -0.602156036085364 C B O
A A   123  -53.9 0.412123738244354 C B O
E A   124  -52.2 0.443191767367967 C B O
K A   125  -84.5 -0.14710078598068 C E O
W A   126 -144.4 -1.24179192980681 C E O
G A   127   78.1 2.82446482313666 C B O
V A   128  -61.4 0.275058903875473 C B O
S A   129  -68.7 0.141649131756429 C B O
E A   130  -63.1 0.24399087475186 H E O
E A   131  -60.5 0.291506683999739 H E O
A A   132  -58.7 0.32440224424827 H B O
L A   133  -67.0 0.172717160880042 H B O
A A   134  -70.2 0.114236164882653 H E O
L A   135  -70.7 0.105098509258061 H E O
A A   136  -60.0 0.300644339624331 C B O
D A   137  -79.4 -0.0538966986098409 C B O
G A   138 -178.2 -1.85949745002923 E E O
A A   139 -117.3 -0.746530994953919 E B O
I A   140 -131.5 -1.00604041469233 E B O
K A   141 -139.9 -1.15955302918548 E E O
I A   142 -100.7 -0.443160828217462 C B O
P A   143  -53.3 0.423088924993865 C B O
M A   144 -117.2 -0.744703463829 C B O
L A   145 -101.7 -0.461436139466647 C E O
G A   146 -118.9 -0.775771492952613 C B O
M A   147  -82.2 -0.105067570107556 C E O
V A   148  -80.1 -0.0666894164842695 C B O
Q A   149  -83.3 -0.125170412481659 C E O
S A   150 -146.5 -1.28017008343009 C B O
L A   151 -100.0 -0.430368110343033 C B O
N A   152  -62.0 0.264093717125963 C B O
V A   153  -61.6 0.271403841625636 H B O
S A   154  -65.3 0.203785190003655 H B O
V A   155  -64.3 0.222060501252839 H B O
A A   156  -61.9 0.265921248250881 H B O
A A   157  -57.9 0.339022493247618 H B O
A A   158  -70.0 0.11789122713249 H B O
V A   159  -58.2 0.333539899872862 H B O
I A   160  -69.1 0.134339007256756 H B O
L A   161  -64.7 0.214750376753166 H B O
F A   162  -79.8 -0.0612068231095143 H B O
E A   163  -73.8 0.0484450443855903 H B O
A A   164  -63.0 0.245818405876779 H B O
Q A   165  -63.5 0.236680750252187 H B O
R A   166  -61.4 0.275058903875473 H B O
Q A   167  -60.9 0.284196559500065 H B O
R A   168  -69.2 0.132511476131837 H B O
L A   169  -63.3 0.240335812502024 H E O
K A   170  -65.0 0.20926778337841 H E O
A A   171  -68.2 0.150786787381021 H E D
G A   172   78.4 2.82994741651141 C E D
L A   173  -63.7 0.23302568800235 C B D
Y A   174  -84.2 -0.141618192605925 C B D
D A   175  -73.4 0.0557551688852638 C E D
R A   176 -140.6 -1.17234574705991 C E D
P A   177  -58.7 0.32440224424827 C E D
R A   178 -135.8 -1.08462425306382 C E D
L A   179 -117.4 -0.748358526078837 C B D
D A   180  -65.1 0.207440252253492 C E D
P A   181  -53.8 0.413951269369273 H E D
E A   182  -67.1 0.170889629755124 H E D
L A   183  -60.8 0.286024090624984 H E O
Y A   184  -55.5 0.38288324024566 H B O
Q A   185  -58.3 0.331712368747944 H E O
K A   186  -67.1 0.170889629755124 H E O
V A   187  -76.8 -0.00638088936196201 H B O
L A   188  -54.0 0.410296207119436 H B O
A A   189  -58.1 0.335367430997781 H B O
>1LPB	A
I A     8 -176.8 -1.83391201428037 C B O
I A     9  -95.5 -0.348129209721705 C B O
N A    10   54.4 2.39133994653099 C B O
L A    11  -65.4 0.201957658878737 C B O
D A    12  -95.9 -0.355439334221379 C E O
E A    13  -60.0 0.300644339624331 C E O
G A    14   86.7 2.98163249987964 C B  O
E A    15  -81.6 -0.0941023833580457 C B  O
L A    16  -63.1 0.24399087475186 C B  O
A A    17 -151.0 -1.36240898405142 C B  O
L A    18 -110.3 -0.61860381620963 C B O
N A    19 -153.6 -1.4099247932993 C E O
S A    20  -53.0 0.42857151836862 C B  O
A A    21  -56.8 0.35912533562172 C B  O
Q A    22  -73.4 0.0557551688852638 C B  O
B A    23  -91.4 -0.27320043360005 C B  O
K A    24  -54.2 0.406641144869599 C B  O
S A    25  -79.1 -0.0484141052350854 C B  O
N A    26  -75.9 0.0100668907623035 C B  O
C A    27 -157.7 -1.48485356942096 C B  O
A A    28  -91.1 -0.267717840225295 E B  O
Q A    29 -132.1 -1.01700560144184 E E O
H A    30 -153.4 -1.40626973104947 C E O
D A    31  -76.5 -0.000898295987206831 C E O
T A    32 -132.8 -1.02979831931627 C E O
I A    33  -64.1 0.225715563502676 C E O
L A    34  -98.5 -0.402955143469257 C B O
S A    35 -166.1 -1.6383661839141 C B O
L A    36  -63.5 0.236680750252187 C B  O
S A    37 -112.0 -0.649671845333243 C B  O
R A    38 -130.2 -0.982282510068394 E B  O
B A    39  -69.5 0.127028882757082 E B  O
A A    40 -131.3 -1.0023853524425 C B D
L A    41  -73.5 0.0539276377603455 C E D
K A    42  -67.4 0.165407036380368 C E D
A A    43  -60.6 0.289679152874821 C B D
R A    44  -78.8 -0.0429315118603302 C E D
E A    45  -57.9 0.339022493247618 C E D
N A    46   70.5 2.68557245764286 C B  O
S A    47 -112.5 -0.658809500957835 C B  O
E A    48  -67.9 0.156269380755776 E B  O
D A    49 -141.1 -1.1814834026845 E B  O
S A    50 -141.2 -1.18331093380942 E E D
A A    51  -76.1 0.00641182851246692 C E D
F A    52  -40.2 0.662495502358176 C E D
T A    53 -125.4 -0.89456101607231 C B O
L A    54 -100.4 -0.437678234842707 C B O
Y A    55  -76.4 0.000929235137711476 C B O
G A    56   86.6 2.97980496875472 C B O
V A    57 -120.8 -0.810494584326063 E B O
Y A    58 -129.7 -0.973144854443801 E B  O
Y A    59  -97.4 -0.382852301095155 C B  O
K A    60 -142.9 -1.21437896293303 C B  O
C A    61  -86.4 -0.18182387735413 C B  O
P A    62  -69.0 0.136166538381674 C B  O
E A    63  -74.8 0.0301697331364062 C B  O
E A    64  -77.4 -0.0173460761114726 C E O
R A    65  -61.9 0.265921248250881 C E O
G A    66   74.3 2.75501864038976 C B  O
L A    67 -111.3 -0.636879127458814 E B  O
T A    68 -113.2 -0.671602218832264 E B  O
D A    69  -86.8 -0.189134001853803 E B  O
E A    70  -85.7 -0.169031159479701 E E O
G A    71  175.1 4.59717001430752 C E O
D A    72  -73.5 0.0539276377603455 C E O
K A    73 -109.3 -0.600328504960446 C E O
S A    74 -118.0 -0.759323712828348 C E O
L A    75  -75.0 0.0265146708865693 H B O
V A    76  -67.9 0.156269380755776 H B O
G A    77  -53.6 0.417606331619109 H B O
S A    78  -72.3 0.0758580112593665 H E O
I A    79  -67.7 0.159924443005613 H B O
T A    80  -95.7 -0.351784271971542 H B O
N A    81   60.4 2.5009918140261 C E O
T A    82 -134.5 -1.06086634843989 C B O
N A    83  -84.5 -0.14710078598068 C B O
F A    84  -76.1 0.00641182851246692 E B  O
G A    85 -170.3 -1.71512249116068 E B  O
I A    86 -127.2 -0.927456576320841 E B O
E A    87  -70.5 0.108753571507898 E B  O
H A    88 -123.2 -0.854355331324105 E B  O
>1BYI	_
R A     3 -140.8 -1.17600080930975 E B O
Y A     4 -141.8 -1.19427612055893 E B O
F A     5 -104.7 -0.516262073214199 E B O
V A     6 -105.6 -0.532709853338464 E B O
T A     7 -132.5 -1.02431572594152 E B O
G A     8 -105.0 -0.521744666588954 E B O
T A     9  -66.3 0.185509878754471 C B O
D A    10 -149.2 -1.32951342380289 C E O
T A    11  -76.5 -0.000898295987206831 C E O
E A    12 -123.1 -0.852527800199186 C E O
V A    13 -121.4 -0.821459771075574 C B O
G A    14   69.5 2.66729714639367 C E O
K A    15  -54.1 0.408468675994517 H B O
T A    16  -67.7 0.159924443005613 H B O
V A    17  -55.5 0.38288324024566 H B O
A A    18  -65.6 0.1983025966289 H B O
S A    19  -57.9 0.339022493247618 H B O
C A    20  -65.6 0.1983025966289 H B O
A A    21  -60.5 0.291506683999739 H B O
L A    22  -58.5 0.328057306498107 H B O
L A    23  -59.7 0.306126932999086 H B O
Q A    24  -62.7 0.251300999251534 H B O
A A    25  -62.7 0.251300999251534 H B O
A A    26  -66.4 0.183682347629553 H B O
K A    27  -62.0 0.264093717125963 H E O
A A    28  -60.6 0.289679152874821 H E O
A A    29  -77.4 -0.0173460761114726 C E O
G A    30  104.0 3.29779538449053 C E O
Y A    31  -78.9 -0.0447590429852488 C E O
R A    32  -92.6 -0.295130807099071 C E O
T A    33 -105.4 -0.529054791088628 E B O
A A    34 -146.3 -1.27651502118026 E B O
G A    35  -94.7 -0.333508960722358 E B O
Y A    36 -139.1 -1.14493278018613 E B O
K A    37 -131.0 -0.996902759067741 C B O
P A    38  -58.6 0.326229775373189 C B O
V A    39 -123.7 -0.863492986948697 E B O
A A    40 -140.5 -1.17051821593499 E B O
S A    41 -130.2 -0.982282510068394 E B O
G A    42   89.0 3.02366571575276 C E O
S A    43 -145.3 -1.25823970993107 C B O
E A    44 -108.1 -0.578398131461425 C E O
K A    45  -75.2 0.0228596086367325 C E O
T A    46 -140.7 -1.17417327818483 C E O
P A    47  -65.9 0.192820003254145 C E O
E A    48  -95.1 -0.340819085222031 C E O
G A    49  112.3 3.44948046785875 C E O
L A    50  -71.9 0.08316813575904 C E O
R A    51 -136.4 -1.09558943981334 C B O
N A    52  -93.4 -0.309751056098418 C B O
S A    53  -65.0 0.20926778337841 H E O
D A    54  -67.8 0.158096911880695 H E O
A A    55  -64.4 0.220232970127921 H B O
L A    56  -59.9 0.302471870749249 H E O
A A    57  -61.5 0.273231372750555 H B O
L A    58  -64.3 0.222060501252839 H B O
Q A    59  -58.4 0.329884837623026 H B O
R A    60  -66.9 0.174544692004961 H E O
N A    61  -94.5 -0.329853898472521 C B O
S A    62  -82.3 -0.106895101232475 C B O
S A    63  -77.9 -0.0264837317360647 C E O
L A    64  -76.1 0.00641182851246692 C B O
Q A    65  -84.7 -0.150755848230517 C E O
L A    66 -107.4 -0.565605413586996 C B O
D A    67  -74.4 0.0374798576360797 C E O
Y A    68  -55.3 0.386538302495496 H B O
A A    69  -65.5 0.200130127753818 H E O
T A    70  -67.1 0.170889629755124 H E O
V A    71  -72.6 0.0703754178846113 H B O
N A    72 -141.3 -1.18513846493434 C B O
P A    73  -60.8 0.286024090624984 C E O
Y A    74 -111.5 -0.640534189708651 E B O
T A    75 -127.1 -0.925629045195923 E B O
F A    76 -108.1 -0.578398131461425 E B O
A A    77  -70.0 0.11789122713249 C E O
E A    78 -114.5 -0.695360123456203 C E O
P A    79  -84.1 -0.139790661481006 C E O
T A    80  -80.6 -0.0758270721088616 C E O
S A    81  -56.6 0.362780397871557 C E O
P A    82  -52.1 0.445019298492886 H B O
H A    83  -61.3 0.276886435000392 H E O
I A    84  -70.0 0.11789122713249 H E O
I A    85  -72.1 0.0795130735092034 H B O
S A    86  -56.6 0.362780397871557 H B O
A A    87  -62.7 0.251300999251534 H E O
Q A    88  -62.4 0.256783592626289 H E O
E A    89  -84.8 -0.152583379355435 H E O
G A    90   66.1 2.60516108814645 C E O
R A    91 -124.2 -0.872630642573289 C E O
P A    92  -65.5 0.200130127753818 C E O
I A    93  -97.9 -0.391989956719747 C B O
E A    94 -114.6 -0.697187654581121 C E O
S A    95  -46.9 0.540050916988643 H B O
L A    96  -62.2 0.260438654876126 H E O
V A    97  -69.0 0.136166538381674 H E O
M A    98  -60.1 0.298816808499413 H B O
S A    99  -64.5 0.218405439003003 H B O
A A   100  -59.9 0.302471870749249 H E O
G A   101  -67.7 0.159924443005613 H B O
L A   102  -67.7 0.159924443005613 H B O
R A   103  -56.9 0.357297804496802 H E O
A A   104  -62.7 0.251300999251534 H E O
L A   105  -68.5 0.145304194006266 H B O
E A   106  -66.5 0.181854816504634 H B O
Q A   107  -66.3 0.185509878754471 C E O
Q A   108 -122.3 -0.837907551199839 C E O
A A   109 -104.2 -0.507124417589607 C B O
D A   110 -104.2 -0.507124417589607 C E O
W A   111 -151.8 -1.37702923305077 E B O
V A   112 -121.6 -0.82511483332541 E B O
L A   113 -109.1 -0.596673442710609 E B O
V A   114 -109.5 -0.603983567210283 E B O
E A   115 -117.7 -0.753841119453592 E B O
G A   116  -84.1 -0.139790661481006 C B O
A A   117 -130.6 -0.989592634568067 C B O
G A   118  133.1 3.82960694184178 C E O
G A   119  -80.3 -0.0703444787341064 C E O
W A   120  -48.4 0.512637950114867 C B O
F A   121  -95.4 -0.346301678596787 C E O
T A   122  -64.3 0.222060501252839 C B O
P A   123  -68.8 0.139821600631511 E E O
L A   124 -104.0 -0.50346935533977 E B O
S A   125 -138.9 -1.1412777179363 E E O
D A   126  -69.6 0.125201351632164 C E O
T A   127 -126.9 -0.921973982946086 C E O
F A   128 -143.0 -1.21620649405795 E B O
T A   129 -117.3 -0.746530994953919 E B O
F A   130  -61.9 0.265921248250881 H B O
A A   131  -58.6 0.326229775373189 H B O
D A   132  -57.4 0.34816014887221 H E O
W A   133  -68.3 0.148959256256103 H B O
V A   134  -58.7 0.32440224424827 H B O
T A   135  -63.7 0.23302568800235 H E O
Q A   136  -56.7 0.360952866746639 H E O
E A   137  -78.2 -0.0319663251108199 H B O
Q A   138   55.3 2.40778772665526 C E O
L A   139  -75.8 0.0118944218872221 C B O
P A   140  -68.3 0.148959256256103 C B O
V A   141 -115.4 -0.711807903580469 E B O
I A   142 -108.8 -0.591190849335854 E B O
L A   143  -96.1 -0.359094396471215 E B O
V A   144  -98.9 -0.410265267968931 E B O
V A   145 -110.7 -0.625913940709304 E B O
G A   146  -77.6 -0.0210011383613093 E B O
V A   147  -81.3 -0.0886197899832905 C B O
K A   148 -161.8 -1.55978234554261 C B O
L A   149  -56.0 0.373745584621067 C E O
G A   150   95.3 3.13880017662262 C E O
C A   151  -68.1 0.15261431850594 H B O
I A   152  -64.5 0.218405439003003 H E O
N A   153  -56.0 0.373745584621067 H E O
H A   154  -64.0 0.227543094627595 H E O
A A   155  -62.5 0.254956061501371 H B O
M A   156  -66.5 0.181854816504634 H B O
L A   157  -58.0 0.337194962122699 H E O
T A   158  -67.8 0.158096911880695 H B O
A A   159  -59.6 0.307954464124005 H B O
Q A   160  -60.9 0.284196559500065 H E O
V A   161  -66.1 0.189164941004308 H E O
I A   162  -60.9 0.284196559500065 H B O
Q A   163  -63.1 0.24399087475186 H E O
H A   164  -63.8 0.231198156877431 H E O
A A   165  -73.8 0.0484450443855903 C E O
G A   166   88.2 3.00904546675342 C E O
L A   167  -93.6 -0.313406118348255 C B O
T A   168  -86.3 -0.179996346229211 C E O
L A   169  -89.1 -0.231167217726927 E B O
A A   170  -76.4 0.000929235137711476 E B O
G A   171  177.4 4.63920323018064 E B O
W A   172 -139.3 -1.14858784243597 E B O
V A   173 -122.0 -0.832424957825084 E B O
A A   174  -91.4 -0.27320043360005 E B O
N A   175 -112.9 -0.666119625457509 E B O
D A   176  -85.7 -0.169031159479701 C B O
V A   177  -82.6 -0.11237769460723 C E O
T A   178 -127.4 -0.931111638570678 C E O
P A   179  -55.3 0.386538302495496 C E O
P A   180  -48.5 0.510810418989948 C E O
G A   181 -122.2 -0.836080020074921 C E O
K A   182  -38.4 0.695391062606708 C E O
R A   183 -105.6 -0.532709853338464 C E O
H A   184  -65.6 0.1983025966289 H E O
A A   185  -61.0 0.282369028375147 H E O
E A   186  -66.6 0.180027285379716 H E O
Y A   187  -64.5 0.218405439003003 H E O
M A   188  -61.7 0.269576310500718 H B O
T A   189  -58.9 0.320747181998434 H E O
T A   190  -61.5 0.273231372750555 H B O
L A   191  -57.7 0.342677555497454 H B O
T A   192  -62.2 0.260438654876126 H E O
R A   193  -64.1 0.225715563502676 H E O
M A   194  -85.9 -0.172686221729538 H E O
I A   195  -82.3 -0.106895101232475 C B O
P A   196  -85.7 -0.169031159479701 C E O
A A   197 -168.5 -1.68222693091215 C B O
P A   198  -69.2 0.132511476131837 C E O
L A   199  -72.1 0.0795130735092034 E E O
L A   200  -85.8 -0.170858690604619 E B O
G A   201  159.0 4.30293750319565 E B O
E A   202 -131.3 -1.0023853524425 E E O
I A   203  -95.1 -0.340819085222031 E B O
P A   204  -64.1 0.225715563502676 C E O
W A   205  -75.7 0.0137219530121404 C E O
L A   206 -111.1 -0.633224065208977 C E O
A A   207   34.0 2.01852359704764 C E O
E A   208   79.5 2.85005025888551 C E O
N A   209   52.5 2.35661685515754 C E O
P A   210  -59.5 0.309781995248923 C B O
E A   211  -96.5 -0.366404520970889 C E O
N A   212   55.7 2.41509785115493 C E O
A A   213  -67.9 0.156269380755776 C B O
A A   214  -62.1 0.262266186001044 C E O
T A   215 -114.7 -0.69901518570604 C B O
G A   216  -57.2 0.351815211122047 C B O
K A   217  -60.3 0.295161746249576 C E O
Y A   218  -81.5 -0.0922748522331274 C E O
I A   219 -107.3 -0.563777882462077 C B O
N A   220 -106.3 -0.545502571212893 C E O
L A   221  -65.2 0.205612721128574 C B O
A A   222  -64.8 0.212922845628247 C E O
>1UTG	_
C A     3  -51.6 0.454156954117478 C B O
P A     4  -58.0 0.337194962122699 H E O
R A     5  -71.3 0.0941333225085506 H E O
F A     6  -65.3 0.203785190003655 H B O
A A     7  -62.6 0.253128530376452 H B O
H A     8  -61.6 0.271403841625636 H E O
V A     9  -50.7 0.470604734241743 H B O
I A    10  -54.3 0.404813613744681 H B O
E A    11  -60.9 0.284196559500065 H E O
N A    12  -73.4 0.0557551688852638 H E O
L A    13  -51.7 0.452329422992559 H B O
L A    14  -82.9 -0.117860287981985 H B O
L A    15 -128.2 -0.945731887570025 H E O
G A    16 -108.4 -0.58388072483618 C E O
T A    17  -80.0 -0.0648618853593512 C B O
P A    18  -51.1 0.46329460974207 H E O
S A    19  -51.4 0.457812016367314 H E O
S A    20  -69.8 0.121546289382327 H E O
Y A    21  -59.0 0.318919650873515 H B O
E A    22  -60.7 0.287851621749902 H E O
T A    23  -56.9 0.357297804496802 H E O
S A    24  -59.6 0.307954464124005 H B O
L A    25  -63.1 0.24399087475186 H B O
K A    26  -60.1 0.298816808499413 H E O
E A    27  -53.4 0.421261393868946 C E O
F A    28  -84.1 -0.139790661481006 C B O
E A    29   41.5 2.15558843141652 C E O
P A    30  -64.4 0.220232970127921 C E O
D A    31  -73.8 0.0484450443855903 C E O
D A    32  -68.8 0.139821600631511 H E D
T A    33  -57.2 0.351815211122047 H E O
M A    34  -70.3 0.112408633757735 H B O
K A    35  -64.7 0.214750376753166 H E D
D A    36  -62.5 0.254956061501371 H E D
A A    37  -61.1 0.280541497250228 H B O
G A    38  -70.6 0.10692604038298 H B O
M A    39  -73.2 0.0594102311351007 H E O
Q A    40  -66.3 0.185509878754471 H B O
M A    41  -55.3 0.386538302495496 H B O
K A    42  -58.4 0.329884837623026 H E O
K A    43  -62.8 0.249473468126616 H E O
V A    44  -76.8 -0.00638088936196201 H B O
L A    45  -65.1 0.207440252253492 H B O
D A    46  -61.5 0.273231372750555 C E O
S A    47  -74.5 0.0356523265111614 C E O
L A    48  -75.8 0.0118944218872221 C B O
P A    49  -59.5 0.309781995248923 C E O
Q A    50  -50.9 0.466949671991906 H E O
T A    51  -55.2 0.388365833620415 H E O
T A    52  -62.6 0.253128530376452 H B O
R A    53  -63.2 0.242163343626942 H E O
E A    54  -56.7 0.360952866746639 H E O
N A    55  -67.3 0.167234567505287 H B O
I A    56  -65.9 0.192820003254145 H B O
M A    57  -58.7 0.32440224424827 H B O
K A    58  -57.1 0.353642742246965 H E O
L A    59  -63.2 0.242163343626942 H B O
T A    60  -62.9 0.247645937001697 H B O
E A    61  -65.2 0.205612721128574 H E O
K A    62  -70.3 0.112408633757735 H E O
I A    63  -68.3 0.148959256256103 H B O
V A    64  -69.5 0.127028882757082 H B O
K A    65 -113.9 -0.684394936706693 C E O
S A    66  -51.3 0.459639547492233 C B O
P A    67  -55.3 0.386538302495496 C E O
L A    68  -65.8 0.194647534379063 C E O
>1JCD	A
K A     5  -63.9 0.229370625752513 H E O
A A     6  -66.0 0.190992472129226 H B O
D A     7  -62.8 0.249473468126616 H E O
Q A     8  -68.7 0.141649131756429 H E D
A A     9  -62.2 0.260438654876126 H B D
S A    10  -61.2 0.27871396612531 H E D
S A    11  -57.6 0.344505086622373 H E O
D A    12  -64.6 0.216577907878084 H E O
A A    13  -63.9 0.229370625752513 H B O
Q A    14  -64.8 0.212922845628247 H E O
T A    15  -56.9 0.357297804496802 H E O
A A    16  -61.8 0.2677487793758 H B O
N A    17  -64.0 0.227543094627595 H E O
A A    18  -62.0 0.264093717125963 H E O
K A    19  -67.6 0.161751974130532 H E O
A A    20  -64.7 0.214750376753166 H B O
D A    21  -64.0 0.227543094627595 H E O
Q A    22  -63.7 0.23302568800235 H E O
A A    23  -60.4 0.293334215124657 H B O
S A    24  -64.9 0.211095314503329 H E O
N A    25  -60.7 0.287851621749902 H E O
D A    26  -62.6 0.253128530376452 H E O
A A    27  -64.0 0.227543094627595 H B O
N A    28  -64.3 0.222060501252839 H E O
A A    29  -64.6 0.216577907878084 H B O
A A    30  -62.9 0.247645937001697 H B O
R A    31  -62.9 0.247645937001697 H E O
S A    32  -64.1 0.225715563502676 H E O
D A    33  -63.7 0.23302568800235 H E O
A A    34  -66.9 0.174544692004961 H B O
Q A    35  -65.5 0.200130127753818 H E O
A A    36  -60.0 0.300644339624331 H E O
A A    37  -63.0 0.245818405876779 H B O
K A    38  -60.5 0.291506683999739 H E O
D A    39  -65.8 0.194647534379063 H E O
D A    40  -69.7 0.123373820507245 H E O
A A    41  -67.7 0.159924443005613 H B O
A A    42  -62.5 0.254956061501371 H E O
R A    43  -58.5 0.328057306498107 H E O
A A    44  -66.9 0.174544692004961 H B O
N A    45  -73.5 0.0539276377603455 H B D
Q A    46  -67.4 0.165407036380368 H E D
R A    47  -60.3 0.295161746249576 H E D
A A    48  -64.7 0.214750376753166 H B D
D A    49  -60.3 0.295161746249576 H E D
N A    50 -103.2 -0.488849106340423 H E D
>2AVU	A
E A     5  -29.4 0.859868863849365 H E D
L A     6  -95.1 -0.340819085222031 H B D
L A     7 -167.2 -1.65846902628821 H B O
K A     8  -63.3 0.240335812502024 H E D
H A     9  -59.8 0.304299401874168 H E D
I A    10  -49.4 0.494362638865683 H B O
Y A    11  -62.3 0.258611123751208 H E O
D A    12  -52.5 0.437709173993212 H E O
I A    13  -60.7 0.287851621749902 H B O
N A    14  -67.5 0.16357950525545 H B O
L A    15  -58.8 0.322574713123352 H B O
S A    16  -51.8 0.450501891867641 H B O
Y A    17  -61.2 0.27871396612531 H B O
L A    18  -54.9 0.39384842699517 H B O
L A    19  -64.8 0.212922845628247 H B O
L A    20  -57.1 0.353642742246965 H B O
A A    21  -56.3 0.368262991246312 H B O
Q A    22  -67.6 0.161751974130532 H B O
R A    23  -58.8 0.322574713123352 H E O
L A    24  -66.0 0.190992472129226 H B O
I A    25  -67.2 0.169062098630205 H B O
V A    26  -67.5 0.16357950525545 H E O
Q A    27  -68.6 0.143476662881348 H E O
D A    28 -170.4 -1.7169500222856 C E O
K A    29  -58.5 0.328057306498107 H E O
A A    30  -50.3 0.477914858741417 H E O
S A    31  -61.8 0.2677487793758 H E O
A A    32  -45.2 0.571118946112256 H B O
M A    33  -61.0 0.282369028375147 H B O
F A    34  -77.9 -0.0264837317360647 H B O
R A    35  -42.8 0.614979693110298 H B O
L A    36  -96.1 -0.359094396471215 H B O
G A    37   76.5 2.79522432513796 C B O
I A    38 -145.3 -1.25823970993107 C B O
N A    39  -80.4 -0.072172009859025 C B O
E A    40  -64.3 0.222060501252839 H E O
E A    41  -63.3 0.240335812502024 H E O
M A    42  -59.8 0.304299401874168 H B O
A A    43  -48.7 0.507155356740111 H B O
T A    44  -63.1 0.24399087475186 H E O
T A    45  -66.0 0.190992472129226 H B O
L A    46  -75.5 0.0173770152619773 H B O
A A    47  -59.8 0.304299401874168 H E O
A A    48  -60.6 0.289679152874821 H E O
L A    49  -37.8 0.706356249356218 C B O
T A    50 -117.3 -0.746530994953919 C B O
L A    51  -40.2 0.662495502358176 H E O
P A    52  -58.1 0.335367430997781 H E O
Q A    53  -61.5 0.273231372750555 H B O
M A    54  -66.2 0.187337409879389 H B O
V A    55  -57.8 0.340850024372536 H E O
K A    56  -70.7 0.105098509258061 H E O
L A    57  -65.9 0.192820003254145 H B O
A A    58  -72.9 0.0648928245098559 H B O
E A    59  -79.6 -0.0575517608596775 C E O
T A    60 -133.3 -1.03893597494086 C E O
N A    61 -106.9 -0.556467757962404 C B O
Q A    62 -120.5 -0.805011990951308 C B O
L A    63  -75.5 0.0173770152619773 C B O
V A    64  -96.5 -0.366404520970889 C B O
C A    65 -134.3 -1.05721128619005 E B O
H A    66  -94.1 -0.322543773972847 E B O
F A    67  -87.3 -0.198271657478395 E B O
R A    68  -38.8 0.688080938107034 C B O
F A    69  -68.4 0.147131725131184 C B O
D A    70  -36.7 0.726459091730321 C E O
S A    71  -22.1 0.993278635968409 C E O
H A    72  -60.1 0.298816808499413 H E O
Q A    73  -77.8 -0.0246562006111461 H E O
T A    74  -72.5 0.0722029490095296 H B O
I A    75  -66.7 0.178199754254797 H B O
T A    76  -65.1 0.207440252253492 H E O
>1Y19	B
Q B   211  -64.3 0.222060501252839 H E O
L B   212  -65.3 0.203785190003655 H B O
N B   213  -75.9 0.0100668907623035 H E O
L B   214  -72.3 0.0758580112593665 H E O
L B   215  -63.1 0.24399087475186 H E O
Y B   216  -62.6 0.253128530376452 H B O
V B   217  -53.0 0.42857151836862 H E O
Q B   218  -66.0 0.190992472129226 H E O
A B   219  -60.7 0.287851621749902 H B O
R B   220  -64.6 0.216577907878084 H B O
D B   221  -57.8 0.340850024372536 H E O
D B   222  -68.2 0.150786787381021 H B O
I B   223  -84.8 -0.152583379355435 H B O
L B   224  -63.7 0.23302568800235 H B O
N B   225  -88.7 -0.223857093227253 C E O
G B   226   96.8 3.1662131434964 C E O
S B   227  -47.6 0.527258199114214 C E O
H B   228 -113.8 -0.682567405581774 C B O
P B   229  -64.8 0.212922845628247 C B O
V B   230 -140.7 -1.17417327818483 C B O
S B   231  -73.1 0.0612377622600193 C E O
F B   232  -65.1 0.207440252253492 H B O
D B   233  -54.5 0.401158551494844 H E O
K B   234  -63.2 0.242163343626942 H E O
A B   235  -62.9 0.247645937001697 H B O
C B   236  -76.0 0.00823935963738523 H B O
E B   237  -67.8 0.158096911880695 H E O
F B   238  -56.8 0.35912533562172 H B O
A B   239  -46.9 0.540050916988643 H B O
G B   240  -59.3 0.31343705749876 H B O
F B   241  -64.6 0.216577907878084 H B O
Q B   242  -61.2 0.27871396612531 H B O
C B   243  -62.2 0.260438654876126 H B O
Q B   244  -51.8 0.450501891867641 H B O
I B   245  -59.3 0.31343705749876 H B O
Q B   246  -80.2 -0.0685169476091881 H E O
F B   247 -116.2 -0.726428152579816 H E O
G B   248   95.5 3.14245523887246 C E O
P B   249  -46.9 0.540050916988643 C E O
H B   250  -66.8 0.176372223129879 C B O
N B   251 -125.8 -0.901871140571984 C E O
E B   252  -51.0 0.465122140866988 C E O
Q B   253  -78.7 -0.0411039807354119 C E O
K B   254 -103.6 -0.496159230840096 C E O
H B   255 -107.9 -0.574743069211588 C B O
K B   256 -117.8 -0.755668650578511 C E O
A B   257  -32.8 0.797732805602139 C E O
G B   258   90.5 3.05107868262654 C E O
F B   259  -63.0 0.245818405876779 C E O
L B   260  -89.4 -0.236649811101682 C B O
D B   261  -94.8 -0.335336491847276 C E O
L B   262  -40.2 0.662495502358176 C B O
K B   263  -65.0 0.20926778337841 C E O
D B   264  -98.2 -0.397472550094502 C E O
F B   265 -122.3 -0.837907551199839 C B O
L B   266 -142.2 -1.2015862450586 C B O
P B   267  -64.9 0.211095314503329 C B O
K B   268  -40.4 0.65884044010834 C E O
E B   269  -52.1 0.445019298492886 C E O
Y B   270 -110.9 -0.62956900295914 C B O
V B   271  -56.5 0.364607928996475 C E O
K B   272  -73.3 0.0575827000101824 C E O
Q B   273  -99.9 -0.428540579218115 C E O
K B   274   52.7 2.36027191740738 C E O
G B   275 -112.2 -0.65332690758308 C B O
E B   276  -59.5 0.309781995248923 H B O
R B   277  -62.8 0.249473468126616 H E O
K B   278  -64.9 0.211095314503329 H E O
I B   279  -70.2 0.114236164882653 H B O
F B   280  -60.4 0.293334215124657 H B O
Q B   281  -73.1 0.0612377622600193 H E O
A B   282  -70.0 0.11789122713249 H B O
H B   283  -63.3 0.240335812502024 H B O
K B   284  -65.1 0.207440252253492 H E O
N B   285  -71.6 0.0886507291337954 C E O
C B   286  -75.8 0.0118944218872221 C B O
G B   287   60.7 2.50647440740085 C E O
Q B   288  -94.4 -0.328026367347603 C E O
M B   289  -46.6 0.545533510363398 C B O
S B   290  -73.3 0.0575827000101824 C E O
E B   291  -59.9 0.302471870749249 H E O
I B   292  -57.4 0.34816014887221 H E O
E B   293  -64.7 0.214750376753166 H E O
A B   294  -62.5 0.254956061501371 H B O
K B   295  -55.6 0.381055709120741 H B O
V B   296  -55.6 0.381055709120741 H B O
R B   297  -64.3 0.222060501252839 H E O
Y B   298  -62.3 0.258611123751208 H B O
V B   299  -55.3 0.386538302495496 H B O
K B   300  -53.8 0.413951269369273 H B O
L B   301  -64.1 0.225715563502676 H B O
A B   302  -63.5 0.236680750252187 H B O
R B   303  -77.9 -0.0264837317360647 H B O
S B   304  -84.3 -0.143445723730843 C E O
L B   305  -81.4 -0.0904473211082091 C B O
K B   306  -55.1 0.390193364745333 C E O
T B   307  -92.8 -0.298785869348908 C B O
Y B   308  -71.7 0.0868231980088769 C E O
G B   309   65.8 2.59967849477169 C E O
V B   310 -109.6 -0.605811098335201 C B O
S B   311  -73.2 0.0594102311351007 E E O
F B   312 -107.5 -0.567432944711914 E B O
F B   313 -137.5 -1.11569228218744 E B O
L B   314  -83.7 -0.132480536981332 E E O
V B   315 -119.9 -0.794046804201797 E B O
K B   316 -133.3 -1.03893597494086 E E O
E B   317 -102.7 -0.479711450715831 E B O
K B   318 -100.8 -0.444988359342381 E E O
M B   319 -128.1 -0.943904356445107 C E O
K B   320  -81.5 -0.0922748522331274 C E O
G B   321   85.5 2.95970212638062 C E O
K B   322 -174.2 -1.78639620503249 C E O
N B   323 -108.0 -0.576570600336506 C E O
K B   324  -81.0 -0.0831371966085353 C E O
L B   325  -93.7 -0.315233649473174 E E O
V B   326  -89.1 -0.231167217726927 E E O
P B   327  -55.4 0.384710771370578 E E O
R B   328 -145.9 -1.26920489668058 E B O
L B   329  -97.6 -0.386507363344992 E B O
L B   330 -108.0 -0.576570600336506 E B O
G B   331 -113.2 -0.671602218832264 E B O
I B   332 -120.9 -0.812322115450982 E B O
T B   333 -127.4 -0.931111638570678 C B O
K B   334  -67.1 0.170889629755124 C E O
E B   335 -141.7 -1.19244858943401 C E O
C B   336 -160.0 -1.52688678529408 E B O
V B   337 -125.4 -0.89456101607231 E B O
M B   338 -132.0 -1.01517807031693 E B O
R B   339 -102.8 -0.481538981840749 E B O
V B   340 -118.5 -0.76846136845294 E B O
D B   341  -61.4 0.275058903875473 C B O
E B   342  -50.4 0.476087327616499 C E O
K B   343 -103.4 -0.49250416859026 C E O
T B   344  -64.9 0.211095314503329 C E O
K B   345   67.4 2.62891899277039 C B O
E B   346  -82.6 -0.11237769460723 C E O
V B   347  -89.1 -0.231167217726927 E E O
I B   348  -67.1 0.170889629755124 E E O
Q B   349 -146.9 -1.28748020792977 E E O
E B   350 -127.0 -0.923801514071005 E E O
W B   351 -121.4 -0.821459771075574 E B O
S B   352  -95.5 -0.348129209721705 E E O
L B   353  -51.1 0.46329460974207 C B O
T B   354  -69.0 0.136166538381674 C E O
N B   355  -90.7 -0.260407715725621 C E O
I B   356  -81.9 -0.0995849767328011 C B O
K B   357  -88.9 -0.22751215547709 C E O
R B   358 -164.1 -1.60181556141574 E E O
W B   359 -146.7 -1.28382514567993 E B O
A B   360 -124.8 -0.883595829322799 E E O
A B   361 -116.3 -0.728255683704734 E E O
S B   362 -111.1 -0.633224065208977 E E O
P B   363  -69.8 0.121546289382327 C E O
K B   364 -131.7 -1.00969547694217 C E O
S B   365 -169.5 -1.70050224216133 E B O
F B   366 -137.9 -1.12300240668711 E B O
T B   367 -129.1 -0.962179667694291 E B O
L B   368 -120.5 -0.805011990951308 E B O
D B   369 -113.9 -0.684394936706693 E B O
F B   370  -94.2 -0.324371305097766 C B O
G B   371   49.1 2.29448079691032 C E O
D B   372  -85.4 -0.163548566104946 C E O
Y B   373 -117.8 -0.755668650578511 C E O
Q B   374 -143.2 -1.21986155630779 C E O
D B   375  -80.5 -0.0739995409839433 C E O
G B   376   71.3 2.70019270664221 C E O
Y B   377  -91.8 -0.280510558099724 C E O
Y B   378 -152.7 -1.39347701317504 E B O
S B   379 -112.5 -0.658809500957835 E E O
V B   380 -144.4 -1.24179192980681 E B O
Q B   381  -93.8 -0.317061180598092 E E O
T B   382 -164.8 -1.61460827929016 C B O
T B   383  -98.8 -0.408437736844012 C E O
E B   384 -113.5 -0.677084812207019 C E O
G B   385  -55.6 0.381055709120741 H B O
E B   386  -72.7 0.0685478867596927 H E O
Q B   387  -59.4 0.311609526373842 H E O
I B   388  -63.5 0.236680750252187 H B O
A B   389  -55.6 0.381055709120741 H B O
Q B   390  -58.7 0.32440224424827 H E O
L B   391  -58.7 0.32440224424827 H B O
I B   392  -66.0 0.190992472129226 H B O
A B   393  -50.8 0.468777203116825 H B O
G B   394  -55.5 0.38288324024566 H E O
Y B   395  -58.3 0.331712368747944 H E O
I B   396  -62.0 0.264093717125963 H B O
D B   397  -59.1 0.317092119748597 H E O
I B   398  -83.1 -0.121515350231822 H E O
>1AVQ	C
D C     4  -50.7 0.470604734241743 H E D
I C     5  -58.9 0.320747181998434 H B D
I C     6  -60.2 0.296989277374494 H B D
L C     7  -66.8 0.176372223129879 H E D
Q C     8  -61.5 0.273231372750555 H E D
R C     9  -81.7 -0.0959299144829643 H E D
T C    10 -118.6 -0.770288899577858 H B D
G C    11   73.7 2.74405345364025 C E D
I C    12 -101.0 -0.448643421592218 C B O
D C    13 -101.4 -0.455953546091891 C E O
V C    14  -49.7 0.488880045490927 C B D
R C    15  -55.1 0.390193364745333 C E D
A C    16  -69.8 0.121546289382327 C E D
V C    17  -83.1 -0.121515350231822 C B D
E C    18 -131.8 -1.01152300806709 C E O
Q C    19  -45.0 0.574774008362093 C E O
G C    20  102.8 3.2758650109915 C E O
D C    21  -34.6 0.764837245353607 C E O
D C    22  -60.6 0.289679152874821 H E O
A C    23  -68.6 0.143476662881348 H B O
W C    24  -42.6 0.618634755360135 H B O
H C    25  -71.5 0.0904782602587137 H E O
K C    26  -62.5 0.254956061501371 H E O
L C    27  -67.7 0.159924443005613 C B O
R C    28 -100.4 -0.437678234842707 C B O
L C    29  -60.9 0.284196559500065 C B O
G C    30   79.1 2.84274013438584 C B O
V C    31  -88.7 -0.223857093227253 C B O
I C    32  -80.2 -0.0685169476091881 E B O
T C    33 -101.6 -0.459608608341728 E B O
A C    34  -58.7 0.32440224424827 C B O
S C    35  -54.9 0.39384842699517 C E O
E C    36 -115.3 -0.70998037245555 C E O
V C    37  -55.3 0.386538302495496 C B O
H C    38  -50.5 0.47425979649158 H E O
N C    39  -60.3 0.295161746249576 H B O
V C    40  -70.8 0.103270978133143 H B O
I C    41  -95.3 -0.344474147471868 H B O
A C    42  -53.9 0.412123738244354 C B O
K C    43 -122.1 -0.834252488950002 C E O
P C    44  -73.5 0.0539276377603455 C B O
R C    45  -40.6 0.655185377858503 C E O
S C    46 -172.8 -1.76081076928364 C E O
G C    47  106.9 3.35079378711316 C E O
K C    48 -113.2 -0.671602218832264 C E O
K C    49  -50.9 0.466949671991906 C E O
W C    50  -61.6 0.271403841625636 C B O
P C    51  -55.6 0.381055709120741 C B O
D C    52  -63.8 0.231198156877431 H E O
M C    53  -66.3 0.185509878754471 H E O
K C    54  -77.3 -0.0155185449865541 H B O
M C    55  -59.7 0.306126932999086 H E O
S C    56  -70.4 0.110581102632816 H E O
Y C    57  -63.2 0.242163343626942 H B O
F C    58  -55.3 0.386538302495496 H B O
H C    59  -65.8 0.194647534379063 H B O
T C    60  -67.0 0.172717160880042 H B O
L C    61  -63.6 0.234853219127268 H B O
L C    62  -52.1 0.445019298492886 H B O
A C    63  -71.3 0.0941333225085506 H B O
E C    64  -61.4 0.275058903875473 H B O
V C    65  -64.1 0.225715563502676 H B O
C C    66  -83.0 -0.119687819106904 H B O
T C    67 -102.0 -0.466918732841402 H B O
G C    68   82.4 2.90304866150815 C E O
V C    69 -134.7 -1.06452141068972 C E O
A C    70 -143.3 -1.22168908743271 C E O
P C    71  -69.8 0.121546289382327 C E O
E C    72  -83.9 -0.136135599231169 C E O
V C    73 -133.9 -1.04990116169038 C E O
N C    74   37.8 2.08796977979454 C E O
A C    75  -52.0 0.446846829617804 H E O
K C    76  -68.3 0.148959256256103 H E O
A C    77  -62.3 0.258611123751208 H E O
L C    78  -59.1 0.317092119748597 H E O
A C    79  -58.8 0.322574713123352 H E O
W C    80  -59.5 0.309781995248923 H B O
G C    81  -65.3 0.203785190003655 H B O
K C    82  -58.1 0.335367430997781 H E O
Q C    83  -57.2 0.351815211122047 H E O
Y C    84 -109.1 -0.596673442710609 H B O
E C    85  -46.3 0.551016103738153 H E O
N C    86  -62.0 0.264093717125963 H E O
D C    87  -68.5 0.145304194006266 H E O
A C    88  -55.9 0.375573115745986 H B O
R C    89  -57.7 0.342677555497454 H B O
T C    90  -54.5 0.401158551494844 H E O
L C    91  -55.9 0.375573115745986 H E O
F C    92  -50.6 0.472432265366662 H B O
E C    93  -62.9 0.247645937001697 H B O
F C    94  -40.2 0.662495502358176 H E O
T C    95  -72.8 0.0667203556347744 H E O
S C    96  -71.3 0.0941333225085506 H B O
G C    97   92.9 3.09493942962458 C E O
V C    98 -108.9 -0.593018380460772 C B O
N C    99  -98.8 -0.408437736844012 C E O
V C   100 -111.6 -0.642361720833569 E B O
T C   101 -134.3 -1.05721128619005 E E O
E C   102  -69.5 0.127028882757082 C E O
S C   103 -133.9 -1.04990116169038 C B O
P C   104  -29.8 0.852558739349691 C E O
I C   105  175.3 4.60082507655735 C B O
I C   106 -132.3 -1.02066066369168 E B O
Y C   107  -94.4 -0.328026367347603 E B O
R C   108  -66.6 0.180027285379716 C B O
D C   109 -158.1 -1.49216369392063 C B O
E C   110  -66.9 0.174544692004961 C E O
S C   111  -63.0 0.245818405876779 C E O
M C   112   65.9 2.60150602589661 C B O
R C   113  -92.0 -0.284165620349561 C B O
T C   114 -142.5 -1.20706883843336 E B O
A C   115 -160.9 -1.54333456541835 E B O
C C   116 -146.6 -1.28199761455501 E B O
S C   117 -123.2 -0.854355331324105 C B O
P C   118  -59.2 0.315264588623678 C B O
D C   119  -73.7 0.0502725755105086 C B O
G C   120 -179.3 -1.87960029240333 E B O
L C   121 -117.4 -0.748358526078837 E B O
C C   122  -85.6 -0.167203628354782 E B O
S C   123  -54.5 0.401158551494844 C E O
D C   124  -93.2 -0.306095993848582 C E O
G C   125   87.6 2.99808028000391 C E O
N C   126 -101.0 -0.448643421592218 C B O
G C   127  -83.0 -0.119687819106904 E B O
L C   128 -126.7 -0.918318920696249 E B O
E C   129 -110.4 -0.620431347334548 E B O
L C   130 -135.6 -1.08096919081399 E B O
K C   131 -100.2 -0.43402317259287 E B O
C C   132 -117.1 -0.742875932704082 C B O
P C   133  -42.2 0.625944879859808 C B O
F C   134  -74.3 0.0393073887609983 C E O
T C   135  -97.5 -0.384679832220073 C B O
S C   136  -59.3 0.31343705749876 H B O
R C   137  -54.8 0.395675958120088 H E O
D C   138  -69.5 0.127028882757082 H E O
F C   139  -54.4 0.402986082619762 H B O
M C   140  -55.1 0.390193364745333 H B O
K C   141  -57.1 0.353642742246965 H E O
F C   142  -68.9 0.137994069506592 H B O
R C   143  -46.9 0.540050916988643 H B O
L C   144  -85.7 -0.169031159479701 H B O
G C   145  -91.0 -0.265890309100376 H E O
G C   146   52.9 2.36392697965722 C B O
F C   147  -34.5 0.766664776478526 C E O
E C   148  -74.7 0.0319972642613245 C E O
A C   149  -82.4 -0.108722632357393 C B O
I C   150  -29.9 0.850731208224773 C B O
K C   151  -81.0 -0.0831371966085353 C E O
S C   152  -42.7 0.616807224235216 H E O
A C   153  -70.6 0.10692604038298 H B O
Y C   154  -75.5 0.0173770152619773 H E O
M C   155  -76.5 -0.000898295987206831 H B O
A C   156  -54.3 0.404813613744681 H B O
Q C   157  -64.2 0.223888032377758 H B O
V C   158  -63.9 0.229370625752513 H B O
Q C   159  -64.2 0.223888032377758 H B O
Y C   160  -58.3 0.331712368747944 H B O
S C   161  -63.3 0.240335812502024 H B O
M C   162  -70.1 0.116063696007572 H B O
W C   163  -65.5 0.200130127753818 H B O
V C   164  -68.3 0.148959256256103 H B O
T C   165  -91.1 -0.267717840225295 H B O
R C   166   61.7 2.52474971865004 C E O
K C   167 -102.7 -0.479711450715831 C E O
N C   168 -105.9 -0.53819244671322 C E O
A C   169 -158.3 -1.49581875617047 E B O
W C   170 -141.2 -1.18331093380942 E B O
Y C   171  -87.3 -0.198271657478395 E B O
F C   172 -120.5 -0.805011990951308 E B O
A C   173 -114.6 -0.697187654581121 E B O
N C   174 -129.8 -0.97497238556872 E B O
Y C   175 -133.2 -1.03710844381595 E B O
D C   176 -141.4 -1.18696599605926 C B O
P C   177  -68.4 0.147131725131184 C E O
R C   178  -83.5 -0.128825474731496 C B O
M C   179  -64.4 0.220232970127921 C B O
K C   180  -65.3 0.203785190003655 C E O
R C   181 -158.4 -1.49764628729539 C E O
E C   182   63.0 2.54850762327398 C E O
G C   183  -69.0 0.136166538381674 C B O
L C   184 -120.9 -0.812322115450982 E B O
H C   185 -142.1 -1.19975871393368 E B O
Y C   186 -154.6 -1.42820010454849 E E O
V C   187 -147.5 -1.29844539467928 E B O
V C   188 -114.5 -0.695360123456203 E E O
I C   189 -112.5 -0.658809500957835 E B O
E C   190  -97.2 -0.379197238845318 E E O
R C   191  -56.2 0.370090522371231 C B O
D C   192 -115.9 -0.720945559205061 C E O
E C   193  -60.5 0.291506683999739 H E O
K C   194  -70.1 0.116063696007572 H E O
Y C   195  -62.4 0.256783592626289 H B O
M C   196  -49.5 0.492535107740764 H B O
A C   197  -62.8 0.249473468126616 H E O
S C   198  -64.7 0.214750376753166 H E O
F C   199  -56.4 0.366435460121394 H B O
D C   200  -60.5 0.291506683999739 H E O
E C   201  -90.6 -0.258580184600703 H E O
I C   202  -82.6 -0.11237769460723 H B O
V C   203  -47.5 0.529085730239132 H B O
P C   204  -61.2 0.27871396612531 H E O
E C   205  -65.0 0.20926778337841 H E O
F C   206  -58.8 0.322574713123352 H B O
I C   207  -60.3 0.295161746249576 H B O
E C   208  -62.0 0.264093717125963 H E O
K C   209  -62.8 0.249473468126616 H E O
M C   210  -56.5 0.364607928996475 H B O
D C   211  -67.3 0.167234567505287 H E O
E C   212  -57.8 0.340850024372536 H E O
A C   213  -61.9 0.265921248250881 H B O
L C   214  -55.7 0.379228177995823 H B O
A C   215  -61.7 0.269576310500718 H E O
E C   216  -59.8 0.304299401874168 H E O
I C   217 -103.7 -0.497986761965015 H B O
G C   218   93.2 3.10042202299934 C E O
F C   219 -122.1 -0.834252488950002 C B O
V C   220 -137.2 -1.11020968881268 C E O
F C   221  -49.8 0.487052514366009 C B O
G C   222  107.4 3.35993144273775 C E O
E C   223  -53.7 0.415778800494191 C E O
Q C   224  -58.8 0.322574713123352 C B D
>1BH8	B
E B   115  -58.6 0.326229775373189 H E D
E B   116  -76.1 0.00641182851246692 H E D
Q B   117  -64.2 0.223888032377758 H B D
L B   118  -67.1 0.170889629755124 H B O
N B   119  -75.2 0.0228596086367325 H E O
R B   120  -86.2 -0.178168815104293 H B O
Y B   121  -79.6 -0.0575517608596775 H B O
E B   122  -70.9 0.101443447008224 H E O
M B   123  -70.2 0.114236164882653 H E O
Y B   124  -57.1 0.353642742246965 H B O
R B   125  -36.3 0.733769216229995 H E O
R B   126  -94.1 -0.322543773972847 H E O
S B   127  -59.3 0.31343705749876 C E O
A B   128 -170.9 -1.72608767791019 C E O
F B   129  -82.0 -0.101412507857719 C B O
P B   130  -65.8 0.194647534379063 C E O
K B   131  -54.3 0.404813613744681 H E O
A B   132  -47.3 0.532740792488969 H E O
A B   133  -79.1 -0.0484141052350854 H B O
I B   134  -77.9 -0.0264837317360647 H B O
K B   135  -70.9 0.101443447008224 H E O
R B   136  -62.5 0.254956061501371 H E O
L B   137  -73.3 0.0575827000101824 H B O
I B   138  -69.6 0.125201351632164 H B O
Q B   139  -71.6 0.0886507291337954 H E O
S B   140  -89.4 -0.236649811101682 H E O
I B   141 -142.7 -1.21072390068319 H B O
T B   142  -64.6 0.216577907878084 H E O
G B   143   83.7 2.92680656613209 C E O
T B   144 -138.9 -1.1412777179363 C E O
S B   145  -69.3 0.130683945006919 C E O
V B   146 -131.4 -1.00421288356741 C B O
S B   147  -62.4 0.256783592626289 C E O
Q B   148  -70.8 0.103270978133143 H E O
N B   149  -62.4 0.256783592626289 H E O
V B   150  -56.8 0.35912533562172 H B O
V B   151  -77.5 -0.0191736072363909 H B O
I B   152  -60.5 0.291506683999739 H B O
A B   153  -52.8 0.432226580618457 H B O
M B   154  -60.0 0.300644339624331 H B O
S B   155  -80.2 -0.0685169476091881 H B O
G B   156  -74.0 0.0447899821357534 H B O
I B   157  -54.2 0.406641144869599 H B O
S B   158  -75.0 0.0265146708865693 H B O
K B   159  -64.7 0.214750376753166 H B O
V B   160  -54.2 0.406641144869599 H B O
F B   161  -55.9 0.375573115745986 H B O
V B   162  -61.8 0.2677487793758 H B O
G B   163  -48.6 0.50898288786503 H B O
E B   164  -56.6 0.362780397871557 H E O
V B   165  -70.1 0.116063696007572 H B O
V B   166  -50.6 0.472432265366662 H B O
E B   167  -60.4 0.293334215124657 H E O
E B   168  -64.8 0.212922845628247 H E O
A B   169  -52.8 0.432226580618457 H B O
L B   170  -67.0 0.172717160880042 H E O
D B   171  -59.8 0.304299401874168 H E O
V B   172  -64.0 0.227543094627595 H B O
C B   173  -32.5 0.803215398976894 H B O
E B   174  -72.7 0.0685478867596927 H E D
K B   175  -69.8 0.121546289382327 H E D
W B   176  -80.0 -0.0648618853593512 C B D
G B   177   88.6 3.01635559125309 C E D
E B   178  -33.9 0.777629963228036 C E D
M B   179 -136.6 -1.09924450206317 C E D
P B   180  -63.7 0.23302568800235 C E D
P B   181  -58.0 0.337194962122699 C E D
L B   182  -64.2 0.223888032377758 C B D
Q B   183  -95.2 -0.34264661634695 C E O
P B   184  -51.1 0.46329460974207 H B O
K B   185  -72.8 0.0667203556347744 H E O
H B   186  -78.4 -0.0356213873606568 H B O
M B   187  -65.3 0.203785190003655 H B O
R B   188  -78.0 -0.028311262860983 H E O
E B   189  -69.8 0.121546289382327 H E O
A B   190  -92.5 -0.293303275974153 H B O
V B   191  -57.3 0.349987679997128 H B O
R B   192  -61.5 0.273231372750555 H E O
R B   193  -58.0 0.337194962122699 H E O
L B   194  -70.8 0.103270978133143 H B O
K B   195  -89.2 -0.232994748851845 H E O
S B   196  -65.9 0.192820003254145 H E O
K B   197  -81.2 -0.0867922588583722 C E O
G B   198   53.8 2.38037475978148 C E O
Q B   199 -142.1 -1.19975871393368 C E O
>2BJF	A
G A     4  -98.1 -0.395645018969584 E B O
L A     5 -146.1 -1.27285995893042 E B O
A A     6 -119.7 -0.790391741951961 E B O
L A     7 -148.3 -1.31306564367863 E B O
E A     8  -92.8 -0.298785869348908 E E O
T A     9  -80.4 -0.072172009859025 C B O
K A    10  -58.5 0.328057306498107 C E O
D A    11  -92.3 -0.289648213724316 C E O
G A    12   90.2 3.04559608925178 C E O
L A    13  -85.4 -0.163548566104946 C E O
H A    14 -114.4 -0.693532592331285 E B O
L A    15  -98.9 -0.410265267968931 E B O
F A    16 -144.8 -1.24910205430648 E B O
G A    17 -175.7 -1.81380917190627 E B O
R A    18 -162.8 -1.5780576567918 E B O
N A    19  -83.7 -0.132480536981332 E B O
M A    20  -99.5 -0.421230454718441 E B O
D A    21 -107.1 -0.560122820212241 E B O
I A    22 -144.3 -1.23996439868189 E B O
E A    23 -100.1 -0.432195641467952 C E O
Y A    24 -139.7 -1.15589796693564 C B O
S A    25  -96.9 -0.373714645470563 C E O
F A    26 -109.1 -0.596673442710609 C B O
N A    27   47.5 2.26524029891162 C E O
Q A    28  -74.9 0.0283422020114876 C B O
S A    29 -144.7 -1.24727452318156 E E O
I A    30  -87.2 -0.196444126353477 E B O
I A    31 -108.8 -0.591190849335854 E B O
F A    32 -108.7 -0.589363318210935 E B O
I A    33 -121.2 -0.817804708825737 E B O
P A    34  -74.4 0.0374798576360797 C B O
R A    35  -64.0 0.227543094627595 C B O
N A    36   57.1 2.44068328690379 C E O
F A    37  -99.9 -0.428540579218115 C B O
K A    38  -87.2 -0.196444126353477 E E O
C A    39  -97.3 -0.381024769970236 E B O
V A    40 -114.6 -0.697187654581121 E E O
N A    41  -84.0 -0.137963130356088 C E O
K A    42  -70.7 0.105098509258061 C E O
S A    43  -74.1 0.0429624510108351 C E O
N A    44 -115.7 -0.717290496955224 C E O
K A    45   64.0 2.56678293452316 C E O
K A    46  -69.8 0.121546289382327 C E O
E A    47 -124.5 -0.878113235948044 E E O
L A    48 -139.7 -1.15589796693564 E B O
T A    49 -110.2 -0.616776285084711 E E O
T A    50  -66.8 0.176372223129879 C B O
K A    51  -88.5 -0.220202030977416 C E O
Y A    52 -110.0 -0.613121222834875 C B O
A A    53  -68.3 0.148959256256103 C B O
V A    54 -128.1 -0.943904356445107 E B O
L A    55 -137.9 -1.12300240668711 E B O
G A    56 -179.5 -1.88325535465317 E B O
M A    57  -82.5 -0.110550163482312 E B O
G A    58 -169.7 -1.70415730441117 E B O
T A    59 -144.4 -1.24179192980681 E B O
I A    60 -102.9 -0.483366512965668 E B O
F A    61 -109.1 -0.596673442710609 E B O
D A    62   52.3 2.35296179290771 C E O
D A    63   74.3 2.75501864038976 C E O
Y A    64 -118.0 -0.759323712828348 E B O
P A    65  -78.1 -0.0301387939859013 E B O
T A    66 -136.6 -1.09924450206317 E B O
F A    67 -111.4 -0.638706658583732 E B O
A A    68  -95.7 -0.351784271971542 E B O
D A    69 -164.6 -1.61095321704033 E B O
G A    70 -175.7 -1.81380917190627 E B O
M A    71 -142.8 -1.21255143180811 E B O
N A    72 -111.1 -0.633224065208977 E B O
E A    73  -64.3 0.222060501252839 C B O
K A    74  -93.8 -0.317061180598092 C B O
G A    75   91.1 3.06204386937605 C B O
L A    76  -90.9 -0.264062777975458 C B O
G A    77 -120.6 -0.806839522076226 E B O
C A    78 -147.1 -1.29113527017961 E B O
A A    79 -132.1 -1.01700560144184 E B O
G A    80 -100.2 -0.43402317259287 E B O
L A    81 -121.5 -0.823287302200492 E B O
N A    82  -57.2 0.351815211122047 E B O
F A    83 -148.8 -1.32220329930322 C B O
P A    84  -73.1 0.0612377622600193 C B O
V A    85 -115.7 -0.717290496955224 C B O
Y A    86   82.3 2.90122113038323 C B O
V A    87  -77.7 -0.0228286694862278 C B O
S A    88 -153.3 -1.40444219992455 C E O
Y A    89 -100.7 -0.443160828217462 C B O
S A    90  -72.9 0.0648928245098559 C E O
K A    91  -74.0 0.0447899821357534 C E O
E A    92 -141.2 -1.18331093380942 C E O
D A    93  -57.2 0.351815211122047 C E O
I A    94  -98.5 -0.402955143469257 C E O
E A    95  -56.0 0.373745584621067 C E O
G A    96   89.4 3.03097584025244 C E O
K A    97 -104.2 -0.507124417589607 C E O
T A    98  -82.9 -0.117860287981985 E E O
N A    99  -90.0 -0.247614997851192 E B O
I A   100 -121.3 -0.819632239950655 E B O
P A   101  -62.6 0.253128530376452 E B O
V A   102  -51.7 0.452329422992559 C B O
Y A   103  -62.1 0.262266186001044 C B O
N A   104 -103.5 -0.494331699715178 C B O
F A   105  -58.2 0.333539899872862 H B O
L A   106  -60.1 0.298816808499413 H B O
L A   107  -63.2 0.242163343626942 H B O
W A   108  -59.5 0.309781995248923 H B O
V A   109  -64.9 0.211095314503329 H B O
L A   110  -72.6 0.0703754178846113 H B O
A A   111  -72.4 0.0740304801344479 H B O
N A   112 -107.5 -0.567432944711914 H B O
F A   113 -123.8 -0.865320518073615 C B O
S A   114 -106.1 -0.541847508963056 C E O
S A   115 -150.1 -1.34596120392716 C B O
V A   116  -60.0 0.300644339624331 H B O
E A   117  -59.8 0.304299401874168 H E O
E A   118  -63.4 0.238508281377105 H E O
V A   119  -65.1 0.207440252253492 H B O
K A   120  -53.3 0.423088924993865 H B O
E A   121  -65.0 0.20926778337841 H E O
A A   122  -69.1 0.134339007256756 H B O
L A   123  -82.0 -0.101412507857719 H B O
K A   124  -55.4 0.384710771370578 C E O
N A   125 -112.7 -0.662464563207672 C E O
A A   126  -91.1 -0.267717840225295 E B O
N A   127 -144.7 -1.24727452318156 E E O
I A   128  -96.9 -0.373714645470563 E B O
V A   129 -112.2 -0.65332690758308 E B O
D A   130  -81.9 -0.0995849767328011 C B O
I A   131  -89.9 -0.245787466726274 C B O
P A   132  -63.9 0.229370625752513 C E O
I A   133  -65.9 0.192820003254145 C B O
S A   134 -160.6 -1.53785197204359 C E O
E A   135   56.7 2.43337316240412 C E O
N A   136 -123.3 -0.856182862449023 C E O
I A   137  -61.3 0.276886435000392 C E O
P A   138  -59.2 0.315264588623678 C E O
N A   139  -74.2 0.0411349198859166 C E O
T A   140  -61.2 0.27871396612531 C B O
T A   141  -72.7 0.0685478867596927 C B O
L A   142 -137.3 -1.1120372199376 E B O
H A   143 -130.8 -0.993247696817904 E B O
W A   144 -126.5 -0.914663858446413 E B O
M A   145 -110.7 -0.625913940709304 E B O
I A   146 -126.2 -0.909181265071657 E B O
S A   147 -147.1 -1.29113527017961 E B O
D A   148 -138.3 -1.13031253118679 C B O
I A   149  -73.6 0.0521001066354272 C E O
T A   150  -85.5 -0.165376097229864 C E O
G A   151   89.6 3.03463090250227 C E O
K A   152  -81.3 -0.0886197899832905 C E O
S A   153 -130.4 -0.985937572318231 E B O
I A   154 -128.9 -0.958524605444454 E B O
V A   155 -122.1 -0.834252488950002 E B O
V A   156 -112.8 -0.66429209433259 E B O
E A   157 -135.9 -1.08645178418874 E B O
Q A   158  -98.1 -0.395645018969584 E B O
T A   159 -111.4 -0.638706658583732 C B O
K A   160  -66.3 0.185509878754471 C E O
E A   161  -83.3 -0.125170412481659 C E O
K A   162 -166.7 -1.64933137066361 C E O
L A   163  -85.7 -0.169031159479701 E B O
N A   164  -86.4 -0.18182387735413 E E O
V A   165 -124.2 -0.872630642573289 E B O
F A   166  -96.6 -0.368232052095807 E B O
D A   167  -72.0 0.0813406046341217 E E O
N A   168 -103.0 -0.485194044090586 C B O
N A   169  -95.3 -0.344474147471868 C E O
I A   170  -95.4 -0.346301678596787 C B O
G A   171   82.7 2.9085312548829 C B O
V A   172 -139.6 -1.15407043581072 E B O
L A   173 -153.4 -1.40626973104947 E B O
T A   174 -124.6 -0.879940767072963 C B O
N A   175 -127.3 -0.92928410744576 C B O
S A   176  -65.6 0.1983025966289 C B O
P A   177  -75.5 0.0173770152619773 C B O
T A   178  -62.9 0.247645937001697 C E O
F A   179  -60.1 0.298816808499413 H B O
D A   180  -62.3 0.258611123751208 H E O
W A   181  -64.7 0.214750376753166 H E O
H A   182  -64.5 0.218405439003003 H B O
V A   183  -60.2 0.296989277374494 H B O
A A   184  -68.0 0.154441849630858 H E O
N A   185  -65.2 0.205612721128574 H B O
L A   186  -57.7 0.342677555497454 H B O
N A   187  -59.4 0.311609526373842 C E O
Q A   188  -72.4 0.0740304801344479 C E O
Y A   189 -112.0 -0.649671845333243 C B O
V A   190  -60.1 0.298816808499413 C B O
G A   191  -84.3 -0.143445723730843 C E O
L A   192  -70.6 0.10692604038298 C B O
R A   193 -137.7 -1.11934734443727 C B O
Y A   194  -82.1 -0.103240038982638 C E O
N A   195  -78.3 -0.0337938562357382 C E O
Q A   196  -55.4 0.384710771370578 C E O
V A   197 -102.5 -0.476056388465994 C B O
P A   198  -76.1 0.00641182851246692 C E O
E A   199 -153.7 -1.41175232442422 E E O
F A   200 -148.2 -1.31123811255371 E E O
K A   201  -87.5 -0.201926719728232 E E O
L A   202  -96.1 -0.359094396471215 E B O
G A   203   60.9 2.51012946965069 C E O
D A   204  -82.5 -0.110550163482312 C E O
Q A   205 -111.0 -0.631396534084059 E B O
S A   206  -86.0 -0.174513752854456 E E O
L A   207 -101.3 -0.454126014966973 E B D
T A   208 -123.8 -0.865320518073615 E E D
A A   209  -58.1 0.335367430997781 C B D
L A   210  -92.5 -0.293303275974153 C B D
G A   211 -168.6 -1.68405446203706 C E D
Q A   212  -70.6 0.10692604038298 C E D
G A   213  110.4 3.4147573764853 C B D
T A   214  -66.5 0.181854816504634 C B D
G A   215  -70.5 0.108753571507898 C B D
L A   216  -99.7 -0.424885516968278 C B D
V A   217  -55.4 0.384710771370578 C B D
G A   218  111.8 3.44034281223416 C B D
L A   219  -63.0 0.245818405876779 C B D
P A   220  -72.1 0.0795130735092034 C B D
G A   221 -109.3 -0.600328504960446 C B D
D A   222  -80.8 -0.0794821343586985 C B O
F A   223 -109.9 -0.611293691709956 C B O
T A   224  -66.0 0.190992472129226 C E O
P A   225  -54.1 0.408468675994517 H B O
A A   226  -63.6 0.234853219127268 H B O
S A   227  -66.2 0.187337409879389 H B O
R A   228  -65.0 0.20926778337841 H B O
F A   229  -58.5 0.328057306498107 H B O
I A   230  -58.7 0.32440224424827 H B O
R A   231  -60.7 0.287851621749902 H B O
V A   232  -64.7 0.214750376753166 H B O
A A   233  -61.1 0.280541497250228 H B O
F A   234  -79.0 -0.0465865741101671 H B O
L A   235  -62.3 0.258611123751208 H B O
R A   236  -64.5 0.218405439003003 H B O
D A   237  -56.9 0.357297804496802 H E O
A A   238  -62.4 0.256783592626289 H B O
M A   239  -67.9 0.156269380755776 H B O
I A   240  -68.3 0.148959256256103 H E O
K A   241  -63.3 0.240335812502024 H E O
N A   242 -100.8 -0.444988359342381 H E O
D A   243 -143.1 -1.21803402518287 H E O
K A   244  -53.3 0.423088924993865 C E O
D A   245  -77.3 -0.0155185449865541 C E O
S A   246 -112.5 -0.658809500957835 C E O
I A   247  -67.5 0.16357950525545 C E O
D A   248 -140.1 -1.16320809143532 C B O
L A   249  -49.6 0.490707576615846 H B O
I A   250  -65.3 0.203785190003655 H B O
E A   251  -61.1 0.280541497250228 H B O
F A   252  -55.4 0.384710771370578 H B O
F A   253  -69.8 0.121546289382327 H B O
H A   254  -60.2 0.296989277374494 H B O
I A   255  -62.3 0.258611123751208 H B O
L A   256  -68.7 0.141649131756429 H B O
N A   257  -56.6 0.362780397871557 H B O
N A   258  -65.0 0.20926778337841 C B O
V A   259 -110.0 -0.613121222834875 C B O
A A   260  -74.7 0.0319972642613245 C E O
M A   261  -81.4 -0.0904473211082091 C B O
V A   262 -116.2 -0.726428152579816 C B O
R A   263  -50.1 0.481569920991254 C E O
G A   264  104.8 3.31241563348987 C B O
S A   265  -99.0 -0.412092799093849 C B O
T A   266 -116.8 -0.737393339329326 C E O
R A   267  -95.5 -0.348129209721705 C E O
T A   268  -74.1 0.0429624510108351 C E O
V A   269  -65.0 0.20926778337841 C E O
E A   270  -86.9 -0.190961532978722 C E O
E A   271   62.0 2.53023231202479 C E O
K A   272 -120.7 -0.808667053201145 C E O
S A   273  -81.3 -0.0886197899832905 C B O
D A   274  -77.3 -0.0155185449865541 C E O
L A   275 -127.3 -0.92928410744576 E B O
T A   276  -76.1 0.00641182851246692 E B O
Q A   277  -66.7 0.178199754254797 E B O
Y A   278 -150.1 -1.34596120392716 E B O
T A   279 -127.7 -0.936594231945433 E B O
S A   280 -109.0 -0.59484591158569 E B O
C A   281 -143.6 -1.22717168080746 E B O
M A   282 -100.4 -0.437678234842707 E B O
C A   283  -86.7 -0.187306470728885 E B O
L A   284  -62.4 0.256783592626289 C B O
E A   285  -63.5 0.236680750252187 C E O
K A   286  -89.3 -0.234822279976763 C E O
G A   287   69.1 2.659987021894 C B O
I A   288 -103.7 -0.497986761965015 E B O
Y A   289  -95.2 -0.34264661634695 E B O
Y A   290  -99.6 -0.42305798584336 E B O
Y A   291 -158.9 -1.50678394291998 E B O
N A   292 -130.0 -0.978627447818557 E B O
T A   293 -130.5 -0.987765103443149 E B O
Y A   294  -57.3 0.349987679997128 C B O
E A   295  -78.6 -0.0392764496104934 C E O
N A   296 -126.8 -0.920146451821168 C B O
N A   297  -81.2 -0.0867922588583722 C E O
Q A   298  -65.8 0.194647534379063 C B O
I A   299  -72.3 0.0758580112593665 C B O
N A   300 -105.9 -0.53819244671322 E B O
A A   301 -123.4 -0.858010393573942 E B O
I A   302 -124.0 -0.868975580323452 E B O
D A   303  -99.4 -0.419402923593523 E E O
M A   304  -65.0 0.20926778337841 C B O
N A   305  -75.1 0.024687139761651 C E O
K A   306  -82.5 -0.110550163482312 C E O
E A   307  -82.1 -0.103240038982638 C E O
N A   308  -79.7 -0.059379291984596 C E O
L A   309  -68.1 0.15261431850594 C B O
D A   310  -98.4 -0.401127612344339 C E O
G A   311  -69.3 0.130683945006919 C E O
N A   312 -117.9 -0.757496181703429 C E O
E A   313 -136.1 -1.09010684643858 C E O
I A   314  -69.7 0.123373820507245 C B O
K A   315 -117.8 -0.755668650578511 E B O
T A   316 -116.5 -0.731910745954571 E E O
Y A   317 -122.1 -0.834252488950002 E B O
K A   318  -68.5 0.145304194006266 E E O
Y A   319  -62.7 0.251300999251534 C B O
N A   320  -88.9 -0.22751215547709 C E O
K A   321 -120.1 -0.797701866451634 C E O
T A   322 -118.7 -0.772116430702776 C E O
L A   323  -54.6 0.399331020369925 C B O
S A   324 -105.2 -0.525399728838791 C E O
I A   325 -109.6 -0.605811098335201 C B D
N A   326  -88.9 -0.22751215547709 C E D
H A   327  -85.2 -0.159893503855109 C E D
>1MHD	A
V A    12  -61.9 0.265921248250881 H B O
K A    13  -56.4 0.366435460121394 H E O
R A    14  -68.5 0.145304194006266 H E O
L A    15  -56.4 0.366435460121394 H B O
L A    16  -61.3 0.276886435000392 H B O
G A    17  -45.6 0.563808821612582 H B O
W A    18  -82.7 -0.114205225732148 C B O
K A    19   79.6 2.85187779001043 C E D
K A    20  -46.3 0.551016103738153 C E D
G A    21  164.4 4.40162418394125 C E D
E A    22  -92.7 -0.296958338223989 C E D
Q A    23  133.3 3.83326200409162 C E D
N A    24  -78.7 -0.0411039807354119 C E D
G A    25  116.5 3.52623677510533 C E D
Q A    26  -58.5 0.328057306498107 H E D
E A    27  -65.4 0.201957658878737 H E D
E A    28  -57.9 0.339022493247618 H E D
K A    29  -69.9 0.119718758257408 H E D
W A    30  -67.5 0.16357950525545 H B D
C A    31  -62.6 0.253128530376452 H B D
E A    32  -73.9 0.0466175132606718 H E D
K A    33  -68.9 0.137994069506592 H E D
A A    34  -63.7 0.23302568800235 H B D
V A    35  -81.6 -0.0941023833580457 H B O
K A    36  -61.2 0.27871396612531 H E O
S A    37  -56.4 0.366435460121394 H E O
L A    38  -56.8 0.35912533562172 H B O
V A    39  -63.4 0.238508281377105 H B O
K A    40  -61.9 0.265921248250881 H E O
K A    41  -67.6 0.161751974130532 H E O
L A    42  -63.0 0.245818405876779 H B O
K A    43  -55.7 0.379228177995823 H E O
K A    44  -54.0 0.410296207119436 H E O
T A    45 -118.2 -0.762978775078184 H E O
G A    46   56.0 2.42058044452969 C E O
Q A    47 -132.1 -1.01700560144184 C E O
L A    48  -56.8 0.35912533562172 H B O
D A    49  -76.7 -0.00455335823704371 H E O
E A    50  -67.6 0.161751974130532 H E O
L A    51  -74.1 0.0429624510108351 H B O
E A    52  -50.7 0.470604734241743 H E O
K A    53  -63.7 0.23302568800235 H E O
A A    54  -53.3 0.423088924993865 H B O
I A    55  -66.4 0.183682347629553 H B O
T A    56  -74.4 0.0374798576360797 H E O
T A    57  -71.2 0.0959608536334689 H E O
Q A    58   61.2 2.51561206302545 C E O
N A    59  -76.2 0.00458429738754835 C E O
V A    60  -57.8 0.340850024372536 C E O
N A    61  -93.7 -0.315233649473174 C B  O
T A    62 -101.9 -0.465091201716483 C B  O
K A    63  -64.0 0.227543094627595 C B  O
A A    64  -82.2 -0.105067570107556 C B  O
I A    65  -87.4 -0.200099188603314 C B O
T A    66 -112.5 -0.658809500957835 E B O
I A    67 -128.5 -0.951214480944781 E B O
P A    68  -61.3 0.276886435000392 E E O
R A    69  -88.1 -0.212891906477742 C B O
S A    70 -115.6 -0.715462965830306 C E O
L A    71  -44.4 0.585739195111603 C B O
D A    72  -80.4 -0.072172009859025 C E O
G A    73   82.5 2.90487619263307 C B O
R A    74  -91.5 -0.275027964724969 C E O
L A    75 -131.9 -1.01335053919201 E B O
Q A    76 -115.1 -0.706325310205713 E E O
V A    77 -133.2 -1.03710844381595 E B O
S A    78   64.7 2.57957565239759 C E O
H A    79  154.1 4.21338847807465 C E O
R A    80 -122.4 -0.839735082324758 E E O
K A    81 -113.6 -0.678912343331937 E E O
G A    82 -171.9 -1.74436298915937 E B O
L A    83  -85.3 -0.161721034980027 C B O
P A    84  -44.0 0.593049319611277 H B O
H A    85  -59.9 0.302471870749249 H B O
V A    86  -80.2 -0.0685169476091881 H B O
I A    87  -58.6 0.326229775373189 H B O
Y A    88  -86.7 -0.187306470728885 H B O
C A    89  -65.0 0.20926778337841 H B O
R A    90  -65.0 0.20926778337841 H B O
L A    91  -76.7 -0.00455335823704371 H B O
W A    92 -126.2 -0.909181265071657 H B O
R A    93 -143.0 -1.21620649405795 C B O
W A    94 -121.2 -0.817804708825737 C B O
P A    95  -60.5 0.291506683999739 C E O
D A    96  -81.9 -0.0995849767328011 C E O
L A    97  -35.0 0.757527120853934 C B O
H A    98  -81.6 -0.0941023833580457 C E O
S A    99 -143.1 -1.21803402518287 C E O
H A   100  -80.1 -0.0666894164842695 C E O
H A   101 -100.7 -0.443160828217462 C E O
E A   102  -82.0 -0.101412507857719 C B O
L A   103 -129.8 -0.97497238556872 E B O
R A   104 -164.8 -1.61460827929016 E E O
A A   105  -61.9 0.265921248250881 E E O
M A   106 -117.8 -0.755668650578511 C B  O
E A   107   68.2 2.64353924176973 C B  O
L A   108  -94.5 -0.329853898472521 C B  O
A A   109  -91.7 -0.278683026974805 C B  O
E A   110  -72.9 0.0648928245098559 C E O
F A   111 -101.1 -0.450470952717136 C B O
A A   112  -75.7 0.0137219530121404 C B O
F A   113   62.2 2.53388737427463 C B O
N A   114 -106.5 -0.54915763346273 C E O
M A   115  -89.2 -0.232994748851845 C E O
K A   116   37.9 2.08979731091946 C E O
K A   117  -74.5 0.0356523265111614 C E O
D A   118  -74.2 0.0411349198859166 C E O
E A   119 -116.7 -0.735565808204408 E E O
V A   120 -128.5 -0.951214480944781 E B O
C A   121  -81.3 -0.0886197899832905 E B O
V A   122 -102.7 -0.479711450715831 C B O
N A   123  -60.9 0.284196559500065 C B O
P A   124  -59.9 0.302471870749249 C B O
Y A   125  -91.2 -0.269545371350213 C B O
H A   126 -110.3 -0.61860381620963 C B O
Y A   127 -127.8 -0.938421763070352 E B O
Q A   128 -127.7 -0.936594231945433 E E O
R A   129  -87.5 -0.201926719728232 E E O
V A   130  -98.6 -0.404782674594176 C B O
>2LIS	A
V A     6 -106.8 -0.554640226837485 C B D
E A     7  -80.9 -0.081309665483617 C E D
P A     8  -70.8 0.103270978133143 C E O
K A     9  -92.8 -0.298785869348908 C E O
F A    10  -82.1 -0.103240038982638 C E O
L A    11 -152.0 -1.38068429530061 C B O
N A    12  -53.4 0.421261393868946 C E O
K A    13  -54.1 0.408468675994517 H E O
A A    14  -63.6 0.234853219127268 H E O
F A    15  -70.9 0.101443447008224 H B O
E A    16  -55.1 0.390193364745333 H B O
V A    17  -61.3 0.276886435000392 H B O
A A    18  -58.1 0.335367430997781 H B O
L A    19  -58.6 0.326229775373189 H B O
K A    20  -67.4 0.165407036380368 H B O
V A    21  -59.2 0.315264588623678 H B O
Q A    22  -75.0 0.0265146708865693 H B O
I A    23  -66.0 0.190992472129226 H B O
I A    24  -61.1 0.280541497250228 H B O
A A    25  -61.5 0.273231372750555 H E O
G A    26  -69.6 0.125201351632164 H B O
F A    27  -61.5 0.273231372750555 H B O
D A    28  -64.0 0.227543094627595 H B O
R A    29  -59.0 0.318919650873515 H E O
G A    30  -70.1 0.116063696007572 H E O
L A    31  -61.8 0.2677487793758 H B O
V A    32  -57.9 0.339022493247618 H B O
K A    33  -63.9 0.229370625752513 H E O
W A    34  -71.0 0.0996159158833058 H B O
L A    35  -69.6 0.125201351632164 H B O
R A    36  -55.4 0.384710771370578 H E O
V A    37  -84.3 -0.143445723730843 H E O
H A    38 -108.2 -0.580225662586343 H E O
G A    39  -57.3 0.349987679997128 C E O
R A    40  -73.5 0.0539276377603455 C E O
T A    41  -97.8 -0.390162425594828 C E O
L A    42 -117.9 -0.757496181703429 C B O
S A    43  -76.5 -0.000898295987206831 C E O
T A    44  -56.0 0.373745584621067 H E O
V A    45  -71.0 0.0996159158833058 H B O
Q A    46  -64.1 0.225715563502676 H B O
K A    47  -64.0 0.227543094627595 H E O
K A    48  -63.3 0.240335812502024 H E O
A A    49  -59.0 0.318919650873515 H B O
L A    50  -66.7 0.178199754254797 H B O
Y A    51  -60.5 0.291506683999739 H B O
F A    52  -61.8 0.2677487793758 H B O
V A    53  -52.7 0.434054111743375 H B O
N A    54  -56.1 0.371918053496149 H B O
R A    55  -68.4 0.147131725131184 H B O
R A    56  -67.9 0.156269380755776 H B O
Y A    57  -62.4 0.256783592626289 H B O
M A    58  -57.9 0.339022493247618 H B O
Q A    59  -60.5 0.291506683999739 H B O
T A    60  -81.0 -0.0831371966085353 H E O
H A    61 -101.7 -0.461436139466647 H B O
W A    62  -52.7 0.434054111743375 H B O
A A    63  -62.6 0.253128530376452 H B O
N A    64  -62.8 0.249473468126616 H B O
Y A    65  -65.7 0.196475065503982 H B O
M A    66  -58.7 0.32440224424827 H B O
L A    67  -59.4 0.311609526373842 H E O
W A    68  -69.2 0.132511476131837 H B O
I A    69  -56.9 0.357297804496802 H B O
N A    70  -66.4 0.183682347629553 H E O
K A    71  -67.3 0.167234567505287 H E O
K A    72  -66.5 0.181854816504634 H E O
I A    73  -63.5 0.236680750252187 H B O
D A    74  -63.6 0.234853219127268 H E O
A A    75  -82.2 -0.105067570107556 C E O
L A    76  -71.1 0.0977883847583875 C B O
G A    77   78.1 2.82446482313666 C E O
R A    78 -167.6 -1.66577915078788 C B O
T A    79  -53.2 0.424916456118783 C E O
P A    80  -78.0 -0.028311262860983 C B O
V A    81 -130.6 -0.989592634568067 C E O
V A    82  -58.3 0.331712368747944 H B O
G A    83  -58.8 0.322574713123352 H E O
D A    84  -65.9 0.192820003254145 H B O
Y A    85  -71.7 0.0868231980088769 H B O
T A    86  -57.1 0.353642742246965 H E O
R A    87  -63.5 0.236680750252187 H E O
L A    88  -67.6 0.161751974130532 H B O
G A    89  -64.0 0.227543094627595 H B O
A A    90  -64.0 0.227543094627595 H E O
E A    91  -63.3 0.240335812502024 H E O
I A    92  -58.8 0.322574713123352 H B O
G A    93  -55.2 0.388365833620415 H B O
R A    94  -90.5 -0.256752653475784 H E O
R A    95  -82.6 -0.11237769460723 H E O
I A    96  -78.2 -0.0319663251108199 C B O
D A    97  -89.3 -0.234822279976763 C E O
M A    98  -61.9 0.265921248250881 C B O
A A    99  -56.3 0.368262991246312 H E O
Y A   100  -59.6 0.307954464124005 H B O
F A   101  -73.4 0.0557551688852638 H B O
Y A   102  -56.8 0.35912533562172 H B O
D A   103  -60.2 0.296989277374494 H E O
F A   104  -57.6 0.344505086622373 H B O
L A   105  -59.9 0.302471870749249 H B O
K A   106  -70.5 0.108753571507898 H E O
D A   107  -68.9 0.137994069506592 H E O
K A   108  -95.3 -0.344474147471868 C E O
N A   109   58.7 2.46992378490248 C E O
M A   110 -120.8 -0.810494584326063 C B O
I A   111  -63.0 0.245818405876779 C B O
P A   112  -58.1 0.335367430997781 C B O
K A   113  -57.2 0.351815211122047 C E O
Y A   114  -84.1 -0.139790661481006 C B O
L A   115 -122.0 -0.832424957825084 C E O
P A   116  -50.3 0.477914858741417 H E O
Y A   117  -63.9 0.229370625752513 H B O
M A   118  -68.5 0.145304194006266 H B O
E A   119  -61.3 0.276886435000392 H E O
E A   120  -60.4 0.293334215124657 H E O
I A   121  -64.5 0.218405439003003 H B O
N A   122  -64.4 0.220232970127921 H B O
R A   123  -81.5 -0.0922748522331274 H E O
M A   124  -60.5 0.291506683999739 C E O
R A   125  -61.8 0.2677487793758 C E O
P A   126  -46.0 0.556498697112909 C B O
A A   127  -55.4 0.384710771370578 C E O
D A   128  -99.1 -0.413920330218768 C E O
V A   129  -65.4 0.201957658878737 C B O
P A   130  -74.0 0.0447899821357534 C E O
V A   131 -128.7 -0.954869543194617 C B O
K A   132 -121.9 -0.830597426700166 C E O
>1NCN	A
K A     2 -110.2 -0.616776285084711 E E O
I A     3 -111.8 -0.646016783083406 E B O
Q A     4 -130.4 -0.985937572318231 E B O
A A     5 -139.9 -1.15955302918548 E B O
Y A     6 -109.8 -0.609466160585038 E B O
F A     7  -47.1 0.536395854738806 C B O
N A     8   62.9 2.54668009214906 C E O
E A     9 -107.6 -0.569260475836833 C E O
T A    10 -129.4 -0.967662261069047 C E O
A A    11 -144.7 -1.24727452318156 E B O
D A    12 -109.5 -0.603983567210283 E B  O
L A    13  -88.0 -0.211064375352824 E B  O
P A    14  -73.8 0.0484450443855903 E B  O
A A    15  -88.9 -0.22751215547709 C B  O
Q A    16   50.1 2.3127561081595 C E O
F A    17 -112.8 -0.66429209433259 C B O
A A    18  -67.3 0.167234567505287 C E O
N A    19   67.8 2.63622911727006 C E O
S A    20  -62.9 0.247645937001697 C E O
Q A    21  -66.7 0.178199754254797 C E O
N A    22   50.1 2.3127561081595 C E O
Q A    23  -87.2 -0.196444126353477 C B O
S A    24 -112.5 -0.658809500957835 C E O
L A    25  -53.1 0.426743987243701 C B O
S A    26  -64.4 0.220232970127921 C E O
E A    27 -108.3 -0.582053193711262 C E O
L A    28 -117.1 -0.742875932704082 E B O
V A    29 -124.3 -0.874458173698207 E B O
V A    30 -105.5 -0.530882322213546 E B O
F A    31 -120.4 -0.80318445982639 E B O
W A    32 -138.9 -1.1412777179363 E B O
Q A    33 -133.3 -1.03893597494086 E B O
D A    34  -85.5 -0.165376097229864 E E O
Q A    35  -56.9 0.357297804496802 C E O
E A    36  -98.9 -0.410265267968931 C E O
N A    37   55.7 2.41509785115493 C E O
L A    38  -89.9 -0.245787466726274 C B O
V A    39  -78.2 -0.0319663251108199 E B O
L A    40  -97.8 -0.390162425594828 E B O
N A    41 -151.8 -1.37702923305077 E B O
E A    42 -142.9 -1.21437896293303 E B O
V A    43 -119.8 -0.792219273076879 E B O
Y A    44  -79.2 -0.050241636360004 E E O
L A    45   42.2 2.16838114929095 C E O
G A    46   97.8 3.18448845474558 C E O
K A    47 -114.4 -0.693532592331285 E E O
E A    48  -69.8 0.121546289382327 E E O
K A    49 -121.2 -0.817804708825737 C E O
F A    50  -95.6 -0.349956740846623 C E O
D A    51  -84.5 -0.14710078598068 C E D
S A    52 -120.7 -0.808667053201145 C E D
V A    53  -66.3 0.185509878754471 C B D
H A    54  -74.0 0.0447899821357534 C E O
S A    55  -52.3 0.441364236243049 C E O
K A    56  -53.3 0.423088924993865 C E O
Y A    57 -117.8 -0.755668650578511 C B O
M A    58  -50.6 0.472432265366662 C E O
G A    59   88.5 3.01452806012817 C E O
R A    60 -104.1 -0.505296886464688 C B O
T A    61 -118.8 -0.773943961827695 E B O
S A    62 -162.4 -1.57074753229212 E E O
F A    63  -97.1 -0.377369707720399 E B O
D A    64 -113.1 -0.669774687707345 E E O
S A    65  -63.2 0.242163343626942 C E O
D A    66  -57.1 0.353642742246965 C E O
S A    67 -104.7 -0.516262073214199 C E O
W A    68   55.7 2.41509785115493 C B O
T A    69 -139.9 -1.15955302918548 E B O
L A    70 -102.6 -0.477883919590912 E B O
R A    71 -105.3 -0.527227259963709 E B O
L A    72  -99.2 -0.415747861343686 E B O
H A    73  -94.6 -0.331681429597439 C B O
N A    74   49.8 2.30727351478475 C E O
L A    75  -57.1 0.353642742246965 C B O
Q A    76 -118.5 -0.76846136845294 C E O
I A    77  -59.0 0.318919650873515 C B O
K A    78  -74.1 0.0429624510108351 C E O
D A    79  -75.4 0.0192045463868956 C B O
K A    80  -57.7 0.342677555497454 C E O
G A    81  143.5 4.0196701788333 E B O
L A    82 -102.7 -0.479711450715831 E B  O
Y A    83 -121.2 -0.817804708825737 E B  O
Q A    84 -137.1 -1.10838215768776 E B  O
A A    85 -101.7 -0.461436139466647 E B  O
I A    86 -130.0 -0.978627447818557 E B O
I A    87 -116.1 -0.724600621454898 E B O
H A    88 -106.4 -0.547330102337812 E B O
H A    89 -101.4 -0.455953546091891 E E O
K A    90  -82.5 -0.110550163482312 E E O
K A    91  -95.1 -0.340819085222031 C E O
P A    92  -53.0 0.42857151836862 C E O
T A    93  -59.9 0.302471870749249 C E O
G A    94 -137.6 -1.11751981331236 C B O
M A    95 -131.6 -1.00786794581725 E E O
I A    96 -136.0 -1.08827931531366 E B O
R A    97  -76.9 -0.00820842048688058 E B O
I A    98 -117.8 -0.755668650578511 E B O
H A    99 -163.0 -1.58171271904163 E B O
Q A   100 -159.6 -1.51957666079441 E B O
M A   101 -161.6 -1.55612728329277 E B O
N A   102 -115.1 -0.706325310205713 E E O
S A   103 -133.9 -1.04990116169038 E B O
E A   104 -107.0 -0.558295289087322 E E O
L A   105 -100.2 -0.43402317259287 E B O
S A   106 -109.2 -0.598500973835527 E B O
V A   107 -112.1 -0.651499376458161 E B O
>1LV3	A
E A     3  -60.7 0.287851621749902 C E D
T A     4 -100.7 -0.443160828217462 C E D
I A     5  -77.2 -0.0136910138616358 C B D
T A     6 -120.4 -0.80318445982639 E E D
V A     7  -85.3 -0.161721034980027 E B D
N A     8  -91.4 -0.27320043360005 E E D
C A     9  -66.7 0.178199754254797 C B D
P A    10  -76.3 0.00275676626263004 C E O
T A    11  -81.2 -0.0867922588583722 C E O
C A    12 -110.8 -0.627741471834222 C B O
G A    13   93.2 3.10042202299934 C E O
K A    14 -140.1 -1.16320809143532 C E O
T A    15  -70.6 0.10692604038298 E E O
V A    16 -116.9 -0.739220870454245 E B O
V A    17  -53.1 0.426743987243701 E E O
W A    18 -112.1 -0.651499376458161 C B O
G A    19  116.8 3.53171936848008 C E O
E A    20 -158.9 -1.50678394291998 C E O
I A    21 -120.3 -0.801356928701471 C E O
S A    22  -93.5 -0.311578587223337 C B O
P A    23  -78.3 -0.0337938562357382 C E O
F A    24 -114.0 -0.686222467831611 C B O
R A    25  -51.7 0.452329422992559 C B O
P A    26  -77.7 -0.0228286694862278 C B O
F A    27   68.0 2.6398841795199 C B O
C A    28  -90.3 -0.253097591225948 C B O
S A    29 -133.8 -1.04807363056546 C B O
K A    30  -72.4 0.0740304801344479 H E O
R A    31  -58.8 0.322574713123352 H B O
C A    32  -66.9 0.174544692004961 H B O
Q A    33  -58.1 0.335367430997781 H E O
L A    34  -62.8 0.249473468126616 H E O
I A    35  -49.5 0.492535107740764 H B O
D A    36  -59.2 0.315264588623678 H B O
L A    37  -64.0 0.227543094627595 H B O
G A    38  111.7 3.43851528110924 C B O
E A    39 -126.1 -0.907353733946739 C E O
W A    40 -137.4 -1.11386475106252 C B O
A A    41 -100.5 -0.439505765967626 C B O
A A    42 -162.7 -1.57623012566688 C E O
E A    43   54.9 2.40047760215559 C E O
E A    44 -167.7 -1.6676066819128 C E O
K A    45 -138.5 -1.13396759343662 C E O
R A    46  -95.4 -0.346301678596787 C E O
I A    47 -118.6 -0.770288899577858 C B D
P A    48  -75.3 0.0210320775118142 C E D
S A    49  -64.3 0.222060501252839 C E D
S A    50  -58.1 0.335367430997781 C E D
G A    51  159.8 4.317557752195 C E D
D A    52 -128.4 -0.949386949819862 C E D
L A    53 -126.7 -0.918318920696249 C E D
S A    54   53.7 2.37854722865656 C E D
E A    55  -83.4 -0.126997943606577 C E D
S A    56   67.3 2.62709146164547 C E D
D A    57 -136.8 -1.10289956431301 C E D
D A    58   66.6 2.61429874377104 C E D
W A    59 -100.6 -0.441333297092544 C B D
S A    60  -67.3 0.167234567505287 C E D
E A    61  -68.0 0.154441849630858 C E D
E A    62 -124.8 -0.883595829322799 C E D
P A    63  -76.1 0.00641182851246692 C E D
>1UG1	A
S A     3  -71.7 0.0868231980088769 H E D
G A     4  -45.1 0.572946477237174 H E D
S A     5  -41.1 0.646047722233911 H E D
S A     6  -40.9 0.649702784483748 H E D
G A     7  -49.4 0.494362638865683 H E D
A A     8  -76.3 0.00275676626263004 H E D
S A     9  -76.0 0.00823935963738523 H E D
L A    10  -46.4 0.549188572613235 H B D
L A    11  -62.0 0.264093717125963 H B D
A A    12  -83.5 -0.128825474731496 H E D
R A    13  -56.5 0.364607928996475 H E D
Y A    14 -114.5 -0.695360123456203 C B D
P A    15  -75.0 0.0265146708865693 C E O
P A    16  -74.9 0.0283422020114876 C E O
E A    17  -73.9 0.0466175132606718 C E O
K A    18 -130.4 -0.985937572318231 C E O
L A    19  -94.9 -0.337164022972195 E B O
F A    20 -129.2 -0.964007198819209 E B O
Q A    21 -104.8 -0.518089604339117 E E O
A A    22  -83.8 -0.134308068106251 E B O
E A    23  -66.1 0.189164941004308 C E O
R A    24 -141.5 -1.18879352718417 C E O
N A    25  -61.9 0.265921248250881 C E O
F A    26  -86.0 -0.174513752854456 C B O
N A    27 -110.6 -0.624086409584385 C E O
A A    28  -49.6 0.490707576615846 C B O
A A    29 -104.5 -0.512607010964362 C E O
Q A    30 -113.8 -0.682567405581774 C E O
D A    31  -77.1 -0.0118634827367172 C E O
L A    32  -82.7 -0.114205225732148 C B O
D A    33  -88.8 -0.225684624352171 C E O
V A    34 -150.0 -1.34413367280224 C B O
S A    35  -60.8 0.286024090624984 C E O
L A    36 -134.9 -1.06817647293956 C B O
L A    37 -126.2 -0.909181265071657 C E O
E A    38  -53.6 0.417606331619109 C E O
G A    39  -95.6 -0.349956740846623 C B O
D A    40  -81.3 -0.0886197899832905 C E O
L A    41 -112.7 -0.662464563207672 E B O
V A    42 -138.1 -1.12665746893695 E B O
G A    43 -121.7 -0.826942364450329 E B O
V A    44  -39.6 0.673460689107687 E B O
I A    45 -108.4 -0.58388072483618 E B O
K A    46 -133.9 -1.04990116169038 E E O
K A    47  -97.0 -0.375542176595481 C E O
K A    48 -154.6 -1.42820010454849 C E O
D A    49 -162.6 -1.57440259454196 C B O
P A    50  -75.0 0.0265146708865693 C E O
M A    51 -164.1 -1.60181556141574 C E O
G A    52  112.8 3.45861812348335 C E O
S A    53 -160.5 -1.53602444091867 C E O
Q A    54  -86.4 -0.18182387735413 C E O
N A    55  -65.4 0.201957658878737 C E O
R A    56 -100.1 -0.432195641467952 E B O
W A    57 -118.5 -0.76846136845294 E B O
L A    58  -99.3 -0.417575392468605 E B O
I A    59 -126.4 -0.912836327321494 E B O
D A    60 -118.4 -0.766633837328021 E B O
N A    61  -92.4 -0.291475744849234 C E O
G A    62   51.6 2.34016907503328 C E O
V A    63 -143.2 -1.21986155630779 C E O
T A    64 -149.0 -1.32585836155306 C E O
K A    65 -112.4 -0.656981969832917 E E O
G A    66 -129.2 -0.964007198819209 E B O
F A    67 -116.1 -0.724600621454898 E B O
V A    68 -140.6 -1.17234574705991 E B O
Y A    69  -87.4 -0.200099188603314 E B O
S A    70  -40.2 0.662495502358176 C B O
S A    71  -54.3 0.404813613744681 C B O
F A    72  -71.8 0.0849956668839586 C B O
L A    73 -101.8 -0.463263670591565 E B O
K A    74 -146.4 -1.27834255230518 E E O
P A    75  -75.0 0.0265146708865693 E B O
Y A    76  -60.5 0.291506683999739 C B O
N A    77 -159.0 -1.5086114740449 C B O
P A    78  -75.0 0.0265146708865693 C E D
R A    79  -63.2 0.242163343626942 C E D
R A    80   77.2 2.80801704301239 C E D
S A    81   41.2 2.15010583804176 C E D
H A    82 -174.7 -1.79553386065709 C E D
S A    83 -153.4 -1.40626973104947 C E D
D A    84 -157.4 -1.4793709760462 C E D
A A    85 -135.1 -1.0718315351894 C E D
S A    86 -164.6 -1.61095321704033 C E D
S A    87 -147.3 -1.29479033242944 C E D
G A    88 -150.3 -1.34961626617699 C B D
P A    89  -75.0 0.0265146708865693 C E D
S A    90 -105.3 -0.527227259963709 C E D
>2CRQ	A
S A     3 -151.2 -1.36606404630126 C E D
G A     4  165.4 4.41989949519043 C E D
S A     5 -134.4 -1.05903881731497 C E D
S A     6  -60.5 0.291506683999739 C E D
G A     7  138.5 3.92829362258738 C E D
P A     8  -69.8 0.121546289382327 C E D
K A     9 -138.0 -1.12482993781203 C E D
T A    10  -68.5 0.145304194006266 C E D
G A    11   96.3 3.15707548787181 C E D
P A    12  -69.7 0.123373820507245 C E D
T A    13  -88.0 -0.211064375352824 C E D
M A    14 -135.9 -1.08645178418874 C B D
T A    15 -129.7 -0.973144854443801 E E D
K A    16 -111.7 -0.644189251958488 E E D
E A    17 -145.2 -1.25641217880616 E E D
L A    18 -136.4 -1.09558943981334 E B D
V A    19 -132.6 -1.02614325706644 E E O
F A    20 -157.4 -1.4793709760462 E B O
S A    21  -97.0 -0.375542176595481 E E O
S A    22  -67.0 0.172717160880042 C E O
N A    23  -48.4 0.512637950114867 C E O
I A    24  -34.0 0.775802432103118 C B O
G A    25  -95.5 -0.348129209721705 C B O
Q A    26  -64.6 0.216577907878084 H E O
H A    27  -56.0 0.373745584621067 H E O
D A    28  -70.4 0.110581102632816 H E O
L A    29  -42.7 0.616807224235216 H B O
D A    30  -50.4 0.476087327616499 H E O
T A    31  -72.0 0.0813406046341217 H E O
K A    32  -49.0 0.501672763365356 H E O
S A    33  -61.0 0.282369028375147 H B O
K A    34  -42.9 0.613152161985379 H E O
Q A    35  -58.7 0.32440224424827 H B O
I A    36  -56.1 0.371918053496149 H B O
Q A    37  -50.1 0.481569920991254 H E O
Q A    38  -48.6 0.50898288786503 H E O
W A    39  -66.5 0.181854816504634 H B O
I A    40  -42.0 0.629599942109645 H B O
E A    41  -45.6 0.563808821612582 H E O
K A    42  -85.1 -0.15806597273019 C E O
K A    43   50.9 2.32737635715885 C E O
Y A    44  -90.1 -0.249442528976111 C E O
H A    45  -73.4 0.0557551688852638 E E O
V A    46  -96.4 -0.364576989845971 E B O
Q A    47 -102.4 -0.474228857341075 E E O
V A    48  -97.8 -0.390162425594828 E B O
T A    49 -143.9 -1.23265427418222 E B O
I A    50  -88.7 -0.223857093227253 E B O
K A    51 -107.9 -0.574743069211588 E E O
R A    52 -113.9 -0.684394936706693 C E O
R A    53  -64.2 0.223888032377758 C E O
K A    54  -62.0 0.264093717125963 C E D
D A    55   59.6 2.48637156502675 C E D
A A    56  -38.1 0.700873655981463 C B D
E A    57  -76.5 -0.000898295987206831 C E D
Q A    58 -146.6 -1.28199761455501 C E D
S A    59  -89.8 -0.243959935601355 C E D
E A    60  -57.3 0.349987679997128 H E D
E A    61  -47.5 0.529085730239132 H E D
E A    62  -71.6 0.0886507291337954 H E D
T A    63  -64.8 0.212922845628247 H B D
E A    64  -74.2 0.0411349198859166 H E D
E A    65  -52.3 0.441364236243049 H E D
I A    66  -35.2 0.753872058604097 H B O
F A    67  -47.4 0.530913261364051 H B O
N A    68  -56.4 0.366435460121394 H E O
Q A    69  -50.5 0.47425979649158 H E O
I A    70  -83.7 -0.132480536981332 H B O
L A    71  -65.9 0.192820003254145 H B O
Q A    72  -69.3 0.130683945006919 C E O
T A    73  -98.3 -0.39930008121942 C E O
M A    74 -127.5 -0.932939169695597 C B O
P A    75  -69.7 0.123373820507245 C E O
D A    76 -115.9 -0.720945559205061 C E O
I A    77 -127.0 -0.923801514071005 C B O
A A    78 -144.1 -1.23630933643205 C B O
T A    79 -147.1 -1.29113527017961 E B O
F A    80  -65.4 0.201957658878737 E B O
S A    81  -46.2 0.552843634863072 E B O
S A    82 -132.2 -1.01883313256676 E B O
R A    83  -40.1 0.664323033483095 E E O
P A    84  -69.7 0.123373820507245 E B O
K A    85 -135.8 -1.08462425306382 E E D
A A    86  -79.4 -0.0538966986098409 E B D
I A    87 -108.9 -0.593018380460772 E B D
R A    88   59.0 2.47540637827724 C E D
G A    89   91.5 3.06935399387572 C E D
G A    90  104.8 3.31241563348987 C B O
T A    91  -54.6 0.399331020369925 C E O
A A    92 -146.0 -1.2710324278055 E B O
S A    93 -135.7 -1.08279672193891 E B O
M A    94 -125.7 -0.900043609447065 E B O
C A    95 -157.9 -1.48850863167079 E B O
V A    96 -135.8 -1.08462425306382 E B O
F A    97 -120.6 -0.806839522076226 E B O
R A    98 -130.7 -0.991420165692986 E B D
H A    99  -86.5 -0.183651408479048 C B D
L A   100  -66.7 0.178199754254797 C B D
S A   101  -53.1 0.426743987243701 C B D
K A   102  -85.2 -0.159893503855109 C E D
K A   103  -72.8 0.0667203556347744 C E D
E A   104 -131.9 -1.01335053919201 C E D
E A   105 -133.5 -1.0425910371907 C E D
K A   106  -99.4 -0.419402923593523 C E D
S A   107 -132.5 -1.02431572594152 C E D
G A   108   99.6 3.21738401499412 C E D
P A   109  -69.7 0.123373820507245 C E D
S A   110  -55.0 0.392020895870252 C E D
>1BSH	A
T A     3 -152.7 -1.39347701317504 C E O
Y A     4 -159.6 -1.51957666079441 E B O
H A     5  -99.4 -0.419402923593523 E E O
L A     6 -114.7 -0.69901518570604 E B O
D A     7 -150.3 -1.34961626617699 E B O
V A     8 -100.1 -0.432195641467952 E B O
V A     9 -152.8 -1.39530454429995 E B O
S A    10 -141.2 -1.18331093380942 C B O
A A    11   61.8 2.52657724977496 C B O
E A    12   55.2 2.40596019553034 C E O
Q A    13 -147.4 -1.29661786355436 C E O
Q A    14 -137.8 -1.12117487556219 C E O
M A    15  -79.7 -0.059379291984596 C B O
F A    16 -135.2 -1.07365906631431 E B O
S A    17 -152.8 -1.39530454429995 E E O
G A    18  158.9 4.30110997207073 E E O
L A    19  -56.6 0.362780397871557 E E O
V A    20 -168.4 -1.68039939978723 E B O
E A    21  -66.5 0.181854816504634 C E O
K A    22 -173.0 -1.76446583153347 C E O
I A    23  -98.3 -0.39930008121942 C B O
Q A    24 -174.1 -1.78456867390758 C B O
V A    25 -116.5 -0.731910745954571 E B O
T A    26 -129.1 -0.962179667694291 E E O
G A    27 -129.4 -0.967662261069047 C B O
S A    28  -45.6 0.563808821612582 C E O
E A    29 -114.3 -0.691705061206366 C E O
G A    30  136.0 3.88260534446442 C B O
E A    31 -152.1 -1.38251182642553 C B O
L A    32 -121.8 -0.828769895575247 C B O
G A    33  -99.5 -0.421230454718441 C B O
I A    34 -149.6 -1.33682354830257 C B O
Y A    35 -151.6 -1.37337417080093 C B O
P A    36  -73.2 0.0594102311351007 C B O
G A    37  138.3 3.92463856033754 C E O
H A    38  -87.1 -0.194616595228558 C B O
A A    39   59.0 2.47540637827724 C B O
P A    40  -78.8 -0.0429315118603302 C B O
L A    41 -100.3 -0.435850703717789 C B O
L A    42 -171.2 -1.73157027128494 C B O
T A    43 -114.6 -0.697187654581121 C B O
A A    44 -104.4 -0.510779479839444 C B O
I A    45 -109.1 -0.596673442710609 C B O
K A    46   55.5 2.4114427889051 C E O
P A    47  -79.7 -0.059379291984596 C B O
G A    48  116.1 3.51892665060565 E B O
M A    49 -102.9 -0.483366512965668 E B O
I A    50 -150.9 -1.36058145292651 E B O
R A    51 -119.7 -0.790391741951961 E B O
I A    52 -157.2 -1.47571591379636 E B O
V A    53 -142.6 -1.20889636955828 C B O
K A    54  -68.7 0.141649131756429 C B O
Q A    55  -54.3 0.404813613744681 C E O
H A    56 -105.4 -0.529054791088628 C E O
G A    57 -108.4 -0.58388072483618 C E O
H A    58  -84.8 -0.152583379355435 C E O
E A    59 -179.6 -1.88508288577809 C E O
E A    60 -138.2 -1.12848500006187 E B O
F A    61 -128.7 -0.954869543194617 E B O
I A    62 -100.5 -0.439505765967626 E B O
Y A    63 -175.5 -1.81015410965643 E B O
L A    64 -139.1 -1.14493278018613 E B O
S A    65 -139.8 -1.15772549806056 C B O
G A    66 -135.8 -1.08462425306382 C B O
G A    67  178.3 4.65565101030491 E B O
I A    68 -101.6 -0.459608608341728 E B O
L A    69 -148.6 -1.31854823705338 E B O
E A    70 -163.7 -1.59450543691606 E B O
V A    71  -99.5 -0.421230454718441 E B O
Q A    72 -117.5 -0.750186057203755 C E O
P A    73  -79.1 -0.0484141052350854 C E O
G A    74  128.2 3.74005791672078 C E O
N A    75 -159.4 -1.51592159854457 C E O
V A    76  -99.2 -0.415747861343686 E B O
T A    77 -164.1 -1.60181556141574 E B O
V A    78 -140.8 -1.17600080930975 E B O
L A    79 -131.6 -1.00786794581725 E B O
A A    80 -148.3 -1.31306564367863 E B O
D A    81  -96.9 -0.373714645470563 C B O
T A    82 -105.1 -0.523572197713872 C B O
A A    83 -134.0 -1.05172869281529 C B O
I A    84 -101.6 -0.459608608341728 C E O
R A    85 -119.7 -0.790391741951961 C E O
G A    86  -44.5 0.583911663986685 C B O
Q A    87  162.3 4.36324603031796 C E O
D A    88   40.7 2.14096818241717 C E O
L A    89   43.2 2.18665646054013 C B O
D A    90  -49.5 0.492535107740764 C E O
E A    91 -141.3 -1.18513846493434 C E O
A A    92  -82.7 -0.114205225732148 C E O
R A    93  -76.6 -0.00272582711212514 C E O
A A    94  -89.0 -0.229339686602008 C B O
M A    95  -66.4 0.183682347629553 C E O
E A    96  -73.7 0.0502725755105086 C E O
A A    97  -68.0 0.154441849630858 H B O
K A    98  -61.2 0.27871396612531 H B D
R A    99  -89.9 -0.245787466726274 H E D
K A   100  -75.7 0.0137219530121404 H E D
A A   101  -86.9 -0.190961532978722 C B D
E A   102  -68.9 0.137994069506592 H B D
E A   103  -49.5 0.492535107740764 H E D
H A   104  -86.7 -0.187306470728885 H B D
I A   105  -79.0 -0.0465865741101671 H B D
S A   106 -101.1 -0.450470952717136 C E D
S A   107  -91.4 -0.27320043360005 C E D
S A   108 -104.1 -0.505296886464688 C E D
H A   109 -146.6 -1.28199761455501 C E D
G A   110  156.0 4.2481115694481 C E D
D A   111  -81.1 -0.0849647277334536 C E D
V A   112 -119.4 -0.784909148577205 C E D
D A   113  -67.8 0.158096911880695 H E D
Y A   114  -65.3 0.203785190003655 H B D
A A   115  -58.9 0.320747181998434 H E D
Q A   116  -77.1 -0.0118634827367172 H E D
A A   117  -79.3 -0.0520691674849223 H B D
S A   118  -62.0 0.264093717125963 H E D
A A   119  -75.9 0.0100668907623035 H E O
E A   120  -85.5 -0.165376097229864 H B O
L A   121  -90.4 -0.254925122350866 H B O
A A   122  -61.8 0.2677487793758 H E O
K A   123  -87.1 -0.194616595228558 C E O
A A   124  -80.8 -0.0794821343586985 C B O
I A   125  -75.9 0.0100668907623035 C B O
A A   126  -64.8 0.212922845628247 H E O
Q A   127  -81.4 -0.0904473211082091 H B O
L A   128  -78.7 -0.0411039807354119 H B O
R A   129  -74.2 0.0411349198859166 H E O
V A   130  -70.4 0.110581102632816 H B O
I A   131  -78.2 -0.0319663251108199 H B O
E A   132  -74.7 0.0319972642613245 H E O
L A   133  -90.5 -0.256752653475784 C E O
T A   134  -89.1 -0.231167217726927 C B O
K A   135  -71.5 0.0904782602587137 C E D
K A   136  -91.3 -0.271372902475132 C E D
>1JLI	_
A A    16  -57.7 0.342677555497454 H B  O
S A    17  -67.0 0.172717160880042 H E D
I A    18  -68.5 0.145304194006266 H E D
M A    19  -62.6 0.253128530376452 H B O
I A    20  -87.1 -0.194616595228558 H B O
D A    21  -59.4 0.311609526373842 H E O
E A    22  -73.5 0.0539276377603455 H E O
I A    23  -68.9 0.137994069506592 H B O
I A    24  -56.3 0.368262991246312 H B O
H A    25  -66.2 0.187337409879389 H E O
H A    26  -86.6 -0.185478939603966 H E O
L A    27 -113.2 -0.671602218832264 C B O
K A    28 -158.4 -1.49764628729539 C E O
R A    29 -149.6 -1.33682354830257 C E D
P A    30  -78.3 -0.0337938562357382 C E D
P A    31  -77.6 -0.0210011383613093 C E D
N A    32 -151.8 -1.37702923305077 C E D
P A    33  -76.7 -0.00455335823704371 C E D
L A    34 -123.3 -0.856182862449023 C E D
L A    35 -109.5 -0.603983567210283 C E D
D A    36  -76.5 -0.000898295987206831 C E D
P A    37  -74.9 0.0283422020114876 C B D
N A    38  -54.0 0.410296207119436 C E D
N A    39 -177.0 -1.83756707653021 C E D
L A    40 -110.3 -0.61860381620963 C B D
N A    41 -105.8 -0.536364915588301 C E D
S A    42  -66.2 0.187337409879389 H E D
E A    43  -66.0 0.190992472129226 H E D
D A    44  -60.9 0.284196559500065 H E D
M A    45  -61.4 0.275058903875473 H E D
D A    46  -58.1 0.335367430997781 H E D
I A    47  -67.6 0.161751974130532 H E D
L A    48  -53.9 0.412123738244354 H B D
M A    49  -87.8 -0.207409313102987 H E O
E A    50  -59.6 0.307954464124005 C E O
R A    51  -50.3 0.477914858741417 C E O
N A    52  -70.2 0.114236164882653 C B O
L A    53  -89.5 -0.2384773422266 C B O
R A    54  -77.0 -0.0100359516117989 H B O
T A    55  -55.7 0.379228177995823 H E O
P A    56  -61.8 0.2677487793758 H B O
N A    57  -68.3 0.148959256256103 H B O
L A    58  -62.0 0.264093717125963 H B O
L A    59  -65.8 0.194647534379063 H E O
A A    60  -78.2 -0.0319663251108199 H B O
F A    61  -89.1 -0.231167217726927 H B O
V A    62  -84.5 -0.14710078598068 H B O
R A    63  -76.9 -0.00820842048688058 H E O
A A    64  -66.4 0.183682347629553 H B O
V A    65  -61.7 0.269576310500718 H B O
K A    66  -65.9 0.192820003254145 H E O
H A    67  -89.2 -0.232994748851845 H E O
L A    68  -88.8 -0.225684624352171 C B O
E A    69  -56.6 0.362780397871557 C E O
N A    70   72.7 2.72577814239106 C E O
A A    71 -128.2 -0.945731887570025 C E O
S A    72  -60.9 0.284196559500065 H E O
A A    73  -55.7 0.379228177995823 H E O
I A    74  -70.7 0.105098509258061 H B O
E A    75  -55.9 0.375573115745986 H E O
S A    76  -69.6 0.125201351632164 H E O
I A    77  -69.9 0.119718758257408 H B O
L A    78  -48.0 0.51994807461454 H B O
K A    79  -57.2 0.351815211122047 H E O
N A    80  -77.7 -0.0228286694862278 H E O
L A    81  -87.0 -0.19278906410364 H B  O
L A    82  -53.0 0.42857151836862 C B  O
P A    83  -75.7 0.0137219530121404 C B  O
A A    84  -89.6 -0.240304873351519 C B  O
L A    85 -105.2 -0.525399728838791 C B O
P A    86  -76.9 -0.00820842048688058 C B O
L A    87 -133.1 -1.03528091269103 C B O
A A    88  -47.8 0.523603136864377 C B O
T A    89 -124.3 -0.874458173698207 C E O
A A    90    2.8 1.44833388607309 C E O
A A    91 -177.2 -1.84122213878005 C E O
P A    92  -77.7 -0.0228286694862278 C E O
T A    93 -150.5 -1.35327132842683 C E O
R A    94 -129.0 -0.960352136569373 C E O
H A    95  -62.6 0.253128530376452 C E O
P A    96  -78.2 -0.0319663251108199 C B O
I A    97  -67.9 0.156269380755776 C B O
H A    98 -156.5 -1.46292319592194 C E O
I A    99  -87.2 -0.196444126353477 C B O
K A   100 -119.5 -0.786736679702124 C E O
D A   101  -55.1 0.390193364745333 C E O
G A   102  132.8 3.82412434846703 C E O
D A   103  -99.6 -0.42305798584336 C E O
W A   104  -58.6 0.326229775373189 H B O
N A   105  -68.6 0.143476662881348 H E O
E A   106  -63.9 0.229370625752513 H E O
F A   107  -66.2 0.187337409879389 H B O
R A   108  -67.0 0.172717160880042 H B O
R A   109  -68.9 0.137994069506592 H E O
K A   110  -64.7 0.214750376753166 H B O
L A   111  -66.2 0.187337409879389 H B O
T A   112  -54.8 0.395675958120088 H E O
F A   113  -59.8 0.304299401874168 H E O
Y A   114  -68.1 0.15261431850594 H B O
L A   115  -41.3 0.642392659984074 H B O
K A   116  -66.5 0.181854816504634 H E O
T A   117  -57.2 0.351815211122047 H B O
L A   118  -67.2 0.169062098630205 H B O
E A   119  -60.3 0.295161746249576 H E O
N A   120  -72.2 0.0776855423842848 H E O
A A   121  -89.3 -0.234822279976763 H E O
Q A   122  -75.7 0.0137219530121404 H E D
A A   123 -123.6 -0.861665455823778 C E D
>1JM1	A
D A    51  -91.6 -0.276855495849887 C E D
G A    52  -83.9 -0.136135599231169 C B D
L A    53  -90.0 -0.247614997851192 C E O
A A    54   52.4 2.35478932403263 C E D
G A    55   95.6 3.14428276999738 C E D
F A    56  -73.7 0.0502725755105086 C B O
P A    57  -75.3 0.0210320775118142 C B O
R A    58  -98.7 -0.406610205719094 C E O
Y A    59 -119.8 -0.792219273076879 E E O
K A    60  -75.9 0.0100668907623035 E E O
V A    61  -81.4 -0.0904473211082091 E B O
A A    62 -171.5 -1.7370528646597 E B O
N A    63  -83.5 -0.128825474731496 E B O
I A    64  -52.3 0.441364236243049 H B O
Q A    65  -69.9 0.119718758257408 H E O
Q A    66  -66.0 0.190992472129226 H E O
V A    67  -66.6 0.180027285379716 H B O
Q A    68  -64.3 0.222060501252839 H E O
Q A    69  -63.4 0.238508281377105 H E D
Q A    70  -63.4 0.238508281377105 H B D
I A    71  -61.9 0.265921248250881 H B D
K A    72  -65.6 0.1983025966289 H E D
S A    73  -85.7 -0.169031159479701 H B  O
S A    74 -118.5 -0.76846136845294 H B  O
G A    75   80.7 2.87198063238454 C B  O
A A    76  -89.7 -0.242132404476437 C B  O
A A    77  -96.4 -0.364576989845971 C B O
V A    78 -118.2 -0.762978775078184 E B O
Y A    79 -138.6 -1.13579512456154 E B O
F A    80  -84.4 -0.145273254855761 E B O
F A    81 -158.6 -1.50130134954522 E B O
A A    82 -122.0 -0.832424957825084 E B O
Y A    83 -171.5 -1.7370528646597 C B O
P A    84  -75.3 0.0210320775118142 C B O
L A    85 -111.4 -0.638706658583732 C E O
T A    86  -61.8 0.2677487793758 C E O
D A    87  -95.4 -0.346301678596787 C B O
E A    88 -114.7 -0.69901518570604 C B O
P A    89  -74.4 0.0374798576360797 E B O
C A    90 -140.1 -1.16320809143532 E B O
F A    91 -141.8 -1.19427612055893 E B O
L A    92  -82.8 -0.116032756857067 E B O
V A    93 -142.8 -1.21255143180811 E B O
D A    94  -89.1 -0.231167217726927 E B O
L A    95  -69.0 0.136166538381674 H B O
Q A    96  -74.7 0.0319972642613245 H E O
A A    97  -59.7 0.306126932999086 H E O
L A    98  -68.0 0.154441849630858 H B O
T A    99  -98.7 -0.406610205719094 H B O
G A   100   81.0 2.87746322575929 C E D
Q A   101 -104.9 -0.519917135464036 C E D
Q A   102  -80.5 -0.0739995409839433 C E D
I A   103  -89.6 -0.240304873351519 C B D
T A   104 -119.9 -0.794046804201797 C E D
E A   105 -159.5 -1.51774912966949 E E D
I A   106 -131.4 -1.00421288356741 E B D
P A   107  -76.4 0.000929235137711476 E E D
N A   108  -95.5 -0.348129209721705 C B D
P A   109  -68.7 0.141649131756429 C E D
Y A   110  -92.7 -0.296958338223989 C B D
Y A   111  -52.2 0.443191767367967 C E D
G A   112   75.3 2.77329395163894 C E D
K A   113  -88.0 -0.211064375352824 C E D
Y A   114 -132.9 -1.03162585044119 C B D
A A   115  -59.4 0.311609526373842 C E O
G A   116  -73.4 0.0557551688852638 C E O
P A   117  -80.9 -0.081309665483617 C E O
L A   118  -62.1 0.262266186001044 C B O
G A   119  -73.7 0.0502725755105086 C B O
Q A   120  -93.2 -0.306095993848582 C E O
I A   121  -67.8 0.158096911880695 C B O
Q A   122  -88.6 -0.222029562102334 C E O
T A   123 -142.6 -1.20889636955828 E E O
I A   124 -109.2 -0.598500973835527 E B O
K A   125  -87.3 -0.198271657478395 E E O
G A   126  -66.6 0.180027285379716 C B O
V A   127 -115.3 -0.70998037245555 C B O
G A   128   90.1 3.04376855812687 C B O
P A   129  -63.5 0.236680750252187 C E O
N A   130  -93.2 -0.306095993848582 C E O
G A   131   73.1 2.73308826689074 C B O
T A   132 -119.6 -0.788564210827042 C B O
I A   133  -99.0 -0.412092799093849 E B O
F A   134 -128.1 -0.943904356445107 E B O
A A   135 -151.1 -1.36423651517634 E B O
F A   136 -139.2 -1.14676031131105 E B O
S A   137  -61.2 0.27871396612531 E B O
D A   138  -98.4 -0.401127612344339 C B O
V A   139 -113.6 -0.678912343331937 C B O
C A   140  -60.0 0.300644339624331 C B O
V A   141  -90.1 -0.249442528976111 C B O
H A   142  -77.9 -0.0264837317360647 C B  O
L A   143 -137.2 -1.11020968881268 C B  O
G A   144   78.6 2.83360247876125 C B  O
B A   145  -65.4 0.201957658878737 C B  O
Q A   146  -80.1 -0.0666894164842695 C E O
L A   147  -87.8 -0.207409313102987 C B O
P A   148  -84.8 -0.152583379355435 C B O
A A   149  -65.7 0.196475065503982 C B O
Q A   150  -82.0 -0.101412507857719 C B O
V A   151  -92.5 -0.293303275974153 E B O
I A   152  -89.0 -0.229339686602008 E B O
V A   153 -121.3 -0.819632239950655 E B O
S A   154 -115.5 -0.713635434705387 C E O
S A   155 -137.6 -1.11751981331236 C E O
E A   156  -60.5 0.291506683999739 C E O
S A   157  -60.6 0.289679152874821 C E O
D A   158  -89.2 -0.232994748851845 C E O
P A   159  -57.0 0.355470273371883 C E O
G A   160  123.2 3.64868136047486 E B O
L A   161 -104.1 -0.505296886464688 E B O
Y A   162  -78.1 -0.0301387939859013 E B O
A A   163  -63.4 0.238508281377105 C B O
K A   164  -61.6 0.271403841625636 C E O
G A   165 -100.7 -0.443160828217462 C B O
A A   166   51.4 2.33651401278344 C B O
D A   167 -110.4 -0.620431347334548 E B O
L A   168 -105.1 -0.523572197713872 E B O
H A   169 -107.4 -0.565605413586996 E B  O
C A   170  -80.3 -0.0703444787341064 C B  O
P A   171  -71.3 0.0941333225085506 C B  O
B A   172  -72.2 0.0776855423842848 C B  O
H A   173 -136.7 -1.10107203318809 C E O
G A   174   80.5 2.8683255701347 C B O
S A   175  -61.2 0.27871396612531 C B O
I A   176 -123.2 -0.854355331324105 E B O
Y A   177 -107.1 -0.560122820212241 E B O
A A   178  -90.2 -0.251270060101029 E B O
L A   179  -60.7 0.287851621749902 C B O
K A   180  -75.0 0.0265146708865693 C E O
D A   181 -105.1 -0.523572197713872 C E O
G A   182   84.6 2.94325434625635 C B O
G A   183   84.8 2.94690940850619 C B O
V A   184  -63.4 0.238508281377105 E E O
V A   185  -82.9 -0.117860287981985 E E O
V A   186 -110.9 -0.62956900295914 E E O
S A   187 -162.0 -1.56343740779245 E E O
G A   188   82.9 2.91218631713274 C E O
P A   189  -90.4 -0.254925122350866 C E O
A A   190  -56.9 0.357297804496802 C B O
P A   191  -91.8 -0.280510558099724 C E O
R A   192 -161.1 -1.54698962766818 C B O
P A   193  -67.0 0.172717160880042 C B O
L A   194  -65.7 0.196475065503982 C B O
P A   195  -60.4 0.293334215124657 C B O
I A   196  -96.2 -0.360921927596134 C B O
V A   197  -93.9 -0.31888871172301 E B O
I A   198  -75.4 0.0192045463868956 E B O
L A   199 -112.6 -0.660637032082753 E B O
D A   200 -135.5 -1.07914165968907 E E O
Y A   201 -102.0 -0.466918732841402 E B O
D A   202  -86.6 -0.185478939603966 C E O
S A   203  -68.1 0.15261431850594 C E O
S A   204  -74.7 0.0319972642613245 C E O
T A   205 -116.2 -0.726428152579816 C E O
G A   206   84.4 2.93959928400652 C B O
D A   207  -80.0 -0.0648618853593512 E B O
I A   208 -102.6 -0.477883919590912 E B O
Y A   209 -111.4 -0.638706658583732 E B O
A A   210  -91.3 -0.271372902475132 E B O
V A   211 -130.4 -0.985937572318231 E B O
G A   212  179.4 4.67575385267901 E B O
T A   213 -135.6 -1.08096919081399 E B O
N A   214  -87.4 -0.200099188603314 C B O
A A   215 -163.5 -1.59085037466622 C B O
P A   216  -66.8 0.176372223129879 C B O
Y A   217  -69.6 0.125201351632164 C B O
F A   218  -47.0 0.538223385863725 C B O
S A   219  -90.1 -0.249442528976111 C E O
A A   220  -96.1 -0.359094396471215 C E O
G A   221  -90.0 -0.247614997851192 C E O
I A   222 -110.2 -0.616776285084711 C E O
P A   223  -64.2 0.223888032377758 C E O
R A   224 -121.4 -0.821459771075574 C B O
T A   225 -116.9 -0.739220870454245 C E O
T A   226 -139.8 -1.15772549806056 C E O
P A   227  -54.6 0.399331020369925 C B O
Q A   228  -66.4 0.183682347629553 C E O
D A   229  -64.9 0.211095314503329 C B O
N A   230  -66.0 0.190992472129226 C B O
L A   231  -80.9 -0.081309665483617 C E O
L A   232  -78.4 -0.0356213873606568 C E O
Y A   233  -83.4 -0.126997943606577 C E O
D A   234 -120.4 -0.80318445982639 C B O
P A   235  -58.3 0.331712368747944 C E O
R A   236  -66.5 0.181854816504634 C E O
Y A   237  -78.6 -0.0392764496104934 C B O
S A   238 -120.7 -0.808667053201145 C E O
Y A   239 -127.9 -0.94024929419527 C B O
S A   240  -88.2 -0.214719437602661 C E O
V A   241 -110.6 -0.624086409584385 C E O
P A   242  -58.3 0.331712368747944 C B O
N A   243  -70.8 0.103270978133143 C E D
N A   244  -98.9 -0.410265267968931 C B  O
P A   245  -75.5 0.0173770152619773 C B  O
S A   246 -118.4 -0.766633837328021 C B D
A A   247  -66.4 0.183682347629553 C B  O
S A   248 -142.3 -1.20341377618352 E B  O
>1EGX	A
E A     3   51.1 2.33103141940869 C E D
T A     4 -119.4 -0.784909148577205 C E D
V A     5  -61.1 0.280541497250228 E B O
I A     6 -104.8 -0.518089604339117 E B O
C A     7 -140.0 -1.1613805603104 E B O
S A     8 -154.0 -1.41723491779898 E E O
S A     9 -128.5 -0.951214480944781 E B O
R A    10  -94.3 -0.326198836222684 E B O
A A    11 -174.1 -1.78456867390758 E B O
T A    12  -98.9 -0.410265267968931 E B O
V A    13  -46.1 0.55467116598799 C B O
M A    14 -134.3 -1.05721128619005 C B O
L A    15 -111.5 -0.640534189708651 E B O
Y A    16  -80.4 -0.072172009859025 E B O
D A    17 -120.4 -0.80318445982639 C B O
D A    18  -46.5 0.547361041488317 C E O
G A    19  -58.2 0.333539899872862 C E O
N A    20 -121.2 -0.817804708825737 C E O
K A    21   64.3 2.57226552789792 C E O
R A    22  176.1 4.6154453255567 C E O
W A    23  -91.9 -0.282338089224642 C B O
L A    24 -165.6 -1.62922852828951 C B O
P A    25  -40.7 0.653357846733584 C B O
A A    26  -49.1 0.499845232240438 C E O
G A    27  -59.2 0.315264588623678 C E O
T A    28 -101.4 -0.455953546091891 C E O
G A    29  -73.6 0.0521001066354272 C E O
P A    30  -46.1 0.55467116598799 C E O
Q A    31 -145.1 -1.25458464768124 C E O
A A    32  171.3 4.52772383156062 C B O
F A    33   61.9 2.52840478089987 C B O
S A    34 -166.4 -1.64384877728886 E B O
R A    35  -93.9 -0.31888871172301 E B O
V A    36  -93.9 -0.31888871172301 E B O
Q A    37 -126.1 -0.907353733946739 E B O
I A    38  -97.6 -0.386507363344992 E B O
Y A    39 -111.5 -0.640534189708651 E B O
H A    40 -101.1 -0.450470952717136 E B O
N A    41 -101.4 -0.455953546091891 E B O
P A    42  -72.5 0.0722029490095296 C E O
T A    43  -52.8 0.432226580618457 C E O
A A    44 -128.0 -0.942076825320189 C E O
N A    45   56.1 2.42240797565461 C B O
S A    46 -141.4 -1.18696599605926 E B O
F A    47 -130.3 -0.984110041193312 E B O
R A    48 -162.5 -1.57257506341704 E B O
V A    49  -94.6 -0.331681429597439 E B O
V A    50 -149.9 -1.34230614167732 E B O
G A    51 -139.6 -1.15407043581072 E B O
R A    52 -131.4 -1.00421288356741 E E O
K A    53  -65.5 0.200130127753818 E E O
M A    54 -111.9 -0.647844314208325 C B O
Q A    55 -133.4 -1.04076350606578 C E O
P A    56  -49.3 0.496190169990601 C E O
D A    57  -62.8 0.249473468126616 C E O
Q A    58   61.2 2.51561206302545 C E O
Q A    59 -128.4 -0.949386949819862 C E O
V A    60  -73.5 0.0539276377603455 E B O
V A    61  -93.8 -0.317061180598092 E B O
I A    62 -139.1 -1.14493278018613 E B O
N A    63 -162.9 -1.57988518791671 E B O
C A    64 -122.5 -0.841562613449676 E B O
A A    65 -111.5 -0.640534189708651 E B O
I A    66 -121.7 -0.826942364450329 E B O
V A    67 -138.3 -1.13031253118679 C E O
R A    68   26.9 1.88876888717843 C E O
G A    69 -146.8 -1.28565267680485 C E O
V A    70 -105.6 -0.532709853338464 C B O
K A    71 -128.8 -0.956697074319536 C E O
Y A    72  -50.5 0.47425979649158 C B O
N A    73  -93.9 -0.31888871172301 C E O
Q A    74   59.0 2.47540637827724 C E O
A A    75  -56.9 0.357297804496802 C B O
T A    76 -135.5 -1.07914165968907 C E O
P A    77  -52.7 0.434054111743375 C E O
N A    78 -126.2 -0.909181265071657 C E O
F A    79 -169.7 -1.70415730441117 E B O
H A    80 -139.6 -1.15407043581072 E B O
Q A    81 -117.3 -0.746530994953919 E B O
W A    82 -125.4 -0.89456101607231 E B O
R A    83 -108.5 -0.585708255961098 E E O
D A    84  -93.6 -0.313406118348255 C B O
A A    85  -93.7 -0.315233649473174 C E O
R A    86 -139.9 -1.15955302918548 C E O
Q A    87 -106.9 -0.556467757962404 C E O
V A    88 -140.6 -1.17234574705991 E B O
W A    89 -101.3 -0.454126014966973 E B O
G A    90  -97.6 -0.386507363344992 E B O
L A    91  -93.8 -0.317061180598092 E B O
N A    92  -93.5 -0.311578587223337 E E O
F A    93  -96.5 -0.366404520970889 E B O
G A    94 -105.3 -0.527227259963709 C E O
S A    95 -120.4 -0.80318445982639 C B O
K A    96  -62.2 0.260438654876126 H E O
E A    97  -58.4 0.329884837623026 H E O
D A    98  -59.1 0.317092119748597 H B O
A A    99  -56.9 0.357297804496802 H B O
A A   100  -75.1 0.024687139761651 H E O
Q A   101  -68.1 0.15261431850594 H E O
F A   102  -52.0 0.446846829617804 H B O
A A   103  -60.2 0.296989277374494 H B O
A A   104  -49.2 0.498017701115519 H E O
G A   105  -65.2 0.205612721128574 H B O
M A   106  -47.2 0.534568323613888 H B O
A A   107  -44.1 0.591221788486358 H E O
S A   108  -65.9 0.192820003254145 H E O
A A   109  -62.9 0.247645937001697 H B O
L A   110  -59.8 0.304299401874168 H B O
E A   111  -93.1 -0.304268462723663 H E O
A A   112  -95.4 -0.346301678596787 H E O
L A   113 -111.1 -0.633224065208977 H B O
>1NYN	A
T A     3 -133.0 -1.03345338156611 C E D
V A     4  -89.9 -0.245787466726274 C E D
T A     5 -101.0 -0.448643421592218 E B D
K A     6 -116.7 -0.735565808204408 E E O
Y A     7 -118.7 -0.772116430702776 E B O
F A     8  -90.8 -0.26223524685054 E B O
Y A     9 -147.5 -1.29844539467928 E B O
K A    10  -53.6 0.417606331619109 E E O
G A    11  -84.1 -0.139790661481006 C B O
E A    12  -70.9 0.101443447008224 C E O
N A    13 -125.0 -0.887250891572636 C E O
T A    14 -101.4 -0.455953546091891 C E O
D A    15 -117.4 -0.748358526078837 E B O
L A    16 -102.9 -0.483366512965668 E B O
I A    17 -109.2 -0.598500973835527 E B O
V A    18 -131.8 -1.01152300806709 E B O
F A    19  -95.5 -0.348129209721705 E B O
A A    20 -150.2 -1.34778873505208 E B O
A A    21  -74.0 0.0447899821357534 C B O
S A    22 -145.7 -1.26554983443075 C E O
E A    23  -67.5 0.16357950525545 H E O
E A    24  -65.5 0.200130127753818 H E O
L A    25  -42.4 0.622289817609971 H B O
V A    26  -67.3 0.167234567505287 H B O
D A    27  -41.1 0.646047722233911 H E O
E A    28  -58.0 0.337194962122699 H E O
Y A    29  -43.3 0.605842037485706 H B O
L A    30  -58.7 0.32440224424827 H E O
K A    31  -68.6 0.143476662881348 H E O
N A    32 -175.6 -1.81198164078135 C E O
P A    33  -48.5 0.510810418989948 C E O
S A    34 -164.3 -1.60547062366557 C E O
I A    35  -48.5 0.510810418989948 H E O
G A    36  -72.6 0.0703754178846113 H E O
K A    37 -112.3 -0.655154438707998 H E O
L A    38  -39.1 0.682598344732279 H B O
S A    39  -60.8 0.286024090624984 H B O
E A    40  -41.3 0.642392659984074 H E O
V A    41  -69.2 0.132511476131837 H B O
V A    42  -85.1 -0.15806597273019 C B O
E A    43  -95.2 -0.34264661634695 C E O
L A    44 -111.1 -0.633224065208977 C B O
F A    45  -91.6 -0.276855495849887 C B O
E A    46 -165.9 -1.63471112166427 C E O
V A    47  -96.6 -0.368232052095807 C B O
F A    48 -113.3 -0.673429749957182 E B O
T A    49 -132.9 -1.03162585044119 E B O
P A    50  -45.3 0.569291414987337 C B O
Q A    51  -94.2 -0.324371305097766 C E O
D A    52  -62.9 0.247645937001697 C E O
G A    53  155.5 4.23897391382351 C E D
R A    54  -88.2 -0.214719437602661 C E D
G A    55  138.8 3.93377621596213 C E D
A A    56  -85.2 -0.159893503855109 C E D
E A    57  -75.3 0.0210320775118142 C E D
G A    58  -63.1 0.24399087475186 C B D
E A    59 -113.7 -0.680739874456856 C E D
L A    60  -38.4 0.695391062606708 C B D
G A    61 -121.0 -0.8141496465759 E E D
A A    62 -109.2 -0.598500973835527 E E D
A A    63  -94.8 -0.335336491847276 C B D
S A    64  -74.8 0.0301697331364062 C B D
K A    65  -43.8 0.596704381861114 H E D
A A    66  -49.8 0.487052514366009 H E D
Q A    67  -73.0 0.0630652933849376 H E D
V A    68  -66.1 0.189164941004308 H B D
E A    69  -63.5 0.236680750252187 H E D
N A    70  -52.9 0.430399049493538 H E O
E A    71 -113.8 -0.682567405581774 H E O
F A    72 -148.5 -1.31672070592846 H B O
G A    73 -135.2 -1.07365906631431 C E O
K A    74  -37.4 0.713666373855892 C E O
G A    75 -147.7 -1.30210045692912 C E O
K A    76  -75.6 0.015549484137059 C E O
K A    77 -114.4 -0.693532592331285 C E O
I A    78 -105.3 -0.527227259963709 C B O
E A    79  -73.2 0.0594102311351007 H E O
E A    80  -47.1 0.536395854738806 H E O
V A    81  -44.3 0.587566726236522 H B O
I A    82  -58.1 0.335367430997781 H B O
D A    83  -69.4 0.128856413882 H E O
L A    84  -49.4 0.494362638865683 H E O
I A    85  -58.8 0.322574713123352 H B O
L A    86  -46.2 0.552843634863072 H B O
R A    87  -35.8 0.742906871854587 H E O
N A    88 -167.9 -1.67126174416263 C E D
G A    89  -67.3 0.167234567505287 C E D
K A    90 -143.8 -1.2308267430573 C E D
P A    91  -48.5 0.510810418989948 C E D
N A    92 -119.8 -0.792219273076879 C E D
S A    93  -67.1 0.170889629755124 C E D
T A    94 -166.4 -1.64384877728886 C E D
T A    95 -107.4 -0.565605413586996 C B D
S A    96  -53.6 0.417606331619109 C E D
S A    97 -171.3 -1.73339780240986 C E D
L A    98  -91.5 -0.275027964724969 C B D
K A    99  -64.3 0.222060501252839 C E D
T A   100 -147.7 -1.30210045692912 C E D
K A   101  -88.1 -0.212891906477742 C E D
G A   102  127.2 3.7217826054716 C E D
G A   103   73.6 2.74222592251533 C B D
N A   104 -158.5 -1.4994738184203 C E D
A A   105 -135.1 -1.0718315351894 C E D
G A   106   68.9 2.65633195964416 C B D
T A   107 -107.2 -0.561950351337159 C B D
K A   108 -149.9 -1.34230614167732 C E D
A A   109  -92.6 -0.295130807099071 C B D
>1D2P	A
T A   537 -140.9 -1.17782834043466 E E O
S A   538 -128.1 -0.943904356445107 E E O
S A   539 -122.0 -0.832424957825084 E B O
I A   540 -120.6 -0.806839522076226 E E O
G A   541 -167.4 -1.66212408853804 E B O
E A   542 -146.4 -1.27834255230518 E E O
K A   543 -107.1 -0.560122820212241 E B O
V A   544 -119.2 -0.781254086327368 E E O
W A   545  -96.6 -0.368232052095807 E B O
D A   546 -121.7 -0.826942364450329 E E O
D A   547 -144.6 -1.24544699205664 C B O
K A   548   55.4 2.40961525778018 C E O
D A   549   65.5 2.59419590139694 C E O
N A   550   61.0 2.51195700077561 C E D
Q A   551  -51.8 0.450501891867641 C E O
D A   552  -81.7 -0.0959299144829643 C E D
G A   553   47.5 2.26524029891162 C E D
K A   554 -119.4 -0.784909148577205 C E O
R A   555  -74.3 0.0393073887609983 C B O
P A   556  -69.4 0.128856413882 C E O
E A   557  -76.7 -0.00455335823704371 C E O
K A   558 -157.0 -1.47206085154653 E E O
V A   559 -134.9 -1.06817647293956 E B O
S A   560 -113.6 -0.678912343331937 E B O
V A   561  -99.0 -0.412092799093849 E B O
N A   562 -103.7 -0.497986761965015 E B O
L A   563 -106.1 -0.541847508963056 E B O
L A   564 -111.0 -0.631396534084059 E B O
A A   565 -109.1 -0.596673442710609 E B O
N A   566   55.1 2.40413266440542 C E O
G A   567   87.8 3.00173534225374 C B O
E A   568 -118.7 -0.772116430702776 E E O
K A   569  -66.7 0.178199754254797 E E O
V A   570 -125.3 -0.892733484947391 E E O
K A   571 -170.1 -1.71146742891084 E E O
T A   572 -118.0 -0.759323712828348 E E O
L A   573 -158.1 -1.49216369392063 E E O
D A   574  -92.8 -0.298785869348908 E E O
V A   575 -112.4 -0.656981969832917 E B O
T A   576 -141.1 -1.1814834026845 E B O
S A   577  -73.2 0.0594102311351007 C E O
E A   578  -61.9 0.265921248250881 C E O
T A   579 -107.2 -0.561950351337159 C E O
N A   580   55.1 2.40413266440542 C E O
W A   581   49.5 2.30179092140999 C B O
K A   582 -113.1 -0.669774687707345 E E O
Y A   583 -146.0 -1.2710324278055 E B O
E A   584 -147.3 -1.29479033242944 E E O
F A   585 -111.0 -0.631396534084059 E B O
K A   586 -117.7 -0.753841119453592 E E O
D A   587   65.5 2.59419590139694 E E O
L A   588 -100.1 -0.432195641467952 E B O
P A   589  -66.0 0.190992472129226 E E O
K A   590  -83.5 -0.128825474731496 C B O
Y A   591 -136.6 -1.09924450206317 E B O
D A   592 -136.9 -1.10472709543793 E E O
E A   593   60.6 2.50464687627594 C E O
G A   594   67.8 2.63622911727006 C E O
K A   595 -116.0 -0.722773090329979 E E O
K A   596  -63.2 0.242163343626942 E E O
I A   597  -80.7 -0.0776546032337802 C B O
E A   598  -90.7 -0.260407715725621 C E O
Y A   599  -95.0 -0.338991554097113 E B O
T A   600 -144.7 -1.24727452318156 E B O
V A   601 -125.0 -0.887250891572636 E B O
T A   602 -133.0 -1.03345338156611 E B O
E A   603 -133.1 -1.03528091269103 E B O
D A   604  -69.2 0.132511476131837 C E O
H A   605  -46.3 0.551016103738153 C E O
V A   606 -114.3 -0.691705061206366 C B O
K A   607  -57.6 0.344505086622373 C E O
D A   608   55.6 2.41327032003001 C B O
Y A   609 -131.9 -1.01335053919201 E B O
T A   610 -108.8 -0.591190849335854 E B O
T A   611 -106.6 -0.550985164587649 E B O
D A   612 -133.4 -1.04076350606578 E E O
I A   613 -111.9 -0.647844314208325 E E O
N A   614 -126.9 -0.921973982946086 E E O
G A   615   69.2 2.66181455301892 C E O
T A   616 -109.1 -0.596673442710609 C E O
T A   617  -95.4 -0.346301678596787 E E O
I A   618 -101.9 -0.465091201716483 E B O
T A   619 -104.5 -0.512607010964362 E B O
N A   620 -117.4 -0.748358526078837 E B O
K A   621 -103.0 -0.485194044090586 E E O
Y A   622  -64.6 0.216577907878084 E B O
T A   623 -139.4 -1.15041537356089 C B O
P A   624  -43.6 0.60035944411095 C E O
G A   625   76.2 2.78974173176321 C E O
E A   626 -133.7 -1.04624609944054 E E O
T A   627 -142.0 -1.19793118280877 E B O
S A   628 -128.5 -0.951214480944781 E B O
A A   629 -147.1 -1.29113527017961 E B O
T A   630 -116.8 -0.737393339329326 E B O
V A   631 -126.9 -0.921973982946086 E B O
T A   632 -126.1 -0.907353733946739 E B D
K A   633 -106.6 -0.550985164587649 E B D
N A   634 -107.2 -0.561950351337159 E B D
W A   635  -96.7 -0.370059583220726 E B D
D A   636 -106.7 -0.552812695712567 E E D
D A   637 -148.0 -1.30758305030387 C B D
N A   638   54.8 2.39865007103067 C E D
N A   639   50.7 2.32372129490901 C B D
N A   640   61.0 2.51195700077561 C E D
Q A   641  -44.3 0.587566726236522 C E O
D A   642  -89.1 -0.231167217726927 C E D
G A   643   49.9 2.30910104590967 C E D
K A   644 -100.0 -0.430368110343033 C E D
R A   645  -66.4 0.183682347629553 C B D
P A   646  -74.8 0.0301697331364062 C E O
T A   647  -75.1 0.024687139761651 C E O
E A   648 -168.5 -1.68222693091215 E E O
I A   649 -140.3 -1.16686315368515 E B O
K A   650 -111.6 -0.642361720833569 E E O
V A   651 -135.1 -1.0718315351894 E B O
E A   652 -134.6 -1.0626938795648 E B O
L A   653  -81.6 -0.0941023833580457 E B O
Y A   654 -111.2 -0.635051596333896 E B O
Q A   655 -125.5 -0.896388547197228 E E O
D A   656   49.7 2.30544598365983 C E O
G A   657  107.6 3.36358650498759 C E O
K A   658 -102.9 -0.483366512965668 E E O
A A   659  -54.1 0.408468675994517 E E O
T A   660  -93.8 -0.317061180598092 E E O
G A   661   96.8 3.1662131434964 E E O
K A   662  -90.3 -0.253097591225948 E E O
T A   663 -120.0 -0.795874335326716 E E O
A A   664 -160.0 -1.52688678529408 E B O
I A   665 -108.5 -0.585708255961098 E E O
L A   666 -102.9 -0.483366512965668 E B O
N A   667 -159.9 -1.52505925416916 E B O
E A   668  -54.5 0.401158551494844 C E O
S A   669  -54.4 0.402986082619762 C E O
N A   670 -101.8 -0.463263670591565 C E O
N A   671   56.5 2.42971810015428 C E O
W A   672   55.7 2.41509785115493 C B O
T A   673 -124.9 -0.885423360447718 E B O
H A   674 -163.6 -1.59267790579114 E E O
T A   675 -121.9 -0.830597426700166 E B O
W A   676  -88.4 -0.218374499852498 E B O
T A   677 -116.3 -0.728255683704734 E E O
G A   678   58.7 2.46992378490248 E E O
L A   679 -107.9 -0.574743069211588 E B O
D A   680  -77.9 -0.0264837317360647 E E O
E A   681  -80.3 -0.0703444787341064 C B O
K A   682 -118.5 -0.76846136845294 C E O
A A   683 -108.4 -0.58388072483618 C E O
K A   684   73.2 2.73491579801565 C E O
G A   685   42.8 2.17934633604046 C E O
Q A   686  170.8 4.51858617593602 C E O
Q A   687  -62.5 0.254956061501371 C E O
V A   688 -104.3 -0.508951948714525 C B O
K A   689 -100.2 -0.43402317259287 C E O
Y A   690 -102.4 -0.474228857341075 E B O
T A   691 -140.9 -1.17782834043466 E B O
V A   692 -117.1 -0.742875932704082 E B O
E A   693 -150.0 -1.34413367280224 E E O
E A   694  -83.9 -0.136135599231169 E B O
L A   695  -79.0 -0.0465865741101671 C E O
T A   696  -66.5 0.181854816504634 C E O
K A   697 -105.7 -0.534537384463383 C E O
V A   698  -75.1 0.024687139761651 C B O
K A   699  -69.7 0.123373820507245 C E O
G A   700   83.3 2.91949644163241 C E O
Y A   701  -99.9 -0.428540579218115 C B O
T A   702 -120.2 -0.799529397576553 E E O
T A   703 -125.2 -0.890905953822473 E E O
H A   704 -134.6 -1.0626938795648 E E O
V A   705 -113.8 -0.682567405581774 E E O
D A   706 -104.3 -0.508951948714525 E B O
N A   707 -105.8 -0.536364915588301 C E O
N A   708  -61.2 0.27871396612531 C E O
D A   709 -136.7 -1.10107203318809 C E O
M A   710  -55.2 0.388365833620415 C B O
G A   711  -79.0 -0.0465865741101671 C B O
N A   712 -149.5 -1.33499601717765 C B O
L A   713  -77.6 -0.0210011383613093 E B O
I A   714 -137.0 -1.10655462656285 E B O
T A   715 -105.8 -0.536364915588301 E B O
T A   716 -111.2 -0.635051596333896 E B O
N A   717 -116.7 -0.735565808204408 E B O
K A   718 -102.3 -0.472401326216157 E E O
Y A   719 -151.5 -1.37154663967602 C B O
T A   720 -101.1 -0.450470952717136 C E O
P A   721  -54.3 0.404813613744681 C B O
E A   722  -62.4 0.256783592626289 C E O
T A   723 -138.8 -1.13945018681138 E E O
T A   724 -135.1 -1.0718315351894 E E O
S A   725 -154.1 -1.41906244892389 E E O
S A   726 -120.1 -0.797701866451634 E B O
I A   727 -136.3 -1.09376190868842 E E O
G A   728 -160.8 -1.54150703429343 E B O
E A   729 -149.3 -1.33134095492781 E E O
K A   730 -113.0 -0.667947156582427 E B O
V A   731 -113.7 -0.680739874456856 E E O
W A   732  -95.3 -0.344474147471868 E B O
D A   733 -120.4 -0.80318445982639 E E O
D A   734 -144.4 -1.24179192980681 C B O
K A   735   48.6 2.28534314128573 C E O
D A   736   43.9 2.19944917841456 C E O
N A   737   61.5 2.5210946564002 C E D
Q A   738  -47.9 0.521775605739459 C E O
D A   739  -91.5 -0.275027964724969 C E D
G A   740   39.8 2.12452040229291 C E D
K A   741  -93.8 -0.317061180598092 C E O
R A   742  -65.9 0.192820003254145 C B O
P A   743  -73.5 0.0539276377603455 C E O
E A   744  -68.5 0.145304194006266 C E O
K A   745 -161.9 -1.56160987666753 C E O
V A   746 -127.9 -0.94024929419527 E B O
S A   747 -112.0 -0.649671845333243 E B O
V A   748  -97.6 -0.386507363344992 E B O
N A   749 -103.2 -0.488849106340423 E B O
L A   750 -107.7 -0.571088006961751 E B O
L A   751 -112.8 -0.66429209433259 E B O
A A   752 -110.0 -0.613121222834875 E B O
N A   753   54.6 2.39499500878083 C E O
G A   754   87.2 2.99077015550423 C B O
E A   755 -106.0 -0.540019977838138 E E O
K A   756  -74.0 0.0447899821357534 E E O
V A   757 -117.0 -0.741048401579163 E E O
K A   758 -160.1 -1.528714316419 E E O
T A   759 -134.5 -1.06086634843989 E E O
L A   760 -131.9 -1.01335053919201 E E O
D A   761  -95.2 -0.34264661634695 E E O
V A   762 -102.5 -0.476056388465994 E B O
T A   763 -128.3 -0.947559418694944 C B O
S A   764  -78.9 -0.0447590429852488 C E O
E A   765  -55.8 0.377400646870904 C E O
T A   766 -114.3 -0.691705061206366 C E O
N A   767   66.6 2.61429874377104 C E O
W A   768   62.4 2.53754243652447 C B O
K A   769 -117.1 -0.742875932704082 E E O
Y A   770 -128.3 -0.947559418694944 E B O
E A   771 -157.8 -1.48668110054588 E E O
F A   772 -104.0 -0.50346935533977 E B O
K A   773 -112.3 -0.655154438707998 E E O
D A   774   50.9 2.32737635715885 E E O
L A   775  -97.2 -0.379197238845318 E B O
P A   776  -64.9 0.211095314503329 E E O
K A   777  -80.9 -0.081309665483617 C B O
Y A   778 -129.9 -0.976799916693639 E B O
D A   779 -138.5 -1.13396759343662 E E O
E A   780   56.5 2.42971810015428 C E O
G A   781   83.1 2.91584137938258 C E O
K A   782 -104.0 -0.50346935533977 E E O
K A   783  -71.2 0.0959608536334689 E E O
I A   784  -74.8 0.0301697331364062 C B O
E A   785  -91.7 -0.278683026974805 C E O
Y A   786  -93.8 -0.317061180598092 E B O
T A   787 -137.2 -1.11020968881268 E B O
[truncated: 2,523,793 more chars]
