# Supplementary material for: TANGLE: Two-Level Support Vector Regression Approach for Protein Backbone Torsion Angle Prediction from Primary Sequences
Source: PLoS One. 2012 Feb 2;7(2):e30361. doi: 10.1371/journal.pone.0030361 (PMC3271071; doi:10.1371/journal.pone.0030361)
Supplement: Dataset S2 — The Psi angles in the training set of 500 protein chains. The description for each column in this file is similar as the above Dataset S1. (TXT) [file pone.0030361.s002.txt]

>1DP7	P
Q P     3  -34.7 -0.812819716230128 H E O
W P     4  -41.0 -0.882294837781528 H B O
L P     5  -48.4 -0.963900536111744 H B O
L P     6  -32.0 -0.783044664136672 H E O
D P     7  -22.8 -0.681588931077484 H E O
N P     8  -18.2 -0.630861064547891 H B O
Y P     9  161.8 1.35414240834925 E B O
E P    10  153.6 1.26371447236171 E E O
T P    11  148.6 1.20857548700346 E E O
A P    12  167.2 1.41369251253616 E B O
E P    13  133.2 1.03874741210003 E E O
G P    14   14.9 -0.265840981476251 E E O
V P    15  154.4 1.27253671001903 E B O
S P    16  167.2 1.41369251253616 E B O
L P    17  136.9 1.07955026126514 E B O
P P    18  141.8 1.13358646691623 E E O
R P    19  -36.6 -0.833772530666265 H B O
S P    20  -43.7 -0.912069889874985 H E O
T P    21  -32.0 -0.783044664136672 H E O
L P    22  -45.5 -0.931919924603957 H B O
Y P    23  -38.6 -0.855828124809566 H B O
N P    24  -38.6 -0.855828124809566 H E O
H P    25  -44.7 -0.923097686946636 H E O
Y P    26  -39.2 -0.862444803052557 H B O
L P    27  -34.8 -0.813922495937293 H B O
L P    28  -43.1 -0.905453211631995 H E O
H P    29  -44.3 -0.918686568117976 H B O
S P    30  -48.6 -0.966106095526074 H B O
Q P    31  -46.3 -0.940742162261277 H E O
E P    32  -33.2 -0.796278020622652 H E O
Q P    33   10.3 -0.316568848005844 C E O
K P    34   46.3 0.080431846573583 C E O
L P    35  140.1 1.11483921189442 C B O
E P    36  119.8 0.890974931339914 C E O
P P    37  145.5 1.17438931608134 C E O
V P    38  167.2 1.41369251253616 C B O
N P    39  175.6 1.50632600793803 C E O
A P    40  -35.5 -0.821641953887449 H E O
A P    41  -47.2 -0.950667179625763 H E O
S P    42  -36.3 -0.83046419154477 H E O
F P    43  -35.7 -0.823847513301779 H B O
G P    44  -37.8 -0.847005887152246 H B O
K P    45  -41.9 -0.892219855146014 H E O
L P    46  -47.0 -0.948461620211433 H B O
I P    47  -30.9 -0.770914087357856 H B O
R P    48  -13.6 -0.580133198018297 H E O
S P    49  -12.9 -0.572413740068142 H E O
V P    50  -46.5 -0.942947721675607 H B O
F P    51  111.4 0.798341435938047 C B O
M P    52  140.4 1.11814755101592 C E O
G P    53   12.0 -0.297821592984038 C E O
L P    54  142.3 1.13910036545206 C B O
R P    55  161.0 1.34532017069192 E E O
T P    56  130.4 1.00786958029941 E B O
R P    57  160.3 1.33760071274177 E E O
R P    58  107.4 0.754230247651444 E B O
L P    59  144.2 1.16005317988819 E B O
G P    60  166.8 1.4092813937075 C E O
T P    61  165.6 1.39604803722152 C E O
R P    62  134.8 1.05639188741468 C E O
G P    63   -5.4 -0.489705262030761 C E O
N P    64   15.6 -0.258121523526095 C E O
S P    65  138.8 1.10050307570128 C B O
K P    66  141.4 1.12917534808757 E E O
Y P    67  139.9 1.11263365248009 E B O
H P    68  150.4 1.22842552173243 E B O
Y P    69  117.1 0.861199879246457 E B O
Y P    70  129.0 0.992430664399101 E B O
G P    71   26.4 -0.139021315152267 E B O
L P    72  148.0 1.20195880876047 E B O
R P    73  164.7 1.38612301985703 E E O
I P    74  136.2 1.07183080331499 E E O
>1WIG	A
S A     3  151.7 1.24276165792557 C E D
G A     4  -82.2 -1.33664007713354 C E D
S A     5  116.1 0.850172082174806 C E D
S A     6   79.9 0.450965828181049 C E D
G A     7  -88.6 -1.4072179783921 C B O
C A     8  155.0 1.27915338826202 C B D
D A     9  -24.9 -0.704747304927951 C E D
S A    10  -46.7 -0.945153281089937 C E O
C A    11  -17.4 -0.62203882689057 C B O
E A    12   49.6 0.116823576910031 C E O
K A    13  125.3 0.951627815233993 C E O
Y A    14  150.7 1.23173386085392 C B O
I A    15  111.8 0.802752554766708 C B O
T A    16  -42.8 -0.902144872510499 C E O
G A    17 -157.4 -2.16593041692168 C B O
R A    18  157.8 1.31003122006264 C E O
V A    19  140.8 1.12255866984458 C B O
L A    20   94.8 0.615280004548645 C B O
E A    21  122.4 0.919647203726206 C E O
A A    22   96.5 0.634027259570451 C B O
G A    23  -83.6 -1.35207899303385 C E O
E A    24   33.5 -0.0607239559435467 C E O
K A    25  176.4 1.51514824559535 C E O
H A    26  135.5 1.06411134536483 C E O
Y A    27  168.6 1.42913142843647 C B O
H A    28  162.5 1.3618618662994 C B O
P A    29    4.7 -0.378324511607089 C B O
S A    30  -33.9 -0.803997478572808 C E O
C A    31  -47.5 -0.953975518747258 C B O
A A    32  107.8 0.758641366480105 C B O
L A    33  131.2 1.01669181795673 C B O
C A    34  115.8 0.846863743053311 C B O
V A    35  -36.8 -0.835978090080595 C B O
R A    36  -72.0 -1.2241565470027 C E O
C A    37  -48.0 -0.959489417283084 C B O
G A    38   33.6 -0.0596211762363816 C E O
Q A    39  123.3 0.929572221090691 C E O
M A    40  160.0 1.33429237362027 C E O
F A    41 -167.8 -2.28061950646684 C B O
A A    42 -162.0 -2.21665828345127 C E O
E A    43   34.5 -0.0496961588718959 C E O
G A    44   42.5 0.0385262177013101 C E O
E A    45  161.9 1.35524518805641 C E O
E A    46  120.3 0.896488829875739 C E O
M A    47  165.7 1.39715081692868 C B O
Y A    48  139.4 1.10711975394427 E E O
L A    49  142.0 1.13579202633056 E B O
Q A    50  117.4 0.864508218367952 E E O
G A    51  -74.5 -1.25172603968183 C E O
S A    52   27.9 -0.122479619544791 C E O
S A    53  149.6 1.21960328407511 E E O
I A    54  114.1 0.828116488031504 E B O
W A    55  121.6 0.910824966068885 E B O
H A    56  163.8 1.37619800249255 C B O
P A    57  -33.9 -0.803997478572808 C E O
A A    58  -40.0 -0.871267040709878 C E O
C A    59  -62.7 -1.12159803423635 H B D
R A    60  -54.7 -1.03337565766314 H E D
Q A    61  -44.9 -0.925303246360966 H E D
A A    62  -49.0 -0.970517214354734 H E D
A A    63   42.2 0.0352178785798149 C E D
R A    64  -56.7 -1.05543125180645 C E D
T A    65   80.3 0.455376947009709 C E D
E A    66   95.3 0.62079390308447 C E D
D A    67   42.9 0.0429373365299704 C E D
S A    68  118.5 0.876638795146768 C E D
G A    69   93.1 0.596532749526838 C E D
P A    70  -45.0 -0.926406026068131 C E D
S A    71  117.8 0.868919337196612 C E D
>1GD4	A
P A     3 -166.0 -2.26076947173787 C E O
G A     4  -63.0 -1.12490637335785 C B D
G A     5   39.5 0.00544282648635786 C B D
L A     6  120.4 0.897591609582904 C E O
S A     7  -69.8 -1.19989539344507 C E D
E A     8 -139.9 -1.97294396816779 C E O
A A     9   66.9 0.307604466249589 C E O
K A    10 -179.1 -2.4052336133765 E E O
P A    11  149.4 1.21739772466078 E E O
A A    12  140.2 1.11594199160159 C B O
T A    13 -149.0 -2.07329692151981 C E O
P A    14  -10.9 -0.55035814592484 H E O
E A    15  -23.3 -0.68710282961331 H E O
I A    16  -17.4 -0.62203882689057 H B O
Q A    17  -21.3 -0.665047235470008 H E O
E A    18  -50.8 -0.990367249083706 H E O
I A    19  -30.2 -0.7631946294077 H B O
V A    20  -34.2 -0.807305817694303 H B O
D A    21  -25.0 -0.705850084635116 H E O
K A    22  -30.0 -0.76098906999337 H E O
V A    23  -22.4 -0.677177812248824 H B O
K A    24  -22.0 -0.672766693420164 H E O
S A    25  -48.6 -0.966106095526074 H E O
Q A    26  -33.2 -0.796278020622652 H E O
L A    27  -34.1 -0.806203037987138 H B O
E A    28  -55.3 -1.03999233590613 H E O
E A    29   13.1 -0.285691016205222 C E O
K A    30  -63.5 -1.13042027189367 C E O
T A    31   31.9 -0.0783684312581879 C E O
N A    32   34.5 -0.0496961588718959 C E O
E A    33 -143.8 -2.01595237674723 C E O
T A    34  -47.4 -0.952872739040093 C E O
Y A    35 -171.3 -2.31921679621762 C B O
G A    36  -46.4 -0.941844941968442 C E O
K A    37   21.4 -0.194160300510521 C E O
L A    38  154.3 1.27143393031187 C B O
E A    39  119.0 0.882152693682593 E E O
A A    40  109.9 0.781799740330571 E E O
V A    41  -26.4 -0.721289000535427 E B O
Q A    42  175.6 1.50632600793803 E E O
Y A    43  165.1 1.39053413868569 E B O
K A    44 -169.7 -2.30157232090298 E E O
T A    45  156.4 1.29459230416233 E B O
Q A    46  170.5 1.45008424287261 E B O
V A    47  114.6 0.83363038656733 E B O
V A    48 -123.4 -1.79098531648555 C B O
A A    49   54.8 0.174168121682614 C B O
G A    50 -134.6 -1.91449664368804 C B O
T A    51  127.3 0.973683409377295 E E O
N A    52  176.8 1.51955936442401 E B O
Y A    53  125.7 0.956038934062653 E B O
Y A    54  141.0 1.12476422925891 E B O
I A    55  131.8 1.02330849619972 E B O
K A    56   79.9 0.450965828181049 E B O
V A    57  149.4 1.21739772466078 E B O
R A    58  163.5 1.37288966337105 E E O
A A    59   33.3 -0.0629295153578769 C B O
G A    60 -115.7 -1.70607127903384 C E O
D A    61   21.5 -0.193057520803356 C E O
N A    62   33.3 -0.0629295153578769 C E O
K A    63  148.0 1.20195880876047 C E O
Y A    64  157.3 1.30451732152682 E B O
L A    65  127.1 0.971477849962964 E B O
H A    66  112.7 0.812677572131194 E B O
L A    67  162.4 1.36075908659224 E B O
K A    68   85.7 0.514927051196623 E B O
V A    69  127.2 0.972580629670129 E B O
F A    70  134.5 1.05308354829318 E B O
K A    71  142.8 1.14461426398788 E E O
S A    72 -119.5 -1.74797690790611 C E O
L A    73  -50.0 -0.981545011426385 C B O
P A    74  -11.3 -0.554769264753501 C E O
G A    75   49.7 0.117926356617196 C E O
Q A    76  -43.5 -0.909864330460655 C E O
N A    77  -45.6 -0.933022704311122 C E O
E A    78  -74.0 -1.246212141146 C E O
D A    79  134.5 1.05308354829318 C E O
L A    80   48.5 0.104693000131215 C B O
V A    81   83.4 0.489563117931826 C E O
L A    82   91.3 0.576682714797867 C B O
T A    83    3.0 -0.397071766628895 C E O
G A    84  154.7 1.27584504914053 E E O
Y A    85  177.8 1.53058716149566 E B O
Q A    86  149.4 1.21739772466078 C E O
V A    87  174.2 1.49088709203771 C E O
D A    88   69.0 0.330762840100055 C E O
K A    89  156.1 1.29128396504084 C E D
N A    90   27.9 -0.122479619544791 C E O
K A    91  -34.4 -0.809511377108633 C E D
D A    92   27.5 -0.126890738373451 C E D
D A    93   51.1 0.133365272517507 C E D
E A    94  120.4 0.897591609582904 C E D
L A    95 -116.9 -1.71930463551982 C B D
T A    96  -19.7 -0.647402760155367 C E D
>1FEX	A
I A     3 -169.9 -2.30377788031731 C E D
A A     4  157.2 1.30341454181965 C E O
F A     5  140.0 1.11373643218726 C B O
T A     6 -165.2 -2.25194723408055 C E O
D A     7  -32.5 -0.788558562672497 H E O
A A     8  -37.8 -0.847005887152246 H E O
D A     9  -38.9 -0.859136463931062 H E O
D A    10  -35.7 -0.823847513301779 H B O
V A    11  -32.5 -0.788558562672497 H E O
A A    12  -46.8 -0.946256060797103 H B O
I A    13  -39.8 -0.869061481295547 H B O
L A    14  -61.6 -1.10946745745753 H B O
T A    15  -35.1 -0.817230835058789 H E O
Y A    16  -51.0 -0.992572808498036 H B O
V A    17  -36.6 -0.833772530666265 H B O
K A    18  -26.7 -0.724597339656922 H E O
E A    19  -46.5 -0.942947721675607 H E O
N A    20  -60.8 -1.10064521980021 C E O
A A    21   92.7 0.592121630698178 C E O
R A    22   28.8 -0.112554602180305 C E O
S A    23  173.6 1.48427041379472 C E D
P A    24   63.3 0.267904396791646 C E D
S A    25  -57.6 -1.06535626917093 C E D
S A    26  -32.0 -0.783044664136672 C E D
V A    27  -16.6 -0.61321658923325 C B D
T A    28  -35.7 -0.823847513301779 C E D
G A    29 -156.1 -2.15159428072853 C B O
N A    30   37.3 -0.0188183270712738 C E D
A A    31  -63.7 -1.132625831308 H E D
L A    32  -30.1 -0.762091849700535 H B D
W A    33  -57.6 -1.06535626917093 H B O
K A    34  -40.4 -0.875678159538538 H E O
A A    35  -39.0 -0.860239243638227 H B O
M A    36  -38.5 -0.854725345102401 H B O
E A    37  -28.4 -0.743344594678729 H B O
K A    38  -30.2 -0.7631946294077 H E O
S A    39   64.2 0.277829414156132 C E O
S A    40  158.1 1.31333955918414 C E O
L A    41  -32.2 -0.785250223551001 C B O
T A    42 -166.5 -2.2662833702737 C E O
Q A    43   95.2 0.619691123377305 C E O
H A    44  162.6 1.36296464600657 C E O
S A    45 -175.1 -2.3611224250899 C B O
W A    46  -33.1 -0.795175240915487 C B O
Q A    47  -69.7 -1.19879261373791 H E O
S A    48  -26.6 -0.723494559949757 H E O
L A    49  -60.0 -1.09182298214289 H B O
K A    50  -30.7 -0.768708527943525 H E O
D A    51  -45.4 -0.930817144896792 H E O
R A    52  -31.3 -0.775325206186516 H E O
Y A    53  -63.2 -1.12711193277218 H B O
L A    54  -21.7 -0.669458354298669 H B O
K A    55  -47.1 -0.949564399918598 H E O
H A    56   46.6 0.0837401856950783 H E O
L A    57  -69.3 -1.19438149490924 C B O
>2FVT	A
Q A     3   73.4 0.379285147215319 C E D
R A     4   11.6 -0.302232711812698 C E D
S A     5  149.3 1.21629494495361 C B D
E A     6  154.3 1.27143393031187 C E D
I A     7  145.8 1.17769765520283 C E D
P A     8  131.7 1.02220571649256 C B D
H A     9  140.3 1.11704477130875 C E D
F A    10  107.6 0.756435807065774 C B D
P A    11  101.0 0.68365234639288 C B D
R A    12   89.5 0.556832680068896 C E O
T A    13  136.7 1.07734470185081 C E O
A A    14   -5.0 -0.485294143202101 C B O
A A    15  110.1 0.784005299744901 C B O
I A    16  137.7 1.08837249892246 C B O
D A    17  150.6 1.23063108114676 C B O
A A    18   84.6 0.502796474417807 C B O
Y A    19  131.6 1.02110293678539 E B O
G A    20 -104.6 -1.58366273153852 E B O
K A    21  116.6 0.855685980710631 C E O
G A    22   -1.3 -0.444491294036993 C E O
G A    23 -113.5 -1.68181012547621 E B O
F A    24   98.2 0.652774514592257 E B O
Y A    25   93.4 0.599841088648334 E B O
F A    26  135.4 1.06300856565767 C B O
A A    27   83.2 0.487357558517496 C B O
G A    28  -69.6 -1.19768983403074 C E O
M A    29  156.6 1.29679786357666 C E O
S A    30  138.7 1.09940029599411 E E O
H A    31  107.4 0.754230247651444 E B O
Q A    32  175.4 1.5041204485237 C E O
G A    33 -114.1 -1.6884268037192 C B O
S A    34  133.1 1.03764463239287 E B O
L A    35  136.9 1.07955026126514 E B O
L A    36   98.6 0.657185633420918 E B O
F A    37   96.8 0.637335598691946 E B O
L A    38  156.5 1.2956950838695 C B O
P A    39  -29.5 -0.755475171457545 C B O
D A    40  -56.2 -1.04991735327062 C E O
A A    41  173.0 1.47765373555173 C E O
V A    42  101.7 0.691371804343035 E B O
W A    43  165.2 1.39163691839286 E B O
G A    44  141.5 1.13027812779474 E E O
W A    45  153.9 1.2670228114832 E B O
D A    46   22.7 -0.179824164317375 C E O
V A    47  129.8 1.00125290205642 C B O
T A    48  -42.0 -0.893322634853179 C E O
K A    49  163.7 1.37509522278538 C E O
P A    50  165.9 1.39935637634301 C B O
E A    51  -21.6 -0.668355574591504 C E O
Q A    52   -5.9 -0.495219160566587 C E O
I A    53   86.8 0.527057627975439 C B O
D A    54  170.0 1.44457034433678 C E O
R A    55  -32.7 -0.790764122086827 C E O
Y A    56  -28.9 -0.748858493214554 C E O
S A    57  -20.4 -0.655122218105523 C B O
L A    58   19.8 -0.211804775825162 C B O
Q A    59  -60.6 -1.09843966038588 H E O
R A    60  -19.6 -0.646299980448202 H B O
V A    61  -52.6 -1.01021728381268 H B O
F A    62  -34.4 -0.809511377108633 H B O
D A    63  -36.1 -0.828258632130439 H E O
N A    64   15.0 -0.264738201769086 C B O
A A    65   -9.0 -0.529405331488704 C B O
N A    66  -26.6 -0.723494559949757 C E O
A A    67    2.0 -0.408099563700546 C E O
I A    68  115.2 0.84024706481032 C B O
D A    69  -47.7 -0.956181078161588 C B O
T A    70  134.0 1.04756964975735 E B O
L A    71  111.3 0.797238656230882 E B O
I A    72  117.6 0.866713777782282 E B O
V A    73  111.1 0.795033096816552 E B O
G A    74  108.2 0.763052485308765 E B O
T A    75    7.2 -0.350755018927962 C B O
G A    76 -115.6 -1.70496849932667 C B O
A A    77  -22.2 -0.674972252834494 C E O
D A    78  155.7 1.28687284621218 C E O
V A    79  104.4 0.721146856436492 C B O
W A    80  113.8 0.824808148910009 C E O
I A    81  125.5 0.953833374648323 C E O
A A    82  132.3 1.02882239473555 C B O
P A    83  149.9 1.2229116231966 C E O
R A    84  -49.4 -0.974928333183395 H E O
Q A    85  -46.2 -0.939639382554112 H E O
L A    86  -43.9 -0.914275449289315 H B O
R A    87  -40.5 -0.876780939245703 H B O
E A    88  -35.1 -0.817230835058789 H E O
A A    89  -44.1 -0.916481008703646 H B O
L A    90  -36.0 -0.827155852423274 H B O
R A    91  -33.4 -0.798483580036982 H E O
G A    92  -16.0 -0.606599910990259 C E O
V A    93    3.4 -0.392660647800235 C E O
N A    94   18.0 -0.231654810554133 C E O
V A    95  118.0 0.871124896610942 C B O
V A    96  101.0 0.68365234639288 E E O
L A    97  130.6 1.01007513971374 E B O
D A    98  133.8 1.04536409034302 E B O
T A    99  124.0 0.937291679040847 E B O
M A   100  165.7 1.39715081692868 E B O
Q A   101  149.3 1.21629494495361 C E O
T A   102  -42.3 -0.896630973974674 H B O
G A   103  -67.4 -1.17342868047311 H E O
P A   104  -27.8 -0.736727916435738 H B O
A A   105  -40.7 -0.878986498660033 H B O
I A   106  -46.0 -0.937433823139782 H B O
R A   107  -50.8 -0.990367249083706 H E O
T A   108  -37.6 -0.844800327737916 H B O
Y A   109  -47.3 -0.951769959332928 H B O
N A   110  -29.1 -0.751064052628884 H B O
I A   111  -51.9 -1.00249782586252 H B O
M A   112  -20.4 -0.655122218105523 H B O
I A   113  -35.3 -0.819436394473119 H B O
G A   114  -23.0 -0.683794490491815 H B O
E A   115  -70.6 -1.20871763110239 H B O
R A   116  -28.1 -0.740036255557234 C E O
R A   117    4.5 -0.380530071021419 C B O
R A   118   26.4 -0.139021315152267 C B O
V A   119  132.4 1.02992517444271 E B O
A A   120  136.2 1.07183080331499 E B O
A A   121  118.1 0.872227676318107 E B O
A A   122   96.1 0.629616140741791 E B O
L A   123  126.2 0.961552832598479 E B O
I A   124  140.3 1.11704477130875 E B O
A A   125  151.7 1.24276165792557 C B D
V A   126  135.5 1.06411134536483 C B D
P A   127   80.6 0.458685286131204 C E D
L A   128  -17.1 -0.618730487769075 C E D
E A   129    5.4 -0.370605053656933 C E O
H A   130   24.3 -0.162179689002734 C E D
H A   131  107.4 0.754230247651444 C E D
H A   132   -4.1 -0.475369125837615 C E D
H A   133  176.6 1.51735380500968 C E D
>1B3A	A
S A     4  134.7 1.05528910770751 C E D
S A     5   10.0 -0.31987718712734 C E O
D A     6  153.4 1.26150891294738 C E O
T A     7  158.5 1.3177506780128 C B  O
T A     8  145.4 1.17328653637417 E B  O
P A     9  133.3 1.0398501918072 E B  O
A A    10  157.8 1.31003122006264 E B  O
B A    11  137.5 1.08616693950813 E B  O
F A    12    5.1 -0.373913392778428 C B O
A A    13  157.7 1.30892844035548 C E O
Y A    14  137.4 1.08506415980097 C B O
I A    15  138.9 1.10160585540844 C B O
A A    16  -34.3 -0.808408597401468 C E O
R A    17  151.2 1.23724775938975 C E O
P A    18  129.4 0.996841783227761 C E O
L A    19  148.5 1.20747270729629 C B O
P A    20  127.1 0.971477849962964 C E O
R A    21  -41.6 -0.888911516024519 C E O
A A    22  -16.6 -0.61321658923325 C E O
H A    23   -4.5 -0.479780244666276 C B O
I A    24  129.8 1.00125290205642 E B O
K A    25  -19.3 -0.642991641326707 E E O
E A    26  162.5 1.3618618662994 E E O
Y A    27  159.5 1.32877847508445 E B O
F A    28  161.1 1.34642295039909 E B O
Y A    29  142.7 1.14351148428072 E E O
T A    30  160.8 1.34311461127759 C E O
S A    31  143.0 1.14681982340221 C B  O
G A    32  -10.6 -0.547049806803345 C B  O
K A    33  -21.4 -0.666150015177173 C B  O
A A    34  155.0 1.27915338826202 C B  O
S A    35  -30.0 -0.76098906999337 C E O
N A    36  147.9 1.2008560290533 C E O
P A    37  149.0 1.21298660583212 C E O
A A    38  148.8 1.21078104641779 C B O
V A    39  135.1 1.05970022653617 E B O
V A    40  124.3 0.940600018162342 E B O
F A    41  139.2 1.10491419452994 E B O
V A    42  124.5 0.942805577576672 E B O
T A    43  170.2 1.44677590375111 E B O
R A    44  -10.1 -0.54153590826752 C E O
K A    45   15.1 -0.263635422061921 C E O
N A    46   23.9 -0.166590807831394 C E O
R A    47  155.3 1.28246172738352 C B  O
Q A    48  119.9 0.892077711047079 E B  O
V A    49  124.1 0.938394458748012 E B  O
B A    50  139.3 1.1060169742371 E B  O
A A    51  152.1 1.24717277675423 E B O
N A    52  116.2 0.851274861881971 C E O
P A    53  -17.7 -0.625347166012066 C B O
E A    54  -15.8 -0.604394351575929 C E O
K A    55  137.7 1.08837249892246 C E O
K A    56  -43.7 -0.912069889874985 H E O
W A    57  -35.5 -0.821641953887449 H B O
V A    58  -44.8 -0.924200466653801 H B O
R A    59  -33.5 -0.799586359744148 H E O
E A    60  -40.3 -0.874575379831373 H E O
Y A    61  -41.3 -0.885603176903023 H B O
I A    62  -49.1 -0.971619994061899 H B O
N A    63  -43.0 -0.90435043192483 H E O
S A    64  -49.1 -0.971619994061899 H E O
L A    65  -35.7 -0.823847513301779 H B O
E A    66  -19.5 -0.645197200741037 H E O
>1KQQ	A
S A     5  137.4 1.08506415980097 C E D
F A     6  -37.9 -0.848108666859411 H B D
E A     7  -43.9 -0.914275449289315 H E D
E A     8  -39.4 -0.864650362466887 H E D
Q A     9  -34.9 -0.815025275644459 H B D
F A    10  -49.4 -0.974928333183395 H B D
K A    11  -35.6 -0.822744733594614 H E D
Q A    12  -50.0 -0.981545011426385 H E D
V A    13  -35.9 -0.826053072716109 H B D
R A    14  -40.5 -0.876780939245703 H E D
Q A    15  -31.6 -0.778633545308011 H E D
L A    16  -37.3 -0.84149198861642 H B D
Y A    17  -33.0 -0.794072461208322 H B D
E A    18  -30.1 -0.762091849700535 H E D
I A    19  -40.4 -0.875678159538538 C B D
N A    20  164.6 1.38502024014987 C E D
D A    21   65.6 0.293268330056443 C E D
D A    22   95.7 0.625205021913131 C E D
P A    23  -41.7 -0.890014295731684 H E D
K A    24  -41.0 -0.882294837781528 H E D
R A    25  -39.0 -0.860239243638227 H B D
K A    26  -48.9 -0.969414434647569 H E O
E A    27  -38.5 -0.854725345102401 H E O
F A    28  -61.2 -1.10505633862887 H B O
L A    29  -46.7 -0.945153281089937 H B O
D A    30  -49.1 -0.971619994061899 H E O
D A    31  -42.4 -0.897733753681839 H E O
L A    32  -50.4 -0.985956130255045 H B O
F A    33  -35.2 -0.818333614765954 H B O
S A    34  -53.6 -1.02124508088433 H E O
F A    35  -44.0 -0.915378228996481 H B O
M A    36  -34.5 -0.810614156815798 H B O
Q A    37  -41.7 -0.890014295731684 H E O
K A    38  -40.1 -0.872369820417043 H E O
R A    39  -30.8 -0.769811307650691 H E O
G A    40    0.7 -0.422435699893692 C E O
T A    41   85.3 0.510515932367963 C B O
P A    42  146.0 1.17990321461716 C E O
I A    43  104.8 0.725557975265152 C B O
N A    44  -10.3 -0.54374146768185 C E O
R A    45  117.5 0.865610998075117 C E O
L A    46  138.2 1.09388639745829 C B O
P A    47  133.9 1.04646687005019 C B O
I A    48  149.4 1.21739772466078 C E O
M A    49  120.9 0.90310550811873 C B O
A A    50   41.8 0.0308067597511546 C E O
K A    51   27.1 -0.131301857202112 C E O
S A    52  154.7 1.27584504914053 C E O
V A    53  147.2 1.19313657110314 C E O
L A    54  127.9 0.980300087620285 C B O
D A    55   90.3 0.565654917726216 C B O
L A    56  -25.3 -0.709158423756611 H B O
Y A    57  -54.6 -1.03227287795598 H B O
E A    58  -37.5 -0.843697548030751 H B O
L A    59  -44.7 -0.923097686946636 H B O
Y A    60  -68.1 -1.18114813842326 H B O
N A    61  -39.9 -0.870164261002712 H E O
L A    62  -44.4 -0.919789347825141 H B O
V A    63  -46.1 -0.938536602846947 H B O
I A    64  -35.8 -0.824950293008944 H E O
A A    65  -25.8 -0.714672322292437 H E O
R A    66   -2.9 -0.462135769351634 C E O
G A    67   20.5 -0.204085317875007 C E O
G A    68  132.6 1.03213073385704 C B O
L A    69  -38.4 -0.853622565395236 H B O
V A    70  -42.8 -0.902144872510499 H E O
D A    71  -39.1 -0.861342023345392 H E O
V A    72  -43.6 -0.91096711016782 H B O
I A    73  -57.2 -1.06094515034227 H B O
N A    74  -42.8 -0.902144872510499 H E O
K A    75   -7.3 -0.510658076466898 H E O
K A    76   58.3 0.212765411433392 C E O
L A    77   13.8 -0.277971558255067 C E O
W A    78  -38.5 -0.854725345102401 H B O
Q A    79  -40.2 -0.873472600124208 H E O
E A    80  -40.6 -0.877883718952868 H E O
I A    81  -52.2 -1.00580616498402 H B O
I A    82  -53.6 -1.02124508088433 H B O
K A    83  -39.6 -0.866855921881217 H E O
G A    84  -31.6 -0.778633545308011 H E O
L A    85   -6.8 -0.505144177931072 C B O
H A    86   41.1 0.0230873018009991 C E O
L A    87  147.8 1.19975324934614 C B O
P A    88  141.5 1.13027812779474 C E O
S A    89   -0.8 -0.438977395501168 C E O
S A    90  -23.5 -0.68930838902764 C E O
I A    91  106.0 0.738791331751133 C B O
T A    92  -25.7 -0.713569542585272 C E O
S A    93   34.6 -0.0485933791647308 C B O
A A    94  -64.4 -1.14034528925816 H B O
A A    95  -51.7 -1.00029226644819 H B O
L A    96  -43.1 -0.905453211631995 H E O
T A    97  -40.1 -0.872369820417043 H B O
L A    98  -46.5 -0.942947721675607 H B O
R A    99  -52.1 -1.00470338527685 H B O
T A   100  -54.1 -1.02675897942015 H E O
Q A   101  -43.7 -0.912069889874985 H B O
Y A   102  -41.7 -0.890014295731684 H B O
M A   103  -50.7 -0.989264469376541 H B O
K A   104  -53.9 -1.02455342000582 H E O
Y A   105  -52.6 -1.01021728381268 H B O
L A   106    2.8 -0.399277326043225 C B O
Y A   107  -36.0 -0.827155852423274 H B O
P A   108  -54.2 -1.02786175912732 H B O
Y A   109  -47.6 -0.955078298454423 H B O
E A   110  -44.8 -0.924200466653801 H B O
C A   111  -46.0 -0.937433823139782 H B O
E A   112  -51.7 -1.00029226644819 H E D
K A   113  -33.1 -0.795175240915487 H E D
K A   114  -29.5 -0.755475171457545 C E D
N A   115   44.8 0.0638901509661069 C E D
L A   116  -30.1 -0.762091849700535 C E D
S A   117 -167.3 -2.27510560793102 C E D
T A   118  159.5 1.32877847508445 C E D
P A   119  -40.3 -0.874575379831373 H E D
A A   120  -37.6 -0.844800327737916 H E D
E A   121  -46.1 -0.938536602846947 H E D
L A   122  -53.3 -1.01793674176283 H B D
Q A   123  -44.5 -0.920892127532306 H B D
A A   124  -38.0 -0.849211446566576 H E D
A A   125  -36.0 -0.827155852423274 H B D
I A   126  -49.8 -0.979339452012055 H E D
D A   127  -38.5 -0.854725345102401 H E D
G A   128  -34.9 -0.815025275644459 H E D
N A   129  -31.7 -0.779736325015176 H E D
R A   130  145.5 1.17438931608134 C E D
R A   131  140.1 1.11483921189442 C E D
>1EQ1	A
P A     3   45.9 0.0760207277449227 C E D
A A     4  -42.5 -0.898836533389004 C E D
G A     5  168.6 1.42913142843647 C E D
G A     6  -18.9 -0.638580522498046 C E D
N A     7  -31.8 -0.780839104722341 C E D
A A     8  143.0 1.14681982340221 C B D
F A     9   26.5 -0.137918535445102 C B D
E A    10  -28.6 -0.745550154093059 C E D
E A    11  -16.7 -0.614319368940415 H E D
M A    12  -37.6 -0.844800327737916 H B D
E A    13  -21.1 -0.662841676055678 H E D
K A    14  -51.6 -0.999189486741026 H E D
H A    15  -32.3 -0.786353003258166 H B D
A A    16  -48.3 -0.962797756404579 H B D
K A    17  -51.0 -0.992572808498036 H E D
E A    18  -32.6 -0.789661342379662 H E D
F A    19  -10.9 -0.55035814592484 H B D
Q A    20  -28.1 -0.740036255557234 H E D
K A    21  -11.5 -0.556974824167831 H E D
T A    22  -39.3 -0.863547582759722 H E D
F A    23  -34.0 -0.805100258279973 H B D
S A    24  -23.5 -0.68930838902764 H E D
E A    25  -29.7 -0.757680730871875 H E D
Q A    26  -42.1 -0.894425414560344 H B D
F A    27  -30.1 -0.762091849700535 H B D
N A    28  -20.3 -0.654019438398358 H E D
S A    29  -27.5 -0.733419577314243 H E D
L A    30  -44.8 -0.924200466653801 H B D
V A    31  -27.1 -0.729008458485583 C E D
N A    32   57.7 0.206148733190402 C E D
S A    33 -168.4 -2.28723618470984 C E D
K A    34 -160.6 -2.20121936755096 C E D
N A    35   73.4 0.379285147215319 C E D
T A    36   34.2 -0.0530044979933911 C E D
Q A    37   19.2 -0.218421454068153 C E D
D A    38   29.0 -0.110349042765975 C E D
F A    39  -14.4 -0.588955435675618 C B D
N A    40  -41.0 -0.882294837781528 C E D
K A    41  -49.4 -0.974928333183395 H E D
A A    42  -29.3 -0.753269612043214 H B D
L A    43  -28.2 -0.741139035264399 H B D
K A    44  -27.6 -0.734522357021408 H E D
D A    45  -41.2 -0.884500397195858 H E D
G A    46  -35.4 -0.820539174180284 H E D
S A    47  -53.7 -1.02234786059149 H E D
D A    48  -19.3 -0.642991641326707 H E D
S A    49  -47.8 -0.957283857868753 H E D
V A    50  -22.5 -0.678280591955989 H B D
L A    51  -55.1 -1.0377867764918 H B D
Q A    52  -22.6 -0.679383371663154 H E D
Q A    53  -54.9 -1.03558121707747 H B D
L A    54  -29.9 -0.759886290286205 H B D
S A    55   -5.2 -0.487499702616431 H E D
A A    56  -43.6 -0.91096711016782 H E D
F A    57  -34.3 -0.808408597401468 H B D
S A    58  -35.4 -0.820539174180284 H B D
S A    59   -4.9 -0.484191363494936 H E D
S A    60  -28.2 -0.741139035264399 H E D
L A    61  -28.7 -0.746652933800224 H B D
Q A    62  -35.4 -0.820539174180284 H E D
G A    63  -35.8 -0.824950293008944 H E D
A A    64  -40.0 -0.871267040709878 H B D
I A    65  -27.9 -0.737830696142903 H B D
S A    66  -15.9 -0.605497131283094 C E D
D A    67   41.9 0.0319095394583197 C E D
A A    68  167.0 1.41148695312183 C B D
N A    69   63.5 0.270109956205976 C E D
G A    70 -161.0 -2.20563048637962 C E D
K A    71   35.4 -0.0397711415074103 C E D
A A    72  -34.2 -0.807305817694303 H B D
K A    73  -33.2 -0.796278020622652 H E D
E A    74  -55.0 -1.03668399678464 H E D
A A    75  -34.1 -0.806203037987138 H B D
L A    76  -19.8 -0.648505539862532 H B D
E A    77  -33.3 -0.797380800329817 H E D
Q A    78  -54.3 -1.02896453883448 H E D
A A    79  -23.9 -0.6937195078563 H B D
R A    80  -60.1 -1.09292576185006 H E D
Q A    81  -34.6 -0.811716936522963 H E D
N A    82  -44.7 -0.923097686946636 H E D
V A    83  -21.5 -0.667252794884338 H B D
E A    84  -33.9 -0.803997478572808 H E D
K A    85  -40.0 -0.871267040709878 H E D
T A    86  -41.0 -0.882294837781528 H B D
A A    87  -55.2 -1.03888955619897 H B D
E A    88   -7.2 -0.509555296759733 H E D
E A    89  -55.2 -1.03888955619897 C E D
L A    90   -8.9 -0.528302551781539 C B D
R A    91  -13.4 -0.577927638603967 C E D
K A    92  -16.5 -0.612113809526085 C E D
A A    93 -166.7 -2.26848892968803 C E D
H A    94  -53.2 -1.01683396205567 C B D
P A    95  -11.2 -0.553666485046336 H E D
D A    96  -48.8 -0.968311654940404 H E D
V A    97  -35.5 -0.821641953887449 H B D
E A    98  -23.4 -0.688205609320475 H E D
K A    99  -60.0 -1.09182298214289 H E D
E A   100  -33.3 -0.797380800329817 C E D
A A   101   34.9 -0.0452850400432356 C B D
N A   102  -75.0 -1.25723993821765 C E D
A A   103   43.8 0.0528623538944561 C E D
F A   104  -22.7 -0.680486151370319 C B D
K A   105  -41.0 -0.882294837781528 H E D
D A   106  -21.5 -0.667252794884338 H E D
K A   107  -41.3 -0.885603176903023 H E D
L A   108  -49.1 -0.971619994061899 H B D
Q A   109  -40.1 -0.872369820417043 H E D
A A   110  -24.0 -0.694822287563465 H E D
A A   111  -31.9 -0.781941884429506 H B D
V A   112  -45.7 -0.934125484018287 H B D
Q A   113  -27.2 -0.730111238192748 H E D
T A   114  -42.8 -0.902144872510499 H E D
T A   115  -26.5 -0.722391780242592 H B D
V A   116  -39.0 -0.860239243638227 H B D
Q A   117  -28.7 -0.746652933800224 H E D
E A   118  -38.8 -0.858033684223896 H E D
S A   119  -17.0 -0.61762770806191 H B D
Q A   120  -40.2 -0.873472600124208 H E D
K A   121  -44.5 -0.920892127532306 H E D
L A   122  -26.7 -0.724597339656922 H B D
A A   123  -46.0 -0.937433823139782 H B D
K A   124  -30.2 -0.7631946294077 H E D
E A   125  -55.1 -1.0377867764918 H E D
V A   126  -14.4 -0.588955435675618 H B D
A A   127  -38.0 -0.849211446566576 H B D
S A   128  -53.8 -1.02345064029866 C E D
N A   129   23.1 -0.175413045488715 C E D
M A   130    9.0 -0.33090498419899 C B D
E A   131  -51.6 -0.999189486741026 C E D
E A   132   37.4 -0.0177155473641088 C E D
T A   133  -29.2 -0.752166832336049 C B D
N A   134   50.7 0.128954153688846 C B D
K A   135   -7.1 -0.508452517052568 C E D
K A   136  -24.9 -0.704747304927951 C E D
L A   137   -6.9 -0.506246957638237 C B D
A A   138  -56.4 -1.05212291268495 H B D
P A   139    2.9 -0.39817454633606 H E D
K A   140  -29.6 -0.75657795116471 H E D
I A   141  -35.8 -0.824950293008944 H B D
K A   142  -12.0 -0.562488722703656 H E D
Q A   143  -55.2 -1.03888955619897 H E D
A A   144  -31.4 -0.776427985893681 H B D
Y A   145  -55.6 -1.04330067502763 H B D
D A   146  -26.2 -0.719083441121097 H E D
D A   147  -19.0 -0.639683302205212 H E D
F A   148  -50.0 -0.981545011426385 H B D
V A   149  -32.6 -0.789661342379662 H B D
K A   150  -42.2 -0.895528194267509 H E D
H A   151  -40.3 -0.874575379831373 H E D
A A   152  -55.1 -1.0377867764918 H B D
E A   153   -4.3 -0.477574685251945 H E D
E A   154  -40.4 -0.875678159538538 H E D
V A   155  -39.2 -0.862444803052557 H B D
Q A   156  -28.2 -0.741139035264399 H B D
K A   157  -53.1 -1.0157311823485 H E D
K A   158  -50.3 -0.98485335054788 H E D
L A   159  -45.9 -0.936331043432617 H B D
H A   160  -53.5 -1.02014230117716 H E D
E A   161  -10.7 -0.54815258651051 H E D
A A   162  -36.3 -0.83046419154477 H B D
A A   163  -12.6 -0.569105400946647 C B D
T A   164   13.4 -0.282382677083727 C E D
>1WSX	A
L A   149  122.3 0.918544424019041 C E D
G A   150 -110.9 -1.65313785308992 C E D
S A   151    6.8 -0.355166137756622 C E D
E A   152 -149.7 -2.08101637946997 C E O
D A   153  117.2 0.862302658953622 C E O
D A   154  -42.0 -0.893322634853179 H E D
L A   155  -54.1 -1.02675897942015 H B O
Y A   156  -44.8 -0.924200466653801 H B O
R A   157  -46.2 -0.939639382554112 H E O
Q A   158  -54.0 -1.02565619971299 H B O
S A   159  -32.0 -0.783044664136672 H B O
L A   160  -44.8 -0.924200466653801 H B O
E A   161  -43.8 -0.91317266958215 H E O
I A   162  -38.0 -0.849211446566576 H B O
I A   163  -44.2 -0.917583788410811 H B O
S A   164  -48.8 -0.968311654940404 H B O
R A   165  -42.1 -0.894425414560344 H E O
Y A   166  -56.7 -1.05543125180645 H B O
L A   167  -31.1 -0.773119646772186 H B O
R A   168  -44.7 -0.923097686946636 H E O
E A   169  -26.6 -0.723494559949757 H E O
Q A   170  -48.3 -0.962797756404579 H B O
A A   171  -45.5 -0.931919924603957 H B D
T A   172  -37.8 -0.847005887152246 H E D
G A   173  -15.8 -0.604394351575929 C E D
S A   174  142.4 1.14020314515922 C B D
K A   175  129.1 0.993533444106266 C E D
D A   176  137.5 1.08616693950813 C E D
S A   177  -30.7 -0.768708527943525 C E D
K A   178  122.7 0.922955542847701 C E D
P A   179  178.9 1.54271773827447 C E D
L A   180  163.7 1.37509522278538 C E D
G A   181   12.0 -0.297821592984038 C E D
E A   182  -44.6 -0.921994907239471 C E D
A A   183  -21.2 -0.663944455762843 C E D
G A   184 -134.0 -1.90787996544505 C E D
A A   185  -43.9 -0.914275449289315 H E D
A A   186  -57.9 -1.06866460829243 H E D
G A   187  -39.1 -0.861342023345392 H B D
R A   188  -52.6 -1.01021728381268 H E D
R A   189  -16.2 -0.608805470404589 H E D
A A   190  -53.3 -1.01793674176283 H B D
L A   191  -29.8 -0.75878351057904 H B D
E A   192  -41.2 -0.884500397195858 H E D
T A   193  -56.9 -1.05763681122078 H B D
L A   194  -36.0 -0.827155852423274 H B O
R A   195  -46.6 -0.944050501382772 H E O
R A   196  -56.2 -1.04991735327062 H E O
V A   197  -28.1 -0.740036255557234 H B O
G A   198  -44.5 -0.920892127532306 H B O
D A   199  -36.6 -0.833772530666265 H E O
G A   200  -50.0 -0.981545011426385 H E O
V A   201  -44.4 -0.919789347825141 H B O
Q A   202  -42.1 -0.894425414560344 H E O
R A   203  -22.5 -0.678280591955989 H E O
N A   204  -19.9 -0.649608319569697 H E O
H A   205   -4.5 -0.479780244666276 H B O
E A   206  -35.9 -0.826053072716109 H E O
T A   207  -47.9 -0.958386637575918 H E O
A A   208  -53.8 -1.02345064029866 H B O
F A   209  -41.2 -0.884500397195858 H B O
Q A   210  -44.0 -0.915378228996481 H E O
G A   211  -29.5 -0.755475171457545 H E O
M A   212  -56.5 -1.05322569239212 H B O
L A   213  -39.2 -0.862444803052557 H B O
R A   214  -37.1 -0.83928642920209 H E O
K A   215  -31.5 -0.777530765600846 H E O
L A   216 -177.6 -2.38869191776902 C B O
D A   217   84.7 0.503899254124972 C E O
I A   218  119.6 0.888769371925583 C B O
K A   219  -36.3 -0.83046419154477 C E O
N A   220 -172.5 -2.3324501527036 C E O
E A   221   -5.9 -0.495219160566587 C E O
G A   222  -20.9 -0.660636116641348 C E O
D A   223  -10.3 -0.54374146768185 C B O
V A   224  -23.1 -0.68489727019898 H B O
K A   225  -31.4 -0.776427985893681 H E O
S A   226  -35.1 -0.817230835058789 H B O
F A   227  -35.9 -0.826053072716109 H B O
S A   228  -38.4 -0.853622565395236 H B O
R A   229  -52.0 -1.00360060556969 H E O
V A   230  -24.6 -0.701438965806456 H B O
M A   231  -45.9 -0.936331043432617 H B O
V A   232  -43.0 -0.90435043192483 H E O
H A   233  -23.2 -0.686000049906145 H E O
V A   234  -44.8 -0.924200466653801 H B O
F A   235   39.7 0.00764838590068804 C B O
K A   236  -32.5 -0.788558562672497 C E O
D A   237  140.3 1.11704477130875 C E O
G A   238  -47.6 -0.955078298454423 C B O
V A   239  129.8 1.00125290205642 C B O
T A   240  124.2 0.939497238455177 C B O
N A   241  144.0 1.15784762047386 C B O
W A   242  -33.6 -0.800689139451313 H B O
G A   243  -38.8 -0.858033684223896 H B O
R A   244  -49.5 -0.97603111289056 H B O
I A   245  -28.9 -0.748858493214554 H B O
V A   246  -34.2 -0.807305817694303 H B O
T A   247  -35.2 -0.818333614765954 H B O
L A   248  -53.9 -1.02455342000582 H B O
I A   249  -32.6 -0.789661342379662 H B O
S A   250  -37.7 -0.845903107445081 H B O
F A   251  -58.3 -1.07307572712109 H B O
G A   252  -32.1 -0.784147443843837 H B O
A A   253  -41.2 -0.884500397195858 H B O
F A   254  -33.2 -0.796278020622652 H B O
V A   255  -31.4 -0.776427985893681 H B O
A A   256  -43.9 -0.914275449289315 H B O
K A   257  -30.5 -0.766502968529195 H B O
H A   258  -45.7 -0.934125484018287 H E O
L A   259  -31.3 -0.775325206186516 H B O
K A   260  -27.9 -0.737830696142903 H B O
S A   261  -17.8 -0.626449945719231 H E O
V A   262    3.2 -0.394866207214565 C E O
N A   263   54.9 0.17527090138978 C E O
Q A   264   33.6 -0.0596211762363816 C B O
E A   265  -21.9 -0.671663913712999 H E O
S A   266  -46.5 -0.942947721675607 H E O
F A   267   -8.2 -0.520583093831383 H B O
I A   268  -44.7 -0.923097686946636 H B O
E A   269  -55.2 -1.03888955619897 H E O
P A   270  -22.9 -0.68269171078465 H E O
L A   271  -53.5 -1.02014230117716 H B O
A A   272  -42.2 -0.895528194267509 H B O
E A   273  -34.4 -0.809511377108633 H E O
T A   274  -49.5 -0.97603111289056 H B O
I A   275  -40.8 -0.880089278367198 H B O
T A   276  -55.7 -1.04440345473479 H B O
D A   277  -54.3 -1.02896453883448 H E O
V A   278  -23.5 -0.68930838902764 H B O
L A   279  -55.6 -1.04330067502763 H B O
V A   280  -32.4 -0.787455782965332 H E O
R A   281  -25.0 -0.705850084635116 H E O
T A   282  -32.3 -0.786353003258166 H B O
K A   283   38.6 -0.00448219087812781 C B O
R A   284  -52.6 -1.01021728381268 H B O
D A   285  -48.3 -0.962797756404579 H E O
W A   286  -49.5 -0.97603111289056 H B O
L A   287  -30.1 -0.762091849700535 H B O
V A   288  -29.9 -0.759886290286205 H E O
K A   289  -13.9 -0.583441537139793 H E O
Q A   290   38.3 -0.00779052999962308 C E O
R A   291   24.3 -0.162179689002734 C E O
G A   292 -133.1 -1.89795494808056 C B O
W A   293  -63.5 -1.13042027189367 H B O
D A   294  -42.7 -0.901042092803334 H E O
G A   295  -50.4 -0.985956130255045 H B O
F A   296  -46.9 -0.947358840504268 H B O
V A   297  -29.0 -0.749961272921719 H B O
E A   298  -35.9 -0.826053072716109 H E O
F A   299  -29.9 -0.759886290286205 H E O
F A   300   47.0 0.0881513045237386 C B O
H A   301   11.5 -0.303335491519863 C E O
V A   302  129.3 0.995739003520596 C E O
Q A   303  -69.6 -1.19768983403074 C E O
D A   304   16.9 -0.243785387332949 C E O
L A   305  145.9 1.17880043491 C E D
E A   306  135.1 1.05970022653617 C E D
>1NEN	D
A D     5  -35.0 -0.816128055351624 C B D
S D     6  -34.1 -0.806203037987138 C B D
A D     7  134.6 1.05418632800034 C E D
L D     8  -54.0 -1.02565619971299 C B O
G D     9  146.2 1.18210877403149 C B O
R D    10  -35.5 -0.821641953887449 C E O
N D    11 -173.9 -2.34788906860391 C E O
G D    12  -60.3 -1.09513132126439 H B O
V D    13  -38.2 -0.851417005980906 H B O
H D    14  -48.3 -0.962797756404579 H E O
D D    15  -43.5 -0.909864330460655 H B O
F D    16  -54.7 -1.03337565766314 H B O
I D    17  -55.4 -1.0410951156133 H B O
L D    18  -39.1 -0.861342023345392 H B O
V D    19  -47.5 -0.953975518747258 H B O
R D    20  -34.3 -0.808408597401468 H B O
A D    21  -48.4 -0.963900536111744 H B O
T D    22  -33.2 -0.796278020622652 H B O
A D    23  -52.2 -1.00580616498402 H B O
I D    24  -56.5 -1.05322569239212 H B O
V D    25  -40.2 -0.873472600124208 H B O
L D    26  -32.8 -0.791866901793992 H B O
T D    27  -42.8 -0.902144872510499 H B O
L D    28  -60.9 -1.10174799950738 H E O
Y D    29  -49.9 -0.98044223171922 H B O
I D    30  -54.2 -1.02786175912732 H E O
I D    31  -47.7 -0.956181078161588 H E O
Y D    32  -50.9 -0.991470028790871 H B O
M D    33  -36.1 -0.828258632130439 H B O
V D    34  -53.4 -1.01903952147 H B O
G D    35  -32.0 -0.783044664136672 H E O
F D    36  -50.6 -0.988161689669376 H B O
F D    37  -31.3 -0.775325206186516 H B O
A D    38    9.4 -0.32649386537033 C B O
T D    39   22.4 -0.18313250343887 C B O
S D    40  -51.0 -0.992572808498036 C B O
G D    41 -112.8 -1.67409066752605 C E O
E D    42  115.4 0.84245262422465 C E O
L D    43  112.6 0.811574792424028 C B O
T D    44  154.5 1.2736394897262 C E O
Y D    45  -32.9 -0.792969681501157 H B O
E D    46  -37.1 -0.83928642920209 H E O
V D    47  -40.5 -0.876780939245703 H E O
W D    48  -61.3 -1.10615911833604 H B O
I D    49  -28.0 -0.738933475850068 H B O
G D    50  -35.8 -0.824950293008944 H E O
F D    51  -31.1 -0.773119646772186 H B O
F D    52  -28.2 -0.741139035264399 H B O
A D    53   -7.6 -0.513966415588393 C E O
S D    54  118.7 0.878844354561098 C E O
A D    55  -46.3 -0.940742162261277 H E O
F D    56  -53.6 -1.02124508088433 H B O
T D    57  -44.5 -0.920892127532306 H B O
K D    58  -56.7 -1.05543125180645 H B O
V D    59  -33.4 -0.798483580036982 H B O
F D    60  -45.4 -0.930817144896792 H B O
T D    61  -44.7 -0.923097686946636 H B O
L D    62  -27.7 -0.735625136728573 H B O
L D    63  -30.7 -0.768708527943525 H B O
A D    64  -58.4 -1.07417850682825 H B O
L D    65  -46.4 -0.941844941968442 H B O
F D    66  -38.1 -0.850314226273741 H B O
S D    67  -36.5 -0.8326697509591 H B O
I D    68  -42.2 -0.895528194267509 H B O
L D    69  -60.8 -1.10064521980021 H B O
I D    70  -52.5 -1.00911450410551 H E O
H D    71  -57.2 -1.06094515034227 H B O
A D    72  -29.1 -0.751064052628884 H B O
W D    73  -56.8 -1.05653403151361 H B O
I D    74  -43.6 -0.91096711016782 H B O
G D    75  -60.0 -1.09182298214289 H B O
M D    76  -32.2 -0.785250223551001 H B O
W D    77  -53.2 -1.01683396205567 H B O
Q D    78  -42.6 -0.899939313096169 H B O
V D    79  -51.0 -0.992572808498036 H B O
L D    80  -30.1 -0.762091849700535 H B O
T D    81  -22.9 -0.68269171078465 H B O
D D    82  -41.1 -0.883397617488693 H B O
Y D    83  -39.3 -0.863547582759722 H B O
V D    84   90.5 0.567860477140547 C B O
K D    85  -30.4 -0.76540018882203 C E O
P D    86  111.7 0.801649775059543 C B O
L D    87  -65.8 -1.15578420515847 H B O
A D    88  -49.4 -0.974928333183395 H B O
L D    89  -49.3 -0.973825553476229 H B O
R D    90  -41.8 -0.891117075438849 H B O
L D    91  -42.3 -0.896630973974674 H B O
M D    92  -50.0 -0.981545011426385 H B O
L D    93  -52.2 -1.00580616498402 H B O
Q D    94  -44.2 -0.917583788410811 H B O
L D    95  -47.2 -0.950667179625763 H E O
V D    96  -52.3 -1.00690894469118 H E O
I D    97  -51.3 -0.995881147619531 H E O
V D    98  -36.0 -0.827155852423274 H E O
V D    99  -43.7 -0.912069889874985 H E O
A D   100  -49.9 -0.98044223171922 H E O
L D   101  -44.2 -0.917583788410811 H E O
V D   102  -38.1 -0.850314226273741 H E O
V D   103  -33.8 -0.802894698865643 H E O
Y D   104  -52.6 -1.01021728381268 H E O
V D   105  -42.1 -0.894425414560344 H E O
I D   106  -41.0 -0.882294837781528 H E O
Y D   107  -35.6 -0.822744733594614 H E O
G D   108  -47.4 -0.952872739040093 H E O
F D   109  -52.6 -1.01021728381268 H E O
V D   110  -44.6 -0.921994907239471 H E O
V D   111  -46.8 -0.946256060797103 H B O
V D   112  -53.3 -1.01793674176283 H E O
W D   113  -20.1 -0.651813878984027 H E O
>1T0P	B
F B     3  166.5 1.405973054586 C B O
L B     4  152.3 1.24937833616856 C E O
L B     5  106.2 0.740996891165464 E B O
R B     6  137.1 1.08175582067947 E E O
V B     7  111.8 0.802752554766708 E B O
E B     8  131.4 1.01889737737106 E E O
P B     9  148.9 1.21188382612495 C B O
Q B    10  123.5 0.931777780505022 C E O
N B    11   58.1 0.210559852019062 C E O
P B    12  147.4 1.19534213051747 C E O
V B    13  107.3 0.753127467944279 E B O
L B    14  179.6 1.55043719622463 E B O
S B    15 -161.4 -2.21004160520828 C E O
A B    16 -114.0 -1.68732402401203 C E O
G B    17   53.6 0.160934765196634 C E O
G B    18 -108.1 -1.62226002128929 C E O
S B    19  165.8 1.39825359663585 E B O
L B    20  135.2 1.06080300624334 E B O
F B    21  117.0 0.860097099539292 E B  O
V B    22  132.3 1.02882239473555 E B  O
N B    23  118.9 0.881049913975428 E B  O
B B    24  119.9 0.892077711047079 E B  O
S B    25  158.6 1.31885345771996 E B  O
T B    26  152.4 1.25048111587573 E B  O
D B    27    8.3 -0.338624442149146 C B  O
C B    28  124.4 0.941702797869507 C B  O
P B    29  131.6 1.02110293678539 C E O
S B    30   51.7 0.139981950760497 C E O
S B    31  153.9 1.2670228114832 C E O
E B    32  138.4 1.09609195687262 E E O
K B    33   84.5 0.501693694710642 E E O
I B    34  129.8 1.00125290205642 E B O
A B    35  149.0 1.21298660583212 E B O
L B    36  124.9 0.947216696405333 E B O
E B    37  114.8 0.83583594598166 E B O
T B    38  150.9 1.23393942026825 C B O
S B    39   -5.2 -0.487499702616431 C E O
L B    40  156.4 1.29459230416233 C B O
S B    41  129.1 0.993533444106266 E E O
K B    42  152.8 1.25489223470439 E E O
E B    43  125.3 0.951627815233993 E E O
L B    44  122.2 0.917441644311876 E E O
V B    45  -18.6 -0.635272183376551 E B O
A B    46  154.5 1.2736394897262 E E O
S B    47  151.2 1.23724775938975 E E O
G B    48 -169.4 -2.29826398178149 E E O
M B    49  112.1 0.806060893888203 C E O
G B    50   10.2 -0.317671627713009 C E O
W B    51  158.7 1.31995623742713 E B O
A B    52  134.6 1.05418632800034 E B O
A B    53  137.6 1.0872697192153 E B O
F B    54  151.3 1.23835053909691 E B O
N B    55  114.9 0.836938725688825 E B O
L B    56  121.2 0.906413847240225 E B O
S B    57  163.0 1.36737576483523 E E O
N B    58   39.5 0.00544282648635786 C E O
V B    59   81.2 0.465301964374195 C B O
T B    60  -13.7 -0.581235977725462 C E O
G B    61  177.2 1.52397048325267 C E O
N B    62  138.4 1.09609195687262 C E O
S B    63  135.0 1.05859744682901 E B O
R B    64  137.0 1.08065304097231 E B  O
I B    65  151.6 1.24165887821841 E B  O
L B    66  143.1 1.14792260310938 E B  O
B B    67  150.1 1.22511718261093 E B  O
S B    68  160.5 1.3398062721561 E B  O
V B    69  153.4 1.26150891294738 E B  O
Y B    70  122.0 0.915236084897545 E B  O
C B    71  114.3 0.830322047445835 E B  O
N B    72   39.5 0.00544282648635786 C E O
G B    73   -3.9 -0.473163566423285 C E O
S B    74  143.1 1.14792260310938 E E O
Q B    75  128.5 0.986916765863275 E E O
I B    76  154.8 1.27694782884769 E E O
T B    77  153.8 1.26592003177604 E E O
G B    78  151.0 1.23504219997542 E B O
S B    79  162.8 1.3651702054209 E E O
S B    80  123.1 0.927366661676361 E B D
N B    81  111.6 0.800546995352377 E E O
I B    82  124.6 0.943908357283837 E B O
T B    83  129.7 1.00015012234926 E B O
V B    84  130.1 1.00456124117792 E B O
>1WUI	S
G S     3 -106.8 -1.60792388509615 C B D
P S     4 -166.6 -2.26738614998086 C E D
R S     5  -68.0 -1.1800453587161 C E D
R S     6  142.7 1.14351148428072 C B O
P S     7  136.6 1.07624192214365 C E O
S S     8  131.8 1.02330849619972 E B D
V S     9  130.6 1.01007513971374 E B D
V S    10  122.0 0.915236084897545 E B D
Y S    11  119.1 0.883255473389758 E B O
L S    12  143.7 1.15453928135237 E B O
H S    13  114.8 0.83583594598166 E B O
N S    14 -124.2 -1.79980755414287 C B O
A S    15  101.5 0.689166244928705 C B O
E S    16  165.8 1.39825359663585 C B O
C S    17   -4.8 -0.483088583787771 C B O
T S    18    2.3 -0.40479122457905 C B O
G S    19  -34.8 -0.813922495937293 H B O
C S    20  -43.0 -0.90435043192483 H B O
S S    21  -46.9 -0.947358840504268 H B O
E S    22  -40.1 -0.872369820417043 H B O
S S    23  -38.7 -0.856930904516731 H B O
V S    24  -36.0 -0.827155852423274 H B O
L S    25  -20.3 -0.654019438398358 H B O
R S    26    2.9 -0.39817454633606 C B O
A S    27  136.5 1.07513914243648 C B O
F S    28  121.3 0.90751662694739 C E O
E S    29   67.5 0.314221144492579 C E O
P S    30  148.8 1.21078104641779 C E O
Y S    31  167.4 1.41589807195049 C B O
I S    32  -31.3 -0.775325206186516 H B O
D S    33  -42.9 -0.903247652217665 H B O
T S    34  -41.8 -0.891117075438849 H B O
L S    35  -43.6 -0.91096711016782 H B O
I S    36  -20.3 -0.654019438398358 H B O
L S    37  -35.7 -0.823847513301779 H B O
D S    38  -46.0 -0.937433823139782 C E O
T S    39  -43.3 -0.907658771046325 C E O
L S    40  166.8 1.4092813937075 C B O
S S    41  109.3 0.775183062087581 E B O
L S    42   97.8 0.648363395763597 E B O
D S    43  -11.7 -0.559180383582161 E B O
Y S    44  131.7 1.02220571649256 E B O
H S    45  104.3 0.720044076729327 C B O
E S    46  -27.4 -0.732316797607078 C B O
T S    47  -36.4 -0.831566971251935 C B O
I S    48   -9.0 -0.529405331488704 C B O
M S    49  148.5 1.20747270729629 C B O
A S    50  -43.9 -0.914275449289315 C B O
A S    51  150.9 1.23393942026825 C B O
A S    52  167.8 1.42030919077915 C B O
G S    53 -138.2 -1.95419671314598 H B O
D S    54  -37.2 -0.840389208909255 H E O
A S    55  -38.3 -0.852519785688071 H B O
A S    56  -43.9 -0.914275449289315 H B O
E S    57  -30.9 -0.770914087357856 H E O
A S    58  -36.9 -0.83708086978776 H E O
A S    59  -42.9 -0.903247652217665 H B O
L S    60  -49.8 -0.979339452012055 H B O
E S    61  -45.3 -0.929714365189626 H E O
Q S    62  -42.5 -0.898836533389004 H E O
A S    63  -48.2 -0.961694976697414 H B O
V S    64  -31.3 -0.775325206186516 H B O
N S    65    6.7 -0.356268917463787 C E O
S S    66  133.4 1.04095297151436 C B O
P S    67  -11.6 -0.558077603874996 C E O
H S    68  -17.3 -0.620936047183405 C E O
G S    69  158.6 1.31885345771996 C B O
F S    70  160.6 1.34090905186326 E B O
I S    71  134.4 1.05198076858601 E B O
A S    72  132.1 1.02661683532122 E B O
V S    73  127.1 0.971477849962964 E B O
V S    74  125.6 0.954936154355488 E B O
E S    75  129.8 1.00125290205642 E B O
G S    76  152.6 1.25268667529006 C B O
G S    77  158.5 1.3177506780128 C B O
I S    78  116.8 0.857891540124962 E B O
P S    79  121.1 0.90531106753306 E B O
T S    80  -13.5 -0.579030418311132 C B O
A S    81  151.1 1.23614497968258 C E O
A S    82   45.4 0.0705068292090973 C E O
N S    83   31.2 -0.0860878892083435 C E O
G S    84    1.8 -0.410305123114876 C B O
I S    85  -11.7 -0.559180383582161 C B O
Y S    86  -14.4 -0.588955435675618 C B O
G S    87  120.4 0.897591609582904 C B O
K S    88  146.2 1.18210877403149 E B O
V S    89  130.0 1.00345846147075 E B O
A S    90   34.2 -0.0530044979933911 C B O
N S    91   21.4 -0.194160300510521 C E O
H S    92  142.8 1.14461426398788 E E O
T S    93  151.3 1.23835053909691 E B O
M S    94  -34.3 -0.808408597401468 H B O
L S    95  -45.8 -0.935228263725452 H B O
D S    96  -48.2 -0.961694976697414 H E O
I S    97  -50.0 -0.981545011426385 H B O
C S    98  -35.8 -0.824950293008944 H B O
S S    99  -33.8 -0.802894698865643 H B O
R S   100  -40.9 -0.881192058074363 H E O
I S   101  -47.8 -0.957283857868753 H B O
L S   102  -38.2 -0.851417005980906 C B O
P S   103  -17.5 -0.623141606597735 C E O
K S   104  -13.4 -0.577927638603967 C E O
A S   105  149.5 1.21850050436794 C B O
Q S   106  -32.4 -0.787455782965332 C E O
A S   107  147.6 1.1975476899318 E B O
V S   108  133.8 1.04536409034302 E B O
I S   109  120.8 0.902002728411565 E B O
A S   110  115.2 0.84024706481032 E B O
Y S   111  115.7 0.845760963346146 E B O
G S   112  150.4 1.22842552173243 C B O
T S   113  -34.1 -0.806203037987138 H B O
C S   114  -50.3 -0.98485335054788 H B O
A S   115  -35.4 -0.820539174180284 H B O
T S   116  -46.9 -0.947358840504268 H B O
F S   117   -5.7 -0.493013601152256 H B O
G S   118  -39.8 -0.869061481295547 C B O
G S   119 -152.7 -2.11409977068492 C B O
V S   120  -41.4 -0.886705956610188 C B O
Q S   121  -15.4 -0.599983232747269 C B O
A S   122   -7.6 -0.513966415588393 C B O
A S   123  154.4 1.27253671001903 C B O
K S   124  137.5 1.08616693950813 C E O
P S   125   19.1 -0.219524233775318 C E O
N S   126   61.2 0.244746022941179 C E O
P S   127  -27.2 -0.730111238192748 C B O
T S   128    4.3 -0.382735630435749 C B O
G S   129   38.7 -0.00337941117096272 C B O
A S   130  133.0 1.0365418526857 E B O
K S   131  152.6 1.25268667529006 E E O
G S   132  164.4 1.38281468073554 C B O
V S   133  -50.5 -0.987058909962211 H B O
N S   134  -35.2 -0.818333614765954 H B O
D S   135  -54.6 -1.03227287795598 H E O
A S   136  -38.0 -0.849211446566576 H B O
L S   137   19.3 -0.217318674360987 H B O
K S   138  -34.9 -0.815025275644459 C E O
H S   139  -17.5 -0.623141606597735 C E O
L S   140    3.4 -0.392660647800235 C E O
G S   141    4.5 -0.380530071021419 C E O
V S   142  127.4 0.97478618908446 C B O
K S   143   88.7 0.548010442411575 C E O
A S   144  140.4 1.11814755101592 C B O
I S   145  127.3 0.973683409377295 E B O
N S   146  117.1 0.861199879246457 E B O
I S   147   96.5 0.634027259570451 E B O
A S   148  163.8 1.37619800249255 C B O
G S   149  161.1 1.34642295039909 C B O
C S   150   69.7 0.338482298050211 C B O
P S   151  167.0 1.41148695312183 C B O
P S   152  166.6 1.40707583429317 C B O
N S   153  124.8 0.946113916698168 C B O
P S   154  -21.4 -0.666150015177173 H B O
Y S   155  -37.7 -0.845903107445081 H E O
N S   156  -32.6 -0.789661342379662 H B O
L S   157  -52.3 -1.00690894469118 H B O
V S   158  -45.6 -0.933022704311122 H B O
G S   159  -37.4 -0.842594768323585 H E O
T S   160  -45.2 -0.928611585482461 H B O
I S   161  -45.1 -0.927508805775296 H B O
V S   162  -42.6 -0.899939313096169 H E O
Y S   163  -49.5 -0.97603111289056 H E O
Y S   164  -41.5 -0.887808736317354 H B O
L S   165  -36.9 -0.83708086978776 H E O
K S   166  -45.5 -0.931919924603957 H E O
N S   167  -12.0 -0.562488722703656 H E O
K S   168   27.8 -0.123582399251956 C E O
A S   169  161.7 1.35303962864208 C E O
A S   170  148.3 1.20526714788196 C E O
P S   171  172.9 1.47655095584457 C B O
E S   172  132.1 1.02661683532122 C E O
L S   173  146.8 1.18872545227448 C E O
D S   174 -176.6 -2.37766412069737 C B O
S S   175   -8.9 -0.528302551781539 C E O
L S   176   13.3 -0.283485456790892 C E O
N S   177   25.2 -0.152254671638248 C B O
R S   178  140.9 1.12366144955174 C B O
P S   179  124.7 0.945011136991003 C B O
T S   180  -22.2 -0.674972252834494 H E O
M S   181  -16.5 -0.612113809526085 H E O
F S   182  -30.2 -0.7631946294077 H B O
F S   183   16.7 -0.245990946747279 H B O
G S   184  -11.3 -0.554769264753501 C E O
Q S   185  148.0 1.20195880876047 C E O
T S   186  151.2 1.23724775938975 C B O
V S   187  -46.9 -0.947358840504268 C B O
H S   188  -40.2 -0.873472600124208 C B O
E S   189  -15.6 -0.602188792161599 C E O
Q S   190   -1.9 -0.451107972279984 C B O
C S   191  135.5 1.06411134536483 C B O
P S   192  -19.4 -0.644094421033872 C E O
R S   193    0.5 -0.424641259308022 C B O
L S   194  -40.7 -0.878986498660033 H E O
P S   195  -35.4 -0.820539174180284 H E O
H S   196  -44.5 -0.920892127532306 H E O
F S   197  -51.0 -0.992572808498036 H E O
D S   198  -34.5 -0.810614156815798 H E O
A S   199    1.6 -0.412510682529206 C E O
G S   200   31.9 -0.0783684312581879 C E O
E S   201   93.4 0.599841088648334 C E O
F S   202  140.1 1.11483921189442 C E O
A S   203  128.4 0.98581398615611 C B O
P S   204  -11.5 -0.556974824167831 C E O
S S   205  160.8 1.34311461127759 C B O
F S   206  -27.0 -0.727905678778418 C B O
E S   207  -10.8 -0.549255366217675 C E O
S S   208  157.5 1.30672288094115 C B O
E S   209  -32.9 -0.792969681501157 H E O
E S   210  -41.3 -0.885603176903023 H E O
A S   211  -42.2 -0.895528194267509 H B O
R S   212  -42.0 -0.893322634853179 H B O
K S   213    3.3 -0.3937634275074 C E O
G S   214   26.2 -0.141226874566597 C B O
W S   215  166.4 1.40487027487884 C B O
C S   216  144.1 1.15895040018103 C B O
L S   217   11.6 -0.302232711812698 C B O
Y S   218  -42.9 -0.903247652217665 C E O
E S   219  -25.2 -0.708055644049446 C E O
L S   220   13.5 -0.281279897376562 C B O
G S   221    2.2 -0.405894004286215 C B O
C S   222  126.6 0.965963951427139 C B O
K S   223   10.4 -0.315466068298679 C B O
G S   224  -40.0 -0.871267040709878 C B O
P S   225  -17.8 -0.626449945719231 C E O
V S   226   16.5 -0.24819650616161 C E O
T S   227  130.0 1.00345846147075 C B O
M S   228  117.9 0.870022116903777 C B O
N S   229  170.3 1.44787868345828 C B O
N S   230   18.2 -0.229449251139803 C B O
C S   231  -47.0 -0.948461620211433 H B O
P S   232  -23.8 -0.692616728149135 H B O
K S   233  -52.2 -1.00580616498402 H E O
I S   234  -31.8 -0.780839104722341 H B O
K S   235  179.4 1.5482316368103 C E O
F S   236  142.0 1.13579202633056 C B O
N S   237   27.2 -0.130199077494946 C B O
Q S   238   22.6 -0.18092694402454 C E O
T S   239  -25.2 -0.708055644049446 C B O
N S   240  172.3 1.46993427760158 C B O
W S   241  165.4 1.39384247780719 C B O
P S   242  -52.3 -1.00690894469118 C B O
V S   243  -37.1 -0.83928642920209 C B O
D S   244  -20.0 -0.650711099276862 C B O
A S   245    7.3 -0.349652239220797 C B O
G S   246    6.0 -0.363988375413943 C B O
H S   247  140.7 1.12145589013741 C B O
P S   248  150.6 1.23063108114676 C B O
C S   249  138.3 1.09498917716545 C B O
I S   250    5.9 -0.365091155121108 C B O
G S   251   28.7 -0.11365738188747 C B O
C S   252   -5.9 -0.495219160566587 C B O
S S   253    9.1 -0.329802204491825 C B O
E S   254  150.0 1.22401440290377 C B O
P S   255  142.8 1.14461426398788 C B O
D S   256   28.2 -0.119171280423296 C E O
F S   257  -30.2 -0.7631946294077 H B O
W S   258  -34.4 -0.809511377108633 H B O
D S   259  -29.4 -0.754372391750379 H E O
A S   260  -29.8 -0.75878351057904 H E O
M S   261   -3.0 -0.463238549058799 C B O
T S   262  153.1 1.25820057382588 C B O
P S   263  137.8 1.08947527862963 C E O
F S   264  -29.0 -0.749961272921719 C B O
Y S   265   13.1 -0.285691016205222 C B O
>1TVS	_
D A     3   61.1 0.243643243234014 C E D
R A     4   62.1 0.254671040305665 C E D
R A     5   14.1 -0.274663219133571 C E D
I A     6  111.9 0.803855334473873 C B D
P A     7  141.4 1.12917534808757 C E D
G A     8   16.2 -0.251504845283105 C E D
T A     9  -44.6 -0.921994907239471 C E D
A A    10  -50.1 -0.98264779113355 H B D
E A    11  -32.5 -0.788558562672497 H E D
E A    12  -41.6 -0.888911516024519 H E D
N A    13  -32.5 -0.788558562672497 H B D
L A    14   93.4 0.599841088648334 C B D
Q A    15  -31.4 -0.776427985893681 C E D
K A    16   43.3 0.0473484553586307 C E D
S A    17 -178.1 -2.39420581630485 C E D
S A    18   42.9 0.0429373365299704 C E D
G A    19 -141.6 -1.99169122318959 C E D
G A    20  -99.4 -1.52631818676593 C E D
V A    21  127.5 0.975888968791625 C B D
P A    22  -32.2 -0.785250223551001 C E D
G A    23   46.5 0.0826374059879132 C E D
Q A    24   48.3 0.102487440716885 C E D
N A    25  -45.1 -0.927508805775296 C E D
T A    26  -50.6 -0.988161689669376 C E D
G A    27  -31.4 -0.776427985893681 C E D
G A    28  178.1 1.53389550061715 C E D
Q A    29  -63.3 -1.12821471247934 C E D
E A    30  -46.3 -0.940742162261277 C E D
A A    31 -140.4 -1.97845786670361 C E O
R A    32   58.2 0.211662631726227 C E O
P A    33  145.7 1.17659487549567 C E O
N A    34   89.7 0.559038239483226 C B  O
Y A    35  -65.5 -1.15247586603697 C B  O
H A    36   11.0 -0.308849390055689 C B  O
A A    37   -9.2 -0.531610890903034 C B  O
Q A    38  -38.9 -0.859136463931062 H B  O
L A    39  -31.7 -0.779736325015176 H B  O
A A    40  -30.9 -0.770914087357856 H B  O
F A    41  -47.2 -0.950667179625763 H B O
L A    42  -30.5 -0.766502968529195 H B O
R A    43  -29.7 -0.757680730871875 H B O
S A    44   44.6 0.0616845915517767 C B O
L A    45   72.2 0.366051790729338 C B O
G A    46   12.4 -0.293410474155378 C B O
I A    47  -19.0 -0.639683302205212 C B O
D A    48  -26.8 -0.725700119364088 H E O
Y A    49  -16.5 -0.612113809526085 H B O
L A    50  -19.9 -0.649608319569697 H B O
D A    51  -36.6 -0.833772530666265 H E D
A A    52  -54.6 -1.03227287795598 H E D
S A    53  -25.5 -0.711363983170942 H E D
L A    54   24.2 -0.163282468709899 C B D
R A    55  -12.5 -0.568002621239482 H E D
K A    56  -31.9 -0.781941884429506 H E D
K A    57  -34.2 -0.807305817694303 H E D
N A    58  -16.7 -0.614319368940415 H E D
K A    59   68.2 0.321940602442735 H E D
Q A    60  -31.2 -0.774222426479351 H E D
R A    61  -30.1 -0.762091849700535 H B D
L A    62  -37.7 -0.845903107445081 H E D
K A    63  -29.8 -0.75878351057904 H E D
A A    64  -27.1 -0.729008458485583 H B D
I A    65  -32.0 -0.783044664136672 C B D
Q A    66   11.8 -0.300027152398368 C E D
Q A    67 -168.0 -2.28282506588117 C E D
G A    68  -11.6 -0.558077603874996 C E D
R A    69   71.4 0.357229553072017 C E D
Q A    70 -178.7 -2.40082249454784 C E D
P A    71   72.7 0.371565689265163 C E D
Q A    72  -12.9 -0.572413740068142 C E D
Y A    73  -35.2 -0.818333614765954 C E D
>1WLO	A
P A     3  174.6 1.49529821086638 C E O
P A     4  -53.4 -1.01903952147 H E O
K A     5  -38.4 -0.853622565395236 H E O
L A     6  -61.7 -1.1105702371647 H B O
K A     7  -33.8 -0.802894698865643 H E O
Q A     8  -49.6 -0.977133892597725 H E O
A A     9  -49.2 -0.972722773769064 H B O
L A    10  -60.3 -1.09513132126439 H B O
E A    11  -46.6 -0.944050501382772 H E O
L A    12  -36.6 -0.833772530666265 H E O
F A    13  -60.7 -1.09954244009305 H B O
K A    14  -18.2 -0.630861064547891 H E O
S A    15  -38.4 -0.853622565395236 H E O
L A    16  156.1 1.29128396504084 C B O
P A    17  134.1 1.04867242946452 C E O
K A    18  -68.7 -1.18776481666625 H E O
E A    19  -48.4 -0.963900536111744 H E O
L A    20  -49.0 -0.970517214354734 H E O
R A    21  -39.5 -0.865753142174052 H B O
S A    22  -52.1 -1.00470338527685 H B O
Q A    23  -27.8 -0.736727916435738 H E O
V A    24  -54.3 -1.02896453883448 H B O
L A    25  -33.7 -0.801791919158478 H B O
L A    26  -61.1 -1.10395355892171 H B O
E A    27  -51.9 -1.00249782586252 H E O
Y A    28  -57.7 -1.0664590488781 H B O
A A    29  -38.2 -0.851417005980906 H B O
A A    30  -23.9 -0.6937195078563 H E O
K A    31   42.0 0.0330123191654848 C E O
V A    32   97.1 0.640643937813442 C B O
P A    33  157.5 1.30672288094115 C E O
P A    34  156.1 1.29128396504084 C E O
P A    35  165.1 1.39053413868569 C B O
P A    36  159.5 1.32877847508445 C E O
P A    37  116.4 0.853480421296301 C E O
G A    38  -57.1 -1.05984237063511 C E O
V A    39  142.2 1.13799758574489 C B O
E A    40  127.3 0.973683409377295 C E O
L A    41  143.8 1.15564206105953 C E O
E A    42  130.1 1.00456124117792 E E O
R A    43  146.5 1.18541711315299 E E O
V A    44   91.2 0.575579935090702 C B O
H A    45  -48.4 -0.963900536111744 C E O
E A    46  -42.0 -0.893322634853179 C B O
C A    47  144.9 1.16777263783835 C B O
Q A    48  -60.6 -1.09843966038588 C B O
T A    49  155.5 1.28466728679785 C B O
P A    50   74.5 0.391415723994134 C B O
F A    51  119.1 0.883255473389758 C B O
F A    52  132.9 1.03543907297854 E B O
V A    53  161.7 1.35303962864208 E B O
H A    54  113.0 0.815985911252689 E B O
A A    55  140.0 1.11373643218726 E B O
D A    56  170.5 1.45008424287261 E E O
V A    57  124.4 0.941702797869507 E E O
E A    58  114.5 0.832527606860165 E E O
G A    59  -79.7 -1.30907058445441 C E O
G A    60   26.2 -0.141226874566597 C E O
K A    61  155.7 1.28687284621218 E E O
V A    62  153.5 1.26261169265454 E B O
R A    63  102.1 0.695782923171695 E B O
L A    64  142.1 1.13689480603773 E B O
Y A    65  120.0 0.893180490754244 E B O
F A    66  153.4 1.26150891294738 E B O
H A    67  112.4 0.809369233009698 E B O
V A    68  117.4 0.864508218367952 C B O
P A    69  -52.8 -1.01242284322701 C B O
D A    70    0.7 -0.422435699893692 C B O
E A    71   38.1 -0.00999608941395319 C B O
A A    72  139.3 1.1060169742371 C B O
P A    73  -36.2 -0.829361411837605 H B O
T A    74  -27.2 -0.730111238192748 H B O
V A    75  -47.2 -0.950667179625763 H B O
K A    76  -43.7 -0.912069889874985 H B O
A A    77  -67.8 -1.17783979930177 H B O
F A    78  -58.3 -1.07307572712109 H B O
A A    79  -36.9 -0.83708086978776 H B O
G A    80  -47.3 -0.951769959332928 H B O
L A    81  -32.4 -0.787455782965332 H B O
L A    82  -53.4 -1.01903952147 H B O
R A    83  -30.5 -0.766502968529195 H B O
E A    84  -33.6 -0.800689139451313 H B O
G A    85   40.5 0.0164706235580086 C B O
L A    86  -44.4 -0.919789347825141 C B O
E A    87  108.2 0.763052485308765 C E O
G A    88  -20.2 -0.652916658691192 C E O
E A    89 -179.0 -2.40413083366933 C E O
S A    90  160.7 1.34201183157043 C E O
P A    91  -11.5 -0.556974824167831 C B O
E A    92  -35.7 -0.823847513301779 C E O
A A    93  -36.2 -0.829361411837605 C E O
V A    94  -22.4 -0.677177812248824 C B O
L A    95  -34.7 -0.812819716230128 C B O
E A    96  -10.8 -0.549255366217675 C E O
V A    97  127.8 0.97919730791312 C B O
P A    98  164.8 1.3872257995642 C E O
P A    99   -1.4 -0.445594073744158 C E O
G A   100   57.1 0.199532054947411 C E O
F A   101    3.5 -0.391557868093069 C B O
Y A   102    9.2 -0.32869942478466 C B O
R A   103  -37.3 -0.84149198861642 C E O
G A   104   50.0 0.121234695738691 C E O
Y A   105 -109.8 -1.6410072763111 C B O
G A   106   45.2 0.0683012697947672 C E O
L A   107  -45.2 -0.928611585482461 C B O
E A   108  -43.4 -0.90876155075349 H E O
E A   109   -3.8 -0.47206078671612 H E O
F A   110  -42.5 -0.898836533389004 H E O
F A   111   16.6 -0.247093726454444 H B O
T A   112  164.9 1.38832857927136 C B O
P A   113  -15.1 -0.596674893625774 H E O
L A   114  -68.0 -1.1800453587161 H E O
R A   115  -31.3 -0.775325206186516 H B O
L A   116  -47.6 -0.955078298454423 H B O
R A   117  -49.6 -0.977133892597725 H E O
G A   118  -55.0 -1.03668399678464 H B O
L A   119  -42.5 -0.898836533389004 H B O
E A   120  -60.0 -1.09182298214289 H E O
A A   121  -33.9 -0.803997478572808 H E O
A A   122  -57.1 -1.05984237063511 H B O
L A   123  -62.0 -1.11387857628619 H B O
L A   124  -53.0 -1.01462840264134 H E O
R A   125  -64.5 -1.14144806896532 H E O
L A   126  -52.0 -1.00360060556969 H B O
Q A   127  -30.3 -0.764297409114865 H E O
A A   128  -24.2 -0.697027846977795 H E O
Q A   129  -18.3 -0.631963844255056 H E O
V A   130  -51.2 -0.994778367912366 H B O
R A   131  -38.5 -0.854725345102401 H E O
K A   132  -54.0 -1.02565619971299 H E O
A A   133  -47.7 -0.956181078161588 H B O
L A   134  -45.0 -0.926406026068131 H B O
>2AVU	E
V E     7  -42.3 -0.896630973974674 H B D
Q E     8  -38.6 -0.855828124809566 H E D
E E     9  -32.4 -0.787455782965332 H E D
A E    10  -52.0 -1.00360060556969 H B D
R E    11  -38.1 -0.850314226273741 H E O
D E    12  -32.0 -0.783044664136672 H E O
I E    13  -41.9 -0.892219855146014 H B O
Q E    14  -55.6 -1.04330067502763 H E O
L E    15  -44.6 -0.921994907239471 H B O
A E    16  -42.8 -0.902144872510499 H B O
M E    17  -60.2 -1.09402854155722 H B O
E E    18  -46.0 -0.937433823139782 H E O
L E    19  -50.4 -0.985956130255045 H B O
I E    20  -35.2 -0.818333614765954 H B O
T E    21  -40.2 -0.873472600124208 H E O
L E    22   -1.2 -0.443388514329828 C B O
G E    23   48.1 0.100281881302554 C B O
A E    24 -126.8 -1.82847982652916 C B O
R E    25    9.0 -0.33090498419899 C B O
L E    26  -49.4 -0.974928333183395 C B O
Q E    27  -31.7 -0.779736325015176 H E O
M E    28  -45.0 -0.926406026068131 H B O
L E    29  -48.3 -0.962797756404579 H B O
E E    30  -35.3 -0.819436394473119 H E O
S E    31  -22.0 -0.672766693420164 H E O
E E    32  -18.5 -0.634169403669386 H E O
T E    33 -178.9 -2.40302805396217 C B O
Q E    34   19.9 -0.210701996117997 C E O
L E    35  133.6 1.04315853092869 C B O
S E    36  150.1 1.22511718261093 C B O
R E    37  -32.4 -0.787455782965332 H E O
G E    38  -63.9 -1.13483139072233 H E O
R E    39  -47.1 -0.949564399918598 H B O
L E    40  -40.6 -0.877883718952868 H B O
I E    41  -37.6 -0.844800327737916 H B O
K E    42  -52.1 -1.00470338527685 H E O
L E    43  -27.8 -0.736727916435738 H B O
Y E    44  -47.6 -0.955078298454423 H B O
K E    45  -51.6 -0.999189486741026 H E O
E E    46  -72.0 -1.2241565470027 H E D
L E    47  -48.7 -0.967208875233239 H B D
R E    48 -177.4 -2.38648635835469 C E D
G E    49  -87.9 -1.39949852044195 C E D
S E    50  -89.3 -1.41493743634226 C E D
P E    51  161.7 1.35303962864208 C E D
P E    52  161.7 1.35303962864208 C B D
P E    53  -15.3 -0.598880453040104 C E D
K E    54  -28.4 -0.743344594678729 C E D
G E    55  169.6 1.44015922550812 C E D
M E    56  144.3 1.16115595959536 C B D
L E    57  137.0 1.08065304097231 C B D
P E    58  156.6 1.29679786357666 C B D
F E    59  138.7 1.09940029599411 C B D
S E    60  141.6 1.1313809075019 C B D
T E    61  -15.5 -0.601086012454434 C B D
D E    62  -65.5 -1.15247586603697 H B O
W E    63  -49.2 -0.972722773769064 H B O
F E    64  -14.6 -0.591160995089948 H B O
M E    65  -19.7 -0.647402760155367 H B O
T E    66  -97.8 -1.50867371145129 C B O
W E    67  -44.7 -0.923097686946636 C B O
E E    68  -41.6 -0.888911516024519 H B O
Q E    69  -44.2 -0.917583788410811 H B O
N E    70  -51.8 -1.00139504615536 H B O
V E    71  -43.7 -0.912069889874985 H B O
H E    72  -49.7 -0.97823667230489 H B O
A E    73  -48.5 -0.965003315818909 H B O
S E    74  -40.7 -0.878986498660033 H B O
M E    75  -58.1 -1.07087016770676 H B O
F E    76  -54.8 -1.03447843737031 H B O
C E    77  -49.9 -0.98044223171922 H B O
N E    78  -39.0 -0.860239243638227 H B O
A E    79  -51.2 -0.994778367912366 H B O
W E    80  -52.8 -1.01242284322701 H B O
Q E    81  -48.8 -0.968311654940404 H E O
F E    82  -52.0 -1.00360060556969 H B O
L E    83  -43.9 -0.914275449289315 H B O
L E    84  -56.2 -1.04991735327062 H E O
K E    85  -34.0 -0.805100258279973 H E O
T E    86  139.8 1.11153087277293 C E O
G E    87   55.8 0.185195918754265 C B O
L E    88    2.9 -0.39817454633606 C E O
C E    89  126.5 0.964861171719974 C B O
N E    90  -92.9 -1.4546375058002 C E O
G E    91  -66.8 -1.16681200223012 C E O
V E    92  -36.9 -0.83708086978776 H B O
D E    93  -41.8 -0.891117075438849 H E O
A E    94  -36.8 -0.835978090080595 H B O
V E    95  -39.1 -0.861342023345392 H B O
I E    96  -56.5 -1.05322569239212 H B O
K E    97  -46.9 -0.947358840504268 H E O
A E    98  -52.3 -1.00690894469118 H B O
Y E    99  -44.4 -0.919789347825141 H B O
R E   100  -46.8 -0.946256060797103 H B O
L E   101  -44.0 -0.915378228996481 H B O
Y E   102  -44.3 -0.918686568117976 H B O
L E   103  -32.0 -0.783044664136672 H B O
E E   104  -35.6 -0.822744733594614 H E O
Q E   105  -10.9 -0.55035814592484 H B O
C E   106  118.2 0.873330456025273 C B O
P E   107  173.4 1.48206485438039 C E O
Q E   108   90.3 0.565654917726216 C E O
A E   109   84.9 0.506104813539302 C E O
E E   110  -84.7 -1.36420956981267 C E O
E E   111  -18.7 -0.636374963083716 C E O
G E   112 -171.9 -2.32583347446061 C E O
P E   113  117.6 0.866713777782282 C B O
L E   114  -42.6 -0.899939313096169 C B O
L E   115  103.7 0.713427398486337 C B O
A E   116  157.3 1.30451732152682 C B O
L E   117  -47.5 -0.953975518747258 H B O
T E   118  -36.3 -0.83046419154477 H B O
R E   119  -30.1 -0.762091849700535 H B O
A E   120  -45.0 -0.926406026068131 H B O
W E   121  -43.4 -0.90876155075349 H B O
T E   122  -50.2 -0.983750570840715 H B O
L E   123  -50.6 -0.988161689669376 H B O
V E   124  -43.2 -0.90655599133916 H B O
R E   125  -46.8 -0.946256060797103 H B O
F E   126  -30.7 -0.768708527943525 H B O
V E   127  -32.7 -0.790764122086827 H B O
E E   128  -28.9 -0.748858493214554 H E O
S E   129    0.6 -0.423538479600857 C B O
G E   130   26.9 -0.133507416616442 C E O
L E   131  -21.7 -0.669458354298669 C B O
L E   132  156.2 1.292386744748 E B O
Q E   133  176.1 1.51183990647385 E E O
L E   134  126.5 0.964861171719974 E B O
S E   135  156.3 1.29348952445517 E B O
S E   136  144.0 1.15784762047386 E E O
C E   137  143.4 1.15123094223087 C B O
N E   138  -58.8 -1.07858962565691 C E O
C E   139  -79.4 -1.30576224533292 C E O
C E   140  -71.3 -1.21643708905255 C B O
G E   141   -9.8 -0.538227569146025 C E O
G E   142  157.9 1.31113399976981 C B O
N E   143  112.1 0.806060893888203 E E O
F E   144  150.3 1.22732274202526 E B O
I E   145  137.6 1.0872697192153 E B O
T E   146  171.9 1.46552315877292 E B O
H E   147  143.6 1.1534365016452 E B O
A E   148  146.1 1.18100599432433 C B O
H E   149   63.5 0.270109956205976 C B O
Q E   150   98.0 0.650568955177927 C E O
P E   151  113.9 0.825910928617174 C E O
V E   152  119.3 0.885461032804088 C E O
G E   153  107.6 0.756435807065774 C E O
S E   154    2.1 -0.406996783993381 C E O
F E   155  119.8 0.890974931339914 C B O
A E   156  121.0 0.904208287825895 C B O
C E   157  152.9 1.25599501441155 C B O
S E   158  -62.7 -1.12159803423635 C B O
>1ITF	_
L A     3  -55.2 -1.03888955619897 C B O
P A     4  113.2 0.818191470667019 C E O
Q A     5   67.1 0.309810025663919 C E O
T A     6  -74.4 -1.25062325997466 C E D
H A     7 -179.6 -2.41074751191232 C B D
S A     8   24.1 -0.164385248417064 C E O
L A     9   37.3 -0.0188183270712738 C B O
G A    10  -30.4 -0.76540018882203 H E O
S A    11  -40.0 -0.871267040709878 H E O
R A    12  -36.8 -0.835978090080595 H E O
R A    13  -37.1 -0.83928642920209 H E O
T A    14  -42.9 -0.903247652217665 H B O
L A    15  -32.8 -0.791866901793992 H B O
M A    16  -35.1 -0.817230835058789 H E O
L A    17  -45.7 -0.934125484018287 H B O
L A    18  -30.9 -0.770914087357856 H B O
A A    19  -50.0 -0.981545011426385 H E O
Q A    20  -21.0 -0.661738896348513 H E O
M A    21  -26.5 -0.722391780242592 H B O
R A    22  124.2 0.939497238455177 C E O
K A    23  -36.4 -0.831566971251935 C E O
I A    24  170.5 1.45008424287261 C B O
S A    25  154.1 1.26922837089753 C B O
L A    26  -29.6 -0.75657795116471 C B  O
F A    27  -38.1 -0.850314226273741 C B  O
S A    28  -27.9 -0.737830696142903 C B  O
B A    29   53.4 0.158729205782303 C B  O
L A    30    3.2 -0.394866207214565 C B O
K A    31  -31.4 -0.776427985893681 C E O
D A    32   21.9 -0.188646401974696 C E O
R A    33  115.3 0.841349844517485 C B O
H A    34  108.4 0.765258044723095 C E O
D A    35  112.9 0.814883131545523 C E O
F A    36  -37.8 -0.847005887152246 C B O
G A    37   74.6 0.392518503701299 C E O
F A    38  132.5 1.03102795414988 C B O
P A    39   76.4 0.412368538430271 C B O
Q A    40   -4.7 -0.481985804080606 C E O
E A    41  -32.3 -0.786353003258166 C E O
E A    42   23.2 -0.17431026578155 C E O
F A    43   23.4 -0.172104706367219 C B O
G A    44  -16.2 -0.608805470404589 C E D
N A    45  138.6 1.09829751628695 C E D
Q A    46   33.6 -0.0596211762363816 C E D
F A    47   44.3 0.0583762524302815 C B D
Q A    48   31.2 -0.0860878892083435 C E D
K A    49   58.3 0.212765411433392 C E D
A A    50   34.7 -0.0474905994575658 C E O
E A    51  -30.1 -0.762091849700535 C E O
T A    52    5.1 -0.373913392778428 C B O
I A    53  -43.5 -0.909864330460655 H B O
P A    54  -25.7 -0.713569542585272 H E O
V A    55  -41.1 -0.883397617488693 H B O
L A    56  -30.5 -0.766502968529195 H B O
H A    57  -49.7 -0.97823667230489 H B O
E A    58  -30.0 -0.76098906999337 H B O
M A    59  -50.8 -0.990367249083706 H B O
I A    60  -21.3 -0.665047235470008 H B O
Q A    61  -40.1 -0.872369820417043 H B O
Q A    62  -35.8 -0.824950293008944 H B O
I A    63  -32.5 -0.788558562672497 H B O
F A    64  -42.8 -0.902144872510499 H B O
N A    65  -40.2 -0.873472600124208 H E O
L A    66  -32.5 -0.788558562672497 H B O
F A    67  -27.1 -0.729008458485583 H B O
S A    68  -23.0 -0.683794490491815 H E O
T A    69  146.7 1.18762267256732 C B O
K A    70  -20.6 -0.657327777519853 H E O
D A    71  -40.0 -0.871267040709878 H E O
S A    72  -28.1 -0.740036255557234 H B O
S A    73  -33.9 -0.803997478572808 H E O
A A    74  -21.4 -0.666150015177173 H E O
A A    75  -29.2 -0.752166832336049 H E O
W A    76  166.8 1.4092813937075 C B O
D A    77  129.2 0.994636223813431 C E O
E A    78  -24.4 -0.699233406392126 H E O
T A    79  -45.8 -0.935228263725452 H E O
L A    80  -35.5 -0.821641953887449 H B O
L A    81  -34.4 -0.809511377108633 H B O
D A    82  -52.9 -1.01352562293417 H E O
K A    83  -33.6 -0.800689139451313 H E O
F A    84  -28.4 -0.743344594678729 H B O
Y A    85  -39.1 -0.861342023345392 H B O
T A    86  -33.4 -0.798483580036982 H E O
E A    87  -38.0 -0.849211446566576 H B O
L A    88  -39.6 -0.866855921881217 H B O
Y A    89  -24.8 -0.703644525220786 H E O
Q A    90  -49.4 -0.974928333183395 H E O
Q A    91  -28.1 -0.740036255557234 H B O
L A    92  -33.6 -0.800689139451313 H B O
N A    93  -43.1 -0.905453211631995 H E O
D A    94  -46.8 -0.946256060797103 H E O
L A    95  -33.1 -0.795175240915487 H B  O
E A    96  -38.6 -0.855828124809566 H B  O
A A    97  -47.5 -0.953975518747258 H B  O
A A    98  -43.0 -0.90435043192483 H B  O
V A    99  -30.8 -0.769811307650691 H B O
I A   100  -56.3 -1.05102013297778 H E D
Q A   101  173.9 1.48757875291622 C E D
G A   102  -26.2 -0.719083441121097 C E D
V A   103  166.7 1.40817861400033 C E D
G A   104  -62.1 -1.11498135599336 C E D
V A   105  116.5 0.854583201003466 C E D
T A   106 -159.3 -2.18688323135781 C E D
E A   107  -27.7 -0.735625136728573 C E D
T A   108  125.5 0.953833374648323 C B D
P A   109  174.4 1.49309265145205 C E D
L A   110   -8.9 -0.528302551781539 C B D
M A   111  -29.8 -0.75878351057904 H E D
K A   112  -27.9 -0.737830696142903 H E D
E A   113  -28.4 -0.743344594678729 H E D
D A   114  -33.5 -0.799586359744148 H E D
S A   115  -41.3 -0.885603176903023 H B D
I A   116  -37.3 -0.84149198861642 H B D
L A   117  -31.4 -0.776427985893681 H B O
A A   118  -48.1 -0.960592196990249 H B O
V A   119  -31.3 -0.775325206186516 H B O
R A   120  -35.9 -0.826053072716109 H E O
K A   121  -31.7 -0.779736325015176 H E O
Y A   122  -50.7 -0.989264469376541 H B O
F A   123  -26.9 -0.726802899071253 H B O
Q A   124  -42.0 -0.893322634853179 H E O
R A   125  -38.1 -0.850314226273741 H E O
I A   126  -38.8 -0.858033684223896 H B O
T A   127  -40.4 -0.875678159538538 H B O
L A   128  -45.1 -0.927508805775296 H B O
Y A   129  -35.2 -0.818333614765954 H B O
L A   130  -42.4 -0.897733753681839 H B O
K A   131  -26.1 -0.717980661413932 H E O
E A   132  -49.4 -0.974928333183395 H E O
K A   133    3.0 -0.397071766628895 C E O
K A   134   46.8 0.0859457451094084 C E O
Y A   135   49.2 0.11241245808137 C B  O
S A   136  150.4 1.22842552173243 C B  O
P A   137  -30.8 -0.769811307650691 H B  O
B A   138  -41.1 -0.883397617488693 H B  O
A A   139  -38.5 -0.854725345102401 H B O
W A   140  -33.1 -0.795175240915487 H B O
E A   141  -46.5 -0.942947721675607 H B O
V A   142  -40.7 -0.878986498660033 H B O
V A   143  -26.1 -0.717980661413932 H B O
R A   144  -50.6 -0.988161689669376 H B O
A A   145  -33.5 -0.799586359744148 H B O
E A   146  -36.8 -0.835978090080595 H B O
I A   147  -37.0 -0.838183649494925 H B O
M A   148  -45.1 -0.927508805775296 H B O
R A   149  -43.8 -0.91317266958215 H E O
S A   150  -40.4 -0.875678159538538 H B O
F A   151  -39.1 -0.861342023345392 H B O
S A   152  -30.1 -0.762091849700535 H E O
L A   153  -37.9 -0.848108666859411 H E O
S A   154  -32.9 -0.792969681501157 H B O
T A   155   -5.8 -0.494116380859422 H E O
N A   156  -21.0 -0.661738896348513 C E O
L A   157  -10.4 -0.544844247389015 C B O
Q A   158  -85.9 -1.37744292629865 C B O
E A   159    6.1 -0.362885595706777 C E O
S A   160   70.1 0.342893416878871 C E O
L A   161  119.4 0.886563812511253 C B O
R A   162   -6.3 -0.499630279395247 C E O
S A   163   88.7 0.548010442411575 C E O
>1UN1	B
F B    11  -46.4 -0.941844941968442 H B O
G B    12  -21.4 -0.666150015177173 H E O
R B    13  -43.5 -0.909864330460655 H E O
N B    14  -24.1 -0.69592506727063 H E O
Y B    15  154.1 1.26922837089753 E B O
V B    16  150.7 1.23173386085392 E E O
P B    17  149.9 1.2229116231966 E B O
T B    18  -37.5 -0.843697548030751 E B O
W B    19  138.2 1.09388639745829 E B O
A B    20   64.9 0.285548872106287 C B O
F B    21  -32.2 -0.785250223551001 C E O
D B    22   -6.8 -0.505144177931072 C E O
H B    23   -0.7 -0.437874615794003 C E O
I B    24  117.0 0.860097099539292 E B O
K B    25  138.3 1.09498917716545 E E O
Y B    26  138.2 1.09388639745829 E B O
F B    27  143.1 1.14792260310938 E B O
N B    28   48.8 0.10800133925271 C E O
G B    29   26.8 -0.134610196323607 C E O
G B    30   20.6 -0.202982538167841 C E O
N B    31  -18.0 -0.628655505133561 C E O
E B    32  142.8 1.14461426398788 E E O
I B    33  156.4 1.29459230416233 E B O
Q B    34  143.6 1.1534365016452 E B O
L B    35  130.7 1.01117791942091 E B O
H B    36  137.8 1.08947527862963 E B O
L B    37  133.1 1.03764463239287 E B O
D B    38 -176.4 -2.37545856128304 C B O
K B    39  -17.2 -0.61983326747624 C E O
Y B    40  -36.8 -0.835978090080595 C E O
T B    41  151.5 1.24055609851124 C E O
G B    42 -157.0 -2.16151929809302 C B O
T B    43  168.2 1.42472030960781 E B O
G B    44 -179.8 -2.41295307132665 E B O
F B    45  165.7 1.39715081692868 E B O
Q B    46  157.0 1.30120898240532 E E O
S B    47  149.7 1.22070606378227 E B O
K B    48  -49.1 -0.971619994061899 C E O
G B    49  173.7 1.48537319350189 C E O
S B    50  149.8 1.22180884348944 C E O
Y B    51  145.7 1.17659487549567 E B O
L B    52   99.6 0.668213430492568 E B O
F B    53  149.3 1.21629494495361 E B O
G B    54 -168.9 -2.29275008324566 E B O
H B    55  119.4 0.886563812511253 E B O
F B    56  128.8 0.990225104984771 E B O
S B    57  138.8 1.10050307570128 E B O
M B    58  143.7 1.15453928135237 E B O
Q B    59  127.8 0.97919730791312 E B O
M B    60  143.8 1.15564206105953 E B O
K B    61  123.9 0.936188899333682 E B O
L B    62  176.1 1.51183990647385 C B O
V B    63  115.5 0.843555403931815 C B O
P B    64  164.7 1.38612301985703 C E O
G B    65 -141.0 -1.9850745449466 C E O
D B    66  116.1 0.850172082174806 C E O
S B    67   18.6 -0.225038132311143 C B O
A B    68  137.7 1.08837249892246 C B O
G B    69   -3.2 -0.46544410847313 C B O
T B    70  152.1 1.24717277675423 E B O
V B    71  126.4 0.963758392012809 E B O
T B    72  125.4 0.952730594941158 E B O
A B    73  141.7 1.13248368720907 E B O
F B    74  116.7 0.856788760417797 E B O
Y B    75  160.1 1.33539515332744 E B O
L B    76  141.1 1.12586700896607 E B O
S B    77  140.6 1.12035311043025 E B O
S B    78  166.7 1.40817861400033 C B O
Q B    79   -2.9 -0.462135769351634 C E O
N B    80  168.4 1.42692586902214 C E O
S B    81  152.8 1.25489223470439 C E O
E B    82   50.6 0.127851373981681 C E O
H B    83  158.5 1.3177506780128 C B O
D B    84  147.1 1.19203379139598 C B O
E B    85  140.5 1.11925033072308 E B O
I B    86  117.6 0.866713777782282 E B O
D B    87  138.8 1.10050307570128 E B O
F B    88  129.3 0.995739003520596 E B O
E B    89  119.0 0.882152693682593 E B O
F B    90  117.4 0.864508218367952 E B O
L B    91  116.1 0.850172082174806 E B O
G B    92 -179.2 -2.40633639308366 C B O
N B    93  161.8 1.35414240834925 C E O
R B    94  154.6 1.27474226943336 C E O
T B    95  136.3 1.07293358302215 C E O
G B    96    1.8 -0.410305123114876 C E O
Q B    97  147.9 1.2008560290533 C E O
P B    98  136.7 1.07734470185081 C B O
Y B    99  146.6 1.18651989286015 C B O
I B   100  140.1 1.11483921189442 E B O
L B   101  112.0 0.804958114181038 E B O
Q B   102  130.2 1.00566402088508 E B O
T B   103  158.5 1.3177506780128 E B O
N B   104  153.9 1.2670228114832 E B O
V B   105  126.8 0.968169510841469 E B O
F B   106  137.1 1.08175582067947 E B O
T B   107  123.0 0.926263881969196 C B O
G B   108   38.6 -0.00448219087812781 C E O
G B   109   -9.5 -0.534919230024529 C E O
K B   110  119.8 0.890974931339914 C E O
G B   111 -113.0 -1.67629622694038 C E O
D B   112   31.3 -0.0849851095011784 C E O
R B   113   45.9 0.0760207277449227 C E O
E B   114  138.0 1.09168083804396 C B O
Q B   115  143.8 1.15564206105953 E E O
R B   116  130.9 1.01338347883524 E B O
I B   117  158.5 1.3177506780128 E B O
Y B   118  160.0 1.33429237362027 C B O
L B   119  164.2 1.38060912132121 C B O
W B   120   29.1 -0.10924626305881 C B O
F B   121  169.7 1.44126200521529 C B O
D B   122  105.9 0.737688552043968 C B O
P B   123   -8.9 -0.528302551781539 C B O
T B   124  -18.3 -0.631963844255056 C B O
K B   125  -45.3 -0.929714365189626 C E O
E B   126  170.8 1.4533925819941 C E O
F B   127  134.7 1.05528910770751 C B O
H B   128  156.0 1.29018118533367 E B O
Y B   129  139.1 1.10381141482277 E B O
Y B   130  120.2 0.895386050168574 E B O
S B   131  165.0 1.38943135897853 E B O
V B   132  131.9 1.02441127590689 E B O
L B   133  125.0 0.948319476112498 E B O
W B   134  113.5 0.821499809788514 E B O
N B   135 -173.3 -2.34127239036092 C B O
M B   136  -16.0 -0.606599910990259 C B O
Y B   137  -33.3 -0.797380800329817 C E O
M B   138  166.7 1.40817861400033 E B O
I B   139  126.1 0.960450052891313 E B O
V B   140  134.6 1.05418632800034 E B O
F B   141  129.2 0.994636223813431 E B O
L B   142  137.3 1.0839613800938 E B O
V B   143  117.0 0.860097099539292 E B O
D B   144 -118.5 -1.73694911083446 C B O
D B   145    4.7 -0.378324511607089 C E O
V B   146  120.3 0.896488829875739 E B O
P B   147  126.9 0.969272290548634 E B O
I B   148  -12.5 -0.568002621239482 E B O
R B   149  142.4 1.14020314515922 E B O
V B   150  133.7 1.04426131063586 E B O
F B   151  108.2 0.763052485308765 E B O
K B   152  151.7 1.24276165792557 E E O
N B   153  100.0 0.672624549321229 C E O
C B   154   63.3 0.267904396791646 C E O
K B   155  -33.8 -0.802894698865643 C E O
D B   156  -15.0 -0.595572113918609 C E O
L B   157    6.4 -0.359577256585282 C E O
G B   158   19.7 -0.212907555532327 C E O
V B   159  142.1 1.13689480603773 C B O
K B   160  163.1 1.36847854454239 C E O
F B   161  141.0 1.12476422925891 C B O
P B   162  107.6 0.756435807065774 C B O
F B   163  -14.8 -0.593366554504278 C E O
N B   164   15.0 -0.264738201769086 C E O
Q B   165  106.5 0.744305230286959 C E O
P B   166  146.6 1.18651989286015 C B O
M B   167  146.3 1.18321155373866 C B O
K B   168  157.5 1.30672288094115 E B O
I B   169  136.6 1.07624192214365 E B O
Y B   170  153.2 1.25930335353305 E B O
S B   171  150.3 1.22732274202526 E B O
S B   172  158.9 1.32216179684146 E B O
L B   173  122.0 0.915236084897545 E B O
W B   174  162.9 1.36627298512806 E B O
N B   175  139.0 1.10270863511561 E B O
A B   176   64.8 0.284446092399122 C B O
D B   177  -30.9 -0.770914087357856 C E O
D B   178  -16.5 -0.612113809526085 C E O
W B   179  -12.5 -0.568002621239482 C B O
A B   180  -47.5 -0.953975518747258 C B O
T B   181  122.4 0.919647203726206 C B O
R B   182   46.2 0.079329066866418 C E O
G B   183   19.0 -0.220627013482483 C E O
G B   184   -6.3 -0.499630279395247 C B O
L B   185  -30.5 -0.766502968529195 C E O
E B   186  114.4 0.831424827153 C B O
K B   187  153.2 1.25930335353305 C B O
T B   188  132.6 1.03213073385704 C B O
D B   189   97.5 0.645055056642102 C E O
W B   190  -11.6 -0.558077603874996 C B O
S B   191  -16.5 -0.612113809526085 C E O
K B   192   12.2 -0.295616033569708 C E O
A B   193  158.8 1.32105901713429 C B O
P B   194  142.9 1.14571704369505 C B O
F B   195  123.3 0.929572221090691 E B O
I B   196  120.6 0.899797168997234 E B O
A B   197  138.4 1.09609195687262 E B O
S B   198  148.7 1.20967826671062 E B O
Y B   199  148.6 1.20857548700346 E B O
R B   200  170.6 1.45118702257977 E E O
S B   201  -54.6 -1.03227287795598 E E O
F B   202   43.5 0.0495540147729609 E B O
H B   203  122.5 0.920749983433371 E E O
I B   204  119.5 0.887666592218418 E B O
D B   205   87.9 0.539188204754255 E E O
G B   206  167.9 1.42141197048632 E B O
C B   207  106.1 0.739894111458298 E B O
E B   208  137.9 1.09057805833679 E E O
A B   209  138.0 1.09168083804396 C B O
S B   210  149.7 1.22070606378227 C E O
V B   211  -38.4 -0.853622565395236 C E O
E B   212   -6.8 -0.505144177931072 C E D
A B   213  147.9 1.2008560290533 C E D
K B   214   -4.7 -0.481985804080606 C E D
F B   215  164.5 1.3839174604427 C E D
C B   216  124.7 0.945011136991003 C B D
A B   217  -27.8 -0.736727916435738 C E D
T B   218   20.5 -0.204085317875007 C E D
Q B   219  125.0 0.948319476112498 C E D
G B   220  -19.8 -0.648505539862532 C E D
A B   221   -6.7 -0.504041398223907 C E D
R B   222  158.4 1.31664789830563 C E D
W B   223  -28.4 -0.743344594678729 C B D
W B   224   -8.5 -0.523891432952879 C B D
D B   225   -5.9 -0.495219160566587 C E D
Q B   226  164.2 1.38060912132121 C E D
K B   227  -33.8 -0.802894698865643 C E D
E B   228  -15.1 -0.596674893625774 C E D
F B   229   10.9 -0.309952169762854 C B D
Q B   230  -17.0 -0.61762770806191 C E D
D B   231  161.0 1.34532017069192 C E D
L B   232  147.7 1.19865046963897 C B D
D B   233  173.5 1.48316763408756 C E D
A B   234  -34.0 -0.805100258279973 H E D
F B   235  -39.8 -0.869061481295547 H E O
Q B   236  -42.6 -0.899939313096169 H B O
Y B   237  -33.0 -0.794072461208322 H B O
R B   238  -38.6 -0.855828124809566 H E O
R B   239  -44.3 -0.918686568117976 H B O
L B   240  -38.4 -0.853622565395236 H B O
S B   241  -41.0 -0.882294837781528 H E O
W B   242  -38.3 -0.852519785688071 H B O
V B   243  -44.2 -0.917583788410811 H B O
R B   244  -39.4 -0.864650362466887 H B O
Q B   245  -30.3 -0.764297409114865 H E O
K B   246  -22.6 -0.679383371663154 H E O
Y B   247   -6.5 -0.501835838809577 C B O
T B   248  125.0 0.948319476112498 E B O
I B   249  -13.5 -0.579030418311132 E B O
Y B   250  134.6 1.05418632800034 E B  O
N B   251  115.8 0.846863743053311 E B  O
Y B   252  -31.2 -0.774222426479351 C B  O
A B   253  -39.5 -0.865753142174052 C B  O
T B   254    6.5 -0.358474476878117 C E O
D B   255   95.0 0.617485563962975 C B O
R B   256  -13.5 -0.579030418311132 C E O
S B   257  -16.8 -0.61542214864758 C E O
R B   258  -36.3 -0.83046419154477 C B O
Y B   259   82.2 0.476329761445845 C B O
P B   260  -40.3 -0.874575379831373 C E O
S B   261  149.6 1.21960328407511 C E O
M B   262  119.7 0.889872151632749 C E O
P B   263  141.4 1.12917534808757 C B  O
P B   264  -31.6 -0.778633545308011 C B  O
E B   265  -23.4 -0.688205609320475 C B  O
A B   266  -39.2 -0.862444803052557 C B  O
K B   267  -45.5 -0.931919924603957 C E O
R B   268  -29.6 -0.75657795116471 C B  O
D B   269   -7.0 -0.507349737345402 C B  O
R B   270   34.8 -0.0463878197504007 C E D
>1AQZ	B
D B    19  107.0 0.749819128822784 C E D
K B    20  143.7 1.15453928135237 C E D
R B    21  130.9 1.01338347883524 C E D
L B    22  135.8 1.06741968448633 C B D
L B    23  142.7 1.14351148428072 C B D
Y B    24  145.5 1.17438931608134 C B D
S B    25  128.8 0.990225104984771 C E D
Q B    26  -40.7 -0.878986498660033 H B D
A B    27  -38.7 -0.856930904516731 H E D
K B    28  -44.0 -0.915378228996481 H E D
A B    29  -43.0 -0.90435043192483 H B D
E B    30  -45.9 -0.936331043432617 H E D
S B    31  -35.6 -0.822744733594614 H E D
N B    32  -44.1 -0.916481008703646 H E D
S B    33  -31.5 -0.777530765600846 H E D
H B    34  -33.1 -0.795175240915487 H E D
H B    35  -14.4 -0.588955435675618 H E D
A B    36  146.0 1.17990321461716 C B D
P B    37  158.5 1.3177506780128 C E D
L B    38   78.7 0.437732471695068 C B D
S B    39  166.7 1.40817861400033 C E D
D B    40  102.0 0.69468014346453 C E D
G B    41   26.0 -0.143432433980927 C E D
K B    42   19.8 -0.211804775825162 C E D
T B    43  166.8 1.4092813937075 C E D
G B    44  -39.4 -0.864650362466887 C E D
S B    45  -15.1 -0.596674893625774 C E D
S B    46    2.4 -0.403688444871885 C B D
Y B    47  142.1 1.13689480603773 C B D
P B    48  158.5 1.3177506780128 C B O
H B    49  164.1 1.37950634161404 E B O
W B    50  132.6 1.03213073385704 E B O
F B    51  105.7 0.735482992629638 E B O
T B    52  -33.9 -0.803997478572808 C B O
N B    53   29.0 -0.110349042765975 C B O
G B    54    0.1 -0.429052378136682 C B O
Y B    55  161.1 1.34642295039909 C B O
D B    56  179.8 1.55264275563896 C E O
G B    57  -16.1 -0.607702690697424 C E O
N B    58   -0.0 -0.430155157843847 C E O
G B    59   20.5 -0.204085317875007 C B O
K B    60  133.7 1.04426131063586 C E O
L B    61  127.3 0.973683409377295 C B O
I B    62  134.7 1.05528910770751 C B O
K B    63  126.0 0.959347273184148 C E O
G B    64   -9.2 -0.531610890903034 C B O
R B    65  142.1 1.13689480603773 C E O
T B    66  114.5 0.832527606860165 C B O
P B    67  148.7 1.20967826671062 C B O
I B    68  133.9 1.04646687005019 C B O
K B    69  123.7 0.933983339919352 C E O
F B    70  -24.9 -0.704747304927951 C B O
G B    71   24.8 -0.156665790466908 C B O
K B    72  141.4 1.12917534808757 C B  O
A B    73  -49.8 -0.979339452012055 H B  O
D B    74  -30.9 -0.770914087357856 H B  O
B B    75  -37.7 -0.845903107445081 H B  O
D B    76  -13.1 -0.574619299482472 H E D
R B    77  145.1 1.16997819725268 C E D
P B    78  147.3 1.19423935081031 C B D
P B    79  156.1 1.29128396504084 C E D
K B    80  103.5 0.711221839072006 C E D
H B    81  103.3 0.709016279657676 C E D
S B    82  179.2 1.54602607739597 C E D
Q B    83  -78.9 -1.30024834679709 C E D
N B    84   21.8 -0.189749181681861 C E D
G B    85   19.6 -0.214010335239492 C E D
M B    86    1.9 -0.409202343407711 C E D
G B    87  146.9 1.18982823198165 C E D
K B    88  -21.2 -0.663944455762843 C E D
D B    89   21.4 -0.194160300510521 C E D
D B    90  149.8 1.22180884348944 C B D
H B    91  119.0 0.882152693682593 C B D
Y B    92  175.3 1.50301766881653 E B D
L B    93  140.8 1.12255866984458 E B O
L B    94  148.8 1.21078104641779 E B O
E B    95  138.9 1.10160585540844 E B O
F B    96  139.7 1.11042809306576 E B O
P B    97  144.0 1.15784762047386 E B O
T B    98  148.2 1.2041643681748 C E O
F B    99  158.8 1.32105901713429 C B O
P B   100  -31.5 -0.777530765600846 C E O
D B   101   -6.4 -0.500733059102412 C E O
G B   102   -1.8 -0.450005192572818 C E O
H B   103  154.3 1.27143393031187 C E O
D B   104  114.9 0.836938725688825 C E O
Y B   105  135.5 1.06411134536483 C B O
K B   106   84.8 0.505002033832137 C E D
F B   107  -19.9 -0.649608319569697 C B D
D B   108    3.5 -0.391557868093069 C E D
S B   109  136.5 1.07513914243648 C E D
K B   110  140.1 1.11483921189442 C E D
K B   111   87.5 0.534777085925594 C E D
P B   112  123.9 0.936188899333682 C E D
K B   113  138.0 1.09168083804396 C E D
E B   114  143.1 1.14792260310938 C E D
N B   115  123.7 0.933983339919352 C E D
P B   116   -5.2 -0.487499702616431 C E D
G B   117 -170.4 -2.30929177885314 C E D
P B   118  -17.6 -0.624244386304901 C E D
A B   119  144.8 1.16666985813118 E B D
R B   120  138.8 1.10050307570128 E B D
V B   121  125.8 0.957141713769818 E B O
I B   122  130.2 1.00566402088508 E B O
Y B   123  167.6 1.41810363136482 E B O
T B   124  154.5 1.2736394897262 E B O
Y B   125  132.8 1.03433629327137 E B O
P B   126   -4.5 -0.479780244666276 C E O
N B   127  -14.0 -0.584544316846958 C E O
K B   128   36.9 -0.0232294458999341 C B  O
V B   129  135.6 1.065214125072 C B  O
F B   130  125.0 0.948319476112498 E B  O
B B   131  -41.1 -0.883397617488693 E B  O
G B   132 -178.1 -2.39420581630485 E B O
I B   133  138.2 1.09388639745829 E B O
V B   134  164.0 1.37840356190688 E B O
A B   135  144.6 1.16446429871685 E B O
H B   136  148.6 1.20857548700346 E B O
Q B   137  -32.7 -0.790764122086827 E E O
R B   138  116.7 0.856788760417797 E E O
G B   139 -148.6 -2.06888580269115 C E O
N B   140   16.7 -0.245990946747279 C E O
Q B   141 -176.3 -2.37435578157588 E E O
G B   142 -161.7 -2.21334994432977 E E O
D B   143  143.3 1.15012816252371 E E D
L B   144  129.5 0.997944562934926 E B D
R B   145  147.8 1.19975324934614 E E O
L B   146  133.5 1.04205575122153 E B O
C B   147  167.6 1.41810363136482 C B O
>1COP	D
Q D     3  110.1 0.784005299744901 E E D
R D     4  116.1 0.850172082174806 E E D
I D     5  149.8 1.22180884348944 E B O
T D     6  154.2 1.2703311506047 E E O
L D     7  -25.0 -0.705850084635116 H B O
K D     8  -28.0 -0.738933475850068 H E D
D D     9  -26.9 -0.726802899071253 H E O
Y D    10  -33.8 -0.802894698865643 H B O
A D    11  -28.8 -0.747755713507389 H B O
M D    12  -39.9 -0.870164261002712 H E O
R D    13  -26.9 -0.726802899071253 H E O
F D    14  -33.2 -0.796278020622652 C E O
G D    15  131.1 1.01558903824957 C E O
Q D    16  -23.9 -0.6937195078563 H B O
T D    17  -40.7 -0.878986498660033 H E O
K D    18  -33.4 -0.798483580036982 H E O
T D    19  -30.7 -0.768708527943525 H B O
A D    20  -22.8 -0.681588931077484 H B O
K D    21  -25.8 -0.714672322292437 H E O
D D    22  -32.1 -0.784147443843837 H E O
L D    23  -18.7 -0.636374963083716 H B O
G D    24  -34.2 -0.807305817694303 C E O
V D    25  167.3 1.41479529224332 C B O
Y D    26  172.5 1.47213983701591 C E O
Q D    27  -26.2 -0.719083441121097 H E O
S D    28  -18.4 -0.633066623962221 H B O
A D    29  -36.9 -0.83708086978776 H B O
I D    30  -33.8 -0.802894698865643 H B O
N D    31  -40.3 -0.874575379831373 H E O
K D    32  -37.1 -0.83928642920209 H E O
A D    33  -46.4 -0.941844941968442 H B O
I D    34  -26.0 -0.716877881706767 H B O
H D    35  -33.0 -0.794072461208322 H E O
A D    36  -16.2 -0.608805470404589 H B O
G D    37   34.3 -0.0519017182862261 C E O
R D    38 -177.3 -2.38538357864753 C B O
K D    39   80.8 0.460890845545534 C E O
I D    40  100.2 0.674830108735559 E B O
F D    41  162.3 1.35965630688507 E E O
L D    42  114.1 0.828116488031504 E B O
T D    43   86.4 0.522646509146778 E B O
I D    44  125.6 0.954936154355488 E B O
N D    45  149.2 1.21519216524645 E E O
A D    46  -18.7 -0.636374963083716 C E O
D D    47   30.9 -0.0893962283298387 C E O
G D    48   25.2 -0.152254671638248 C B O
S D    49  145.6 1.1754920957885 E B O
V D    50  117.8 0.868919337196612 E B O
Y D    51   81.0 0.463096404959864 E B O
A D    52  137.9 1.09057805833679 E B O
E D    53  167.5 1.41700085165765 E E O
E D    54  135.1 1.05970022653617 E E O
V D    55  107.8 0.758641366480105 E B O
K D    56  135.0 1.05859744682901 E E O
P D    57  144.4 1.16225873930252 E E D
F D    58  147.7 1.19865046963897 C B D
P D    59 -160.4 -2.19901380813663 C E D
S D    60  -46.0 -0.937433823139782 C E D
N D    61 -156.3 -2.15379984014286 C E D
K D    62 -176.7 -2.37876690040454 C E D
K D    63  132.4 1.02992517444271 C E D
T D    64  168.5 1.42802864872931 C E D
>1YC6	1
G 1    38   47.3 0.0914596436452337 C E D
Q 1    39   11.9 -0.298924372691203 C E D
G 1    40   36.8 -0.0243322256070992 C E D
K 1    41  139.4 1.10711975394427 C E D
A 1    42  166.3 1.40376749517167 C E D
I 1    43  120.9 0.90310550811873 C B D
K 1    44  143.3 1.15012816252371 C E D
A 1    45  147.3 1.19423935081031 C B D
I 1    46  156.6 1.29679786357666 C E D
A 1    47  133.4 1.04095297151436 C E O
G 1    48  -14.6 -0.591160995089948 C B O
Y 1    49  165.4 1.39384247780719 E B O
S 1    50  172.4 1.47103705730874 E B O
I 1    51  122.9 0.925161102262031 E B O
S 1    52  132.5 1.03102795414988 E E O
K 1    53  143.6 1.1534365016452 E E O
W 1    54  165.1 1.39053413868569 E B O
E 1    55  176.8 1.51955936442401 E E O
A 1    56  129.6 0.999047342642091 E E O
S 1    57  144.5 1.16336151900969 E E O
S 1    58  168.8 1.4313369878508 C B O
D 1    59  156.0 1.29018118533367 C E O
A 1    60  149.5 1.21850050436794 C E O
I 1    61  127.7 0.978094528205955 C B O
T 1    62  151.3 1.23835053909691 C E O
A 1    63  135.9 1.06852246419349 C B O
K 1    64   -1.7 -0.448902412865653 C E O
A 1    65  168.6 1.42913142843647 C E O
T 1    66   96.4 0.632924479863286 E E O
N 1    67  163.2 1.36958132424956 E E O
A 1    68   78.9 0.439938031109398 E E O
M 1    69  162.8 1.3651702054209 E B O
S 1    70  158.5 1.3177506780128 E E O
I 1    71  132.8 1.03433629327137 C B O
T 1    72  111.5 0.799444215645212 C E O
L 1    73  150.3 1.22732274202526 C B O
P 1    74  148.0 1.20195880876047 C E O
H 1    75  -49.7 -0.97823667230489 C E O
E 1    76  -24.0 -0.694822287563465 C E O
L 1    77    0.2 -0.427949598429517 C B D
S 1    78  -10.1 -0.54153590826752 C E D
S 1    79  160.8 1.34311461127759 C E D
E 1    80  -41.9 -0.892219855146014 C E D
K 1    81  -40.8 -0.880089278367198 C E D
N 1    82  -44.1 -0.916481008703646 C E D
K 1    83    3.8 -0.388249528971574 C E D
E 1    84   10.1 -0.318774407420174 C E D
L 1    85  134.6 1.05418632800034 C B O
K 1    86  140.3 1.11704477130875 C E O
V 1    87  152.6 1.25268667529006 E B O
G 1    88 -103.0 -1.56601825622388 E B O
R 1    89  158.3 1.31554511859847 E B O
V 1    90  130.9 1.01338347883524 E B O
L 1    91  142.9 1.14571704369505 E B O
L 1    92  128.5 0.986916765863275 E B O
W 1    93  161.9 1.35524518805641 E B O
L 1    94  145.3 1.17218375666701 E B O
G 1    95  109.0 0.771874722966086 E B O
L 1    96  158.6 1.31885345771996 E B O
L 1    97  144.1 1.15895040018103 C B O
P 1    98  -39.2 -0.862444803052557 C B O
S 1    99  -41.3 -0.885603176903023 C B O
V 1   100  106.7 0.746510789701289 C B O
A 1   101  166.4 1.40487027487884 C E O
G 1   102 -164.8 -2.24753611525189 C E O
R 1   103  132.1 1.02661683532122 C E O
I 1   104  140.5 1.11925033072308 E B O
K 1   105  145.7 1.17659487549567 E E O
A 1   106  161.0 1.34532017069192 E B O
C 1   107  168.5 1.42802864872931 E B O
V 1   108  125.0 0.948319476112498 E B O
A 1   109  173.9 1.48757875291622 E E O
E 1   110  158.7 1.31995623742713 E E O
K 1   111  127.5 0.975888968791625 C E D
Q 1   112  148.7 1.20967826671062 C E D
A 1   113  -42.1 -0.894425414560344 C E D
Q 1   114  111.9 0.803855334473873 C E D
A 1   115  -58.5 -1.07528128653542 C E D
E 1   116  -48.6 -0.966106095526074 C E D
A 1   117  -22.3 -0.676075032541659 C E D
A 1   118  -45.3 -0.929714365189626 H B D
F 1   119  -11.2 -0.553666485046336 H B O
Q 1   120  -16.5 -0.612113809526085 H E O
V 1   121  -19.7 -0.647402760155367 H B O
A 1   122  139.4 1.10711975394427 C B O
L 1   123    5.8 -0.366193934828273 C B O
A 1   124  143.2 1.14902538281654 C B O
V 1   125  131.0 1.0144862585424 C B O
A 1   126  123.9 0.936188899333682 E B O
D 1   127  116.2 0.851274861881971 E E O
S 1   128  -16.0 -0.606599910990259 C E O
S 1   129   -9.3 -0.532713670610199 C B O
K 1   130  167.4 1.41589807195049 C E O
E 1   131  -43.9 -0.914275449289315 C E O
V 1   132  112.4 0.809369233009698 C B O
V 1   133   73.0 0.374874028386658 C B O
A 1   134  162.6 1.36296464600657 E B O
A 1   135  114.6 0.83363038656733 E B O
M 1   136  107.2 0.752024688237114 E B O
Y 1   137   95.6 0.624102242205965 E B O
T 1   138  -40.0 -0.871267040709878 C E O
D 1   139   -8.8 -0.527199772074374 C E O
A 1   140  -36.5 -0.8326697509591 C B O
F 1   141    8.9 -0.332007763906155 C B O
R 1   142  131.2 1.01669181795673 C E O
G 1   143  -34.4 -0.809511377108633 C E O
A 1   144 -177.1 -2.3831780192332 C B O
T 1   145  160.3 1.33760071274177 C B O
L 1   146  163.7 1.37509522278538 C B O
G 1   147  -48.7 -0.967208875233239 C E O
D 1   148  -32.3 -0.786353003258166 C E O
L 1   149  -21.6 -0.668355574591504 C B O
L 1   150  -23.3 -0.68710282961331 C E O
N 1   151    4.2 -0.383838410142914 C E O
L 1   152  172.0 1.46662593848008 E B O
Q 1   153  158.7 1.31995623742713 E B O
I 1   154  108.7 0.768566383844591 E B O
Y 1   155  131.4 1.01889737737106 E B O
L 1   156  117.3 0.863405438660787 E B O
Y 1   157  153.1 1.25820057382588 E B O
A 1   158  135.8 1.06741968448633 E B O
S 1   159  -17.4 -0.62203882689057 C B O
E 1   160  165.6 1.39604803722152 C E O
A 1   161  137.1 1.08175582067947 C B O
V 1   162  124.4 0.941702797869507 C B O
P 1   163  163.5 1.37288966337105 C E O
A 1   164  156.3 1.29348952445517 C E O
K 1   165    1.4 -0.414716241943536 C E O
A 1   166   -8.0 -0.518377534417053 C B O
V 1   167  124.5 0.942805577576672 E B O
V 1   168  127.9 0.980300087620285 E B O
V 1   169  114.0 0.827013708324339 E B O
H 1   170  136.6 1.07624192214365 E B O
L 1   171  128.5 0.986916765863275 E B O
E 1   172  112.5 0.810472012716863 E B O
V 1   173  123.7 0.933983339919352 E B O
E 1   174  122.6 0.921852763140536 E E O
H 1   175  167.7 1.41920641107198 E E O
V 1   176  135.4 1.06300856565767 E B O
R 1   177  124.3 0.940600018162342 C E O
P 1   178  153.9 1.2670228114832 C B O
T 1   179  156.3 1.29348952445517 C E O
F 1   180  159.1 1.32436735625579 C B O
D 1   181  132.0 1.02551405561405 C E O
D 1   182    0.7 -0.422435699893692 C E O
F 1   183  142.8 1.14461426398788 C E O
F 1   184  161.1 1.34642295039909 C B O
T 1   185  141.9 1.1346892466234 C E O
P 1   186   53.7 0.162037544903799 C E O
V 1   187  -58.0 -1.06976738799959 C E O
>1RSO	B
L B    83  -55.5 -1.04219789532046 C E D
A B    84  -29.4 -0.754372391750379 C E D
A B    85  -24.7 -0.702541745513621 C B D
E B    86  -45.3 -0.929714365189626 C E D
R B    87  -53.0 -1.01462840264134 H E D
A B    88  -43.8 -0.91317266958215 H B O
V B    89  -35.2 -0.818333614765954 H B O
S B    90  -29.7 -0.757680730871875 H E O
Q B    91  -55.2 -1.03888955619897 H E O
V B    92  -28.3 -0.742241814971564 H B O
L B    93  -32.9 -0.792969681501157 H B O
D B    94  -39.5 -0.865753142174052 H E O
S B    95  -17.9 -0.627552725426396 H B O
L B    96  -52.3 -1.00690894469118 H B O
E B    97  -28.9 -0.748858493214554 H E O
E B    98  -34.4 -0.809511377108633 H E O
I B    99  -50.0 -0.981545011426385 H B O
H B   100  -34.4 -0.809511377108633 H E O
A B   101  -46.6 -0.944050501382772 H E O
L B   102   30.3 -0.0960129065728291 C B O
T B   103  -31.1 -0.773119646772186 C B O
D B   104   24.6 -0.158871349881238 C E O
S B   105  -14.7 -0.592263774797113 C B O
S B   106  121.8 0.913030525483215 C E O
E B   107  -29.0 -0.749961272921719 H E O
K B   108  -54.1 -1.02675897942015 H E O
D B   109  -37.6 -0.844800327737916 H B O
L B   110  -42.5 -0.898836533389004 H B O
D B   111  -43.3 -0.907658771046325 H E O
F B   112  -42.6 -0.899939313096169 H B O
L B   113  -33.6 -0.800689139451313 H B O
H B   114  -35.9 -0.826053072716109 H E O
S B   115  -40.1 -0.872369820417043 H E O
V B   116  -23.2 -0.686000049906145 H B O
F B   117  -17.2 -0.61983326747624 H B O
Q B   118  -30.5 -0.766502968529195 H E O
D B   119  139.1 1.10381141482277 C E O
Q B   120  -41.3 -0.885603176903023 H E O
H B   121  -34.3 -0.808408597401468 H E O
L B   122  -47.3 -0.951769959332928 H B O
H B   123  -23.8 -0.692616728149135 H E O
T B   124  -39.1 -0.861342023345392 H E O
L B   125  -33.9 -0.803997478572808 H B O
L B   126  -50.4 -0.985956130255045 H B O
D B   127  -40.3 -0.874575379831373 H E O
L B   128  -33.6 -0.800689139451313 H B O
Y B   129  -47.0 -0.948461620211433 H B O
D B   130  -34.6 -0.811716936522963 H E O
K B   131  -54.2 -1.02786175912732 H E O
I B   132  -37.2 -0.840389208909255 H B O
N B   133  -25.8 -0.714672322292437 H E O
T B   134    8.3 -0.338624442149146 C E D
>1DUJ	A
I A    13  172.4 1.47103705730874 E B O
T A    14  108.5 0.76636082443026 E E D
L A    15   78.7 0.437732471695068 C B D
R A    16 -169.3 -2.29716120207432 C E D
G A    17  -93.8 -1.46456252316469 C B O
S A    18  169.8 1.44236478492245 C B O
A A    19  -53.5 -1.02014230117716 H B O
E A    20  -52.3 -1.00690894469118 H E O
I A    21  -37.3 -0.84149198861642 H B O
V A    22  -50.8 -0.990367249083706 H B O
A A    23  -47.2 -0.950667179625763 H B O
E A    24  -48.7 -0.967208875233239 H E O
F A    25  -48.6 -0.966106095526074 H B O
F A    26  -54.3 -1.02896453883448 H B O
S A    27  -52.9 -1.01352562293417 H E O
F A    28  -44.4 -0.919789347825141 H B O
G A    29  -42.8 -0.902144872510499 H B O
I A    30  -48.3 -0.962797756404579 H B O
N A    31  -29.1 -0.751064052628884 H B O
S A    32  -51.0 -0.992572808498036 H B O
I A    33  -41.6 -0.888911516024519 H B O
L A    34  -46.7 -0.945153281089937 H B O
Y A    35  -50.6 -0.988161689669376 H E O
Q A    36  -54.4 -1.03006731854165 H B O
R A    37  -64.3 -1.13924250955099 C B O
G A    38   87.1 0.530365967096934 C E O
I A    39   -5.6 -0.491910821445091 C B O
Y A    40   58.5 0.214970970847722 C B O
P A    41 -158.5 -2.17806099370049 C E O
S A    42  164.0 1.37840356190688 C E O
E A    43   56.3 0.190709817290091 C E O
T A    44   11.5 -0.303335491519863 C B O
F A    45  179.5 1.54933441651746 C B O
T A    46  131.5 1.02000015707823 E E O
R A    47  120.8 0.902002728411565 E E O
V A    48  131.9 1.02441127590689 E E O
Q A    49  113.0 0.815985911252689 E E O
K A    50 -175.9 -2.36994466274722 E E O
Y A    51   20.3 -0.206290877289337 C B O
G A    52   -3.4 -0.46764966788746 C E O
L A    53 -169.8 -2.30267510061015 E E O
T A    54  153.0 1.25709779411872 E E O
L A    55  156.4 1.29459230416233 E B O
L A    56  148.8 1.21078104641779 E B O
V A    57  161.6 1.35193684893492 E B O
T A    58  149.6 1.21960328407511 C B O
T A    59   17.1 -0.241579827918619 C E O
D A    60  102.9 0.704605160829016 C E O
L A    61  -37.6 -0.844800327737916 H E O
E A    62  -65.9 -1.15688698486563 H E O
L A    63  -37.1 -0.83928642920209 H B O
I A    64  -46.8 -0.946256060797103 H E O
K A    65  -39.5 -0.865753142174052 H E O
Y A    66  -55.2 -1.03888955619897 H B O
L A    67  -25.8 -0.714672322292437 H B O
N A    68  -52.5 -1.00911450410551 H E O
N A    69  -45.7 -0.934125484018287 H E O
V A    70  -43.4 -0.90876155075349 H B O
V A    71  -38.4 -0.853622565395236 H B O
E A    72  -53.0 -1.01462840264134 H E O
Q A    73  -44.9 -0.925303246360966 H B O
L A    74  -41.2 -0.884500397195858 H B O
K A    75  -23.1 -0.68489727019898 H E O
D A    76   71.7 0.360537892193512 C E O
W A    77  -65.1 -1.14806474720831 C B O
L A    78   32.2 -0.0750600921366927 C B O
Y A    79 -163.1 -2.22878886023009 C E O
K A    80   46.5 0.0826374059879132 C E O
C A    81  -74.1 -1.24731492085317 C B O
S A    82 -126.7 -1.827377046822 C B O
V A    83  113.7 0.823705369202844 C B O
Q A    84   53.3 0.157626426075138 C B O
K A    85  140.1 1.11483921189442 E B O
L A    86  146.0 1.17990321461716 E B O
V A    87  116.8 0.857891540124962 E B O
V A    88  123.9 0.936188899333682 E B O
V A    89  114.8 0.83583594598166 E B O
I A    90  132.2 1.02771961502838 E B O
S A    91  149.7 1.22070606378227 E B O
N A    92  113.3 0.819294250374184 E B O
I A    93   14.6 -0.269149320597746 C B O
E A    94   44.6 0.0616845915517767 C E O
S A    95  -69.5 -1.19658705432358 C B O
G A    96   52.4 0.147701408710653 C B O
E A    97 -136.4 -1.93434667841701 E B O
V A    98  156.9 1.30010620269816 E B O
L A    99  -46.1 -0.938536602846947 E B O
E A   100  151.8 1.24386443763274 E B O
R A   101  104.5 0.722249636143657 E B O
W A   102   98.2 0.652774514592257 E B O
Q A   103  120.9 0.90310550811873 E B O
F A   104  134.5 1.05308354829318 E B O
D A   105  174.3 1.49198987174488 E E O
I A   106  162.4 1.36075908659224 C B O
E A   107  116.0 0.849069302467641 C E O
C A   108  131.9 1.02441127590689 C B D
D A   109  166.7 1.40817861400033 C E D
K A   110   50.8 0.130056933396011 C E D
T A   111  153.4 1.26150891294738 C E D
A A   112  176.0 1.51073712676669 C B D
K A   113  -38.3 -0.852519785688071 C E D
D A   114  163.1 1.36847854454239 C E D
D A   115   40.6 0.0175734032651737 C E D
S A   116  -81.9 -1.33333173801204 C E D
A A   117  140.8 1.12255866984458 C E D
P A   118   62.9 0.263493277962986 C E D
R A   119  149.3 1.21629494495361 C B D
E A   120  -26.3 -0.720186220828262 C E D
K A   121  110.6 0.789519198280727 C B D
S A   122  141.7 1.13248368720907 C E D
Q A   123  140.3 1.11704477130875 C E D
K A   124  -41.5 -0.887808736317354 H E D
A A   125  -30.8 -0.769811307650691 H E D
I A   126  -46.3 -0.940742162261277 H B D
Q A   127  -51.8 -1.00139504615536 H B O
D A   128  -45.3 -0.929714365189626 H E O
E A   129  -51.3 -0.995881147619531 H E O
I A   130  -37.9 -0.848108666859411 H B O
R A   131  -39.2 -0.862444803052557 H E O
S A   132  -29.4 -0.754372391750379 H E O
V A   133  -64.1 -1.13703695013666 H B O
I A   134  -31.1 -0.773119646772186 H B O
R A   135  -46.3 -0.940742162261277 H E O
Q A   136  -33.6 -0.800689139451313 H E O
I A   137  -56.2 -1.04991735327062 H B O
T A   138  -27.0 -0.727905678778418 H E O
A A   139  -53.9 -1.02455342000582 H E O
T A   140  -39.9 -0.870164261002712 H B O
V A   141  -66.7 -1.16570922252295 H E O
T A   142  -46.5 -0.942947721675607 H E O
F A   143  -26.2 -0.719083441121097 H E O
L A   144  139.6 1.1093253133586 C B O
P A   145   52.3 0.146598629003488 C E O
L A   146   79.4 0.445451929645223 C E O
L A   147  177.9 1.53168994120282 C B O
E A   148  -57.4 -1.0631507097566 C E O
V A   149 -173.7 -2.34568350918958 C E O
S A   150  142.2 1.13799758574489 C E O
C A   151 -178.7 -2.40082249454784 E B O
S A   152  150.3 1.22732274202526 E B O
F A   153  129.4 0.996841783227761 E B O
D A   154  132.3 1.02882239473555 E B O
L A   155  129.7 1.00015012234926 E B O
L A   156  149.9 1.2229116231966 E B O
I A   157  101.0 0.68365234639288 E B O
Y A   158  130.4 1.00786958029941 E B O
T A   159 -178.7 -2.40082249454784 E B O
D A   160   74.0 0.385901825458309 E B O
K A   161   51.6 0.138879171053332 C E O
D A   162   23.2 -0.17431026578155 C E O
L A   163  110.8 0.791724757695057 C B O
V A   164   51.4 0.136673611639002 C E O
V A   165  109.9 0.781799740330571 C E O
P A   166 -167.5 -2.27731116734535 C B O
E A   167  -15.3 -0.598880453040104 C E O
K A   168  -27.6 -0.734522357021408 C E O
W A   169  -69.8 -1.19989539344507 C B O
E A   170   34.0 -0.0552100574077213 C E O
E A   171   -6.9 -0.506246957638237 C E O
S A   172   45.0 0.066095710380437 C B O
G A   173  166.7 1.40817861400033 C B O
P A   174  169.7 1.44126200521529 C B O
Q A   175   86.0 0.518235390318118 E B O
F A   176  160.3 1.33760071274177 E E O
I A   177  165.9 1.39935637634301 E B O
T A   178  167.4 1.41589807195049 C E O
N A   179   31.6 -0.0816767703796831 C E O
S A   180  141.1 1.12586700896607 C E O
E A   181   57.1 0.199532054947411 C E O
E A   182  -32.0 -0.783044664136672 C E O
V A   183   -2.1 -0.453313531694314 C B O
R A   184 -134.2 -1.91008552485938 C E O
L A   185 -166.8 -2.26959170939519 C B O
R A   186  -34.7 -0.812819716230128 C E O
S A   187  136.5 1.07513914243648 E E O
F A   188  133.8 1.04536409034302 E B O
T A   189  174.1 1.48978431233055 E E O
T A   190  125.1 0.949422255819663 E B O
T A   191  147.6 1.1975476899318 E E O
I A   192  102.9 0.704605160829016 E B O
H A   193  144.1 1.15895040018103 E B O
K A   194  140.2 1.11594199160159 E E O
V A   195  156.6 1.29679786357666 E B O
>2CYG	A
V A    31  137.1 1.08175582067947 E B O
C A    32  123.8 0.935086119626517 E B O
Y A    33   84.1 0.497282575881982 C B O
G A    34  139.1 1.10381141482277 C B O
M A    35    3.4 -0.392660647800235 C E O
L A    36   56.4 0.191812596997256 C E O
G A    37  156.5 1.2956950838695 C B O
N A    38    3.2 -0.394866207214565 C E O
N A    39   23.4 -0.172104706367219 C E O
L A    40  159.2 1.32547013596295 C B O
P A    41  158.5 1.3177506780128 C B O
P A    42  150.8 1.23283664056109 C E O
P A    43  -35.1 -0.817230835058789 H E O
S A    44  -42.2 -0.895528194267509 H E O
E A    45  -35.9 -0.826053072716109 H E O
V A    46  -43.6 -0.91096711016782 H B O
V A    47  -42.5 -0.898836533389004 H B O
S A    48  -39.9 -0.870164261002712 H E O
L A    49  -39.4 -0.864650362466887 H B O
Y A    50  -50.5 -0.987058909962211 H B O
K A    51  -42.3 -0.896630973974674 H E O
S A    52  -22.1 -0.673869473127329 H E O
N A    53    3.0 -0.397071766628895 C E O
N A    54   36.1 -0.0320516835572547 C E O
I A    55  119.3 0.885461032804088 C B O
A A    56  -26.5 -0.722391780242592 C E O
R A    57  154.5 1.2736394897262 E E O
M A    58  138.7 1.09940029599411 E B O
R A    59  131.6 1.02110293678539 E B O
L A    60  137.2 1.08285860038664 E B O
Y A    61   -5.0 -0.485294143202101 C B O
D A    62  159.9 1.33318959391311 C B O
P A    63   66.3 0.300987788006598 C B O
N A    64  122.6 0.921852763140536 C E O
Q A    65  -34.6 -0.811716936522963 H E O
A A    66  -38.1 -0.850314226273741 H E O
A A    67  -44.5 -0.920892127532306 H B O
L A    68  -37.9 -0.848108666859411 H B O
Q A    69  -45.0 -0.926406026068131 H E O
A A    70  -27.9 -0.737830696142903 H B O
L A    71  -16.4 -0.61101102981892 H B O
R A    72  128.1 0.982505647034615 C E O
N A    73   16.6 -0.247093726454444 C E O
S A    74  -21.0 -0.661738896348513 C B O
N A    75   10.6 -0.313260508884349 C E O
I A    76  127.9 0.980300087620285 C B O
Q A    77  137.6 1.0872697192153 E B O
V A    78  125.2 0.950525035526828 E B O
L A    79  109.9 0.781799740330571 E B O
L A    80  124.4 0.941702797869507 E B O
D A    81  141.0 1.12476422925891 E B O
V A    82  121.3 0.90751662694739 E B O
P A    83  153.6 1.26371447236171 C E O
R A    84  -31.5 -0.777530765600846 H B O
S A    85   -7.2 -0.509555296759733 H E O
D A    86  -16.0 -0.606599910990259 H E O
V A    87  -44.7 -0.923097686946636 H B O
Q A    88  -43.4 -0.90876155075349 H E O
S A    89  -42.4 -0.897733753681839 H E O
L A    90  -28.6 -0.745550154093059 H B O
A A    91  -43.6 -0.91096711016782 H B O
S A    92  -29.7 -0.757680730871875 H E O
N A    93  114.6 0.83363038656733 C E O
P A    94  -22.9 -0.68269171078465 C E O
S A    95  -18.8 -0.637477742790881 C E O
A A    96  -42.2 -0.895528194267509 H E O
A A    97  -41.6 -0.888911516024519 H B O
G A    98  -44.0 -0.915378228996481 H E O
D A    99  -40.4 -0.875678159538538 H E O
W A   100  -45.5 -0.931919924603957 H B O
I A   101  -36.7 -0.83487531037343 H B O
R A   102  -37.8 -0.847005887152246 H E O
R A   103  -42.9 -0.903247652217665 H E O
N A   104  -14.8 -0.593366554504278 H B O
V A   105  -62.0 -1.11387857628619 C B O
V A   106  -39.5 -0.865753142174052 C E O
A A   107  -19.7 -0.647402760155367 C E O
Y A   108    3.0 -0.397071766628895 C B O
W A   109  139.9 1.11263365248009 C B O
P A   110   11.1 -0.307746610348524 C E O
S A   111  -28.6 -0.745550154093059 C E O
V A   112  126.9 0.969272290548634 C B O
S A   113   68.4 0.324146161857065 E E O
F A   114  143.0 1.14681982340221 E B O
R A   115  -40.3 -0.874575379831373 E B O
Y A   116  148.3 1.20526714788196 E B O
I A   117  119.4 0.886563812511253 E B O
A A   118  110.0 0.782902520037736 E B O
V A   119   89.3 0.554627120654566 E B O
G A   120  154.9 1.27805060855486 E B O
N A   121  111.4 0.798341435938047 E B O
E A   122   42.0 0.0330123191654848 C B O
L A   123  -16.1 -0.607702690697424 C B O
I A   124  132.0 1.02551405561405 C E O
P A   125    0.4 -0.425744039015187 C E O
G A   126  -24.6 -0.701438965806456 C E O
S A   127  145.2 1.17108097695984 C E O
D A   128  -11.5 -0.556974824167831 C E O
L A   129   -9.3 -0.532713670610199 C B O
A A   130  -36.6 -0.833772530666265 C B O
Q A   131  -21.1 -0.662841676055678 C E O
Y A   132   -6.1 -0.497424719980917 C B O
I A   133  -56.3 -1.05102013297778 H B O
L A   134  -45.6 -0.933022704311122 H B O
P A   135  -43.9 -0.914275449289315 H E O
A A   136  -40.2 -0.873472600124208 H B O
M A   137  -45.1 -0.927508805775296 H B O
R A   138  -46.1 -0.938536602846947 H E O
N A   139  -36.8 -0.835978090080595 H B O
I A   140  -44.2 -0.917583788410811 H B O
Y A   141  -42.8 -0.902144872510499 H B O
N A   142  -43.0 -0.90435043192483 H E O
A A   143  -43.1 -0.905453211631995 H B O
L A   144  -40.0 -0.871267040709878 H B O
S A   145  -38.8 -0.858033684223896 H E O
S A   146  -31.4 -0.776427985893681 H E O
A A   147   -6.3 -0.499630279395247 C B O
G A   148   19.8 -0.211804775825162 C E O
L A   149    0.3 -0.426846818722352 C B O
Q A   150  -14.5 -0.590058215382783 C E O
N A   151  -51.0 -0.992572808498036 C E O
Q A   152  -33.6 -0.800689139451313 C E O
I A   153   96.2 0.630718920448956 C B O
K A   154  147.8 1.19975324934614 E E O
V A   155  128.0 0.98140286732745 E B O
S A   156 -165.3 -2.25305001378772 E B O
T A   157  152.4 1.25048111587573 E B O
A A   158  125.7 0.956038934062653 E B O
V A   159  160.3 1.33760071274177 E B O
D A   160  169.4 1.43795366609379 E B O
T A   161   -1.2 -0.443388514329828 C B O
G A   162  -16.8 -0.61542214864758 C B O
V A   163  -18.4 -0.633066623962221 C B O
L A   164  136.8 1.07844748155798 C B O
G A   165  -91.9 -1.44360970872855 C B O
T A   166  141.6 1.1313809075019 C E O
S A   167    1.9 -0.409202343407711 C B O
Y A   168  127.4 0.97478618908446 C B O
P A   169  175.4 1.5041204485237 C B O
P A   170  -34.9 -0.815025275644459 C B O
S A   171  -18.6 -0.635272183376551 C B O
A A   172   -4.7 -0.481985804080606 C E O
G A   173  128.8 0.990225104984771 C B O
A A   174  143.7 1.15453928135237 C E O
F A   175  147.7 1.19865046963897 C B O
S A   176  161.1 1.34642295039909 C E O
S A   177  -41.6 -0.888911516024519 H E O
A A   178  -45.7 -0.934125484018287 H E O
A A   179  -37.7 -0.845903107445081 H B O
Q A   180  -35.6 -0.822744733594614 H E O
A A   181  -37.7 -0.845903107445081 H E O
Y A   182  -38.9 -0.859136463931062 H B O
L A   183  -31.3 -0.775325206186516 H B O
S A   184  -51.9 -1.00249782586252 H E O
P A   185  -38.4 -0.853622565395236 H B O
I A   186  -42.0 -0.893322634853179 H B O
V A   187  -36.2 -0.829361411837605 H B O
Q A   188  -41.8 -0.891117075438849 H E O
F A   189  -47.8 -0.957283857868753 H B O
L A   190  -45.1 -0.927508805775296 H B O
A A   191  -40.5 -0.876780939245703 H E O
S A   192  -32.5 -0.788558562672497 H E O
N A   193   -1.2 -0.443388514329828 H B O
G A   194   32.5 -0.0717517530151975 C E O
A A   195  152.4 1.25048111587573 C B O
P A   196  166.3 1.40376749517167 C B O
L A   197  135.1 1.05970022653617 E B O
L A   198  131.4 1.01889737737106 E B O
V A   199  129.3 0.995739003520596 E B O
N A   200  119.9 0.892077711047079 E B O
V A   201  119.8 0.890974931339914 C B O
Y A   202   91.3 0.576682714797867 C B O
P A   203  -34.6 -0.811716936522963 H B O
Y A   204  -47.9 -0.958386637575918 H B O
F A   205  -26.0 -0.716877881706767 H B O
S A   206  -37.1 -0.83928642920209 H B O
Y A   207  -51.7 -1.00029226644819 H B O
T A   208  -26.8 -0.725700119364088 H B O
G A   209  -15.6 -0.602188792161599 H E O
N A   210   60.0 0.231512666455198 C E O
P A   211  136.0 1.06962524390066 C E O
G A   212  -12.6 -0.569105400946647 C E O
Q A   213  -52.6 -1.01021728381268 C E O
I A   214  120.0 0.893180490754244 C B O
S A   215  157.1 1.30231176211249 C E O
L A   216  -47.6 -0.955078298454423 H B O
P A   217  -41.4 -0.886705956610188 H E O
Y A   218  -46.5 -0.942947721675607 H B O
A A   219  -33.5 -0.799586359744148 H B O
L A   220    8.8 -0.33311054361332 H B O
F A   221    9.4 -0.32649386537033 C B O
T A   222   16.8 -0.244888167040114 C E O
A A   223  147.6 1.1975476899318 C B O
S A   224  113.9 0.825910928617174 C E O
G A   225 -167.3 -2.27510560793102 C E O
V A   226  124.1 0.938394458748012 C E O
V A   227  -40.3 -0.874575379831373 C B O
V A   228  116.4 0.853480421296301 E B O
Q A   229  112.8 0.813780351838359 E E O
D A   230   74.4 0.390312944286969 E E O
G A   231 -122.5 -1.78106029912107 C E O
R A   232  -16.6 -0.61321658923325 C E O
F A   233  125.5 0.953833374648323 E B O
S A   234  125.2 0.950525035526828 E E O
Y A   235  109.7 0.779594180916241 E B O
Q A   236  -17.3 -0.620936047183405 C B O
N A   237  155.6 1.28577006650501 C B O
L A   238  -34.3 -0.808408597401468 H B O
F A   239  -50.4 -0.985956130255045 H B O
D A   240  -40.5 -0.876780939245703 H B O
A A   241  -39.6 -0.866855921881217 H B O
I A   242  -49.1 -0.971619994061899 H B O
V A   243  -41.2 -0.884500397195858 H B O
D A   244  -26.3 -0.720186220828262 H B O
A A   245  -38.2 -0.851417005980906 H B O
V A   246  -43.3 -0.907658771046325 H B O
F A   247  -45.2 -0.928611585482461 H B O
A A   248  -38.5 -0.854725345102401 H B O
A A   249  -40.8 -0.880089278367198 H B O
L A   250  -36.6 -0.833772530666265 H B O
E A   251  -22.7 -0.680486151370319 H E O
R A   252  -14.7 -0.592263774797113 C E O
V A   253   36.7 -0.0254350053142642 C B O
G A   254   20.7 -0.201879758460676 C E O
G A   255   26.6 -0.136815755737937 C B O
A A   256  -33.2 -0.796278020622652 C E O
N A   257    8.1 -0.340830001563476 C E O
V A   258  120.8 0.902002728411565 C B O
A A   259  160.2 1.3364979330346 C E O
V A   260  129.2 0.994636223813431 E B O
V A   261  125.5 0.953833374648323 E B O
V A   262  101.3 0.686960685514375 E B O
S A   263   -5.3 -0.488602482323596 E B O
E A   264  139.5 1.10822253365143 E B O
S A   265  135.5 1.06411134536483 E B O
G A   266 -174.6 -2.35560852655407 C B O
W A   267  126.8 0.968169510841469 C B O
P A   268  143.4 1.15123094223087 C B O
S A   269   -4.1 -0.475369125837615 C B O
A A   270  174.7 1.49640099057354 C E O
G A   271    2.8 -0.399277326043225 C E O
G A   272 -140.6 -1.98066342611794 C E O
G A   273 -168.8 -2.2916473035385 C E O
A A   274  -29.3 -0.753269612043214 C E O
E A   275   -3.8 -0.47206078671612 C E O
A A   276   88.0 0.54029098446142 C B O
S A   277  161.5 1.35083406922775 C B O
T A   278  -34.9 -0.815025275644459 H B O
S A   279  -50.0 -0.981545011426385 H E O
N A   280  -36.2 -0.829361411837605 H B O
A A   281  -40.6 -0.877883718952868 H B O
Q A   282  -47.5 -0.953975518747258 H E O
T A   283  -47.4 -0.952872739040093 H E O
Y A   284  -54.1 -1.02675897942015 H B O
N A   285  -39.8 -0.869061481295547 H B O
Q A   286  -44.0 -0.915378228996481 H E O
N A   287  -37.8 -0.847005887152246 H B O
L A   288  -47.2 -0.950667179625763 H B O
I A   289  -41.1 -0.883397617488693 H B O
R A   290  -13.8 -0.582338757432628 H E O
H A   291  -43.7 -0.912069889874985 H B O
V A   292  -23.9 -0.6937195078563 C B O
G A   293  -28.5 -0.744447374385894 C E O
G A   294   -1.1 -0.442285734622663 C E O
G A   295 -158.2 -2.174752654579 C B O
T A   296  168.5 1.42802864872931 C B O
P A   297  -41.6 -0.888911516024519 C B O
R A   298  -25.9 -0.715775101999602 C E O
R A   299   69.6 0.337379518343046 C E O
P A   300   -8.9 -0.528302551781539 C E O
G A   301  -24.9 -0.704747304927951 C E O
K A   302  151.8 1.24386443763274 C E O
E A   303  137.1 1.08175582067947 C E O
I A   304  123.7 0.933983339919352 C B O
E A   305  123.2 0.928469441383526 C B O
A A   306  147.5 1.19644491022464 E B O
Y A   307  117.8 0.868919337196612 E B O
I A   308  127.3 0.973683409377295 E B O
F A   309  110.8 0.791724757695057 C B O
E A   310 -177.9 -2.39200025689052 C B O
M A   311  -48.3 -0.962797756404579 C B O
F A   312  151.4 1.23945331880408 C B O
N A   313  128.3 0.984711206448945 C B O
E A   314  104.2 0.718941297022162 C B O
N A   315   -3.6 -0.46985522730179 C E O
Q A   316   -0.7 -0.437874615794003 C E O
K A   317  168.7 1.43023420814364 C E O
A A   318  138.5 1.09719473657978 C E O
G A   319  138.1 1.09278361775112 C E O
G A   320 -142.1 -1.99720512172542 C E O
I A   321  -31.3 -0.775325206186516 C E O
E A   322  -19.9 -0.649608319569697 C B O
Q A   323   -1.3 -0.444491294036993 C E O
N A   324   38.8 -0.0022766314637977 C B O
F A   325    6.4 -0.359577256585282 C B O
G A   326  141.2 1.12696978867324 C B O
L A   327  -25.0 -0.705850084635116 C B O
F A   328  144.1 1.15895040018103 C B O
Y A   329  161.3 1.34862850981342 C E O
P A   330  -32.3 -0.786353003258166 C B O
N A   331    7.7 -0.345241120392136 C E O
K A   332   -4.4 -0.47867746495911 C E O
Q A   333  132.6 1.03213073385704 C E O
P A   334  138.3 1.09498917716545 C E O
V A   335  -34.3 -0.808408597401468 C E O
Y A   336  148.5 1.20747270729629 C B O
Q A   337  135.0 1.05859744682901 C E O
I A   338  137.2 1.08285860038664 C B O
>1FU6	A
N A     3   80.7 0.459788065838369 C E D
N A     4   74.4 0.390312944286969 C E D
N A     5   77.9 0.428910234037747 C E D
M A     6   85.4 0.511618712075128 C E D
S A     7  -53.8 -1.02345064029866 C E O
L A     8  130.6 1.01007513971374 C B D
Q A     9  -28.5 -0.744447374385894 C E D
D A    10   70.0 0.341790637171706 C E O
A A    11  154.8 1.27694782884769 C E O
E A    12   36.6 -0.0265377850214293 C E O
W A    13  -58.2 -1.07197294741392 C B O
Y A    14  140.0 1.11373643218726 C B O
W A    15  -56.6 -1.05432847209928 C B O
G A    16  -92.4 -1.44912360726438 C B O
D A    17   93.1 0.596532749526838 C E O
I A    18 -159.8 -2.19239712989364 C B O
S A    19 -157.4 -2.16593041692168 C E O
R A    20  -35.3 -0.819436394473119 C B O
E A    21  -49.7 -0.97823667230489 H E O
E A    22  -20.9 -0.660636116641348 H E O
V A    23  -34.5 -0.810614156815798 H B O
N A    24  -50.8 -0.990367249083706 H E O
E A    25  -47.6 -0.955078298454423 H E O
K A    26  -56.8 -1.05653403151361 H B O
L A    27   70.8 0.350612874829027 C B O
R A    28  -79.6 -1.30796780474725 C E O
D A    29  -48.3 -0.962797756404579 C E O
T A    30  161.9 1.35524518805641 C E O
A A    31    6.0 -0.363988375413943 C E O
D A    32  157.8 1.31003122006264 C E O
G A    33   13.0 -0.286793795912387 C B O
T A    34   90.1 0.563449358311886 C B O
F A    35  155.9 1.28907840562651 C B O
L A    36  -51.9 -1.00249782586252 C B O
V A    37   95.0 0.617485563962975 C B O
R A    38 -172.4 -2.33134737299644 C B O
D A    39 -141.6 -1.99169122318959 C B O
A A    40   33.5 -0.0607239559435467 C B O
S A    41   55.1 0.17747646080411 C E O
T A    42  104.4 0.721146856436492 C E O
K A    43  -60.6 -1.09843966038588 C E O
M A    44  -84.3 -1.35979845098401 C E O
H A    45   90.5 0.567860477140547 C E O
G A    46  115.9 0.847966522760476 C B O
D A    47  -68.6 -1.18666203695909 C B O
Y A    48  165.3 1.39273969810002 C B O
T A    49   96.8 0.637335598691946 C B O
L A    50   80.0 0.452068607888214 C B O
T A    51  117.8 0.868919337196612 E B O
L A    52  130.3 1.00676680059225 E B O
R A    53  131.5 1.02000015707823 E B O
K A    54  110.0 0.782902520037736 E E O
G A    55   37.9 -0.0122016488282834 C E O
G A    56   -1.0 -0.441182954915498 C E O
N A    57  146.4 1.18431433344582 E E O
N A    58   92.5 0.589916071283848 E B O
K A    59  114.4 0.831424827153 E E O
S A    60   96.8 0.637335598691946 E B O
I A    61   75.4 0.40134074135862 C B O
K A    62  149.2 1.21519216524645 C B O
I A    63  149.5 1.21850050436794 C B O
F A    64   73.3 0.378182367508153 C B O
H A    65  -34.1 -0.806203037987138 C E O
R A    66  -91.1 -1.43478747107123 C E O
D A    67  -24.0 -0.694822287563465 C E O
G A    68   -5.6 -0.491910821445091 C E O
K A    69 -152.9 -2.11630533009925 C E O
Y A    70  132.6 1.03213073385704 C B O
G A    71   87.0 0.529263187389769 C B O
F A    72  -65.3 -1.15027030662264 C B O
S A    73  -20.6 -0.657327777519853 C B O
D A    74  155.5 1.28466728679785 C E O
P A    75   69.9 0.340687857464541 C E O
L A    76   49.7 0.117926356617196 C E O
T A    77  -22.5 -0.678280591955989 C E O
F A    78  -43.0 -0.90435043192483 C B O
N A    79   19.8 -0.211804775825162 C E O
S A    80  114.4 0.831424827153 C B O
V A    81  -49.4 -0.974928333183395 C B O
V A    82  -49.7 -0.97823667230489 C E O
E A    83  -29.4 -0.754372391750379 H E O
L A    84   42.7 0.0407317771156403 H B O
I A    85  -48.5 -0.965003315818909 H B O
N A    86  -67.8 -1.17783979930177 H E O
H A    87  -30.3 -0.764297409114865 H B O
Y A    88  -44.3 -0.918686568117976 H B O
R A    89  -30.2 -0.7631946294077 H E O
N A    90   30.4 -0.0949101268656641 C E O
E A    91  -77.6 -1.28591221060395 C E O
S A    92  142.5 1.14130592486639 C B O
L A    93   -1.9 -0.451107972279984 C B O
A A    94  -10.9 -0.55035814592484 C E O
Q A    95  -39.3 -0.863547582759722 C E O
Y A    96  -70.5 -1.20761485139523 C E O
N A    97  106.1 0.739894111458298 C B O
P A    98   61.7 0.250259921477005 C E O
K A    99   24.1 -0.164385248417064 C E O
L A   100  -33.0 -0.794072461208322 C B O
D A   101   75.7 0.404649080480115 C E O
V A   102 -152.4 -2.11079143156342 C B O
K A   103   54.8 0.174168121682614 C E O
L A   104   36.8 -0.0243322256070992 C B O
L A   105   14.6 -0.269149320597746 C E O
Y A   106   60.6 0.238129344698189 C B O
P A   107  154.6 1.27474226943336 C E O
V A   108  179.0 1.54382051798164 C B O
S A   109   78.0 0.430013013744912 C E O
>1MJU	L
V L     3  126.7 0.967066731134304 C E O
M L     4  118.5 0.876638795146768 E B O
T L     5  115.5 0.843555403931815 E E O
Q L     6   98.1 0.651671734885092 C B O
A L     7  -17.8 -0.626449945719231 C E O
A L     8  116.9 0.858994319832127 C E O
P L     9  -25.9 -0.715775101999602 C E O
S L    10  145.6 1.1754920957885 E E O
V L    11  123.3 0.929572221090691 E B O
P L    12  146.6 1.18651989286015 E E O
V L    13  143.6 1.1534365016452 E B O
T L    14  128.6 0.98801954557044 C E O
P L    15  134.9 1.05749466712184 C E O
G L    16  -15.8 -0.604394351575929 C B O
E L    17  167.9 1.42141197048632 C E O
S L    18  156.3 1.29348952445517 C E O
V L    19  147.8 1.19975324934614 E B O
S L    20  129.4 0.996841783227761 E B  O
I L    21  126.9 0.969272290548634 E B  O
S L    22  143.6 1.1534365016452 E B  O
A L    23  138.6 1.09829751628695 E B  O
R L    24  143.4 1.15123094223087 E E O
S L    25  154.3 1.27143393031187 E B O
S L    26  -13.9 -0.583441537139793 C E O
K L    27  161.9 1.35524518805641 C E O
S L    27  137.7 1.08837249892246 C E O
L L    27   10.0 -0.31987718712734 C B O
L L    27  118.5 0.876638795146768 C E O
H L    27  153.0 1.25709779411872 C E O
S L    27  -26.6 -0.723494559949757 C E O
N L    28   -1.1 -0.442285734622663 C E O
G L    29  -15.5 -0.601086012454434 C E O
N L    30  151.9 1.2449672173399 C B O
T L    31  122.8 0.924058322554866 C B O
Y L    32   71.8 0.361640671900677 C B O
L L    33  120.5 0.898694389290069 E B O
Y L    34  151.0 1.23504219997542 E B O
W L    35  138.4 1.09609195687262 E B O
F L    36  151.5 1.24055609851124 E B O
L L    37  127.7 0.978094528205955 E B O
Q L    38  121.5 0.90972218636172 E B O
R L    39  155.8 1.28797562591934 C B O
P L    40  128.8 0.990225104984771 C E O
G L    41   -2.2 -0.454416311401479 C E O
Q L    42  158.6 1.31885345771996 C E O
S L    43  152.9 1.25599501441155 C E O
P L    44  136.6 1.07624192214365 C B O
Q L    45  128.8 0.990225104984771 E E O
L L    46  128.6 0.98801954557044 E B O
L L    47  -49.1 -0.971619994061899 E B O
I L    48  138.3 1.09498917716545 E B O
Y L    49  161.0 1.34532017069192 E B O
R L    50   40.8 0.0197789626795038 C E O
M L    51  -38.8 -0.858033684223896 C B O
S L    52   -1.4 -0.445594073744158 C E O
N L    53  125.2 0.950525035526828 E E O
L L    54  127.9 0.980300087620285 E E O
A L    55  149.5 1.21850050436794 C B O
S L    56  135.7 1.06631690477916 C E O
G L    57   -9.9 -0.53933034885319 C E O
V L    58  131.1 1.01558903824957 C B O
P L    59  151.1 1.23614497968258 C E O
D L    60   -6.7 -0.504041398223907 C E O
R L    61  -24.0 -0.694822287563465 C B O
F L    62  139.1 1.10381141482277 E B O
S L    63  157.4 1.30562010123398 E E O
G L    64  139.9 1.11263365248009 E B O
S L    65  172.3 1.46993427760158 E E O
G L    66  171.4 1.46000926023709 E E O
S L    67 -145.0 -2.02918573323321 C E O
G L    68  -16.4 -0.61101102981892 C E O
T L    69  -11.9 -0.561385942996491 C E O
A L    70  121.5 0.90972218636172 E E O
F L    71  148.6 1.20857548700346 E B O
T L    72  126.6 0.965963951427139 E B O
L L    73  123.9 0.936188899333682 E B O
R L    74  135.3 1.0619057859505 E E O
I L    75  116.9 0.858994319832127 E B O
S L    76  -30.5 -0.766502968529195 C E O
R L    77  109.3 0.775183062087581 C E O
V L    78  132.7 1.03323351356421 C B O
E L    79  160.0 1.33429237362027 C E O
A L    80  -40.5 -0.876780939245703 C B O
E L    81  -13.2 -0.575722079189637 C E O
D L    82   -5.5 -0.490808041737926 C B O
V L    83  142.9 1.14571704369505 C B O
G L    84 -159.3 -2.18688323135781 E B O
V L    85  128.1 0.982505647034615 E B  O
Y L    86  131.4 1.01889737737106 E B  O
Y L    87  139.7 1.11042809306576 E B  O
A L    88  153.8 1.26592003177604 E B  O
L L    89  125.4 0.952730594941158 E B O
Q L    90  139.4 1.10711975394427 E B O
H L    91   26.4 -0.139021315152267 C B O
L L    92  -38.5 -0.854725345102401 C E O
E L    93  146.0 1.17990321461716 C E O
Y L    94  140.4 1.11814755101592 C E O
P L    95  146.6 1.18651989286015 C B O
F L    96  144.4 1.16225873930252 C B O
T L    97  137.9 1.09057805833679 E B O
F L    98  149.2 1.21519216524645 E B O
G L    99  169.9 1.44346756462962 C B O
A L   100   -7.5 -0.512863635881228 C E O
G L   101  143.1 1.14792260310938 C B O
T L   102  118.2 0.873330456025273 E B O
K L   103  139.9 1.11263365248009 E E O
L L   104  129.3 0.995739003520596 E B O
E L   105  117.7 0.867816557489447 E E O
L L   106  110.1 0.784005299744901 E B O
K L   107   79.6 0.447657489059553 C E O
R L   108 -177.3 -2.38538357864753 C E O
A L   109  159.3 1.32657291567012 C E O
D L   110  148.8 1.21078104641779 C E O
A L   111  133.2 1.03874741210003 C B O
A L   112  142.9 1.14571704369505 C E O
P L   113  149.2 1.21519216524645 C B O
T L   114  117.6 0.866713777782282 E E O
V L   115  133.1 1.03764463239287 E B O
S L   116  134.2 1.04977520917168 E B O
I L   117  144.8 1.16666985813118 E B O
F L   118  117.5 0.865610998075117 E B O
P L   119  162.4 1.36075908659224 C B O
P L   120  145.0 1.16887541754551 C B O
S L   121  138.9 1.10160585540844 C B O
S L   122  -35.1 -0.817230835058789 H E O
E L   123  -35.2 -0.818333614765954 H E O
Q L   124  -36.8 -0.835978090080595 H B O
L L   125  -34.7 -0.812819716230128 H B O
T L   126  -21.9 -0.671663913712999 C E O
S L   127   -6.1 -0.497424719980917 C E O
G L   128    2.0 -0.408099563700546 C E O
G L   129  163.9 1.37730078219971 E B O
A L   130  101.9 0.693577363757365 E B O
S L   131  129.2 0.994636223813431 E B  O
V L   132  128.9 0.991327884691936 E B  O
V L   133  137.0 1.08065304097231 E B  O
B L   134  125.1 0.949422255819663 E B  O
F L   135  134.1 1.04867242946452 E B O
L L   136  100.7 0.680344007271384 E B O
N L   137  144.0 1.15784762047386 E B O
N L   138   57.0 0.198429275240246 E E O
F L   139  163.0 1.36737576483523 E B O
Y L   140  134.8 1.05639188741468 C B O
P L   141 -179.1 -2.4052336133765 C B O
K L   142  -29.5 -0.755475171457545 C E O
D L   143  128.7 0.989122325277605 C E O
I L   144  151.0 1.23504219997542 C B O
N L   145  136.4 1.07403636272932 E E O
V L   146  141.0 1.12476422925891 E B O
K L   147  137.3 1.0839613800938 E E O
W L   148  139.3 1.1060169742371 E B O
K L   149  137.7 1.08837249892246 E E O
I L   150  121.0 0.904208287825895 E B O
D L   151   39.0 -7.10720494675203E-05 C E O
G L   152   -6.1 -0.497424719980917 C E O
S L   153  135.5 1.06411134536483 E E O
E L   154  135.8 1.06741968448633 E E D
R L   155  117.2 0.862302658953622 E E D
Q L   156  -38.2 -0.851417005980906 C E D
N L   157  147.3 1.19423935081031 C E D
G L   158   12.7 -0.290102135033882 C E D
V L   159  128.6 0.98801954557044 E B D
L L   160  131.3 1.0177945976639 E E D
N L   161  151.4 1.23945331880408 E E D
S L   162  142.4 1.14020314515922 E B D
W L   163  140.3 1.11704477130875 E E D
T L   164  163.5 1.37288966337105 C B D
D L   165  173.9 1.48757875291622 C E D
Q L   166  135.9 1.06852246419349 C B D
D L   167  135.8 1.06741968448633 C B D
S L   168   -9.4 -0.533816450317364 C E D
K L   169  -35.2 -0.818333614765954 C E D
D L   170    2.9 -0.39817454633606 C E D
S L   171   14.5 -0.270252100304911 C B D
T L   172  172.3 1.46993427760158 C B D
Y L   173  157.2 1.30341454181965 E B D
S L   174  159.1 1.32436735625579 E B O
M L   175  143.1 1.14792260310938 E B O
S L   176  134.7 1.05528910770751 E B O
S L   177  126.5 0.964861171719974 E B O
T L   178  122.6 0.921852763140536 E B O
L L   179  115.1 0.839144285103155 E B O
T L   180  119.9 0.892077711047079 E E O
L L   181  165.4 1.39384247780719 E B O
T L   182  158.7 1.31995623742713 E E O
K L   183  -43.8 -0.91317266958215 H E O
D L   184  -41.8 -0.891117075438849 H E O
E L   185  -45.3 -0.929714365189626 H B O
Y L   186  -42.3 -0.896630973974674 H B O
E L   187   -9.0 -0.529405331488704 H E O
R L   188   -5.5 -0.490808041737926 C E O
H L   189  164.4 1.38281468073554 C E O
N L   190  -43.5 -0.909864330460655 C E O
S L   191  129.8 1.00125290205642 E B  O
Y L   192  128.9 0.991327884691936 E B  O
T L   193  133.4 1.04095297151436 E B  O
B L   194  117.0 0.860097099539292 E B  O
E L   195  116.8 0.857891540124962 E B O
A L   196  157.4 1.30562010123398 E B O
T L   197  141.2 1.12696978867324 E E O
H L   198  154.1 1.26922837089753 C B O
K L   199  -17.8 -0.626449945719231 C E O
T L   200   -8.0 -0.518377534417053 C E O
S L   201  146.0 1.17990321461716 C E O
T L   202    1.7 -0.411407902822041 C E O
S L   203  166.5 1.405973054586 C E O
P L   204  148.2 1.2041643681748 C E O
I L   205  112.6 0.811574792424028 E B O
V L   206  137.7 1.08837249892246 E E O
K L   207  138.5 1.09719473657978 E E D
S L   208  167.4 1.41589807195049 E E O
F L   209  157.7 1.30892844035548 E B O
N L   210  129.4 0.996841783227761 E E O
R L   211  -41.1 -0.883397617488693 C E O
N L   212    7.8 -0.344138340684971 C E D
>1TU9	A
A A     4  -39.8 -0.869061481295547 H B O
D A     5  -42.5 -0.898836533389004 H E O
R A     6  -44.4 -0.919789347825141 H B D
V A     7  -42.8 -0.902144872510499 H B O
M A     8  -42.1 -0.894425414560344 H B O
Q A     9  -45.1 -0.927508805775296 H E O
S A    10  -43.9 -0.914275449289315 H B O
Y A    11  -33.3 -0.797380800329817 H B O
G A    12  -45.2 -0.928611585482461 H E O
R A    13  -37.8 -0.847005887152246 H E O
C A    14  -46.9 -0.947358840504268 H B O
C A    15  -24.0 -0.694822287563465 H B O
A A    16   -2.8 -0.461032989644469 C E O
S A    17  116.3 0.852377641589136 C B O
T A    18  143.9 1.1567448407667 C E O
G A    19   -4.2 -0.47647190554478 C E O
F A    20  -52.6 -1.01021728381268 H B O
F A    21  -31.9 -0.781941884429506 H B O
D A    22  -48.0 -0.959489417283084 H E O
D A    23  -41.2 -0.884500397195858 H E O
F A    24  -54.7 -1.03337565766314 H B O
Y A    25  -33.8 -0.802894698865643 H B O
R A    26  -46.6 -0.944050501382772 H E O
H A    27  -42.4 -0.897733753681839 H E O
F A    28  -48.9 -0.969414434647569 H B O
L A    29  -39.0 -0.860239243638227 H B O
A A    30  -22.4 -0.677177812248824 H E O
S A    31  -22.8 -0.681588931077484 C E O
S A    32  142.4 1.14020314515922 C E O
P A    33  -25.5 -0.711363983170942 H E O
Q A    34  -36.6 -0.833772530666265 H E O
I A    35  -45.9 -0.936331043432617 H B O
R A    36  -41.7 -0.890014295731684 H B O
A A    37  -38.9 -0.859136463931062 H E O
K A    38  -34.7 -0.812819716230128 H E O
F A    39   11.0 -0.308849390055689 C B O
A A    40  -29.9 -0.759886290286205 C E O
T A    41   51.9 0.142187510174827 C E O
T A    42  138.4 1.09609195687262 C B D
D A    43  102.7 0.702399601414686 C E D
M A    44  -25.3 -0.709158423756611 H B D
T A    45  -47.5 -0.953975518747258 H E D
A A    46  -39.1 -0.861342023345392 H E D
Q A    47  -35.8 -0.824950293008944 H B D
K A    48  -37.1 -0.83928642920209 H B D
H A    49  -41.5 -0.887808736317354 H E D
L A    50  -42.5 -0.898836533389004 H B D
L A    51  -38.6 -0.855828124809566 H B D
R A    52  -45.3 -0.929714365189626 H E D
A A    53  -35.5 -0.821641953887449 H B D
G A    54  -43.1 -0.905453211631995 H B D
I A    55  -41.2 -0.884500397195858 H B D
M A    56  -40.6 -0.877883718952868 H B O
N A    57  -37.8 -0.847005887152246 H B O
L A    58  -37.0 -0.838183649494925 H B O
V A    59  -43.1 -0.905453211631995 H B O
M A    60  -41.6 -0.888911516024519 H B O
Y A    61  -45.6 -0.933022704311122 H B O
A A    62  -18.4 -0.633066623962221 H B O
R A    63   -1.8 -0.450005192572818 C B O
G A    64    8.9 -0.332007763906155 C B O
M A    65  165.2 1.39163691839286 C B O
S A    66  137.7 1.08837249892246 C E O
D A    67    5.0 -0.375016172485593 C E O
S A    68  -47.9 -0.958386637575918 H E O
K A    69  -38.9 -0.859136463931062 H E O
L A    70  -35.6 -0.822744733594614 H B O
R A    71  -41.2 -0.884500397195858 H E O
A A    72  -42.4 -0.897733753681839 H E O
L A    73  -39.6 -0.866855921881217 H B O
G A    74  -46.2 -0.939639382554112 H E O
A A    75  -46.2 -0.939639382554112 H E O
S A    76  -28.8 -0.747755713507389 H E O
H A    77    1.9 -0.409202343407711 C E O
S A    78  167.8 1.42030919077915 C B O
R A    79  -33.7 -0.801791919158478 C E O
A A    80   -5.6 -0.491910821445091 C E O
A A    81 -110.2 -1.64541839513976 C E O
L A    82  -27.2 -0.730111238192748 C B O
D A    83   69.3 0.33407117922155 C E O
I A    84  107.1 0.750921908529949 C B O
R A    85  141.6 1.1313809075019 C E O
P A    86  -34.2 -0.807305817694303 C B O
E A    87  -27.1 -0.729008458485583 C E O
L A    88  -22.3 -0.676075032541659 H B O
Y A    89  -27.3 -0.731214017899913 H B O
D A    90  -37.6 -0.844800327737916 H B O
L A    91  -37.7 -0.845903107445081 H B O
W A    92  -47.5 -0.953975518747258 H B O
L A    93  -40.4 -0.875678159538538 H B O
D A    94  -42.0 -0.893322634853179 H E O
A A    95  -39.1 -0.861342023345392 H B O
L A    96  -47.3 -0.951769959332928 H B O
L A    97  -36.6 -0.833772530666265 H B O
M A    98  -44.5 -0.920892127532306 H E O
A A    99  -38.1 -0.850314226273741 H B O
V A   100  -46.1 -0.938536602846947 H B O
A A   101  -32.1 -0.784147443843837 H E O
E A   102  -23.7 -0.69151394844197 H E O
H A   103  -14.3 -0.587852655968453 H B O
D A   104  105.1 0.728866314386648 C B O
R A   105  -20.7 -0.658430557227018 C E O
D A   106    6.8 -0.355166137756622 C E O
C A   107  130.1 1.00456124117792 C B O
D A   108 -175.5 -2.36553354391856 C E O
A A   109  -41.5 -0.887808736317354 H E O
E A   110  -41.9 -0.892219855146014 H E O
T A   111  -47.0 -0.948461620211433 H B O
R A   112  -42.4 -0.897733753681839 H E O
D A   113  -33.9 -0.803997478572808 H E O
A A   114  -42.6 -0.899939313096169 H B O
W A   115  -46.5 -0.942947721675607 H B O
R A   116  -40.2 -0.873472600124208 H E O
D A   117  -51.6 -0.999189486741026 H E O
V A   118  -46.6 -0.944050501382772 H B O
M A   119  -36.9 -0.83708086978776 H B O
G A   120  -32.0 -0.783044664136672 H E O
R A   121  -48.3 -0.962797756404579 H E O
G A   122  -38.8 -0.858033684223896 H B O
I A   123  -40.2 -0.873472600124208 H B O
A A   124  -42.8 -0.902144872510499 H E O
V A   125  -48.0 -0.959489417283084 H B O
I A   126  -49.1 -0.971619994061899 H B O
K A   127  -35.3 -0.819436394473119 H E O
S A   128  -22.2 -0.674972252834494 H E O
Y A   129   -1.6 -0.447799633158488 C E O
Y A   130  -50.3 -0.98485335054788 C B O
>1OFN	A
A A     3  143.0 1.14681982340221 E B O
R A     4  124.7 0.945011136991003 E E O
K A     5  132.3 1.02882239473555 E E O
L A     6  173.1 1.4787565152589 C B O
A A     7  -20.9 -0.660636116641348 C E O
V A     8  121.8 0.913030525483215 C B O
D A     9  123.4 0.930675000797856 C E O
G A    10  -21.5 -0.667252794884338 C E O
A A    11  141.5 1.13027812779474 C B O
I A    12  138.5 1.09719473657978 E B O
E A    13  124.2 0.939497238455177 E B O
F A    14  133.6 1.04315853092869 E B O
T A    15  105.0 0.727763534679483 E E O
P A    16  152.9 1.25599501441155 C B O
R A    17  141.5 1.13027812779474 C E O
V A    18  120.1 0.894283270461409 C B O
F A    19  135.3 1.0619057859505 E B O
A A    20  144.5 1.16336151900969 E E O
D A    21 -171.0 -2.31590845709613 E B O
D A    22  -15.3 -0.598880453040104 C E O
R A    23  -25.7 -0.713569542585272 C B O
G A    24 -140.0 -1.97404674787495 E B O
L A    25  157.7 1.30892844035548 E B O
L A    26  133.7 1.04426131063586 E B O
I A    27  158.8 1.32105901713429 E B O
L A    28   90.3 0.565654917726216 C B O
P A    29  -35.6 -0.822744733594614 C B O
Y A    30  126.0 0.959347273184148 C B O
Q A    31  118.8 0.879947134268263 C E O
E A    32  -45.1 -0.927508805775296 H E O
E A    33  -50.1 -0.98264779113355 H E O
A A    34  -42.0 -0.893322634853179 H B O
F A    35  -45.4 -0.930817144896792 H B O
V A    36  -38.8 -0.858033684223896 H E O
E A    37  -40.7 -0.878986498660033 H E O
A A    38  -38.8 -0.858033684223896 H B O
H A    39  -30.2 -0.7631946294077 H B O
G A    40   -5.1 -0.486396922909266 C E O
G A    41  171.6 1.46221481965142 C E O
P A    42  168.2 1.42472030960781 C E O
L A    43  150.4 1.22842552173243 C E O
F A    44  151.4 1.23945331880408 C B O
R A    45  134.5 1.05308354829318 C E O
V A    46  116.4 0.853480421296301 C B O
A A    47  -27.2 -0.730111238192748 C B O
Q A    48  148.7 1.20967826671062 E B O
T A    49  157.7 1.30892844035548 E B O
I A    50  140.6 1.12035311043025 E B O
H A    51  105.4 0.732174653508143 E B O
S A    52  129.7 1.00015012234926 E B O
M A    53  137.3 1.0839613800938 E E O
S A    54  145.7 1.17659487549567 E B O
K A    55  156.2 1.292386744748 C E O
R A    56  134.9 1.05749466712184 C E O
G A    57   -7.3 -0.510658076466898 C B O
V A    58  136.6 1.07624192214365 C B O
V A    59  119.5 0.887666592218418 E B O
R A    60  128.2 0.98360842674178 E B O
G A    61 -176.7 -2.37876690040454 E B O
I A    62  133.4 1.04095297151436 E B O
H A    63  142.4 1.14020314515922 E B O
Y A    64  161.6 1.35193684893492 E B O
T A    65  136.0 1.06962524390066 E B O
V A    66  132.8 1.03433629327137 C E O
T A    67  118.5 0.876638795146768 C E O
P A    68  156.7 1.29790064328383 C E O
P A    69  -25.1 -0.706952864342281 C E O
G A    70  165.3 1.39273969810002 C B O
T A    71  134.1 1.04867242946452 C B O
A A    72  151.7 1.24276165792557 C B O
K A    73  157.4 1.30562010123398 E B O
Y A    74  120.5 0.898694389290069 E B O
V A    75  144.7 1.16556707842402 E B O
Y A    76  164.2 1.38060912132121 E B O
C A    77  111.1 0.795033096816552 E B O
A A    78   -7.0 -0.507349737345402 E B O
R A    79  142.8 1.14461426398788 E E O
G A    80 -146.9 -2.05013854766934 C B O
K A    81  132.7 1.03323351356421 C E O
A A    82  149.4 1.21739772466078 E B O
M A    83  108.4 0.765258044723095 E B O
D A    84  134.6 1.05418632800034 E B O
I A    85  130.5 1.00897236000658 E B O
V A    86  134.0 1.04756964975735 E B O
I A    87  124.5 0.942805577576672 E B O
D A    88  102.0 0.69468014346453 C B O
I A    89   12.0 -0.297821592984038 C B O
R A    90  110.2 0.785108079452067 C B O
V A    91  127.6 0.97699174849879 C E O
G A    92   -3.2 -0.46544410847313 C E O
S A    93  147.6 1.1975476899318 C B O
P A    94  -11.2 -0.553666485046336 C E O
T A    95   22.9 -0.177618604903045 C E O
F A    96  134.1 1.04867242946452 C B O
G A    97   -9.8 -0.538227569146025 C B O
Q A    98  157.8 1.31003122006264 C E O
W A    99  162.9 1.36627298512806 E B O
D A   100  158.2 1.3144423388913 E E O
S A   101  150.1 1.22511718261093 E B O
V A   102  123.2 0.928469441383526 E B O
L A   103  120.7 0.9008999487044 E E O
M A   104  109.3 0.775183062087581 E B O
D A   105 -179.7 -2.41185029161949 C B O
Q A   106  -10.3 -0.54374146768185 C E O
Q A   107  -44.5 -0.920892127532306 C E O
D A   108   73.0 0.374874028386658 C E O
P A   109  144.0 1.15784762047386 C E O
R A   110  142.6 1.14240870457355 C E O
A A   111  155.1 1.28025616796919 E B O
V A   112  134.6 1.05418632800034 E B O
Y A   113  123.4 0.930675000797856 E B O
L A   114  111.7 0.801649775059543 E B O
P A   115  161.0 1.34532017069192 C B O
V A   116  138.0 1.09168083804396 C E O
G A   117   -9.6 -0.536022009731694 C B O
V A   118  163.4 1.37178688366389 C B O
G A   119  154.8 1.27694782884769 E B O
H A   120  140.0 1.11373643218726 E B O
A A   121  159.5 1.32877847508445 E B O
F A   122  158.7 1.31995623742713 E B O
V A   123  131.8 1.02330849619972 E B O
A A   124  124.0 0.937291679040847 E B O
L A   125  -12.2 -0.564694282117986 C B O
E A   126  156.4 1.29459230416233 C B O
D A   127  157.7 1.30892844035548 C E O
D A   128   35.3 -0.0408739212145754 C E O
T A   129  122.4 0.919647203726206 E B O
V A   130  125.2 0.950525035526828 E B O
M A   131  124.7 0.945011136991003 E B O
S A   132  123.7 0.933983339919352 E B O
Y A   133  146.4 1.18431433344582 E B O
M A   134  134.1 1.04867242946452 E B O
L A   135  148.6 1.20857548700346 E B O
S A   136  -13.1 -0.574619299482472 C B O
R A   137  144.3 1.16115595959536 C E O
S A   138  144.8 1.16666985813118 C B O
Y A   139  125.6 0.954936154355488 C B O
V A   140  117.7 0.867816557489447 C B O
T A   141  -44.6 -0.921994907239471 C E O
Q A   142  -22.5 -0.678280591955989 C E O
D A   143    0.9 -0.420230140479361 C B O
E A   144  113.8 0.824808148910009 E E O
L A   145  167.6 1.41810363136482 E B O
A A   146  152.9 1.25599501441155 E B O
L A   147  154.9 1.27805060855486 C B O
S A   148  119.3 0.885461032804088 C B O
A A   149  -21.5 -0.667252794884338 C B O
L A   150   -2.4 -0.456621870815809 C E O
D A   151  118.1 0.872227676318107 C B O
P A   152  -27.6 -0.734522357021408 C E O
A A   153  -31.6 -0.778633545308011 C E O
L A   154  -33.5 -0.799586359744148 C B O
G A   155   43.1 0.0451428959443006 C E O
L A   156  145.5 1.17438931608134 C B O
P A   157   67.8 0.317529483614074 C E O
I A   158    1.2 -0.416921801357866 C B O
D A   159  117.5 0.865610998075117 C E O
I A   160   16.2 -0.251504845283105 C B O
G A   161   -5.5 -0.490808041737926 C E O
V A   162  156.4 1.29459230416233 C E O
E A   163  123.7 0.933983339919352 C E O
P A   164  144.4 1.16225873930252 C B O
I A   165  112.6 0.811574792424028 C E O
V A   166  138.8 1.10050307570128 C B O
S A   167  158.1 1.31333955918414 C B O
D A   168  -38.4 -0.853622565395236 H E O
R A   169  -43.8 -0.91317266958215 H E O
D A   170  -35.2 -0.818333614765954 H B O
R A   171  -35.9 -0.826053072716109 H E O
V A   172    7.9 -0.343035560977806 C E O
A A   173  145.5 1.17438931608134 C B O
I A   174  164.3 1.38171190102837 C E O
T A   175  162.4 1.36075908659224 C E O
L A   176  -47.5 -0.953975518747258 H B O
A A   177  -40.0 -0.871267040709878 H E O
E A   178  -39.8 -0.869061481295547 H E O
A A   179  -35.4 -0.820539174180284 H B O
Q A   180  -48.5 -0.965003315818909 H E O
R A   181  -37.3 -0.84149198861642 H E O
Q A   182   -2.8 -0.461032989644469 C E O
G A   183   21.1 -0.197468639632016 C E O
L A   184    0.4 -0.425744039015187 C B O
L A   185  152.9 1.25599501441155 C B O
P A   186  147.5 1.19644491022464 C B O
D A   187  137.2 1.08285860038664 C E O
Y A   188  -46.4 -0.941844941968442 H B O
T A   189  -44.6 -0.921994907239471 H E O
T A   190  -48.8 -0.968311654940404 H E O
S A   191  -45.5 -0.931919924603957 H B O
Q A   192  -34.7 -0.812819716230128 H E O
E A   193  -44.6 -0.921994907239471 H E O
I A   194  -43.3 -0.907658771046325 H B O
E A   195  -38.9 -0.859136463931062 H B O
R A   196  -40.2 -0.873472600124208 H E O
R A   197  -41.3 -0.885603176903023 H E O
L A   198  -34.1 -0.806203037987138 H B O
T A   199   22.2 -0.1853380628532 C E O
A A   200  152.0 1.24606999704707 C E O
>1FUJ	A
G A    18   18.8 -0.222832572896813 C E O
G A    19 -169.2 -2.29605842236716 C E O
H A    20  156.4 1.29459230416233 E E O
E A    21  132.7 1.03323351356421 E E O
A A    22  162.6 1.36296464600657 C B O
Q A    23  133.8 1.04536409034302 C E O
P A    24  119.8 0.890974931339914 C E O
H A    25   22.7 -0.179824164317375 C E O
S A    26  -17.0 -0.61762770806191 C E O
R A    27   60.8 0.240334904112519 C E O
P A    28   -2.0 -0.452210751987149 C B O
Y A    29   -5.8 -0.494116380859422 C B O
M A    30  117.9 0.870022116903777 E B O
A A    31  148.5 1.20747270729629 E B O
S A    32  117.3 0.863405438660787 E B O
L A    33  118.8 0.879947134268263 E B O
Q A    34  172.0 1.46662593848008 E B O
M A    35  124.1 0.938394458748012 E B O
R A    36  127.5 0.975888968791625 C E O
G A    38  -10.3 -0.54374146768185 C E O
N A    38   94.2 0.608663326305654 C E O
P A    38  132.0 1.02551405561405 C E O
G A    38    4.4 -0.381632850728584 C E O
S A    39   52.1 0.144393069589157 C B  O
H A    40  128.2 0.98360842674178 C B  O
F A    41  -30.4 -0.76540018882203 C B  O
A A    42  161.8 1.35414240834925 E B  O
G A    43  169.0 1.43354254726513 E B O
G A    44  171.1 1.4567009211156 E B O
T A    45  128.7 0.989122325277605 E B O
L A    46  117.4 0.864508218367952 E B O
I A    47   -5.6 -0.491910821445091 E B O
H A    48  145.1 1.16997819725268 E E O
P A    49  -25.6 -0.712466762878107 C E O
S A    50   29.0 -0.110349042765975 C B O
F A    51  130.9 1.01338347883524 E B O
V A    52  138.6 1.09829751628695 E B O
L A    53  137.3 1.0839613800938 E B O
T A    54 -166.8 -2.26959170939519 E B O
A A    55  138.8 1.10050307570128 C B  O
A A    56  -23.7 -0.69151394844197 C B  O
H A    57   -4.2 -0.47647190554478 C B  O
A A    58  -18.6 -0.635272183376551 C B  O
L A    59   28.3 -0.118068500716131 C B O
R A    60  -69.8 -1.19989539344507 C E O
D A    61   30.3 -0.0960129065728291 C E O
I A    62  126.5 0.964861171719974 C B O
P A    63  144.5 1.16336151900969 C E O
Q A    63  -60.1 -1.09292576185006 C E O
R A    63  -15.1 -0.596674893625774 C E O
L A    63   -2.9 -0.462135769351634 C B O
V A    64  129.7 1.00015012234926 E B O
N A    65  110.2 0.785108079452067 E B O
V A    66  112.3 0.808266453302533 E B O
V A    67  115.8 0.846863743053311 E B O
L A    68  154.2 1.2703311506047 E B O
G A    69   10.7 -0.312157729177184 C B O
A A    70  164.3 1.38171190102837 C B O
H A    71  -68.4 -1.18445647754476 C B O
N A    72   98.8 0.659391192835248 C B O
V A    73   -8.8 -0.527199772074374 C B O
R A    74   32.8 -0.0684434138937023 C E O
T A    75  159.9 1.33318959391311 C E O
Q A    76   92.5 0.589916071283848 C E O
E A    77  143.0 1.14681982340221 C B O
P A    78  -29.0 -0.749961272921719 C E O
T A    79  -23.3 -0.68710282961331 C E O
Q A    80  156.1 1.29128396504084 C B O
Q A    81  130.9 1.01338347883524 E B O
H A    82  145.6 1.1754920957885 E E O
F A    83  160.7 1.34201183157043 E B O
S A    84  176.0 1.51073712676669 E E O
V A    85  131.2 1.01669181795673 E B O
A A    86  -49.2 -0.972722773769064 E E O
Q A    87  158.1 1.31333955918414 E E O
V A    88  146.9 1.18982823198165 E B O
F A    89  136.9 1.07955026126514 E E O
L A    90  166.4 1.40487027487884 E E O
N A    92   92.7 0.592121630698178 C E O
N A    93   42.7 0.0407317771156403 C E O
Y A    94  128.0 0.98140286732745 C B O
D A    95  100.0 0.672624549321229 C E O
A A    96  -21.2 -0.663944455762843 C B O
E A    97  -32.5 -0.788558562672497 C E O
N A    98  -10.9 -0.55035814592484 C E O
K A    99   45.6 0.0727123886234275 C B O
L A   100  148.3 1.20526714788196 C E O
N A   101   42.3 0.03632065828698 C B O
D A   102   72.5 0.369360129850833 C B O
I A   103  140.3 1.11704477130875 C B O
L A   104  136.3 1.07293358302215 E B O
L A   105  124.6 0.943908357283837 E B O
I A   106  119.7 0.889872151632749 E B O
Q A   107  112.5 0.810472012716863 E E O
L A   108  154.5 1.2736394897262 E B O
S A   109  -27.7 -0.735625136728573 C E O
S A   110  156.7 1.29790064328383 C E O
P A   111  144.4 1.16225873930252 C E O
A A   112  155.2 1.28135894767635 C B O
N A   113  106.5 0.744305230286959 C E O
L A   114  125.0 0.948319476112498 C E O
S A   115 -152.9 -2.11630533009925 C E O
A A   116  -62.9 -1.12380359365068 C E O
S A   117  -17.2 -0.61983326747624 C B O
V A   118  118.5 0.876638795146768 C B O
A A   119  159.3 1.32657291567012 C B O
T A   120  162.9 1.36627298512806 C E O
V A   121  152.6 1.25268667529006 C B O
Q A   122  151.2 1.23724775938975 C E O
L A   123  152.1 1.24717277675423 C B O
P A   124 -177.3 -2.38538357864753 C B O
Q A   125  158.4 1.31664789830563 C E O
Q A   126  130.2 1.00566402088508 C B O
D A   127   19.8 -0.211804775825162 C E O
Q A   128  141.5 1.13027812779474 C E O
P A   129  151.0 1.23504219997542 C E O
V A   130   93.5 0.600943868355499 C B O
P A   131  162.5 1.3618618662994 C E O
H A   132  141.9 1.1346892466234 C E O
G A   133  -19.4 -0.644094421033872 C B  O
T A   134  121.2 0.906413847240225 C B  O
Q A   135  115.9 0.847966522760476 E B  O
B A   136  177.2 1.52397048325267 E B  O
L A   137  134.5 1.05308354829318 E B O
A A   138  151.4 1.23945331880408 E B O
M A   139  157.4 1.30562010123398 E B O
G A   140 -178.3 -2.39641137571918 E B O
W A   141   31.1 -0.0871906689155085 C B O
G A   142 -178.2 -2.39530859601201 C B O
R A   143  140.1 1.11483921189442 C B O
V A   144   17.6 -0.236065929382794 C E O
G A   145  165.9 1.39935637634301 C B O
A A   146   13.4 -0.282382677083727 C B O
H A   147  -17.5 -0.623141606597735 C E O
D A   148  170.7 1.45228980228694 C E O
P A   150  173.7 1.48537319350189 C E O
P A   151  178.3 1.53610106003148 C E O
A A   152  131.6 1.02110293678539 C B O
Q A   153  -53.2 -1.01683396205567 C E O
V A   154  151.7 1.24276165792557 C B O
L A   155  129.6 0.999047342642091 C B O
Q A   156  147.5 1.19644491022464 E B O
E A   157  153.2 1.25930335353305 E B O
L A   158  125.8 0.957141713769818 E B O
N A   159  119.3 0.885461032804088 E E O
V A   160  173.3 1.48096207467323 E B O
T A   161  128.4 0.98581398615611 E B O
V A   162  134.1 1.04867242946452 E B O
V A   163  160.7 1.34201183157043 E B O
T A   164   -3.4 -0.46764966788746 C B  O
F A   165  131.5 1.02000015707823 C B  O
F A   166   32.8 -0.0684434138937023 C B  O
C A   168 -179.6 -2.41074751191232 C B  O
R A   177  142.7 1.14351148428072 C B O
P A   178  -34.3 -0.808408597401468 C E O
H A   179  -25.3 -0.709158423756611 C B  O
N A   180  167.0 1.41148695312183 E B  O
I A   181  134.2 1.04977520917168 E B  O
C A   182  151.2 1.23724775938975 E B  O
T A   183  171.9 1.46552315877292 E B O
F A   184  147.9 1.2008560290533 E B O
V A   185  103.9 0.715632957900667 C B O
P A   186  -45.5 -0.931919924603957 C E O
R A   186  -55.1 -1.0377867764918 C E O
R A   186  176.2 1.51294268618102 C E O
K A   187  103.4 0.710119059364841 C E O
A A   188  147.4 1.19534213051747 C B  O
G A   189  178.2 1.53499828032432 C B  O
I A   190  160.0 1.33429237362027 C B  O
D A   191 -172.5 -2.3324501527036 C B  O
F A   192  122.3 0.918544424019041 C E O
G A   193  -25.4 -0.710261203463776 C B O
D A   194  -11.1 -0.552563705339171 C B O
S A   195  131.9 1.02441127590689 C B O
G A   196  -25.2 -0.708055644049446 C B O
G A   197  173.0 1.47765373555173 C B O
P A   198  162.6 1.36296464600657 E B  O
L A   199  111.8 0.802752554766708 E B  O
I A   200  118.3 0.874433235732438 E B  O
B A   201  111.3 0.797238656230882 E B  O
D A   202   44.3 0.0583762524302815 C E O
G A   207   17.8 -0.233860369968464 C E O
I A   208  149.1 1.21408938553928 E B O
I A   209  117.4 0.864508218367952 E B O
Q A   210  -19.6 -0.646299980448202 E B O
G A   211  171.0 1.45559814140843 E B O
I A   212  129.2 0.994636223813431 E B O
D A   213  110.9 0.792827537402222 E B O
S A   214  -53.1 -1.0157311823485 E B O
F A   215  157.9 1.31113399976981 E B O
V A   216  163.3 1.37068410395672 C B O
I A   217  127.3 0.973683409377295 C B  O
W A   218  -61.1 -1.10395355892171 C B  O
G A   219 -169.7 -2.30157232090298 C B  O
D A   220  131.7 1.02220571649256 C B  O
A A   220   47.0 0.0881513045237386 C B O
T A   221  -31.7 -0.779736325015176 C B O
R A   222   13.9 -0.276868778547902 C E O
L A   223  -38.7 -0.856930904516731 C E O
F A   224  151.4 1.23945331880408 C B O
P A   225  166.5 1.405973054586 C B O
D A   226  136.9 1.07955026126514 E B O
F A   227  146.6 1.18651989286015 E B O
F A   228  148.1 1.20306158846763 E B O
T A   229  143.7 1.15453928135237 E B O
R A   230   99.5 0.667110650785403 E B O
V A   231  -33.7 -0.801791919158478 C B O
A A   232  -18.7 -0.636374963083716 C B O
L A   233  -33.2 -0.796278020622652 C E O
Y A   234   13.0 -0.286793795912387 C B O
V A   235  -45.5 -0.931919924603957 H B O
D A   236  -37.8 -0.847005887152246 H E O
W A   237  -39.0 -0.860239243638227 H B O
I A   238  -51.8 -1.00139504615536 H B O
R A   239  -39.5 -0.865753142174052 H E O
S A   240  -37.4 -0.842594768323585 H E O
T A   241  -45.0 -0.926406026068131 H B O
>1BXN	I
I I     3  114.8 0.83583594598166 C B O
T I     4   38.9 -0.00117385175663261 C E O
Q I     5   55.9 0.18629869846143 C E O
G I     6  156.4 1.29459230416233 C E O
T I     7  146.8 1.18872545227448 C B O
F I     8   -2.0 -0.452210751987149 C B O
S I     9   -2.3 -0.455519091108644 C E O
F I    10    1.8 -0.410305123114876 C B O
L I    11  167.1 1.41258973282899 C B O
P I    12  158.5 1.3177506780128 C B O
E I    13  131.3 1.0177945976639 C E O
L I    14  148.3 1.20526714788196 C B O
T I    15  156.2 1.292386744748 C E O
D I    16  -28.9 -0.748858493214554 H E O
E I    17  -44.3 -0.918686568117976 H E O
Q I    18  -43.9 -0.914275449289315 H B O
I I    19  -47.3 -0.951769959332928 H B O
T I    20  -39.5 -0.865753142174052 H E O
K I    21  -46.6 -0.944050501382772 H E O
Q I    22  -48.4 -0.963900536111744 H B O
L I    23  -41.7 -0.890014295731684 H B O
E I    24  -47.1 -0.949564399918598 H E O
Y I    25  -50.3 -0.98485335054788 H B O
C I    26  -56.0 -1.04771179385629 H B O
L I    27  -34.6 -0.811716936522963 H B O
N I    28  -32.9 -0.792969681501157 H E O
Q I    29   -7.8 -0.516171975002723 H E O
G I    30   38.1 -0.00999608941395319 C E O
W I    31  138.7 1.09940029599411 C B O
A I    32  131.7 1.02220571649256 E B O
V I    33  134.0 1.04756964975735 E B O
G I    34  156.3 1.29348952445517 E B O
L I    35  137.4 1.08506415980097 E B O
E I    36  159.8 1.33208681420594 E B O
Y I    37  150.2 1.2262199623181 E B O
T I    38  160.6 1.34090905186326 E E O
D I    39  -11.7 -0.559180383582161 C E O
D I    40   86.5 0.523749288853944 C E O
P I    41   46.5 0.0826374059879132 C E O
H I    42  133.7 1.04426131063586 C B O
P I    43  116.3 0.852377641589136 C E O
R I    44   48.7 0.106898559545545 C E O
N I    45   67.2 0.310912805371084 C E O
T I    46  157.7 1.30892844035548 C E O
Y I    47   61.7 0.250259921477005 C B O
W I    48  173.4 1.48206485438039 C B O
E I    49  131.7 1.02220571649256 E E O
M I    50  129.9 1.00235568176359 E B O
F I    51   84.6 0.502796474417807 C B O
G I    52  158.9 1.32216179684146 C E O
L I    53  155.4 1.28356450709068 C B O
P I    54  131.9 1.02441127590689 C B O
M I    55   83.8 0.493974236760486 C B O
F I    56  -87.6 -1.39619018132045 C B O
D I    57   56.2 0.189607037582926 C E O
L I    58   93.6 0.602046648062664 C B O
R I    59   51.2 0.134468052224672 C E O
D I    60   99.1 0.662699531956743 C B O
A I    61  -33.7 -0.801791919158478 H B O
A I    62  -38.7 -0.856930904516731 H E O
G I    63  -45.0 -0.926406026068131 H E O
I I    64  -48.5 -0.965003315818909 H B O
L I    65  -34.3 -0.808408597401468 H B O
M I    66  -54.9 -1.03558121707747 H E O
E I    67  -35.4 -0.820539174180284 H B O
I I    68  -61.7 -1.1105702371647 H B O
N I    69  -38.8 -0.858033684223896 H E O
N I    70  -46.6 -0.944050501382772 H E O
A I    71  -47.1 -0.949564399918598 H B O
R I    72  -35.6 -0.822744733594614 H E O
N I    73  -46.8 -0.946256060797103 H E O
T I    74  -40.1 -0.872369820417043 H E O
F I    75   79.0 0.441040810816563 C B O
P I    76  -50.5 -0.987058909962211 C E O
N I    77   54.7 0.173065341975449 C E O
H I    78  162.9 1.36627298512806 C B O
Y I    79  135.6 1.065214125072 E B O
I I    80  143.8 1.15564206105953 E B O
R I    81  154.9 1.27805060855486 E B O
V I    82  133.5 1.04205575122153 E B O
T I    83  140.3 1.11704477130875 E B O
A I    84  124.8 0.946113916698168 E B O
F I    85  136.9 1.07955026126514 E B O
D I    86  107.3 0.753127467944279 C B O
S I    87   70.3 0.345098976293201 C E O
T I    88  -31.2 -0.774222426479351 C E O
H I    89   -5.3 -0.488602482323596 C E O
T I    90   82.5 0.47963810056734 C B O
V I    91  161.2 1.34752573010626 C B O
E I    92  139.9 1.11263365248009 E B O
S I    93  -31.5 -0.777530765600846 E B O
V I    94  148.6 1.20857548700346 E B O
V I    95  118.0 0.871124896610942 E B O
M I    96  147.9 1.2008560290533 E B O
S I    97  149.5 1.21850050436794 E B O
F I    98  -80.7 -1.32009838152606 C B O
I I    99  136.0 1.06962524390066 C B O
V I   100  143.9 1.1567448407667 C B O
N I   101  156.5 1.2956950838695 C B O
R I   102  119.4 0.886563812511253 C E O
P I   103   51.6 0.138879171053332 C B O
A I   104   68.1 0.320837822735569 C E O
D I   105  -67.3 -1.17232590076594 C E O
E I   106   88.0 0.54029098446142 C B O
P I   107  -15.0 -0.595572113918609 C E O
G I   108   70.3 0.345098976293201 C E O
F I   109  151.6 1.24165887821841 C B O
R I   110  121.4 0.908619406654555 E E O
L I   111  113.4 0.820397030081349 E B O
V I   112  135.7 1.06631690477916 E E O
R I   113   94.0 0.606457766891324 E B O
Q I   114  126.7 0.967066731134304 E E O
E I   115  103.1 0.706810720243346 E E O
E I   116  173.3 1.48096207467323 C E O
P I   117  144.3 1.16115595959536 C E O
G I   118 -144.2 -2.02036349557589 C E O
R I   119   14.3 -0.272457659719241 C B O
T I   120  143.8 1.15564206105953 C E O
L I   121  144.1 1.15895040018103 E B O
R I   122  102.2 0.69688570287886 E E O
Y I   123  159.1 1.32436735625579 E B O
S I   124  106.3 0.742099670872629 E B O
I I   125  129.0 0.992430664399101 E B O
E I   126  131.4 1.01889737737106 E E O
S I   127  157.9 1.31113399976981 C B O
>2CQJ	A
S A   104  118.9 0.881049913975428 C E D
G A   105 -127.0 -1.83068538594349 C E O
S A   106  121.4 0.908619406654555 C B O
S A   107   92.8 0.593224410405343 C B O
G A   108  158.6 1.31885345771996 E E O
R A   109  159.2 1.32547013596295 E E O
R A   110  140.4 1.11814755101592 E B O
L A   111  -41.5 -0.887808736317354 H B O
P A   112  -42.4 -0.897733753681839 H E O
T A   113  -44.1 -0.916481008703646 H B O
V A   114  -35.0 -0.816128055351624 H B O
L A   115  -45.5 -0.931919924603957 H B O
L A   116  -40.9 -0.881192058074363 H B O
K A   117  -39.8 -0.869061481295547 H E O
L A   118   19.2 -0.218421454068153 C E O
R A   119   29.4 -0.105937923937315 C E O
M A   120  -30.4 -0.76540018882203 C B O
A A   121  172.2 1.46883149789441 C B O
Q A   122  -65.9 -1.15688698486563 C E O
H A   123  170.6 1.45118702257977 C E O
L A   124  -45.5 -0.931919924603957 H B O
Q A   125  -35.9 -0.826053072716109 H E O
A A   126  -46.2 -0.939639382554112 H E O
A A   127  -42.8 -0.902144872510499 H B O
V A   128  -46.4 -0.941844941968442 H B O
A A   129  -44.2 -0.917583788410811 H E O
F A   130  -44.1 -0.916481008703646 H B O
V A   131  -38.6 -0.855828124809566 H B O
E A   132  -33.0 -0.794072461208322 H E O
Q A   133   13.3 -0.283485456790892 C E O
G A   134   46.4 0.0815346262807481 C B O
H A   135  -27.7 -0.735625136728573 C B O
V A   136  140.4 1.11814755101592 E B O
R A   137  158.3 1.31554511859847 E E O
V A   138  111.2 0.796135876523717 E B O
G A   139 -148.9 -2.07219414181265 C E O
P A   140    3.4 -0.392660647800235 C E O
D A   141  125.8 0.957141713769818 C E O
V A   142  123.5 0.931777780505022 C E O
V A   143  138.1 1.09278361775112 C B O
T A   144  -22.5 -0.678280591955989 C E O
D A   145  138.4 1.09609195687262 C B O
P A   146  -31.5 -0.777530765600846 C B O
A A   147   -8.8 -0.527199772074374 C B O
F A   148  126.0 0.959347273184148 C B O
L A   149  138.3 1.09498917716545 E B O
V A   150  143.1 1.14792260310938 E B O
T A   151  150.4 1.22842552173243 E E O
R A   152  -41.0 -0.882294837781528 H B O
S A   153  -44.7 -0.923097686946636 H E O
M A   154  -31.3 -0.775325206186516 H E O
E A   155  -42.9 -0.903247652217665 H E O
D A   156  -22.7 -0.680486151370319 C E O
F A   157   33.3 -0.0629295153578769 C E O
V A   158  121.5 0.90972218636172 E B O
T A   159  158.1 1.31333955918414 E E O
W A   160  132.0 1.02551405561405 E B O
V A   161  -51.7 -1.00029226644819 C B O
D A   162   98.8 0.659391192835248 C E O
S A   163   34.0 -0.0552100574077213 C E O
S A   164  -52.1 -1.00470338527685 C B D
K A   165  -46.2 -0.939639382554112 C E D
I A   166  130.4 1.00786958029941 C B O
S A   167  168.5 1.42802864872931 C E O
G A   168   81.8 0.471918642617185 C E D
P A   169  -11.2 -0.553666485046336 C E D
S A   170  151.0 1.23504219997542 C E D
>1O8T	A
Q A     3  119.7 0.889872151632749 C E D
P A     4   73.9 0.384799045751144 C E D
Q A     5  145.9 1.17880043491 C E D
Q A     6  -60.6 -1.09843966038588 C E D
D A     7  132.3 1.02882239473555 C E D
E A     8  -46.9 -0.947358840504268 C E D
M A     9  166.3 1.40376749517167 C E D
P A    10   76.1 0.409060199308776 C E D
S A    11  169.0 1.43354254726513 C B D
P A    12  -41.4 -0.886705956610188 H E D
T A    13  -40.1 -0.872369820417043 H E D
F A    14  -40.5 -0.876780939245703 H B D
L A    15  -50.4 -0.985956130255045 H B D
T A    16  -38.6 -0.855828124809566 H E D
Q A    17  -36.2 -0.829361411837605 H E D
V A    18  -48.5 -0.965003315818909 H B O
K A    19  -51.8 -1.00139504615536 H E O
E A    20  -28.0 -0.738933475850068 H E O
S A    21  -27.4 -0.732316797607078 H B O
L A    22  -43.0 -0.90435043192483 H B O
S A    23  -52.5 -1.00911450410551 H E O
S A    24  -19.3 -0.642991641326707 H E O
Y A    25  -41.8 -0.891117075438849 H B O
W A    26  -37.6 -0.844800327737916 H B O
E A    27  -58.8 -1.07858962565691 H E O
S A    28   -9.2 -0.531610890903034 H E O
A A    29  -37.5 -0.843697548030751 H B O
K A    30  -51.5 -0.998086707033861 H E O
T A    31  -39.6 -0.866855921881217 H E O
A A    32  -45.4 -0.930817144896792 H B O
A A    33  -55.2 -1.03888955619897 H B O
Q A    34  -36.3 -0.83046419154477 H E O
N A    35  -29.7 -0.757680730871875 H E O
L A    36  -47.5 -0.953975518747258 H B O
Y A    37  -38.1 -0.850314226273741 H B O
E A    38  -59.1 -1.08189796477841 H E O
K A    39   -3.1 -0.464341328765965 H E O
T A    40  -52.7 -1.01132006351984 H B O
Y A    41  -47.3 -0.951769959332928 H E O
L A    42  143.3 1.15012816252371 C E O
P A    43   29.1 -0.10924626305881 C E O
A A    44  -16.6 -0.61321658923325 H E O
V A    45  -42.9 -0.903247652217665 H B O
D A    46  -35.8 -0.824950293008944 H E O
E A    47  -54.5 -1.03117009824881 H E O
K A    48  -24.1 -0.69592506727063 H E O
L A    49  -64.5 -1.14144806896532 H B O
R A    50  -32.8 -0.791866901793992 H E O
D A    51  -57.9 -1.06866460829243 H E O
L A    52  -25.9 -0.715775101999602 H B O
Y A    53  -44.4 -0.919789347825141 H B O
S A    54  -49.9 -0.98044223171922 H E O
K A    55  -46.2 -0.939639382554112 H E O
S A    56  -16.9 -0.616524928354745 H B O
T A    57  -45.6 -0.933022704311122 H E O
A A    58  -44.8 -0.924200466653801 H E O
A A    59  -57.3 -1.06204793004944 H B O
M A    60  -20.8 -0.659533336934183 H B O
S A    61  -16.7 -0.614319368940415 H B O
T A    62  -51.9 -1.00249782586252 H B O
Y A    63  -18.7 -0.636374963083716 H B O
T A    64  -59.1 -1.08189796477841 H B O
G A    65  -37.8 -0.847005887152246 H B O
I A    66  -57.6 -1.06535626917093 H B O
F A    67  -55.2 -1.03888955619897 H B O
T A    68  -19.8 -0.648505539862532 H B O
D A    69  -59.1 -1.08189796477841 H E O
Q A    70  -24.1 -0.69592506727063 H B O
V A    71  -55.5 -1.04219789532046 H B O
L A    72  -37.2 -0.840389208909255 H B O
S A    73  -39.5 -0.865753142174052 H B O
V A    74  -17.0 -0.61762770806191 H B O
L A    75  -38.9 -0.859136463931062 H B O
K A    76  -45.5 -0.931919924603957 H E O
G A    77  -47.9 -0.958386637575918 H E O
>1GHK	_
D A     3  132.8 1.03433629327137 E E O
I A     4  124.2 0.939497238455177 E B O
K A     5  175.6 1.50632600793803 E E O
A A     6  161.4 1.34973128952059 C B O
P A     7  173.8 1.48647597320905 C E O
T A     8  134.7 1.05528910770751 C E O
F A     9  155.8 1.28797562591934 C B O
P A    10 -159.9 -2.1934999096008 C E O
E A    11  -58.7 -1.07748684594975 C E O
S A    12  -45.1 -0.927508805775296 C E O
I A    13  136.9 1.07955026126514 C B O
A A    14   16.8 -0.244888167040114 C E O
D A    15 -170.7 -2.31260011797463 C E O
G A    16 -170.1 -2.30598343973164 E B O
T A    17  128.6 0.98801954557044 E E O
V A    18  153.8 1.26592003177604 E B O
A A    19  -73.0 -1.23518434407435 C B O
T A    20  132.6 1.03213073385704 C E O
W A    21   83.0 0.485151999103166 C B O
H A    22  -64.8 -1.14475640808682 C B O
K A    23 -179.2 -2.40633639308366 C E O
K A    24  168.5 1.42802864872931 C E O
P A    25  123.3 0.929572221090691 C E O
G A    26   12.6 -0.291204914741048 C E O
E A    27 -172.4 -2.33134737299644 C E O
A A    28  153.6 1.26371447236171 C E O
V A    29  162.3 1.35965630688507 C B O
K A    30  126.1 0.960450052891313 C E O
R A    31  146.8 1.18872545227448 C E O
D A    32   33.9 -0.0563128371148864 C E O
E A    33  123.6 0.932880560212187 C E O
L A    34  157.0 1.30120898240532 E B O
I A    35  -38.2 -0.851417005980906 E B O
V A    36  139.1 1.10381141482277 E B O
D A    37  158.5 1.3177506780128 E B O
I A    38  153.6 1.26371447236171 E B O
E A    39  123.6 0.932880560212187 E B O
T A    40 -162.4 -2.22106940227993 C B O
D A    41  -66.7 -1.16570922252295 C E O
K A    42   26.2 -0.141226874566597 C E O
V A    43  136.5 1.07513914243648 C B O
V A    44  119.3 0.885461032804088 E E O
M A    45  179.7 1.55153997593179 E B O
E A    46  148.9 1.21188382612495 E E O
V A    47  107.9 0.75974414618727 E B O
L A    48  153.1 1.25820057382588 E E O
A A    49  143.7 1.15453928135237 C B O
E A    50   15.4 -0.260327082940425 C E O
A A    51  148.3 1.20526714788196 C E O
D A    52  171.0 1.45559814140843 C E O
G A    53 -146.6 -2.04683020854785 C B O
V A    54  124.6 0.943908357283837 C E O
I A    55  158.9 1.32216179684146 C B O
A A    56  -64.4 -1.14034528925816 C E O
E A    57  146.3 1.18321155373866 C E O
I A    58  127.4 0.97478618908446 C B O
V A    59  -29.9 -0.759886290286205 C B O
K A    60  148.1 1.20306158846763 C E O
N A    61  156.3 1.29348952445517 C E O
E A    62  139.2 1.10491419452994 C E O
G A    63    5.0 -0.375016172485593 C E O
D A    64  170.7 1.45228980228694 C E O
T A    65  154.3 1.27143393031187 E E O
V A    66  133.8 1.04536409034302 E B O
L A    67  169.9 1.44346756462962 C E O
S A    68  143.2 1.14902538281654 C B O
G A    69   12.0 -0.297821592984038 C E O
E A    70  120.6 0.899797168997234 C E O
L A    71  111.9 0.803855334473873 E B O
L A    72  -21.1 -0.662841676055678 E B O
G A    73 -177.2 -2.38428079894036 E B O
K A    74  153.8 1.26592003177604 E E O
L A    75  155.6 1.28577006650501 C B O
T A    76  171.5 1.46111203994426 C E O
E A    77  143.8 1.15564206105953 C E O
>1NLS	_
T A     3  124.2 0.939497238455177 C E O
I A     4  132.4 1.02992517444271 E B O
V A     5  130.2 1.00566402088508 E B O
A A     6  156.2 1.292386744748 E B O
V A     7  117.2 0.862302658953622 E B O
E A     8  139.6 1.1093253133586 E B O
L A     9   91.6 0.579991053919362 E B O
D A    10  109.0 0.771874722966086 E B O
T A    11  -12.2 -0.564694282117986 C B O
Y A    12  126.2 0.961552832598479 C E O
P A    13  112.4 0.809369233009698 C E O
N A    14   90.1 0.563449358311886 C B O
T A    15  -26.8 -0.725700119364088 C E O
D A    16   -7.3 -0.510658076466898 C E O
I A    17   21.2 -0.196365859924851 C B O
G A    18    2.8 -0.399277326043225 C E O
D A    19  145.2 1.17108097695984 C B O
P A    20  167.1 1.41258973282899 C B O
S A    21   38.2 -0.0088933097067881 C E O
Y A    22  160.2 1.3364979330346 C E O
P A    23  147.2 1.19313657110314 C E O
H A    24  157.8 1.31003122006264 E B O
I A    25  141.5 1.13027812779474 E B O
G A    26  157.5 1.30672288094115 E B O
I A    27  121.3 0.90751662694739 E B O
D A    28  117.7 0.867816557489447 E B O
I A    29   96.0 0.628513361034626 E B O
K A    30   15.1 -0.263635422061921 C E O
S A    31  146.8 1.18872545227448 C B O
V A    32  -17.5 -0.623141606597735 C B O
R A    33   93.1 0.596532749526838 C E O
S A    34  144.8 1.16666985813118 C B O
K A    35  -27.4 -0.732316797607078 C E O
K A    36  139.6 1.1093253133586 E E O
T A    37  161.9 1.35524518805641 E E O
A A    38  147.3 1.19423935081031 E B O
K A    39  138.1 1.09278361775112 E E O
W A    40  116.4 0.853480421296301 C B O
N A    41   74.2 0.388107384872639 C E O
M A    42  140.0 1.11373643218726 C B O
Q A    43  109.0 0.771874722966086 C E O
N A    44  122.5 0.920749983433371 C E O
G A    45    2.7 -0.40038010575039 C E O
K A    46  148.0 1.20195880876047 C E O
V A    47  123.8 0.935086119626517 E E O
G A    48  171.1 1.4567009211156 E B O
T A    49  134.2 1.04977520917168 E B O
A A    50  143.6 1.1534365016452 E B O
H A    51  136.6 1.07624192214365 E B O
I A    52  134.0 1.04756964975735 E B O
I A    53  148.5 1.20747270729629 E B O
Y A    54  147.7 1.19865046963897 E B O
N A    55  157.3 1.30451732152682 E B O
S A    56  -12.7 -0.570208180653812 C B O
V A    57  -53.1 -1.0157311823485 C B O
D A    58  -26.8 -0.725700119364088 C B O
K A    59   52.8 0.152112527539313 C E O
R A    60  117.5 0.865610998075117 E B O
L A    61  122.4 0.919647203726206 E B O
S A    62  151.1 1.23614497968258 E E O
A A    63  151.6 1.24165887821841 E B O
V A    64  138.2 1.09388639745829 E B O
V A    65  143.1 1.14792260310938 E B O
S A    66  165.5 1.39494525751435 E B O
Y A    67  157.9 1.31113399976981 C B O
P A    68  144.0 1.15784762047386 C E O
N A    69    7.8 -0.344138340684971 C E O
A A    70  155.5 1.28466728679785 C E O
D A    71  159.9 1.33318959391311 C E O
S A    72  166.0 1.40045915605018 C E O
A A    73  146.1 1.18100599432433 E B O
T A    74  151.7 1.24276165792557 E E O
V A    75  147.1 1.19203379139598 E B O
S A    76  152.6 1.25268667529006 E B O
Y A    77  131.2 1.01669181795673 E E O
D A    78  117.8 0.868919337196612 E E O
V A    79  131.5 1.02000015707823 C B O
D A    80   99.5 0.667110650785403 C E O
L A    81  -22.1 -0.673869473127329 C B O
D A    82  -14.0 -0.584544316846958 C E O
N A    83   -1.8 -0.450005192572818 C E O
V A    84  -50.5 -0.987058909962211 C B O
L A    85  154.1 1.26922837089753 C B O
P A    86  168.8 1.4313369878508 C E O
E A    87  -34.0 -0.805100258279973 C E O
W A    88  135.8 1.06741968448633 E B O
V A    89  169.8 1.44236478492245 E B O
R A    90  154.5 1.2736394897262 E B O
V A    91  148.4 1.20636992758913 E B O
G A    92  174.2 1.49088709203771 E B O
L A    93  142.2 1.13799758574489 E B O
S A    94  152.8 1.25489223470439 E B O
A A    95  163.2 1.36958132424956 E B O
S A    96  162.6 1.36296464600657 E B O
T A    97  165.0 1.38943135897853 C B O
G A    98 -124.3 -1.80091033385004 C B O
L A    99  -28.5 -0.744447374385894 C E O
Y A   100  155.9 1.28907840562651 C E O
K A   101  166.8 1.4092813937075 C B O
E A   102  158.9 1.32216179684146 C B O
T A   103  147.2 1.19313657110314 C B O
N A   104   69.7 0.338482298050211 C B O
T A   105  127.3 0.973683409377295 E B O
I A   106  123.6 0.932880560212187 E B O
L A   107  -22.5 -0.678280591955989 E E O
S A   108  153.4 1.26150891294738 E B O
W A   109  128.3 0.984711206448945 E B O
S A   110  153.2 1.25930335353305 E B O
F A   111  140.8 1.12255866984458 E B O
T A   112  127.7 0.978094528205955 E B O
S A   113  138.6 1.09829751628695 E B O
K A   114  143.1 1.14792260310938 E B O
L A   115  115.7 0.845760963346146 E B O
K A   116  117.8 0.868919337196612 E B O
S A   117  177.9 1.53168994120282 E B O
N A   118   -3.4 -0.46764966788746 C E O
S A   119  144.9 1.16777263783835 C B O
T A   120  100.6 0.679241227564219 C E O
H A   121  -60.5 -1.09733688067872 C E O
E A   122  119.6 0.888769371925583 C E O
T A   123  133.2 1.03874741210003 E B O
N A   124  139.2 1.10491419452994 E B O
A A   125  154.2 1.2703311506047 E B O
L A   126  134.0 1.04756964975735 E B O
H A   127  137.6 1.0872697192153 E E O
F A   128  155.2 1.28135894767635 E B O
M A   129  121.8 0.913030525483215 E B O
F A   130  125.1 0.949422255819663 E B O
N A   131    7.5 -0.347446679806466 C B O
Q A   132  161.0 1.34532017069192 C E O
F A   133  124.0 0.937291679040847 C B O
S A   134  171.7 1.46331759935859 C B O
K A   135  -43.1 -0.905453211631995 C E O
D A   136   80.1 0.453171387595379 C E O
Q A   137   84.8 0.505002033832137 C B O
K A   138  -22.2 -0.674972252834494 C E O
D A   139   11.5 -0.303335491519863 C B O
L A   140  138.3 1.09498917716545 E B O
I A   141  109.6 0.778491401209076 E E O
L A   142  136.9 1.07955026126514 E E O
Q A   143  145.7 1.17659487549567 E B O
G A   144 -134.2 -1.91008552485938 E E O
D A   145    3.6 -0.390455088385904 C E O
A A   146  141.1 1.12586700896607 C B O
T A   147  156.4 1.29459230416233 E E O
T A   148  151.9 1.2449672173399 E B O
G A   149  -16.7 -0.614319368940415 E E O
T A   150  117.3 0.863405438660787 E E O
D A   151   29.0 -0.110349042765975 C E O
G A   152   12.3 -0.294513253862543 C B O
N A   153  169.7 1.44126200521529 E B O
L A   154  115.3 0.841349844517485 E B O
E A   155  105.3 0.731071873800978 E B O
L A   156  -36.1 -0.828258632130439 C B O
T A   157  164.8 1.3872257995642 C B O
R A   158  138.5 1.09719473657978 C E O
V A   159  132.1 1.02661683532122 C E O
S A   160  164.4 1.38281468073554 C B O
S A   161  -27.3 -0.731214017899913 C E O
N A   162    1.3 -0.415819021650701 C E O
G A   163    8.8 -0.33311054361332 C E O
S A   164  131.1 1.01558903824957 C B O
P A   165  150.3 1.22732274202526 C B O
Q A   166  148.9 1.21188382612495 C E O
G A   167  171.0 1.45559814140843 C E O
S A   168   47.5 0.0936652030595639 C E O
S A   169  149.1 1.21408938553928 C B O
V A   170  141.1 1.12586700896607 E B O
G A   171  154.4 1.27253671001903 E B O
R A   172  157.1 1.30231176211249 E B O
A A   173  126.6 0.965963951427139 E B O
L A   174  141.9 1.1346892466234 E B O
F A   175  143.1 1.14792260310938 E B O
Y A   176  -42.0 -0.893322634853179 C E O
A A   177  141.3 1.12807256838041 C B O
P A   178  153.0 1.25709779411872 C B O
V A   179  129.9 1.00235568176359 E B O
H A   180  108.9 0.770771943258921 E B O
I A   181   -9.0 -0.529405331488704 C B O
W A   182  141.3 1.12807256838041 C B O
E A   183  147.8 1.19975324934614 C B O
S A   184  -28.1 -0.740036255557234 C E O
S A   185   -6.1 -0.497424719980917 C E O
A A   186  136.0 1.06962524390066 E B O
V A   187  -23.7 -0.69151394844197 E B O
V A   188  135.9 1.06852246419349 E B O
A A   189  140.3 1.11704477130875 E B O
S A   190  159.0 1.32326457654862 E B O
F A   191  156.1 1.29128396504084 E B O
E A   192  141.9 1.1346892466234 E B O
A A   193  151.4 1.23945331880408 E B O
T A   194  139.4 1.10711975394427 E B O
F A   195  151.2 1.23724775938975 E B O
T A   196  138.4 1.09609195687262 E B O
F A   197  157.7 1.30892844035548 E B O
L A   198  108.5 0.76636082443026 E B O
I A   199  116.3 0.852377641589136 C B O
K A   200  145.0 1.16887541754551 C E O
S A   201  148.1 1.20306158846763 C B O
P A   202   -7.8 -0.516171975002723 C E O
D A   203  149.1 1.21408938553928 C E O
S A   204  -18.3 -0.631963844255056 C E O
H A   205   82.8 0.482946439688836 C E O
P A   206  157.8 1.31003122006264 C B O
A A   207  160.1 1.33539515332744 C B O
D A   208  -24.0 -0.694822287563465 C B O
G A   209 -178.8 -2.401925274255 E B O
I A   210  145.1 1.16997819725268 E B O
A A   211  145.4 1.17328653637417 E B O
F A   212  131.9 1.02441127590689 E B O
F A   213  160.9 1.34421739098476 E B O
I A   214  133.7 1.04426131063586 E B O
S A   215  167.2 1.41369251253616 E B O
N A   216  149.8 1.22180884348944 C B O
I A   217  -31.0 -0.772016867065021 C B O
D A   218   19.5 -0.215113114946657 C E O
S A   219  144.7 1.16556707842402 C B O
S A   220  162.1 1.35745074747074 C E O
I A   221  127.1 0.971477849962964 C E O
P A   222  145.7 1.17659487549567 C B D
S A   223  137.9 1.09057805833679 C E D
G A   224   22.8 -0.17872138461021 C E D
S A   225   22.3 -0.184235283146035 C B O
T A   226  173.3 1.48096207467323 C E O
G A   227 -132.4 -1.89023549013041 C B O
R A   228  -17.9 -0.627552725426396 C E O
L A   229   -6.4 -0.500733059102412 C B O
L A   230   18.9 -0.221729793189648 C B O
G A   231   10.1 -0.318774407420174 C B O
L A   232  -36.6 -0.833772530666265 C B O
F A   233  148.2 1.2041643681748 C B O
P A   234  -18.3 -0.631963844255056 C E O
D A   235  178.3 1.53610106003148 C E O
>1NOF	A
V A    33  116.5 0.854583201003466 E B O
K A    34  124.2 0.939497238455177 E E O
I A    35  132.7 1.03323351356421 E B O
D A    36  107.8 0.758641366480105 E B O
A A    37   -8.3 -0.521685873538548 E B O
N A    38    3.0 -0.397071766628895 E E O
V A    39  119.0 0.882152693682593 E E O
N A    40  147.9 1.2008560290533 E E O
Y A    41 -127.4 -1.83509650477215 E E O
Q A    42  157.9 1.31113399976981 E B O
I A    43  140.8 1.12255866984458 E E O
I A    44  118.8 0.879947134268263 C B O
Q A    45  -33.2 -0.796278020622652 C B O
G A    46 -169.4 -2.29826398178149 E B O
F A    47  141.4 1.12917534808757 E B O
G A    48 -172.4 -2.33134737299644 E B O
G A    49  172.3 1.46993427760158 E B O
M A    50  131.7 1.02220571649256 E B O
S A    51  113.9 0.825910928617174 C E O
G A    52    1.1 -0.418024581065031 C B O
V A    53  133.2 1.03874741210003 C B O
G A    54  -33.2 -0.796278020622652 C E O
W A    55  -34.9 -0.815025275644459 C E O
I A    56  174.5 1.49419543115921 C B O
N A    57  147.0 1.19093101168881 C E O
D A    58  157.0 1.30120898240532 C E O
L A    59  150.8 1.23283664056109 C B O
T A    60  166.9 1.41038417341466 C E O
T A    61  -41.7 -0.890014295731684 H E O
E A    62  -41.9 -0.892219855146014 H E O
Q A    63  -40.2 -0.873472600124208 H B O
I A    64  -42.7 -0.901042092803334 H B O
N A    65  -37.8 -0.847005887152246 H E O
T A    66  -42.6 -0.899939313096169 H B O
A A    67  -35.3 -0.819436394473119 H B O
Y A    68  -10.6 -0.547049806803345 H B O
G A    69  167.8 1.42030919077915 C B O
S A    70   17.3 -0.239374268504289 C E O
G A    71 -174.3 -2.35230018743257 C E O
V A    72  131.0 1.0144862585424 C E O
G A    73   -1.6 -0.447799633158488 C E O
Q A    74  160.4 1.33870349244893 C E O
I A    75  -33.8 -0.802894698865643 C B O
G A    76   17.2 -0.240477048211454 C B O
L A    77  151.6 1.24165887821841 C B O
S A    78   13.8 -0.277971558255067 C B O
I A    79  132.8 1.03433629327137 E B O
M A    80  131.1 1.01558903824957 E B O
R A    81  140.0 1.11373643218726 E B O
V A    82  150.4 1.22842552173243 E B O
R A    83  141.5 1.13027812779474 E B O
I A    84  101.8 0.6924745840502 C B O
D A    85  135.8 1.06741968448633 C B O
P A    86  -19.1 -0.640786081912377 C B O
D A    87  109.6 0.778491401209076 C E O
S A    88   -8.0 -0.518377534417053 C E O
S A    89  -11.8 -0.560283163289326 C E O
K A    90   -3.8 -0.47206078671612 C E O
W A    91  -29.7 -0.757680730871875 C B O
N A    92  -30.4 -0.76540018882203 C E O
I A    93  -15.3 -0.598880453040104 C E O
Q A    94  -16.3 -0.609908250111755 C B O
L A    95  -43.7 -0.912069889874985 H B O
P A    96  -44.6 -0.921994907239471 H E O
S A    97  -38.3 -0.852519785688071 H B O
A A    98  -43.5 -0.909864330460655 H B O
R A    99  -44.3 -0.918686568117976 H E O
Q A   100  -41.5 -0.887808736317354 H B O
A A   101  -43.2 -0.90655599133916 H B O
V A   102  -38.1 -0.850314226273741 H E O
S A   103  -33.9 -0.803997478572808 H E O
L A   104   11.8 -0.300027152398368 C E O
G A   105    4.5 -0.380530071021419 C E O
A A   106  156.2 1.292386744748 C B O
K A   107  139.6 1.1093253133586 E E O
I A   108  130.6 1.01007513971374 E B O
M A   109  146.6 1.18651989286015 E B O
A A   110  135.1 1.05970022653617 E B O
T A   111  128.4 0.98581398615611 E B O
P A   112  133.8 1.04536409034302 C B O
W A   113  -33.5 -0.799586359744148 C B O
S A   114  144.8 1.16666985813118 C B O
P A   115  164.5 1.3839174604427 C B O
P A   116  146.8 1.18872545227448 C B O
A A   117  -39.7 -0.867958701588382 C B O
Y A   118   -3.2 -0.46544410847313 C E O
M A   119   -4.6 -0.480883024373441 C B O
K A   120  161.1 1.34642295039909 C B O
S A   121  -24.7 -0.702541745513621 C E O
N A   122    2.0 -0.408099563700546 C E O
N A   123   47.3 0.0914596436452337 C E O
S A   124  150.8 1.23283664056109 C E O
L A   125  -18.3 -0.631963844255056 C E O
I A   126  167.1 1.41258973282899 C E O
N A   127   45.4 0.0705068292090973 C E O
G A   128 -134.3 -1.91118830456654 C B O
G A   129  142.3 1.13910036545206 C B O
R A   130  143.3 1.15012816252371 C E O
L A   131  120.8 0.902002728411565 C B O
L A   132  133.6 1.04315853092869 C E O
P A   133  -33.4 -0.798483580036982 C E O
A A   134  -18.1 -0.629758284840726 C E O
N A   135   10.6 -0.313260508884349 C B O
Y A   136  -44.1 -0.916481008703646 H B O
S A   137  -41.5 -0.887808736317354 H E O
A A   138  -38.5 -0.854725345102401 H E O
Y A   139  -39.4 -0.864650362466887 H B O
T A   140  -41.9 -0.892219855146014 H B O
S A   141  -40.7 -0.878986498660033 H E O
H A   142  -50.3 -0.98485335054788 H B O
L A   143  -43.6 -0.91096711016782 H B O
L A   144  -33.4 -0.798483580036982 H B O
D A   145  -42.6 -0.899939313096169 H E O
F A   146  -46.7 -0.945153281089937 H B O
S A   147  -41.4 -0.886705956610188 H B O
K A   148  -40.2 -0.873472600124208 H E O
Y A   149  -48.2 -0.961694976697414 H E O
M A   150  -46.0 -0.937433823139782 H B O
Q A   151  -45.5 -0.931919924603957 H E O
T A   152  -30.5 -0.766502968529195 H E O
N A   153    9.3 -0.327596645077495 C E O
G A   154   18.2 -0.229449251139803 C E O
A A   155   64.4 0.280034973570462 C B O
P A   156  145.7 1.17659487549567 C E O
L A   157  149.8 1.22180884348944 C B O
Y A   158  -43.7 -0.912069889874985 C B O
A A   159  155.7 1.28687284621218 E B O
I A   160  136.6 1.07624192214365 E B O
S A   161  148.5 1.20747270729629 E B O
I A   162  -30.9 -0.770914087357856 C B O
Q A   163  136.2 1.07183080331499 C B O
N A   164  129.9 1.00235568176359 C B O
E A   165   64.7 0.283343312691957 C B O
P A   166  -10.7 -0.54815258651051 C B O
D A   167   17.9 -0.232757590261299 C E O
W A   168  134.9 1.05749466712184 C E O
K A   169   66.4 0.302090567713763 C E O
P A   170  179.7 1.55153997593179 C B O
D A   171   34.2 -0.0530044979933911 C E O
Y A   172 -177.4 -2.38648635835469 C E O
E A   173  121.5 0.90972218636172 C B O
S A   174  164.9 1.38832857927136 C B O
C A   175  128.3 0.984711206448945 C B O
E A   176  139.4 1.10711975394427 C E O
W A   177  148.4 1.20636992758913 C B O
S A   178  161.4 1.34973128952059 C E O
G A   179  -32.5 -0.788558562672497 H B O
D A   180  -31.8 -0.780839104722341 H E O
E A   181  -39.7 -0.867958701588382 H B O
F A   182  -40.2 -0.873472600124208 H B O
K A   183  -46.1 -0.938536602846947 H B O
S A   184  -44.3 -0.918686568117976 H E O
Y A   185  -52.7 -1.01132006351984 H B O
L A   186  -34.5 -0.810614156815798 H B O
K A   187  -37.0 -0.838183649494925 H E O
S A   188  -30.5 -0.766502968529195 H E O
Q A   189  -15.3 -0.598880453040104 H B O
G A   190  -36.5 -0.8326697509591 C B O
S A   191  -26.3 -0.720186220828262 C E O
K A   192  -18.5 -0.634169403669386 C E O
F A   193  -15.3 -0.598880453040104 C B O
G A   194 -130.7 -1.8714882351086 C E O
S A   195   -1.9 -0.451107972279984 C E O
L A   196  139.4 1.10711975394427 C B O
K A   197  118.6 0.877741574853933 E E O
V A   198  133.8 1.04536409034302 E B O
I A   199  131.0 1.0144862585424 E B O
V A   200  157.9 1.31113399976981 E B O
A A   201    0.9 -0.420230140479361 E B O
E A   202   44.8 0.0638901509661069 E B O
S A   203  138.6 1.09829751628695 E B O
L A   204  -43.4 -0.90876155075349 C B O
G A   205   26.7 -0.135712976030772 C B O
F A   206   38.8 -0.0022766314637977 C B O
N A   207  118.8 0.879947134268263 C E O
P A   208  -19.3 -0.642991641326707 C E O
A A   209  -30.3 -0.764297409114865 C E O
L A   210  -25.3 -0.709158423756611 C B O
T A   211  -21.5 -0.667252794884338 C B O
D A   212  -44.2 -0.917583788410811 H E O
P A   213  -37.1 -0.83928642920209 H B O
V A   214  -46.1 -0.938536602846947 H B O
L A   215  -24.2 -0.697027846977795 H B O
K A   216  -10.0 -0.540433128560355 C E O
D A   217  108.3 0.76415526501593 C B O
S A   218  -26.3 -0.720186220828262 H E O
D A   219  -23.4 -0.688205609320475 H E O
A A   220  -45.7 -0.934125484018287 H B O
S A   221  -32.5 -0.788558562672497 H B O
K A   222  -20.0 -0.650711099276862 C E O
Y A   223   -2.8 -0.461032989644469 C E O
V A   224  133.3 1.0398501918072 C B O
S A   225  -34.4 -0.809511377108633 C E O
I A   226  130.6 1.01007513971374 E B O
I A   227  112.5 0.810472012716863 E B O
G A   228  147.0 1.19093101168881 E B O
G A   229  164.6 1.38502024014987 E B O
H A   230  167.1 1.41258973282899 E B O
L A   231   22.3 -0.184235283146035 C B O
Y A   232  125.9 0.958244493476983 C B O
G A   233   12.6 -0.291204914741048 C E O
T A   234 -177.3 -2.38538357864753 C E O
T A   235  155.0 1.27915338826202 C E O
P A   236  139.9 1.11263365248009 C B O
K A   237  152.2 1.2482755564614 C E O
P A   238  156.5 1.2956950838695 C E O
Y A   239   80.2 0.454274167302544 C B O
P A   240  -43.5 -0.909864330460655 H E O
L A   241  -45.7 -0.934125484018287 H E O
A A   242  -44.4 -0.919789347825141 H B O
Q A   243  -43.9 -0.914275449289315 H E O
N A   244  -21.2 -0.663944455762843 H E O
A A   245   -5.9 -0.495219160566587 C E O
G A   246   26.1 -0.142329654273762 C E O
K A   247  149.0 1.21298660583212 C B O
Q A   248  151.4 1.23945331880408 E B O
L A   249  125.4 0.952730594941158 E B O
W A   250  136.2 1.07183080331499 E B O
M A   251  103.3 0.709016279657676 E B O
T A   252   -3.9 -0.473163566423285 E B O
E A   253  127.3 0.973683409377295 E B O
H A   254  163.7 1.37509522278538 E B O
Y A   255  159.4 1.32767569537728 C E O
V A   256  151.0 1.23504219997542 C B O
D A   257   90.8 0.571168816262042 C E O
S A   258  -11.2 -0.553666485046336 C E O
K A   259   -5.2 -0.487499702616431 C E O
Q A   260  145.9 1.17880043491 C B O
S A   261  143.5 1.15233372193804 C E O
A A   262   -9.3 -0.532713670610199 C B O
N A   263    4.3 -0.382735630435749 C E O
N A   264  111.4 0.798341435938047 C E O
W A   265  -35.0 -0.816128055351624 H B O
T A   266  -36.2 -0.829361411837605 H E O
S A   267  -40.0 -0.871267040709878 H B O
A A   268  -30.3 -0.764297409114865 H B O
I A   269  -25.5 -0.711363983170942 H B O
E A   270  -25.8 -0.714672322292437 H E O
V A   271  -41.0 -0.882294837781528 H B O
G A   272  -47.3 -0.951769959332928 H B O
T A   273  -47.1 -0.949564399918598 H E O
E A   274  -38.5 -0.854725345102401 H B O
L A   275  -44.9 -0.925303246360966 H B O
N A   276  -47.1 -0.949564399918598 H B O
A A   277  -39.4 -0.864650362466887 H E O
S A   278  -44.3 -0.918686568117976 H B O
M A   279  -40.2 -0.873472600124208 H B O
V A   280  -26.7 -0.724597339656922 H E O
S A   281    5.4 -0.370605053656933 C B O
N A   282   25.0 -0.154460231052578 C B O
Y A   283  138.3 1.09498917716545 E B O
S A   284  -16.5 -0.612113809526085 E B O
A A   285  149.3 1.21629494495361 E B O
Y A   286  122.3 0.918544424019041 E B O
V A   287  112.4 0.809369233009698 E B O
W A   288  167.4 1.41589807195049 E B O
W A   289 -147.5 -2.05675522591233 E B O
Y A   290  125.6 0.954936154355488 E B O
I A   291  -49.5 -0.97603111289056 C B O
R A   292  117.3 0.863405438660787 C B O
R A   293  158.1 1.31333955918414 C E O
S A   294  -24.7 -0.702541745513621 C E O
Y A   295   14.3 -0.272457659719241 C B O
G A   296 -166.9 -2.27069448910236 C B O
L A   297  -33.9 -0.803997478572808 C B O
L A   298  135.1 1.05970022653617 C B O
T A   299  174.3 1.49198987174488 C B O
E A   300  -13.4 -0.577927638603967 C E O
D A   301    1.4 -0.414716241943536 C E O
G A   302    5.6 -0.368399494242603 C B O
K A   303  149.7 1.22070606378227 C E O
V A   304  137.8 1.08947527862963 C B O
S A   305  170.8 1.4533925819941 C B O
K A   306  -40.5 -0.876780939245703 H B O
R A   307  -38.1 -0.850314226273741 H B O
G A   308  -37.9 -0.848108666859411 H B O
Y A   309  -39.1 -0.861342023345392 H B O
V A   310  -48.1 -0.960592196990249 H B O
M A   311  -41.0 -0.882294837781528 H B O
S A   312  -27.0 -0.727905678778418 H B O
Q A   313  -27.7 -0.735625136728573 H B O
Y A   314  -55.8 -1.04550623444196 H B O
A A   315  -32.0 -0.783044664136672 H B O
R A   316  -25.4 -0.710261203463776 C B O
F A   317  -28.9 -0.748858493214554 C B O
V A   318   88.2 0.54249654387575 C B O
R A   319  159.6 1.32988125479161 C E O
P A   320  133.2 1.03874741210003 C E O
G A   321  -13.1 -0.574619299482472 C E O
A A   322  151.1 1.23614497968258 C B O
L A   323  130.0 1.00345846147075 E E O
R A   324  139.4 1.10711975394427 E B O
I A   325  168.0 1.42251475019348 E B O
Q A   326  128.0 0.98140286732745 E E O
A A   327  134.7 1.05528910770751 E B O
T A   328  113.9 0.825910928617174 C E O
E A   329  -31.7 -0.779736325015176 C E O
N A   330   71.1 0.353921213950522 C E O
P A   331  -25.4 -0.710261203463776 C B O
Q A   332  166.0 1.40045915605018 C B O
S A   333  128.2 0.98360842674178 C E O
N A   334   27.7 -0.124685178959121 C E O
V A   335  121.0 0.904208287825895 E B O
H A   336  139.5 1.10822253365143 E E O
L A   337  158.8 1.32105901713429 E B O
T A   338  161.6 1.35193684893492 E B O
A A   339  151.8 1.24386443763274 E B O
Y A   340  151.1 1.23614497968258 E B O
K A   341  124.9 0.947216696405333 E E O
N A   342  165.0 1.38943135897853 C B O
T A   343  -21.5 -0.667252794884338 C E O
D A   344    6.3 -0.360680036292447 C E O
G A   345   -7.2 -0.509555296759733 C E O
K A   346  131.0 1.0144862585424 C E O
M A   347  139.5 1.10822253365143 E B O
V A   348  137.5 1.08616693950813 E B O
I A   349  129.1 0.993533444106266 E B O
V A   350  122.4 0.919647203726206 E B O
A A   351  137.8 1.08947527862963 E B O
V A   352  122.6 0.921852763140536 E B O
N A   353  105.7 0.735482992629638 E B O
T A   354   18.0 -0.231654810554133 C E O
N A   355  147.8 1.19975324934614 C B O
D A   356   49.9 0.120131916031526 C E O
S A   357  154.6 1.27474226943336 C E O
D A   358  140.8 1.12255866984458 C E O
Q A   359  130.9 1.01338347883524 E B O
M A   360  141.3 1.12807256838041 E E O
L A   361  138.1 1.09278361775112 E B O
S A   362  103.4 0.710119059364841 E E O
L A   363  138.1 1.09278361775112 E B O
N A   364  107.1 0.750921908529949 E E O
I A   365  131.8 1.02330849619972 E B O
S A   366  148.9 1.21188382612495 E E O
N A   367   34.8 -0.0463878197504007 C E O
A A   368  165.5 1.39494525751435 C E O
N A   369   75.9 0.406854639894446 C E O
V A   370  133.6 1.04315853092869 C B O
T A   371   -8.3 -0.521685873538548 C E O
K A   372  153.8 1.26592003177604 E E O
F A   373  140.1 1.11483921189442 E B O
E A   374  137.4 1.08506415980097 E B O
K A   375  131.6 1.02110293678539 E B O
Y A   376  127.7 0.978094528205955 E B O
S A   377  145.8 1.17769765520283 E B O
T A   378  133.1 1.03764463239287 E B O
S A   379 -172.4 -2.33134737299644 C B O
A A   380  -28.7 -0.746652933800224 C E O
S A   381   -7.2 -0.509555296759733 C E O
L A   382  143.7 1.15453928135237 C E O
N A   383   99.3 0.664905091371073 C E O
V A   384   50.2 0.123440255153021 C B O
E A   385  138.0 1.09168083804396 E E O
Y A   386  134.7 1.05528910770751 E E O
G A   387   14.6 -0.269149320597746 E E O
G A   388  178.7 1.54051217886014 E E O
S A   389  151.3 1.23835053909691 E E O
S A   390  134.5 1.05308354829318 E B O
Q A   391  134.5 1.05308354829318 E E O
V A   392  122.0 0.915236084897545 C B O
D A   393  178.3 1.53610106003148 C E O
S A   394   -2.1 -0.453313531694314 C E O
S A   395   11.7 -0.301129932105533 C E O
G A   396   22.6 -0.18092694402454 C B O
K A   397  139.4 1.10711975394427 E E O
A A   398  148.5 1.20747270729629 E B O
T A   399  129.3 0.995739003520596 E E O
V A   400  157.9 1.31113399976981 E B O
W A   401  139.0 1.10270863511561 E E O
L A   402  130.0 1.00345846147075 E B O
N A   403  161.9 1.35524518805641 C E O
P A   404  142.1 1.13689480603773 C E O
L A   405   63.4 0.269007176498811 C E O
S A   406  160.0 1.33429237362027 E B O
V A   407  122.8 0.924058322554866 E B O
T A   408  137.5 1.08616693950813 E B O
T A   409  133.5 1.04205575122153 E B O
F A   410  129.9 1.00235568176359 E B O
V A   411  129.7 1.00015012234926 E B O
>1L5I	A
R A     6  158.0 1.31223677947697 C E O
F A     7  103.1 0.706810720243346 C B O
S A     8  109.7 0.779594180916241 C E O
I A     9  136.0 1.06962524390066 C B O
K A    10  110.9 0.792827537402222 E E O
A A    11  163.7 1.37509522278538 E B O
K A    12  -23.0 -0.683794490491815 E E O
N A    13  135.8 1.06741968448633 E E O
Y A    14  135.6 1.065214125072 E B O
F A    15  126.9 0.969272290548634 E B O
L A    16  135.1 1.05970022653617 E B O
T A    17  123.4 0.930675000797856 E E O
Y A    18  102.3 0.697988482586026 E B O
P A    19  140.0 1.11373643218726 C E O
K A    20   48.4 0.10359022042405 C E O
C A    21  119.6 0.888769371925583 C B O
D A    22   14.0 -0.275765998840736 C E O
L A    23  135.4 1.06300856565767 C B O
T A    24  163.0 1.36737576483523 C E O
K A    25  -28.9 -0.748858493214554 H E O
E A    26  -48.1 -0.960592196990249 H E O
N A    27  -44.1 -0.916481008703646 H E O
A A    28  -33.6 -0.800689139451313 H B O
L A    29  -43.3 -0.907658771046325 H B O
S A    30  -45.8 -0.935228263725452 H E O
Q A    31  -46.8 -0.946256060797103 H E O
I A    32  -45.5 -0.931919924603957 H B O
T A    33  -36.3 -0.83046419154477 H E O
N A    34  -10.3 -0.54374146768185 H E O
L A    35  118.7 0.878844354561098 C B O
Q A    36  162.7 1.36406742571373 C E O
T A    37  158.1 1.31333955918414 C E O
P A    38   -7.1 -0.508452517052568 C E O
T A    39 -107.3 -1.61343778363197 C E O
N A    40  139.8 1.11153087277293 C E O
K A    41  121.8 0.913030525483215 E E O
L A    42  -86.0 -1.37854570600581 E E O
F A    43  155.3 1.28246172738352 E B O
I A    44  123.0 0.926263881969196 E B O
K A    45  117.2 0.862302658953622 E E O
I A    46  116.4 0.853480421296301 E B O
C A    47  138.7 1.09940029599411 E B O
R A    48  143.2 1.14902538281654 E E O
E A    49  132.3 1.02882239473555 E E O
L A    50  135.6 1.065214125072 E B O
H A    51  156.3 1.29348952445517 C E O
E A    52   -7.0 -0.507349737345402 C E O
N A    53   -1.5 -0.446696853451323 C E O
G A    54    5.2 -0.372810613071263 C E O
E A    55  132.5 1.03102795414988 C E O
P A    56  122.9 0.925161102262031 E B O
H A    57  154.4 1.27253671001903 E B O
L A    58  142.4 1.14020314515922 E B O
H A    59  141.1 1.12586700896607 E B O
I A    60  138.5 1.09719473657978 E B O
L A    61  111.1 0.795033096816552 E B O
I A    62  151.0 1.23504219997542 E B O
Q A    63  116.7 0.856788760417797 E B O
F A    64  156.6 1.29679786357666 E B O
E A    65  -33.6 -0.800689139451313 E E O
G A    66  159.1 1.32436735625579 E E O
K A    67  117.8 0.868919337196612 E E O
Y A    68  140.6 1.12035311043025 E B O
N A    69  107.6 0.756435807065774 E E O
C A    70   67.0 0.308707245956754 C B O
T A    71   30.7 -0.0916017877441688 C E O
N A    72  119.3 0.885461032804088 C E O
Q A    73   38.1 -0.00999608941395319 C E O
R A    74  -17.7 -0.625347166012066 C E O
F A    75  -39.8 -0.869061481295547 C B O
F A    76   12.4 -0.293410474155378 C B O
D A    77  108.4 0.765258044723095 C E O
L A    78  136.7 1.07734470185081 E B O
V A    79  164.2 1.38060912132121 E B O
S A    80  118.6 0.877741574853933 C B O
P A    81   -3.2 -0.46544410847313 C E O
T A    82  -20.8 -0.659533336934183 C E O
R A    83  144.3 1.16115595959536 C E O
S A    84   57.1 0.199532054947411 C B O
A A    85  136.2 1.07183080331499 C E O
H A    86  147.9 1.2008560290533 E E O
F A    87  135.9 1.06852246419349 E B O
H A    88  100.4 0.677035668149889 C B O
P A    89  156.1 1.29128396504084 C E O
N A    90  120.0 0.893180490754244 E E O
I A    91  133.5 1.04205575122153 E B O
Q A    92  133.3 1.0398501918072 E E O
G A    93  123.0 0.926263881969196 E E O
A A    94  113.4 0.820397030081349 C B D
K A    95   -5.9 -0.495219160566587 C E D
S A    96  176.5 1.51625102530251 C E D
S A    97  -65.0 -1.14696196750115 C E D
S A    98  -26.0 -0.716877881706767 C E D
D A    99  -24.4 -0.699233406392126 H E D
V A   100  -36.6 -0.833772530666265 H B O
K A   101  -38.7 -0.856930904516731 H E D
S A   102  -47.1 -0.949564399918598 H E D
Y A   103  -33.6 -0.800689139451313 H B O
I A   104  -33.4 -0.798483580036982 H B O
D A   105  -30.2 -0.7631946294077 H E O
K A   106   73.4 0.379285147215319 C E O
D A   107 -176.8 -2.3798696801117 C E O
G A   108   96.8 0.637335598691946 C E O
D A   109   70.1 0.342893416878871 C E O
V A   110  164.7 1.38612301985703 E E O
L A   111  125.2 0.950525035526828 E B O
E A   112  124.2 0.939497238455177 E E O
W A   113  142.9 1.14571704369505 E B O
G A   114  175.2 1.50191488910937 E B O
T A   115  124.4 0.941702797869507 C E O
F A   116  150.1 1.22511718261093 C B O
Q A   117  116.6 0.855685980710631 C B O
I A   118  113.5 0.821499809788514 C B O
D A   119  110.4 0.787313638866397 C E O
>1WMI	A
Y A     3  144.1 1.15895040018103 C B O
R A     4  125.7 0.956038934062653 E E O
V A     5  129.4 0.996841783227761 E B O
K A     6  149.8 1.22180884348944 E E O
I A     7  136.3 1.07293358302215 E B O
H A     8  143.5 1.15233372193804 E B O
K A     9  -48.2 -0.961694976697414 H E O
Q A    10  -28.3 -0.742241814971564 H E O
V A    11  -46.8 -0.946256060797103 H B O
V A    12  -42.1 -0.894425414560344 H B O
K A    13  -46.4 -0.941844941968442 H E O
A A    14  -29.0 -0.749961272921719 H B O
L A    15  -23.6 -0.690411168734805 H B O
Q A    16  -10.5 -0.54594702709618 C E O
S A    17  -10.0 -0.540433128560355 C E O
L A    18  146.9 1.18982823198165 C B O
P A    19  150.0 1.22401440290377 C E O
K A    20  -49.4 -0.974928333183395 H E O
A A    21  -49.5 -0.97603111289056 H E O
H A    22  -38.0 -0.849211446566576 H E O
Y A    23  -43.0 -0.90435043192483 H B O
R A    24  -41.0 -0.882294837781528 H E O
R A    25  -37.0 -0.838183649494925 H E O
F A    26  -42.9 -0.903247652217665 H B O
L A    27  -34.9 -0.815025275644459 H E O
E A    28  -38.7 -0.856930904516731 H E O
F A    29  -42.4 -0.897733753681839 H B O
R A    30  -45.4 -0.930817144896792 H B O
D A    31  -40.8 -0.880089278367198 H E O
I A    32  -39.6 -0.866855921881217 H E O
L A    33  -34.4 -0.809511377108633 H B O
E A    34  -21.6 -0.668355574591504 C E O
Y A    35  -42.6 -0.899939313096169 C E O
E A    36  108.2 0.763052485308765 C E O
P A    37  -30.5 -0.766502968529195 C E O
V A    38   79.2 0.443246370230893 C B O
P A    39   68.2 0.321940602442735 C E O
R A    40  -54.5 -1.03117009824881 H E O
E A    41  -53.8 -1.02345064029866 H E O
K A    42  -27.2 -0.730111238192748 H E O
F A    43   20.9 -0.199674199046346 H B O
D A    44   40.5 0.0164706235580086 C E O
V A    45  144.6 1.16446429871685 C B O
I A    46  145.0 1.16887541754551 E E O
K A    47  112.7 0.812677572131194 E E O
L A    48  -67.5 -1.17453146018027 E B O
E A    49  108.2 0.763052485308765 E E O
G A    50  130.8 1.01228069912807 C E O
T A    51   36.0 -0.0331544632644198 C E O
G A    52  -37.3 -0.84149198861642 C E O
D A    53  -92.6 -1.45132916667871 C E O
L A    54  140.8 1.12255866984458 E E O
D A    55  148.7 1.20967826671062 E E O
L A    56  143.2 1.14902538281654 E B O
Y A    57  163.3 1.37068410395672 E B O
R A    58  121.4 0.908619406654555 E B O
A A    59  145.7 1.17659487549567 E B O
R A    60  119.9 0.892077711047079 E B O
L A    61    9.6 -0.324288305956 C B O
G A    62 -101.8 -1.55278489973789 C B O
D A    63   -8.7 -0.526096992367209 C E O
Y A    64  171.4 1.46000926023709 C B O
R A    65  146.0 1.17990321461716 E B O
V A    66  134.1 1.04867242946452 E B O
I A    67  132.4 1.02992517444271 E B O
Y A    68  166.2 1.40266471546451 E B O
S A    69  154.1 1.26922837089753 E B O
V A    70  118.8 0.879947134268263 E B O
N A    71   99.3 0.664905091371073 E E O
W A    72  -35.7 -0.823847513301779 C E O
K A    73  -50.0 -0.981545011426385 C E O
D A    74  -10.7 -0.54815258651051 C E O
K A    75   49.9 0.120131916031526 C E O
V A    76  126.2 0.961552832598479 E B O
I A    77  127.0 0.970375070255799 E B O
K A    78  129.9 1.00235568176359 E B O
I A    79  106.9 0.748716349115619 E B O
L A    80  -53.6 -1.02124508088433 E B O
K A    81  171.2 1.45780370082276 E E O
L A    82  157.4 1.30562010123398 E B O
K A    83  155.4 1.28356450709068 E E O
P A    84  176.9 1.52066214413117 C E O
R A    85  -36.1 -0.828258632130439 C E O
G A    86  100.7 0.680344007271384 C E O
>1PUZ	A
V A     3  161.8 1.35414240834925 C B D
F A     4  123.9 0.936188899333682 C B D
D A     5 -176.5 -2.37656134099021 C E D
D A     6  -25.1 -0.706952864342281 H E D
I A     7  -54.8 -1.03447843737031 H E D
A A     8  -32.9 -0.792969681501157 H E D
K A     9  -61.6 -1.10946745745753 H E O
R A    10  -29.0 -0.749961272921719 H B O
K A    11  -55.5 -1.04219789532046 H B O
I A    12  -49.8 -0.979339452012055 H B O
R A    13  -57.4 -1.0631507097566 H B O
F A    14  -27.0 -0.727905678778418 H B O
Q A    15  -47.1 -0.949564399918598 H B O
T A    16 -166.0 -2.26076947173787 C B O
R A    17  128.9 0.991327884691936 C B O
R A    18 -149.8 -2.08211915917713 C B O
G A    19   37.8 -0.0133044285354485 C B O
L A    20  107.3 0.753127467944279 C B O
L A    21  -63.3 -1.12821471247934 H B O
E A    22  -48.7 -0.967208875233239 H B O
L A    23  -29.5 -0.755475171457545 H B O
D A    24  -32.4 -0.787455782965332 H B O
L A    25  -48.4 -0.963900536111744 H B O
I A    26  -62.4 -1.11828969511485 H B O
F A    27  -42.9 -0.903247652217665 H B O
G A    28  -61.5 -1.10836467775037 H B O
R A    29  -48.1 -0.960592196990249 H E O
F A    30  -59.1 -1.08189796477841 H B O
M A    31  -58.3 -1.07307572712109 H B O
E A    32  -24.4 -0.699233406392126 H E O
K A    33  -46.3 -0.940742162261277 H E O
E A    34  -69.2 -1.19327871520208 H B O
F A    35  -30.7 -0.768708527943525 H B O
E A    36  -45.6 -0.933022704311122 H E O
H A    37  -40.9 -0.881192058074363 H E O
L A    38  111.9 0.803855334473873 C B O
S A    39  169.3 1.43685088638663 C E O
D A    40  -54.5 -1.03117009824881 H E O
K A    41  -55.9 -1.04660901414912 H E O
E A    42  -43.6 -0.91096711016782 H B O
L A    43  -28.2 -0.741139035264399 H B O
S A    44  -43.0 -0.90435043192483 H E O
E A    45  -45.8 -0.935228263725452 H B O
F A    46  -41.2 -0.884500397195858 H B O
S A    47  -32.0 -0.783044664136672 H E O
E A    48  -44.1 -0.916481008703646 H E O
I A    49  -44.2 -0.917583788410811 H B O
L A    50  -37.7 -0.845903107445081 H B O
E A    51  -38.4 -0.853622565395236 C E O
F A    52  156.2 1.292386744748 C B O
Q A    53  174.9 1.49860654998787 C E O
D A    54  -53.4 -1.01903952147 H B O
Q A    55  -58.9 -1.07969240536408 H E O
E A    56  -48.3 -0.962797756404579 H E O
L A    57  -60.6 -1.09843966038588 H B O
L A    58  -62.2 -1.11608413570052 H B O
A A    59  -46.4 -0.941844941968442 H E O
L A    60  -63.1 -1.12600915306501 H B O
I A    61  -48.0 -0.959489417283084 H B O
N A    62  -28.1 -0.740036255557234 H B O
G A    63   25.2 -0.152254671638248 C E O
H A    64  -81.5 -1.32892061918338 C E O
S A    65  175.2 1.50191488910937 C E O
E A    66  172.3 1.46993427760158 C E O
T A    67  120.8 0.902002728411565 C B O
D A    68   36.7 -0.0254350053142642 C E O
K A    69  126.1 0.960450052891313 C E O
G A    70   -6.5 -0.501835838809577 C E O
H A    71  -14.5 -0.590058215382783 C E O
L A    72  -22.0 -0.672766693420164 H B O
I A    73  -48.5 -0.965003315818909 H E O
P A    74  -46.1 -0.938536602846947 H E O
M A    75  -34.6 -0.811716936522963 H B O
L A    76  -46.3 -0.940742162261277 H B O
E A    77  -54.9 -1.03558121707747 H E O
K A    78  -58.5 -1.07528128653542 H E O
I A    79  -68.0 -1.1800453587161 H B O
R A    80  -34.4 -0.809511377108633 H E O
>1H3Q	A
G A     3  158.4 1.31664789830563 C E O
S A     4  137.7 1.08837249892246 C B O
F A     5  153.1 1.25820057382588 E B O
Y A     6  120.4 0.897591609582904 E B O
F A     7  139.7 1.11042809306576 E B O
V A     8  135.9 1.06852246419349 E B O
I A     9  116.7 0.856788760417797 E B O
V A    10  127.2 0.972580629670129 E B O
G A    11 -177.5 -2.38758913806186 C B O
H A    12  -10.9 -0.55035814592484 C E O
H A    13   19.7 -0.212907555532327 C E O
D A    14   30.3 -0.0960129065728291 C E O
N A    15  139.6 1.1093253133586 C B O
P A    16  113.3 0.819294250374184 E B O
V A    17  -21.9 -0.671663913712999 E B O
F A    18  144.4 1.16225873930252 E B O
E A    19  148.1 1.20306158846763 E B O
M A    20  146.7 1.18762267256732 E B O
E A    21  147.6 1.1975476899318 E E O
F A    22  107.4 0.754230247651444 E B O
L A    23  138.8 1.10050307570128 C B O
P A    24  153.7 1.26481725206887 C E O
P A    25  131.0 1.0144862585424 C E D
G A    26  112.5 0.810472012716863 C E D
K A    27   10.5 -0.314363288591514 C E D
A A    28   36.0 -0.0331544632644198 C E D
E A    29   26.2 -0.141226874566597 C E D
S A    30   40.7 0.0186761829723388 C E D
K A    31   42.3 0.03632065828698 C E D
D A    32  105.9 0.737688552043968 C E D
D A    33  128.9 0.991327884691936 C E D
H A    34  -11.8 -0.560283163289326 C E D
R A    35  -58.5 -1.07528128653542 H E D
H A    36  -40.8 -0.880089278367198 H B O
L A    37  -46.7 -0.945153281089937 H B O
N A    38  -41.3 -0.885603176903023 H B O
Q A    39  -42.9 -0.903247652217665 H B O
F A    40  -47.7 -0.956181078161588 H B O
I A    41  -52.7 -1.01132006351984 H B O
A A    42  -42.8 -0.902144872510499 H B O
H A    43  -39.4 -0.864650362466887 H B O
A A    44  -33.7 -0.801791919158478 H B O
A A    45  -11.4 -0.555872044460666 C B O
L A    46  -28.1 -0.740036255557234 C B O
D A    47  -23.5 -0.68930838902764 C B O
L A    48   -4.2 -0.47647190554478 C B O
V A    49   16.8 -0.244888167040114 C B O
D A    50    3.6 -0.390455088385904 C B O
E A    51  154.6 1.27474226943336 C E O
N A    52   89.0 0.55131878153307 C B O
M A    53   27.9 -0.122479619544791 C B O
W A    54  100.7 0.680344007271384 C B O
L A    55  149.5 1.21850050436794 C E O
S A    56  -30.9 -0.770914087357856 C B O
N A    57  162.2 1.35855352717791 C E O
N A    58  145.7 1.17659487549567 C E O
M A    59  131.5 1.02000015707823 E B O
Y A    60  121.0 0.904208287825895 E B O
L A    61   96.9 0.638438378399111 E B O
K A    62  136.3 1.07293358302215 E B O
T A    63   66.3 0.300987788006598 E B O
V A    64  -14.9 -0.594469334211443 E B O
D A    65 -176.9 -2.38097245981887 E B O
K A    66  146.3 1.18321155373866 E E O
F A    67  113.1 0.817088690959854 E B O
N A    68 -115.7 -1.70607127903384 C E O
E A    69  -21.3 -0.665047235470008 C E O
W A    70  117.1 0.861199879246457 E B O
F A    71  157.3 1.30451732152682 E B O
V A    72  120.4 0.897591609582904 E B O
S A    73  155.3 1.28246172738352 E B O
A A    74  164.1 1.37950634161404 E B O
F A    75  120.9 0.90310550811873 E B O
V A    76  124.3 0.940600018162342 E B O
T A    77  166.6 1.40707583429317 C B O
A A    78  -21.9 -0.671663913712999 C B O
G A    79   14.5 -0.270252100304911 C B O
H A    80   25.0 -0.154460231052578 C E O
M A    81  155.1 1.28025616796919 C B O
R A    82  126.6 0.965963951427139 E B O
F A    83  137.5 1.08616693950813 E B O
I A    84  136.3 1.07293358302215 E B O
M A    85  130.7 1.01117791942091 E B O
L A    86  136.3 1.07293358302215 E B O
H A    87  140.4 1.11814755101592 E B O
D A    88  -31.5 -0.777530765600846 C B O
V A    89  157.9 1.31113399976981 C E O
R A    90  141.7 1.13248368720907 C E O
Q A    91   50.9 0.131159713103177 C E O
E A    92  -53.8 -1.02345064029866 H E O
D A    93  -43.0 -0.90435043192483 H E O
G A    94  -48.5 -0.965003315818909 H E O
I A    95  -44.8 -0.924200466653801 H B O
K A    96  -48.7 -0.967208875233239 H E O
N A    97  -31.6 -0.778633545308011 H E O
F A    98  -48.4 -0.963900536111744 H B O
F A    99  -54.2 -1.02786175912732 H B O
T A   100  -43.2 -0.90655599133916 H E O
D A   101  -41.1 -0.883397617488693 H E O
V A   102  -32.0 -0.783044664136672 H B O
Y A   103  -41.5 -0.887808736317354 H B O
D A   104  -32.2 -0.785250223551001 H E O
L A   105  -45.2 -0.928611585482461 H B O
Y A   106  -49.5 -0.97603111289056 H B O
I A   107  -46.7 -0.945153281089937 H B O
K A   108  -44.9 -0.925303246360966 H E O
F A   109  -49.1 -0.971619994061899 H B O
A A   110   -9.0 -0.529405331488704 H B O
M A   111  -12.7 -0.570208180653812 C B O
N A   112  119.7 0.889872151632749 C B O
P A   113  -28.0 -0.738933475850068 C B O
F A   114    6.9 -0.354063358049457 C B O
Y A   115  121.5 0.90972218636172 C B O
E A   116  125.9 0.958244493476983 C E O
P A   117  -62.6 -1.12049525452918 C E O
N A   118   58.8 0.218279309969217 C E O
S A   119  157.7 1.30892844035548 C E O
P A   120  140.3 1.11704477130875 C E O
I A   121  107.7 0.75753858677294 C B O
R A   122   95.3 0.62079390308447 C E O
S A   123  117.0 0.860097099539292 C B O
S A   124  -32.6 -0.789661342379662 H E O
A A   125  -43.5 -0.909864330460655 H E O
F A   126  -45.9 -0.936331043432617 H B O
D A   127  -42.9 -0.903247652217665 H E O
R A   128  -48.5 -0.965003315818909 H E O
K A   129  -41.2 -0.884500397195858 H E O
V A   130  -36.2 -0.829361411837605 H B O
Q A   131  -52.4 -1.00801172439835 H E O
F A   132  -46.1 -0.938536602846947 H E O
L A   133  -40.2 -0.873472600124208 H B O
G A   134  -31.0 -0.772016867065021 H B O
K A   135  -40.0 -0.871267040709878 H E O
K A   136  -33.8 -0.802894698865643 H E O
H A   137  -33.4 -0.798483580036982 H B O
L A   138  -52.7 -1.01132006351984 C B O
>1SFS	A
W A     6  142.9 1.14571704369505 E B O
G A     7 -173.0 -2.33796405123943 E B O
V A     8  176.2 1.51294268618102 E B O
D A     9  157.6 1.30782566064831 E B O
S A    10  146.7 1.18762267256732 C B O
A A    11  -35.1 -0.817230835058789 C B O
Q A    12  161.0 1.34532017069192 C E O
V A    13  140.9 1.12366144955174 C B O
V A    14   96.3 0.631821700156121 C B O
T A    15  167.4 1.41589807195049 C E O
D A    16  -39.0 -0.860239243638227 H E O
Q A    17  -41.1 -0.883397617488693 H E O
L A    18  -42.0 -0.893322634853179 H B  O
F A    19  -48.5 -0.965003315818909 H B  O
Q A    20  -35.1 -0.817230835058789 H B  O
A A    21  -52.8 -1.01242284322701 H B  O
V A    22  -49.9 -0.98044223171922 H B O
R A    23  -44.5 -0.920892127532306 H E O
T A    24  -25.2 -0.708055644049446 H B O
E A    25  -22.2 -0.674972252834494 H E O
L A    26  -49.0 -0.970517214354734 C B O
G A    27 -178.6 -2.39971971484067 C E O
Y A    28  108.3 0.76415526501593 C E O
P A    29  139.5 1.10822253365143 C B O
K A    30  -17.9 -0.627552725426396 C E O
F A    31  157.3 1.30451732152682 E B O
W A    32  113.0 0.815985911252689 E B O
G A    33  129.2 0.994636223813431 E B O
R A    34  157.1 1.30231176211249 E B O
Y A    35  138.8 1.10050307570128 E B O
L A    36  -26.6 -0.723494559949757 C B O
S A    37  163.0 1.36737576483523 C B O
E A    38  128.0 0.98140286732745 C E O
V A    39  113.1 0.817088690959854 C E O
P A    40  137.4 1.08506415980097 C E O
N A    41   13.6 -0.280177117669397 C E O
V A    42  -53.9 -1.02455342000582 C B O
S A    43  147.7 1.19865046963897 C B O
E A    44  130.4 1.00786958029941 C E O
G A    45  155.2 1.28135894767635 C E O
L A    46  154.2 1.2703311506047 C B O
T A    47  163.4 1.37178688366389 C E O
R A    48  -42.3 -0.896630973974674 H E O
D A    49  -42.4 -0.897733753681839 H E O
E A    50  -42.0 -0.893322634853179 H B O
I A    51  -42.9 -0.903247652217665 H B O
V A    52  -45.9 -0.936331043432617 H E O
R A    53  -45.2 -0.928611585482461 H E O
I A    54  -47.0 -0.948461620211433 H B O
R A    55  -29.4 -0.754372391750379 H E O
N A    56  -27.2 -0.730111238192748 H E O
Y A    57    1.8 -0.410305123114876 C E O
G A    58   22.2 -0.1853380628532 C E O
V A    59  140.1 1.11483921189442 C B O
K A    60  138.0 1.09168083804396 E E O
V A    61  126.8 0.968169510841469 E B O
L A    62  113.2 0.818191470667019 E B O
P A    63  138.6 1.09829751628695 E B O
I A    64  131.5 1.02000015707823 E B O
Y A    65  127.6 0.97699174849879 E B O
N A    66   20.8 -0.200776978753511 C B O
A A    67   52.8 0.152112527539313 C B O
F A    68  149.7 1.22070606378227 C B O
R A    69   -8.7 -0.526096992367209 C B O
E A    70  148.1 1.20306158846763 C E O
A A    71   55.1 0.17747646080411 C B O
V A    72  135.9 1.06852246419349 C B O
G A    73  136.3 1.07293358302215 C B O
Y A    74  -49.0 -0.970517214354734 H B O
A A    75  -39.1 -0.861342023345392 H E O
N A    76  -40.4 -0.875678159538538 H E O
G A    77  -35.4 -0.820539174180284 H B O
Q A    78  -49.1 -0.971619994061899 H E O
V A    79  -45.0 -0.926406026068131 H E O
A A    80  -47.5 -0.953975518747258 H B O
A A    81  -46.0 -0.937433823139782 H B O
R A    82  -39.5 -0.865753142174052 H E O
N A    83  -39.5 -0.865753142174052 H B O
A A    84  -45.7 -0.934125484018287 H B O
V A    85  -41.9 -0.892219855146014 H B O
F A    86  -46.6 -0.944050501382772 H B O
H A    87  -42.3 -0.896630973974674 H B O
A A    88  -42.8 -0.902144872510499 H B O
R A    89  -35.8 -0.824950293008944 H E O
R A    90  -35.0 -0.816128055351624 H E O
L A    91   -6.3 -0.499630279395247 C B O
G A    92   23.6 -0.169899146952889 C E O
I A    93  124.3 0.940600018162342 C B O
P A    94  165.3 1.39273969810002 C E O
K A    95  167.2 1.41369251253616 C E O
N A    96   39.0 -7.10720494675203E-05 C E O
K A    97  146.9 1.18982823198165 C B O
L A    98  142.2 1.13799758574489 E B O
L A    99  121.9 0.91413330519038 E B O
F A   100  127.4 0.97478618908446 E B O
A A   101  131.8 1.02330849619972 E B O
N A   102   91.8 0.582196613333693 E B O
I A   103   95.0 0.617485563962975 C B O
E A   104  155.2 1.28135894767635 C B O
D A   105  -18.1 -0.629758284840726 C E O
F A   106   -8.5 -0.523891432952879 C B O
F A   107  146.7 1.18762267256732 C B O
A A   108  139.5 1.10822253365143 C B O
V A   109  136.6 1.07624192214365 C B O
D A   110  164.3 1.38171190102837 C B O
A A   111  -34.1 -0.806203037987138 H B O
A A   112  -39.2 -0.862444803052557 H B O
W A   113  -45.8 -0.935228263725452 H B O
I A   114  -45.6 -0.933022704311122 H B O
A A   115  -46.8 -0.946256060797103 H B O
A A   116  -40.9 -0.881192058074363 H B O
W A   117  -51.0 -0.992572808498036 H B O
V A   118  -51.2 -0.994778367912366 H B O
E A   119  -35.5 -0.821641953887449 H B O
T A   120  -34.1 -0.806203037987138 H B O
L A   121  -36.6 -0.833772530666265 H B O
Y A   122  -51.5 -0.998086707033861 H B O
P A   123  -30.1 -0.762091849700535 H E O
T A   124  -16.5 -0.612113809526085 H E O
G A   125  -13.8 -0.582338757432628 C E O
Y A   126  148.8 1.21078104641779 C B O
R A   127  139.4 1.10711975394427 E E O
P A   128  126.8 0.968169510841469 E B O
G A   129  151.1 1.23614497968258 E B O
L A   130  114.6 0.83363038656733 E B O
Y A   131  122.2 0.917441644311876 E B O
A A   132  166.0 1.40045915605018 E B O
D A   133  105.5 0.733277433215308 C B O
P A   134    1.7 -0.411407902822041 C E O
T A   135   -4.9 -0.484191363494936 C E O
K A   136  137.3 1.0839613800938 C E O
G A   137 -173.1 -2.33906683094659 C E O
D A   138  -14.4 -0.588955435675618 C E O
F A   139  -52.4 -1.00801172439835 H B O
A A   140  -44.6 -0.921994907239471 H B O
A A   141  -41.4 -0.886705956610188 H B  O
A A   142  -44.9 -0.925303246360966 H B  O
Y A   143  -48.1 -0.960592196990249 H B  O
B A   144  -35.4 -0.820539174180284 H B  O
E A   145  -44.1 -0.916481008703646 H B O
A A   146  -42.7 -0.901042092803334 H B O
V A   147  -42.7 -0.901042092803334 H B O
S A   148  -42.4 -0.897733753681839 H E O
R A   149  -28.3 -0.742241814971564 H E O
N A   150  105.3 0.731071873800978 C B O
N A   151  -21.8 -0.670561134005834 C E O
Q A   152  -21.3 -0.665047235470008 H E O
V A   153  -44.5 -0.920892127532306 H B O
A A   154  -33.9 -0.803997478572808 H B O
V A   155  -49.7 -0.97823667230489 H B O
Q A   156  -42.4 -0.897733753681839 H B O
A A   157  145.4 1.17328653637417 C B O
V A   158  130.8 1.01228069912807 E B O
I A   159  134.6 1.05418632800034 E B O
W A   160  106.2 0.740996891165464 E B O
S A   161  134.9 1.05749466712184 E B O
A A   162   21.9 -0.188646401974696 C E O
A A   163  154.1 1.26922837089753 C E O
P A   164  175.1 1.5008121094022 C E O
R A   165   73.4 0.379285147215319 C E O
P A   166  -23.0 -0.683794490491815 C E O
G A   167  156.7 1.29790064328383 C E O
T A   168  149.3 1.21629494495361 C E O
T A   169  166.0 1.40045915605018 C E D
K A   170  154.1 1.26922837089753 C E D
E A   171  -44.6 -0.921994907239471 C E D
Q A   172  -12.0 -0.562488722703656 C E D
K A   173    5.6 -0.368399494242603 C E D
A A   174  149.4 1.21739772466078 C B D
P A   175  166.9 1.41038417341466 C E D
R A   176  142.4 1.14020314515922 C E D
Y A   177  116.6 0.855685980710631 C E D
Q A   178   54.7 0.173065341975449 C B D
P A   179  151.3 1.23835053909691 C E O
A A   180  146.5 1.18541711315299 C B O
A A   181  155.5 1.28466728679785 C B  O
P A   182  162.3 1.35965630688507 C B  O
P A   183   38.0 -0.0110988691211183 C B  O
B A   184  179.6 1.55043719622463 C B  O
S A   185  131.1 1.01558903824957 C B O
A A   186  158.5 1.3177506780128 C B O
N A   187   86.4 0.522646509146778 E B O
V A   188   89.0 0.55131878153307 E B O
W A   189   -3.9 -0.473163566423285 E B O
V A   190  147.5 1.19644491022464 E B O
W A   191  116.6 0.855685980710631 E B O
Q A   192  100.2 0.674830108735559 E B O
Y A   193   -9.6 -0.536022009731694 E B O
G A   194  149.4 1.21739772466078 E B O
R A   195  145.7 1.17659487549567 C E O
D A   196   72.5 0.369360129850833 C E O
A A   197  -15.1 -0.596674893625774 C B  O
E A   198  -38.0 -0.849211446566576 C B  O
V A   199  -20.7 -0.658430557227018 C B  O
A A   200  143.9 1.1567448407667 C B  O
P A   201   68.3 0.3230433821499 C E O
V A   202  161.0 1.34532017069192 C B O
D A   203  159.0 1.32326457654862 E E O
T A   204  139.5 1.10822253365143 E B O
N A   205  157.7 1.30892844035548 E E O
L A   206  154.1 1.26922837089753 E B O
A A   207  154.1 1.26922837089753 E B O
D A   208  138.4 1.09609195687262 C B O
R A   209  -36.9 -0.83708086978776 C E O
R A   210  -24.2 -0.697027846977795 C E O
L A   211  -39.2 -0.862444803052557 C B O
L A   212  -33.4 -0.798483580036982 C B O
D A   213  -29.7 -0.757680730871875 C E O
F A   214   11.1 -0.307746610348524 C E O
>1F5E	P
M P     1   23.9 -0.166590807831394 C E D
A P     2  -59.7 -1.0885146430214 C E D
D P     3   54.9 0.17527090138978 C E D
T P     4   15.1 -0.263635422061921 C E D
R P     5 -171.0 -2.31590845709613 C E D
R P     6  133.0 1.0365418526857 C E D
R P     7   66.9 0.307604466249589 C E D
Q P     8  -55.7 -1.04440345473479 C E D
N P     9    2.4 -0.403688444871885 C E D
H P    10  144.3 1.16115595959536 C E D
S P    11  156.8 1.29900342299099 C E D
C P    12  163.2 1.36958132424956 C B O
D P    13  -51.4 -0.996983927326696 H E O
P P    14  -26.3 -0.720186220828262 H E O
C P    15  -50.9 -0.991470028790871 H B O
R P    16  -32.4 -0.787455782965332 H E O
K P    17  -28.2 -0.741139035264399 H E O
G P    18    2.5 -0.40258566516472 H E O
K P    19   66.6 0.304296127128093 C E O
R P    20  138.4 1.09609195687262 C E O
R P    21  165.4 1.39384247780719 C E O
C P    22  177.3 1.52507326295983 C B O
D P    23  -53.4 -1.01903952147 C E O
A P    24  100.1 0.673727329028394 C E O
P P    25 -167.7 -2.27951672675968 C E O
E P    26   -3.4 -0.46764966788746 C E O
N P    27   20.7 -0.201879758460676 C E O
R P    28  -38.4 -0.853622565395236 H E O
N P    29  -54.1 -1.02675897942015 H E D
E P    30  -15.1 -0.596674893625774 H E D
A P    31  -49.9 -0.98044223171922 H E D
N P    32  -30.1 -0.762091849700535 H E D
E P    33  -39.4 -0.864650362466887 H E D
N P    34   20.1 -0.208496436703667 C E D
G P    35  101.2 0.68585790580721 C E O
W P    36 -124.1 -1.79870477443571 C E O
V P    37  -91.8 -1.44250692902139 C E O
S P    38  130.7 1.01117791942091 C B O
C P    39 -169.8 -2.30267510061015 C B O
S P    40  -32.4 -0.787455782965332 H E O
N P    41  -78.5 -1.29583722796843 H E O
C P    42  -28.0 -0.738933475850068 H B O
K P    43  -57.8 -1.06756182858526 H E O
R P    44  -33.3 -0.797380800329817 H E O
W P    45   23.5 -0.171001926660054 C E O
N P    46   44.4 0.0594790321374466 C E O
K P    47 -123.1 -1.78767697736406 C E O
D P    48   72.6 0.370462909557998 C E O
C P    49  101.6 0.69026902463587 C B O
T P    50  139.9 1.11263365248009 C B O
F P    51   23.2 -0.17431026578155 C B O
N P    52  -77.9 -1.28922054972544 H E O
W P    53  -27.0 -0.727905678778418 H B D
L P    54  -53.7 -1.02234786059149 H B D
S P    55  -22.1 -0.673869473127329 H E D
S P    56  -20.5 -0.656224997812688 H E D
Q P    57  -39.4 -0.864650362466887 H E D
R P    58  -70.1 -1.20320373256657 C E D
S P    59  -10.2 -0.542638687974685 C E D
K P    60 -158.6 -2.17916377340766 C E D
N P    61  143.7 1.15453928135237 C E D
>3VUB	_
F A     3   -0.8 -0.438977395501168 C B O
K A     4  147.5 1.19644491022464 E E O
V A     5  133.7 1.04426131063586 E B O
Y A     6  164.0 1.37840356190688 E B O
T A     7  161.1 1.34642295039909 E E O
Y A     8  138.1 1.09278361775112 E B O
K A     9  -22.6 -0.679383371663154 C E O
R A    10  147.5 1.19644491022464 C E O
E A    11  133.3 1.0398501918072 C E O
S A    12  173.5 1.48316763408756 C E O
R A    13  -37.7 -0.845903107445081 C E O
Y A    14  167.6 1.41810363136482 C B O
R A    15  -15.5 -0.601086012454434 C B O
L A    16  154.7 1.27584504914053 E B O
F A    17  149.8 1.22180884348944 E B O
V A    18  127.6 0.97699174849879 E B O
D A    19  124.1 0.938394458748012 E B O
V A    20    4.5 -0.380530071021419 C B O
Q A    21  144.5 1.16336151900969 C B O
S A    22  144.5 1.16336151900969 C B O
D A    23  -13.3 -0.576824858896802 C E O
I A    24   -4.0 -0.47426634613045 C B O
I A    25  113.5 0.821499809788514 C B O
D A    26  114.9 0.836938725688825 C E O
T A    27   84.3 0.499488135296312 C E O
P A    28  120.7 0.9008999487044 C B O
G A    29    6.7 -0.356268917463787 C E O
R A    30  160.3 1.33760071274177 E B O
R A    31  143.1 1.14792260310938 E B O
M A    32  128.9 0.991327884691936 E B O
V A    33  166.5 1.405973054586 E B O
I A    34  122.6 0.921852763140536 E B O
P A    35  155.2 1.28135894767635 E B O
L A    36  132.9 1.03543907297854 E B O
A A    37  146.4 1.18431433344582 E B O
S A    38  127.5 0.975888968791625 E E O
A A    39  -20.0 -0.650711099276862 C B O
R A    40  -64.8 -1.14475640808682 C E O
L A    41  -24.3 -0.698130626684961 C E O
L A    42  164.1 1.37950634161404 C B O
S A    43  147.7 1.19865046963897 C E O
D A    44  -12.3 -0.565797061825152 C E O
K A    45   -7.9 -0.517274754709888 C E O
V A    46  129.7 1.00015012234926 C B O
S A    47  123.4 0.930675000797856 C E O
R A    48  -18.3 -0.631963844255056 C E O
E A    49  -41.1 -0.883397617488693 C E O
L A    50  -29.5 -0.755475171457545 C B O
Y A    51   78.0 0.430013013744912 C B O
P A    52  148.4 1.20636992758913 C B O
V A    53  125.7 0.956038934062653 E B O
V A    54  162.3 1.35965630688507 E B O
H A    55  116.1 0.850172082174806 E E O
I A    56  139.2 1.10491419452994 E B O
G A    57   44.7 0.0627873712589418 C E O
D A    58   20.6 -0.202982538167841 C E O
E A    59  161.9 1.35524518805641 E E O
S A    60  140.4 1.11814755101592 E E O
W A    61  147.5 1.19644491022464 E B O
R A    62  130.6 1.01007513971374 E B O
M A    63  114.8 0.83583594598166 E B O
M A    64   68.4 0.324146161857065 C B O
T A    65  -43.5 -0.909864330460655 C B O
T A    66    5.7 -0.367296714535438 C E O
D A    67   13.1 -0.285691016205222 C E O
M A    68  140.5 1.11925033072308 C B O
A A    69  163.0 1.36737576483523 E B O
S A    70  145.9 1.17880043491 E B O
V A    71  141.4 1.12917534808757 E B O
P A    72  146.7 1.18762267256732 E E O
V A    73  -21.0 -0.661738896348513 C B O
S A    74  -18.0 -0.628655505133561 C E O
V A    75   -7.8 -0.516171975002723 C E O
I A    76  118.2 0.873330456025273 E B O
G A    77 -142.7 -2.00382179996841 E E O
E A    78  143.9 1.1567448407667 E E O
E A    79  125.7 0.956038934062653 E E O
V A    80  -15.2 -0.597777673332939 E B O
A A    81  174.1 1.48978431233055 E B O
D A    82  120.2 0.895386050168574 E E O
L A    83   21.6 -0.191954741096191 C B O
S A    84  -21.5 -0.667252794884338 C E O
H A    85  -10.2 -0.542638687974685 C E O
R A    86   19.3 -0.217318674360987 C E O
E A    87  -44.0 -0.915378228996481 H E O
N A    88  -49.2 -0.972722773769064 H E O
D A    89  -35.4 -0.820539174180284 H E O
I A    90  -45.3 -0.929714365189626 H B O
K A    91  -45.7 -0.934125484018287 H B O
N A    92  -41.0 -0.882294837781528 H E O
A A    93  -45.9 -0.936331043432617 H B O
I A    94  -48.5 -0.965003315818909 H B O
N A    95  -38.9 -0.859136463931062 H E O
L A    96  -42.3 -0.896630973974674 H B O
M A    97  -38.4 -0.853622565395236 H B O
F A    98  -47.7 -0.956181078161588 H B O
W A    99   -0.5 -0.435669056379673 H E O
>1Z4E	A
T A     6  131.2 1.01669181795673 E E O
I A     7  133.0 1.0365418526857 E B O
R A     8  171.0 1.45559814140843 E B O
E A     9  146.7 1.18762267256732 E E O
A A    10  158.4 1.31664789830563 C B O
T A    11  177.3 1.52507326295983 C E O
E A    12  -30.8 -0.769811307650691 C E O
G A    13  -16.8 -0.61542214864758 C E O
D A    14  -13.4 -0.577927638603967 C B O
L A    15  -45.8 -0.935228263725452 H B O
E A    16  -46.4 -0.941844941968442 H E O
Q A    17  -36.9 -0.83708086978776 H B O
M A    18  -45.8 -0.935228263725452 H B O
V A    19  -41.3 -0.885603176903023 H B O
H A    20  -43.2 -0.90655599133916 H E O
M A    21  -42.8 -0.902144872510499 H B O
L A    22  -45.9 -0.936331043432617 H B O
A A    23  -24.7 -0.702541745513621 H E O
D A    24  -13.7 -0.581235977725462 H E O
D A    25  141.8 1.13358646691623 C B O
V A    26  -35.8 -0.824950293008944 C B O
L A    27  -39.9 -0.870164261002712 C E O
G A    28  -25.9 -0.715775101999602 C E O
R A    29  -30.1 -0.762091849700535 C E O
K A    30  -14.5 -0.590058215382783 C E O
R A    31  -21.6 -0.668355574591504 C E O
E A    32  171.7 1.46331759935859 C E O
R A    33   92.1 0.585504952455188 C E O
Y A    34  128.8 0.990225104984771 C E O
E A    35  165.5 1.39494525751435 C E O
K A    36  122.0 0.915236084897545 C E O
P A    37  159.1 1.32436735625579 C E O
L A    38  142.9 1.14571704369505 C E O
P A    39  135.8 1.06741968448633 C E O
V A    40  -24.3 -0.698130626684961 H E O
S A    41  -37.2 -0.840389208909255 H E O
Y A    42  -36.1 -0.828258632130439 H B O
V A    43  -45.1 -0.927508805775296 H B O
R A    44  -39.5 -0.865753142174052 H E O
A A    45  -44.0 -0.915378228996481 H B O
F A    46  -44.9 -0.925303246360966 H B O
K A    47  -41.7 -0.890014295731684 H E O
E A    48  -42.7 -0.901042092803334 H E O
I A    49  -45.2 -0.928611585482461 H B O
K A    50  -43.8 -0.91317266958215 H E O
K A    51  -19.5 -0.645197200741037 H E O
D A    52  110.2 0.785108079452067 C E O
K A    53  -19.1 -0.640786081912377 C E O
N A    54   12.4 -0.293410474155378 C E O
N A    55  116.5 0.854583201003466 E B O
E A    56  149.5 1.21850050436794 E B O
L A    57  124.3 0.940600018162342 E B O
I A    58  135.5 1.06411134536483 E B O
V A    59  148.4 1.20636992758913 E B O
A A    60  129.8 1.00125290205642 E B O
C A    61  146.0 1.17990321461716 E B O
N A    62   76.9 0.417882436966096 E E O
G A    63 -131.1 -1.87589935393726 C E O
E A    64  -10.3 -0.54374146768185 C E O
E A    65  120.1 0.894283270461409 E E O
I A    66  122.9 0.925161102262031 E B O
V A    67    1.8 -0.410305123114876 E B O
G A    68  155.5 1.28466728679785 E B O
M A    69  161.8 1.35414240834925 E B O
L A    70  161.8 1.35414240834925 E B O
Q A    71  143.7 1.15453928135237 E B O
V A    72  135.8 1.06741968448633 E B O
T A    73  130.3 1.00676680059225 E B O
F A    74  120.9 0.90310550811873 E B O
T A    75  141.7 1.13248368720907 E B O
P A    76  146.4 1.18431433344582 E B O
Y A    77  162.5 1.3618618662994 C E O
L A    78  -26.5 -0.722391780242592 C B O
T A    79  159.5 1.32877847508445 H B O
Y A    80   45.0 0.066095710380437 H E O
Q A    81   55.5 0.18188757963277 H E O
G A    82   39.7 0.00764838590068804 H E O
S A    83  139.3 1.1060169742371 C E O
W A    84  147.0 1.19093101168881 E B O
R A    85  151.7 1.24276165792557 E B O
A A    86  127.1 0.971477849962964 E B O
T A    87  123.4 0.930675000797856 E B O
I A    88  137.8 1.08947527862963 E B O
E A    89  138.5 1.09719473657978 E B O
G A    90   59.7 0.228204327333703 E B O
V A    91  119.5 0.887666592218418 E B O
R A    92  142.7 1.14351148428072 E B O
T A    93  144.2 1.16005317988819 E B O
H A    94  134.0 1.04756964975735 C B O
S A    95  -19.2 -0.641888861619542 C E O
A A    96   12.0 -0.297821592984038 C E O
A A    97   28.9 -0.11145182247314 C B O
R A    98  146.9 1.18982823198165 C B O
G A    99   13.9 -0.276868778547902 C E O
Q A   100   16.1 -0.25260762499027 C E O
G A   101   17.2 -0.240477048211454 C B O
I A   102  -44.9 -0.925303246360966 H B O
G A   103  -46.4 -0.941844941968442 H B O
S A   104  -45.9 -0.936331043432617 H E O
Q A   105  -43.8 -0.91317266958215 H E O
L A   106  -45.9 -0.936331043432617 H B O
V A   107  -40.6 -0.877883718952868 H B O
C A   108  -38.2 -0.851417005980906 H E O
W A   109  -45.8 -0.935228263725452 H B O
A A   110  -38.7 -0.856930904516731 H B O
I A   111  -41.4 -0.886705956610188 H B O
E A   112  -35.5 -0.821641953887449 H E O
R A   113  -47.1 -0.949564399918598 H B O
A A   114  -45.0 -0.926406026068131 H B O
K A   115  -43.3 -0.907658771046325 H E O
E A   116  -39.2 -0.862444803052557 H E O
R A   117   -2.9 -0.462135769351634 C E O
G A   118   17.2 -0.240477048211454 C E O
C A   119  143.8 1.15564206105953 E B O
H A   120   -8.3 -0.521685873538548 E E O
L A   121  154.0 1.26812559119037 E B O
I A   122  143.5 1.15233372193804 E B O
Q A   123  163.9 1.37730078219971 E B O
L A   124  165.7 1.39715081692868 E B O
T A   125  135.7 1.06631690477916 E B O
T A   126  136.7 1.07734470185081 E B O
D A   127  129.5 0.997944562934926 E E O
K A   128  -11.7 -0.559180383582161 C E O
Q A   129   -7.7 -0.515069195295558 C E O
R A   130  100.1 0.673727329028394 C B O
P A   131  -43.9 -0.914275449289315 C E O
D A   132   -9.7 -0.537124789438859 C E O
A A   133  -49.5 -0.97603111289056 H B O
L A   134  -46.9 -0.947358840504268 H B O
R A   135  -43.8 -0.91317266958215 H E O
F A   136  -46.5 -0.942947721675607 H B O
Y A   137  -34.1 -0.806203037987138 H B O
E A   138  -34.9 -0.815025275644459 H E O
Q A   139  -28.2 -0.741139035264399 H E O
L A   140  -19.5 -0.645197200741037 H B O
G A   141    4.7 -0.378324511607089 C E O
F A   142  152.1 1.24717277675423 C B O
K A   143  132.7 1.03323351356421 E E O
A A   144   65.9 0.296576669177938 E E O
S A   145  -20.5 -0.656224997812688 E E O
H A   146  162.1 1.35745074747074 E E O
E A   147  134.6 1.05418632800034 E E O
G A   148  104.4 0.721146856436492 E E O
L A   149  134.1 1.04867242946452 E B O
K A   150  150.7 1.23173386085392 E E O
M A   151  114.4 0.831424827153 E E O
>2AIV	A
N A     3  129.2 0.994636223813431 C E D
E A     4  -39.4 -0.864650362466887 C E O
N A     5 -161.0 -2.20563048637962 C E O
Y A     6  147.3 1.19423935081031 C B O
Y A     7  158.3 1.31554511859847 C B O
I A     8  173.2 1.47985929496606 C B O
S A     9   68.5 0.32524894156423 C E O
P A    10   34.3 -0.0519017182862261 C B O
S A    11  161.0 1.34532017069192 C E O
L A    12  -47.9 -0.958386637575918 H B O
D A    13  -43.4 -0.90876155075349 H E O
T A    14  -38.5 -0.854725345102401 H E O
L A    15  -40.5 -0.876780939245703 H B O
S A    16  -37.7 -0.845903107445081 H E O
S A    17   -1.0 -0.441182954915498 C E O
Y A    18  153.9 1.2670228114832 C B O
S A    19  177.7 1.52948438178849 C E O
L A    20  -49.4 -0.974928333183395 H E O
L A    21  -39.6 -0.866855921881217 H E O
Q A    22  -40.5 -0.876780939245703 H E O
L A    23  -41.3 -0.885603176903023 H B O
R A    24   -9.5 -0.534919230024529 H E O
K A    25   71.4 0.357229553072017 C E O
V A    26   92.7 0.592121630698178 C B O
P A    27  -88.9 -1.4105263175136 C E O
H A    28  127.1 0.971477849962964 C E O
L A    29  119.9 0.892077711047079 E B O
V A    30  120.0 0.893180490754244 E B O
V A    31  121.6 0.910824966068885 E B O
G A    32  151.1 1.23614497968258 E B O
H A    33   21.5 -0.193057520803356 C B O
K A    34  -84.7 -1.36420956981267 C E O
S A    35  -40.2 -0.873472600124208 C E O
Y A    36  -36.0 -0.827155852423274 C B O
G A    37  150.1 1.22511718261093 C B O
K A    38  120.1 0.894283270461409 E E O
I A    39  130.0 1.00345846147075 E B O
E A    40  130.1 1.00456124117792 E E O
F A    41  132.4 1.02992517444271 E B O
L A    42    8.6 -0.335316103027651 C E O
E A    43  179.5 1.54933441651746 C E O
P A    44  178.7 1.54051217886014 C E O
V A    45   96.5 0.634027259570451 C B O
D A    46  101.3 0.686960685514375 C E O
L A    47  -20.9 -0.660636116641348 C B O
A A    48   40.3 0.0142650641436784 C E O
G A    49   -9.0 -0.529405331488704 C E O
I A    50   72.3 0.367154570436503 C B O
P A    51   32.0 -0.0772656515510228 C E O
L A    52  -39.6 -0.866855921881217 H B O
T A    53  -40.7 -0.878986498660033 H E O
S A    54  -41.3 -0.885603176903023 H E O
L A    55  -39.8 -0.869061481295547 H B O
G A    56 -104.5 -1.58255995183135 C B O
G A    57  -52.6 -1.01021728381268 C E O
V A    58  -21.3 -0.665047235470008 C E O
I A    59  -25.2 -0.708055644049446 C B O
I A    60  126.3 0.962655612305644 C B O
T A    61  140.4 1.11814755101592 E E O
F A    62  111.0 0.793930317109387 E B O
E A    63  139.2 1.10491419452994 C E O
P A    64   55.0 0.176373681096945 C E O
K A    65  -29.7 -0.757680730871875 C E O
T A    66  149.9 1.2229116231966 C E O
C A    67  139.4 1.10711975394427 E B O
I A    68  120.3 0.896488829875739 E B O
I A    69 -160.5 -2.20011658784379 C B O
Y A    70  -42.5 -0.898836533389004 C B O
A A    71   70.7 0.349510095121862 C E O
N A    72   30.5 -0.093807347158499 C E O
L A    73   92.7 0.592121630698178 C E O
P A    74   39.1 0.00103170765769757 C E O
N A    75   37.8 -0.0133044285354485 C E O
R A    76   94.2 0.608663326305654 C E O
P A    77   68.0 0.319735043028404 C B O
K A    78  -38.8 -0.858033684223896 C E O
R A    79  114.4 0.831424827153 C E O
G A    80 -161.2 -2.20783604579395 C B O
E A    81  146.1 1.18100599432433 C E O
G A    82  158.8 1.32105901713429 C E O
I A    83  134.5 1.05308354829318 C B O
N A    84  159.9 1.33318959391311 C E O
V A    85   32.7 -0.0695461936008673 C E O
R A    86   66.6 0.304296127128093 C E O
A A    87  170.6 1.45118702257977 E B O
R A    88  132.3 1.02882239473555 E E O
I A    89  129.6 0.999047342642091 E B O
T A    90  129.7 1.00015012234926 E B O
C A    91  140.0 1.11373643218726 E B O
F A    92  169.7 1.44126200521529 C B O
N A    93   46.6 0.0837401856950783 C E O
C A    94  -39.3 -0.863547582759722 C B O
Y A    95   92.9 0.594327190112508 C B O
P A    96   36.4 -0.0287433444357595 C B O
V A    97  168.2 1.42472030960781 C E O
D A    98  112.0 0.804958114181038 C E O
K A    99  -27.5 -0.733419577314243 C E O
S A   100  -41.3 -0.885603176903023 C E O
T A   101   -1.7 -0.448902412865653 C E D
R A   102   24.0 -0.165488028124229 C E D
K A   103   93.5 0.600943868355499 C E D
P A   104   92.8 0.593224410405343 C E D
I A   105  120.3 0.896488829875739 C B D
K A   106   44.0 0.0550679133087863 C E D
D A   107  161.1 1.34642295039909 C E D
P A   108   34.3 -0.0519017182862261 C E D
N A   109  -40.2 -0.873472600124208 C E D
H A   110   39.0 -7.10720494675203E-05 C E D
Q A   111  -40.8 -0.880089278367198 C E D
L A   112   14.8 -0.266943761183416 C E D
V A   113  -39.8 -0.869061481295547 H B D
K A   114  -38.1 -0.850314226273741 H E O
R A   115  -40.7 -0.878986498660033 H E O
H A   116  -40.8 -0.880089278367198 H B O
I A   117  -38.6 -0.855828124809566 H B O
E A   118  -39.3 -0.863547582759722 H E O
R A   119  -38.4 -0.853622565395236 H E O
L A   120  -40.1 -0.872369820417043 H B O
K A   121  -40.8 -0.880089278367198 H E O
K A   122  -40.3 -0.874575379831373 H E O
N A   123   99.4 0.666007871078238 C E O
P A   124   33.2 -0.0640322950650419 C E O
N A   125  -19.8 -0.648505539862532 C E O
S A   126  149.8 1.22180884348944 C B O
K A   127  121.0 0.904208287825895 E E O
F A   128  126.7 0.967066731134304 E B O
E A   129  -79.7 -1.30907058445441 E E O
S A   130  136.0 1.06962524390066 E E O
Y A   131  130.0 1.00345846147075 E B O
D A   132  118.1 0.872227676318107 C E O
A A   133  -39.7 -0.867958701588382 C E O
D A   134  -41.3 -0.885603176903023 C E O
S A   135  -11.1 -0.552563705339171 C E O
G A   136    9.8 -0.32208274654167 C B O
T A   137  139.4 1.10711975394427 C E O
Y A   138  120.4 0.897591609582904 E B O
V A   139  129.8 1.00125290205642 E B O
F A   140  160.1 1.33539515332744 E B O
I A   141  126.9 0.969272290548634 E E O
V A   142   81.1 0.464199184667029 C B O
N A   143  109.4 0.776285841794746 C E O
H A   144   18.0 -0.231654810554133 C B O
A A   145  -40.3 -0.874575379831373 C E O
A A   146  130.0 1.00345846147075 C E O
E A   147  139.9 1.11263365248009 C E O
>1QQI	A
V A     3  107.8 0.758641366480105 C E D
E A     4 -119.2 -1.74466856878462 C E D
E A     5   94.5 0.61197166542715 C E O
V A     6  110.0 0.782902520037736 C E O
I A     7  100.8 0.681446786978549 E B O
E A     8   99.8 0.670418989906899 E E O
M A     9  121.3 0.90751662694739 E B O
Q A    10   28.8 -0.112554602180305 C E O
G A    11  -12.9 -0.572413740068142 C E O
L A    12   96.1 0.629616140741791 E B O
S A    13  107.2 0.752024688237114 E E O
L A    14  134.9 1.05749466712184 E B O
D A    15  101.4 0.68806346522154 E E O
P A    16  -21.2 -0.663944455762843 C E O
T A    17  -57.2 -1.06094515034227 C E O
S A    18    5.2 -0.372810613071263 C E O
H A    19   53.5 0.159831985489468 C B O
R A    20  146.7 1.18762267256732 E E O
V A    21  134.4 1.05198076858601 E B O
M A    22  116.1 0.850172082174806 E E O
A A    23   78.3 0.433321352866407 E E O
G A    24  -51.9 -1.00249782586252 C E O
E A    25  -40.1 -0.872369820417043 C E O
E A    26  118.4 0.875536015439603 E E O
P A    27  137.6 1.0872697192153 E E O
L A    28  105.6 0.734380212922473 E B O
E A    29  149.4 1.21739772466078 C E O
M A    30  179.1 1.5449232976888 C B O
G A    31  162.4 1.36075908659224 C E O
P A    32  -40.5 -0.876780939245703 H E O
T A    33  -44.3 -0.918686568117976 H E O
E A    34  -41.7 -0.890014295731684 H B O
F A    35  -42.7 -0.901042092803334 H B O
K A    36  -50.4 -0.985956130255045 H E O
L A    37  -53.2 -1.01683396205567 H B O
L A    38  -48.0 -0.959489417283084 H B O
H A    39  -47.2 -0.950667179625763 H E O
F A    40  -41.9 -0.892219855146014 H B O
F A    41  -38.3 -0.852519785688071 H B O
M A    42  -42.7 -0.901042092803334 H B O
T A    43  -12.4 -0.566899841532317 H E O
H A    44   71.0 0.352818434243357 C B O
P A    45  155.7 1.28687284621218 C E O
E A    46   65.5 0.292165550349278 C E O
R A    47  123.0 0.926263881969196 C E O
V A    48  126.3 0.962655612305644 C B O
Y A    49  128.5 0.986916765863275 E B O
S A    50  167.7 1.41920641107198 E B O
R A    51  -46.7 -0.945153281089937 H B O
E A    52  -43.4 -0.90876155075349 H E O
Q A    53  -52.0 -1.00360060556969 H E O
L A    54  -45.9 -0.936331043432617 H B O
L A    55  -41.2 -0.884500397195858 H B O
N A    56   -4.6 -0.480883024373441 H E O
H A    57  -70.2 -1.20430651227373 H E O
V A    58  -53.7 -1.02234786059149 C B O
W A    59  -25.2 -0.708055644049446 C B O
G A    60   32.8 -0.0684434138937023 C E O
T A    61   38.0 -0.0110988691211183 C E O
N A    62  -36.9 -0.83708086978776 C E O
V A    63  144.8 1.16666985813118 C B O
Y A    64   72.5 0.369360129850833 C E O
V A    65  159.9 1.33318959391311 C E O
E A    66  157.4 1.30562010123398 C E O
D A    67  -35.7 -0.823847513301779 H E O
R A    68  -36.4 -0.831566971251935 H E O
T A    69  -33.7 -0.801791919158478 H B O
V A    70  -47.6 -0.955078298454423 H B O
D A    71  -37.6 -0.844800327737916 H B O
V A    72  -54.7 -1.03337565766314 H B O
H A    73  -35.0 -0.816128055351624 H B O
I A    74  -41.9 -0.892219855146014 H B O
R A    75  -41.2 -0.884500397195858 H E O
R A    76  -48.5 -0.965003315818909 H B O
L A    77  -51.1 -0.993675588205201 H B O
R A    78  -45.6 -0.933022704311122 H B O
K A    79  -36.2 -0.829361411837605 H E O
A A    80  -24.7 -0.702541745513621 H E O
L A    81   -2.5 -0.457724650522974 H B O
E A    82  -44.2 -0.917583788410811 C E O
P A    83  -47.3 -0.951769959332928 C E O
G A    84  -10.4 -0.544844247389015 C E O
G A    85   18.3 -0.228346471432638 C E O
H A    86   -8.2 -0.520583093831383 C E O
D A    87  -30.1 -0.762091849700535 C E O
R A    88  -31.5 -0.777530765600846 C E O
M A    89  -43.0 -0.90435043192483 C B O
V A    90   90.3 0.565654917726216 E B O
Q A    91  131.2 1.01669181795673 E E O
T A    92   98.5 0.656082853713753 E B O
V A    93   75.4 0.40134074135862 E B O
R A    94 -137.4 -1.94537447548866 C B O
G A    95   21.0 -0.198571419339181 C B O
T A    96  -52.4 -1.00801172439835 C B O
G A    97 -156.7 -2.15821095897152 E B O
Y A    98  178.5 1.53830661944581 E B O
R A    99  146.8 1.18872545227448 E E O
F A   100   91.0 0.573374375676372 E B O
S A   101   93.4 0.599841088648334 C E O
T A   102  -63.2 -1.12711193277218 C E O
>1V30	A
R A     9  126.6 0.965963951427139 E B D
I A    10  153.4 1.26150891294738 E B D
A A    11  113.4 0.820397030081349 E B O
V A    12  135.3 1.0619057859505 E B O
Y A    13  -11.2 -0.553666485046336 C B O
G A    14 -107.6 -1.61674612275347 C B O
T A    15  -30.7 -0.768708527943525 C B O
L A    16   -8.2 -0.520583093831383 C B O
R A    17  156.1 1.29128396504084 C E O
K A    18  130.4 1.00786958029941 C E O
G A    19  -10.2 -0.542638687974685 C E O
K A    20  164.7 1.38612301985703 C E O
P A    21  -36.4 -0.831566971251935 C E O
L A    22   17.3 -0.239374268504289 C B O
H A    23  -25.0 -0.705850084635116 C B O
W A    24  -21.5 -0.667252794884338 C E O
Y A    25  -20.6 -0.657327777519853 C B O
L A    26   12.5 -0.292307694448213 C B O
K A    27  -24.7 -0.702541745513621 C E O
G A    28   -8.1 -0.519480314124218 C E O
A A    29  161.7 1.35303962864208 C B O
K A    30  120.3 0.896488829875739 E E O
F A    31  121.8 0.913030525483215 E B O
L A    32  -32.3 -0.786353003258166 E B O
G A    33  174.7 1.49640099057354 E B O
E A    34  161.3 1.34862850981342 E E O
D A    35  176.3 1.51404546588818 E B O
W A    36  131.1 1.01558903824957 E E O
I A    37  121.6 0.910824966068885 E B O
E A    38  148.4 1.20636992758913 E E O
G A    39   19.1 -0.219524233775318 E E O
Y A    40  147.2 1.19313657110314 E B O
Q A    41  152.8 1.25489223470439 E E O
L A    42  128.8 0.990225104984771 E B O
Y A    43  157.4 1.30562010123398 E B O
F A    44  124.2 0.939497238455177 E B O
E A    45  -90.5 -1.42817079282824 C B O
Y A    46  -16.6 -0.61321658923325 C B O
L A    47  154.7 1.27584504914053 C B O
P A    48  141.8 1.13358646691623 E B O
Y A    49  124.0 0.937291679040847 E B O
A A    50  124.2 0.939497238455177 E B O
V A    51  153.6 1.26371447236171 E B O
K A    52  140.1 1.11483921189442 E E O
G A    53  172.1 1.46772871818725 E E O
K A    54  122.6 0.921852763140536 E E O
G A    55  178.2 1.53499828032432 E E O
K A    56  145.8 1.17769765520283 E E O
L A    57  129.2 0.994636223813431 E B O
K A    58  130.6 1.01007513971374 E B O
V A    59  160.7 1.34201183157043 E B O
E A    60  129.0 0.992430664399101 E B O
V A    61  130.2 1.00566402088508 E B O
Y A    62  158.2 1.3144423388913 E B O
E A    63  123.0 0.926263881969196 E B O
V A    64  152.3 1.24937833616856 E B O
D A    65  168.5 1.42802864872931 C B O
K A    66  -47.5 -0.953975518747258 H E O
E A    67  -44.2 -0.917583788410811 H E O
T A    68  -46.1 -0.938536602846947 H B O
F A    69  -45.6 -0.933022704311122 H B O
E A    70  -38.0 -0.849211446566576 H E O
R A    71  -44.6 -0.921994907239471 H E O
I A    72  -44.2 -0.917583788410811 H B O
N A    73    3.2 -0.394866207214565 C B O
E A    74  -18.5 -0.634169403669386 C E O
I A    75  131.4 1.01889737737106 C B O
E A    76  -42.1 -0.894425414560344 C B O
I A    77  -15.1 -0.596674893625774 C E O
G A    78   -3.1 -0.464341328765965 C E O
T A    79  -47.0 -0.948461620211433 C E O
G A    80   -2.4 -0.456621870815809 C E O
Y A    81  148.3 1.20526714788196 E B O
R A    82  146.1 1.18100599432433 E E O
L A    83  125.9 0.958244493476983 E B O
V A    84  166.4 1.40487027487884 E E O
E A    85  138.9 1.10160585540844 E E O
V A    86  155.3 1.28246172738352 E B O
S A    87  140.3 1.11704477130875 C E O
T A    88  164.8 1.3872257995642 C B O
K A    89   -4.9 -0.484191363494936 C E O
F A    90    1.4 -0.414716241943536 C B O
G A    91  175.6 1.50632600793803 C E O
K A    92  143.1 1.14792260310938 C E O
A A    93  159.4 1.32767569537728 E B O
F A    94  146.7 1.18762267256732 E B O
L A    95  144.6 1.16446429871685 E B O
W A    96  102.9 0.704605160829016 E B O
E A    97  132.8 1.03433629327137 E B O
W A    98  129.9 1.00235568176359 E B O
G A    99   12.1 -0.296718813276873 C B O
S A   100 -171.5 -2.32142235563195 C B O
K A   101  139.1 1.10381141482277 C E O
P A   102  158.0 1.31223677947697 C E O
R A   103  152.9 1.25599501441155 C E O
G A   104  177.9 1.53168994120282 C E O
K A   105  149.0 1.21298660583212 E E O
R A   106  137.8 1.08947527862963 E E O
I A   107   96.2 0.630718920448956 C B O
K A   108  -38.6 -0.855828124809566 C E O
S A   109  -17.0 -0.61762770806191 C E O
G A   110   10.6 -0.313260508884349 C B O
D A   111  117.9 0.870022116903777 C E O
F A   112  -22.2 -0.674972252834494 C B O
D A   113  -10.9 -0.55035814592484 C E O
E A   114  -30.9 -0.770914087357856 H E O
I A   115  -33.7 -0.801791919158478 H B D
R A   116  -28.9 -0.748858493214554 H E D
L A   117  -33.0 -0.794072461208322 H E D
E A   118  -39.7 -0.867958701588382 H E D
H A   119  -43.9 -0.914275449289315 H E D
H A   120  -44.9 -0.925303246360966 H E D
H A   121  -32.6 -0.789661342379662 H E D
H A   122  -28.2 -0.741139035264399 H E D
>1TFO	B
A B     5  -39.0 -0.860239243638227 H E O
M B     6  -42.5 -0.898836533389004 H B O
I B     7  -39.7 -0.867958701588382 H B O
D B     8  -45.2 -0.928611585482461 H E O
L B     9  -44.5 -0.920892127532306 H B O
A B    10  -43.9 -0.914275449289315 H B O
K B    11  -36.4 -0.831566971251935 H E O
L B    12  -42.8 -0.902144872510499 H E O
F B    13  -46.3 -0.940742162261277 H B O
L B    14  -27.1 -0.729008458485583 H B O
A B    15   -3.0 -0.463238549058799 C E O
S B    16   21.5 -0.193057520803356 C B O
K B    17  -24.6 -0.701438965806456 C E O
I B    18  155.0 1.27915338826202 C B O
T B    19  168.0 1.42251475019348 C E O
A B    20  -41.2 -0.884500397195858 H B O
I B    21  -45.8 -0.935228263725452 H B O
E B    22  -47.8 -0.957283857868753 H E O
F B    23  -43.0 -0.90435043192483 H B O
S B    24  -29.9 -0.759886290286205 H B O
E B    25  -51.9 -1.00249782586252 H E O
R B    26  -29.3 -0.753269612043214 H E O
I B    27  -29.0 -0.749961272921719 H B O
C B    28  -37.7 -0.845903107445081 H B O
V B    29  -44.9 -0.925303246360966 H B O
E B    30  -36.2 -0.829361411837605 H B O
R B    31  -43.2 -0.90655599133916 H B O
R B    32  -48.1 -0.960592196990249 H E O
R B    33  -58.1 -1.07087016770676 H E O
L B    34   -1.9 -0.451107972279984 H B O
Y B    35  124.3 0.940600018162342 C B O
G B    36  -27.4 -0.732316797607078 C E O
V B    37  133.5 1.04205575122153 C B D
K B    38 -173.5 -2.34347794977525 C E D
D B    39   23.9 -0.166590807831394 C E D
L B    40  147.5 1.19644491022464 C E D
S B    41  126.1 0.960450052891313 C E D
P B    42  -51.1 -0.993675588205201 H E D
N B    43  -49.2 -0.972722773769064 H E D
I B    44  -39.3 -0.863547582759722 H B D
L B    45  -50.5 -0.987058909962211 H B O
N B    46  -34.7 -0.812819716230128 H E O
C B    47  -48.8 -0.968311654940404 H B O
G B    48  -36.4 -0.831566971251935 H B O
E B    49  -42.2 -0.895528194267509 H E O
E B    50  -32.3 -0.786353003258166 H B O
L B    51  -37.1 -0.83928642920209 H B O
F B    52  -42.7 -0.901042092803334 H B O
M B    53  -30.0 -0.76098906999337 H B O
A B    54  -43.3 -0.907658771046325 H B O
A B    55  -31.8 -0.780839104722341 H B O
E B    56  -25.5 -0.711363983170942 H E O
R B    57  -12.7 -0.570208180653812 C E O
F B    58  129.2 0.994636223813431 C B O
E B    59  114.5 0.832527606860165 C E O
P B    60  -27.6 -0.734522357021408 C E O
D B    61  134.0 1.04756964975735 C E O
A B    62  -28.3 -0.742241814971564 C E O
D B    63   21.3 -0.195263080217686 C E O
R B    64  159.1 1.32436735625579 C E D
A B    65  167.1 1.41258973282899 C E D
N B    66  -28.8 -0.747755713507389 C E D
Y B    67  -11.2 -0.553666485046336 C B D
E B    68  160.5 1.3398062721561 C E D
I B    69  161.2 1.34752573010626 C B O
D B    70 -172.9 -2.33686127153226 C E O
D B    71  -64.3 -1.13924250955099 H E O
N B    72  152.6 1.25268667529006 H E O
G B    73  -58.2 -1.07197294741392 H E O
L B    74  -41.0 -0.882294837781528 H B O
K B    75  -47.8 -0.957283857868753 H E O
V B    76  -47.5 -0.953975518747258 H E O
E B    77  -48.4 -0.963900536111744 H E O
V B    78  -46.6 -0.944050501382772 H B O
R B    79  -43.6 -0.91096711016782 H E O
S B    80  -42.3 -0.896630973974674 H E O
I B    81  -44.3 -0.918686568117976 H B O
L B    82  -41.7 -0.890014295731684 H B O
E B    83  -50.6 -0.988161689669376 H E O
K B    84  -42.0 -0.893322634853179 H E O
F B    85    9.2 -0.32869942478466 C B O
K B    86   59.7 0.228204327333703 C E O
>1MHZ	B
G B    13  -24.1 -0.69592506727063 C B D
L B    14  -42.1 -0.894425414560344 C B D
T B    15    6.2 -0.361782815999612 C E D
D B    16  118.3 0.874433235732438 C B D
P B    17  -59.1 -1.08189796477841 H E D
E B    18  -34.2 -0.807305817694303 H E D
R B    19  -43.8 -0.91317266958215 H B D
A B    20  -39.9 -0.870164261002712 H E D
A B    21  -49.1 -0.971619994061899 H E D
I B    22  -43.5 -0.909864330460655 H E D
I B    23  -36.4 -0.831566971251935 H B D
A B    24  -43.6 -0.91096711016782 H E D
A B    25  -37.8 -0.847005887152246 H E D
A B    26  -31.7 -0.779736325015176 H E D
V B    27  137.4 1.08506415980097 C B D
P B    28  152.3 1.24937833616856 C B D
D B    29  -19.9 -0.649608319569697 C E D
H B    30  164.2 1.38060912132121 C E D
A B    31  149.2 1.21519216524645 C E D
L B    32   12.9 -0.287896575619552 C B D
D B    33  148.8 1.21078104641779 C B O
T B    34   -6.2 -0.498527499688082 C E O
Q B    35  110.7 0.790621977987892 C E O
R B    36    1.7 -0.411407902822041 C E O
K B    37  122.3 0.918544424019041 C E O
Y B    38  116.4 0.853480421296301 C B O
H B    39   47.2 0.0903568639380687 C B O
Y B    40  -24.6 -0.701438965806456 C E O
F B    41    0.7 -0.422435699893692 C B O
I B    42  135.4 1.06300856565767 C B O
Q B    43  111.5 0.799444215645212 C E O
P B    44  145.4 1.17328653637417 C E O
R B    45  -48.5 -0.965003315818909 C B O
W B    46 -154.6 -2.13505258512105 C E O
K B    47  -47.7 -0.956181078161588 C E O
P B    48  161.4 1.34973128952059 C E O
L B    49  132.7 1.03323351356421 C B O
S B    50  166.7 1.40817861400033 C B O
E B    51  -35.8 -0.824950293008944 H E O
Y B    52  -40.1 -0.872369820417043 H B O
E B    53  -55.5 -1.04219789532046 H B O
Q B    54  -34.5 -0.810614156815798 H B O
L B    55   -6.7 -0.504041398223907 C B O
S B    56  -49.5 -0.97603111289056 C B O
C B    57  121.8 0.913030525483215 C B O
Y B    58   10.7 -0.312157729177184 C B O
A B    59  -34.5 -0.810614156815798 C B O
Q B    60  122.2 0.917441644311876 C B O
P B    61   40.0 0.0109567250221832 C B O
N B    62  144.6 1.16446429871685 C B O
P B    63  166.8 1.4092813937075 C B O
D B    64  -22.2 -0.674972252834494 C B O
W B    65   -1.4 -0.445594073744158 C B O
I B    66  108.4 0.765258044723095 C B O
A B    67  111.4 0.798341435938047 C B O
G B    68  -37.1 -0.83928642920209 C B O
G B    69  150.7 1.23173386085392 C B O
L B    70    1.9 -0.409202343407711 C E O
D B    71 -175.1 -2.3611224250899 C B O
W B    72  158.1 1.31333955918414 C B O
G B    73  176.5 1.51625102530251 C B O
D B    74  172.0 1.46662593848008 C B O
W B    75  179.6 1.55043719622463 C B O
T B    76   -6.6 -0.502938618516742 C B O
Q B    77  118.7 0.878844354561098 C B O
K B    78 -174.1 -2.35009462801824 C B O
F B    79  170.5 1.45008424287261 C B O
H B    80  129.9 1.00235568176359 C B O
G B    81  -16.2 -0.608805470404589 C B O
G B    82    9.1 -0.329802204491825 C B O
R B    83  125.4 0.952730594941158 C B O
P B    84  152.8 1.25489223470439 C B O
S B    85  -45.0 -0.926406026068131 C B O
W B    86  139.6 1.1093253133586 C B O
G B    87  171.4 1.46000926023709 C B O
N B    88    1.9 -0.409202343407711 C B O
E B    89   -8.5 -0.523891432952879 C B O
S B    90  -20.2 -0.652916658691192 C B O
T B    91  163.9 1.37730078219971 C B O
E B    92  -16.2 -0.608805470404589 C B O
L B    93  135.1 1.05970022653617 C B O
R B    94  160.5 1.3398062721561 C B O
T B    95  162.5 1.3618618662994 C B O
T B    96  -34.3 -0.808408597401468 C E O
D B    97  122.8 0.924058322554866 C B O
W B    98  -19.5 -0.645197200741037 C B O
Y B    99  -20.3 -0.654019438398358 C B O
R B   100  -33.5 -0.799586359744148 C B O
H B   101  136.0 1.06962524390066 C B O
R B   102  126.4 0.963758392012809 C B O
D B   103  128.4 0.98581398615611 C B O
P B   104  -23.7 -0.69151394844197 C E O
A B   105   -5.3 -0.488602482323596 C E O
R B   106   33.1 -0.065135074772207 C E O
R B   107  120.7 0.9008999487044 C B O
W B   108 -175.6 -2.36663632362572 C B O
H B   109  -44.4 -0.919789347825141 H B O
H B   110  -61.1 -1.10395355892171 H B O
P B   111  -42.6 -0.899939313096169 H B O
Y B   112  -46.3 -0.940742162261277 H B O
V B   113  -31.9 -0.781941884429506 H B O
K B   114  -53.2 -1.01683396205567 H E O
D B   115  -46.9 -0.947358840504268 H E O
K B   116  -37.4 -0.842594768323585 H B O
S B   117  -39.4 -0.864650362466887 H B O
E B   118  -50.6 -0.988161689669376 H E O
E B   119  -38.6 -0.855828124809566 H B O
A B   120  -56.4 -1.05212291268495 H B O
R B   121  -45.6 -0.933022704311122 H E O
Y B   122  -42.8 -0.902144872510499 H E O
T B   123  -37.5 -0.843697548030751 H B O
Q B   124  -29.9 -0.759886290286205 H E O
R B   125  -55.1 -1.0377867764918 H E O
F B   126  -46.8 -0.946256060797103 H B O
L B   127  -45.0 -0.926406026068131 H B O
A B   128  -32.4 -0.787455782965332 H E O
A B   129  -46.9 -0.947358840504268 H E O
Y B   130  -44.1 -0.916481008703646 H B O
S B   131  -41.3 -0.885603176903023 H B O
S B   132  -23.5 -0.68930838902764 H E O
E B   133  -17.8 -0.626449945719231 H E O
G B   134   15.4 -0.260327082940425 C B O
S B   135  -15.3 -0.598880453040104 C E O
I B   136  -34.7 -0.812819716230128 C B O
R B   137  -35.2 -0.818333614765954 C E O
T B   138   16.0 -0.253710404697435 C E O
I B   139  153.2 1.25930335353305 C B O
D B   140  125.0 0.948319476112498 C E O
P B   141  -35.2 -0.818333614765954 H E O
Y B   142  -48.0 -0.959489417283084 H E O
W B   143  -49.7 -0.97823667230489 H B O
R B   144  -61.8 -1.11167301687186 H B O
D B   145  -48.9 -0.969414434647569 H E O
E B   146  -49.9 -0.98044223171922 C E O
I B   147  -66.6 -1.16460644281579 C B O
L B   148  -61.8 -1.11167301687186 H B O
N B   149  -36.1 -0.828258632130439 H B O
K B   150  -64.8 -1.14475640808682 H E O
Y B   151  -29.7 -0.757680730871875 H B O
F B   152  -39.5 -0.865753142174052 H B O
G B   153  -50.4 -0.985956130255045 H B O
A B   154  -49.9 -0.98044223171922 H B O
L B   155  -25.6 -0.712466762878107 H B O
L B   156  -32.2 -0.785250223551001 H B O
Y B   157  -26.1 -0.717980661413932 H B O
S B   158  -46.3 -0.940742162261277 H B O
E B   159  -47.7 -0.956181078161588 H B O
Y B   160  -37.2 -0.840389208909255 H B O
G B   161  -49.5 -0.97603111289056 H B O
L B   162  -38.8 -0.858033684223896 H B O
F B   163  -47.7 -0.956181078161588 H B O
N B   164  -34.5 -0.810614156815798 H B O
A B   165   -0.1 -0.431257937551012 C B O
H B   166  -10.6 -0.547049806803345 C B O
S B   167  -53.2 -1.01683396205567 H B O
S B   168  -36.1 -0.828258632130439 H B O
V B   169  -51.3 -0.995881147619531 H B O
G B   170  -35.9 -0.826053072716109 H B O
R B   171  -33.0 -0.794072461208322 H B O
D B   172  -11.8 -0.560283163289326 H B O
C B   173  150.2 1.2262199623181 C B O
L B   174   13.5 -0.281279897376562 C B O
S B   175  153.6 1.26371447236171 C B O
D B   176  -50.6 -0.988161689669376 H B O
T B   177  -47.9 -0.958386637575918 H B O
I B   178  -38.2 -0.851417005980906 H B O
R B   179  -50.6 -0.988161689669376 H B O
Q B   180  -39.2 -0.862444803052557 H B O
T B   181  -37.1 -0.83928642920209 H B O
A B   182  -44.3 -0.918686568117976 H B O
V B   183  -41.6 -0.888911516024519 H B O
F B   184  -27.3 -0.731214017899913 H B O
A B   185  -47.9 -0.958386637575918 H B O
A B   186  -48.9 -0.969414434647569 H B O
L B   187  -34.2 -0.807305817694303 H B O
D B   188  -32.7 -0.790764122086827 H B O
K B   189  -39.7 -0.867958701588382 H B O
V B   190  -23.6 -0.690411168734805 H B O
D B   191  -46.3 -0.940742162261277 H B O
N B   192  -50.9 -0.991470028790871 H B O
A B   193  -52.0 -1.00360060556969 H B O
Q B   194  -39.1 -0.861342023345392 H B O
M B   195  -36.9 -0.83708086978776 H B O
I B   196  -39.0 -0.860239243638227 H B O
Q B   197  -39.7 -0.867958701588382 H B O
M B   198  -41.3 -0.885603176903023 H B O
E B   199  -40.9 -0.881192058074363 H B O
R B   200  -42.0 -0.893322634853179 H B O
L B   201  -37.4 -0.842594768323585 H B O
F B   202  -42.6 -0.899939313096169 H B O
I B   203  -48.0 -0.959489417283084 H B O
A B   204  -49.8 -0.979339452012055 H E O
K B   205  -20.8 -0.659533336934183 H E O
L B   206  -40.8 -0.880089278367198 H B O
V B   207  100.2 0.674830108735559 C B O
P B   208  128.0 0.98140286732745 C E O
G B   209  -11.1 -0.552563705339171 C E O
F B   210  115.9 0.847966522760476 C B O
D B   211  102.2 0.69688570287886 C E O
A B   212   -0.4 -0.434566276672507 C B O
S B   213  166.2 1.40266471546451 C B O
T B   214   -7.0 -0.507349737345402 C B O
D B   215  -54.3 -1.02896453883448 H E O
V B   216  -51.0 -0.992572808498036 H E O
P B   217  -32.4 -0.787455782965332 H B O
K B   218  -51.1 -0.993675588205201 H E O
K B   219  -47.0 -0.948461620211433 H E O
I B   220  -51.0 -0.992572808498036 H B O
W B   221  -58.9 -1.07969240536408 H B O
T B   222  -21.5 -0.667252794884338 H E O
T B   223  -16.0 -0.606599910990259 H E O
D B   224  118.7 0.878844354561098 C B O
P B   225  -19.4 -0.644094421033872 C E O
I B   226  -36.4 -0.831566971251935 C B O
Y B   227   16.0 -0.253710404697435 C B O
S B   228  -56.1 -1.04881457356345 H E O
G B   229  -38.1 -0.850314226273741 H B O
A B   230  -52.5 -1.00911450410551 H B O
R B   231  -34.9 -0.815025275644459 H B O
A B   232  -58.5 -1.07528128653542 H E O
T B   233  -52.4 -1.00801172439835 H B O
V B   234  -48.7 -0.967208875233239 H B O
Q B   235  -33.2 -0.796278020622652 H B O
E B   236  -37.8 -0.847005887152246 H E O
I B   237  -47.1 -0.949564399918598 H B O
W B   238  -66.4 -1.16240088340146 H B O
Q B   239  -22.5 -0.678280591955989 C B O
G B   240  -42.3 -0.896630973974674 C E O
V B   241  175.4 1.5041204485237 C B O
Q B   242   -6.2 -0.498527499688082 C B O
D B   243  106.3 0.742099670872629 C B O
W B   244  -29.4 -0.754372391750379 H B O
N B   245  -34.0 -0.805100258279973 H B O
E B   246  -38.8 -0.858033684223896 H B O
I B   247  -52.0 -1.00360060556969 H B O
L B   248  -50.8 -0.990367249083706 H B O
W B   249  -61.3 -1.10615911833604 H B O
A B   250  -43.2 -0.90655599133916 H B O
G B   251  -49.9 -0.98044223171922 H B O
H B   252  -58.2 -1.07197294741392 H B O
A B   253  -25.7 -0.713569542585272 C B O
V B   254  -72.1 -1.22525932670987 C B O
Y B   255  -50.0 -0.981545011426385 H B O
D B   256  -43.0 -0.90435043192483 H B O
A B   257  -30.8 -0.769811307650691 H B O
T B   258  -82.9 -1.3443595350837 H B O
F B   259  -51.3 -0.995881147619531 H B O
G B   260  -51.7 -1.00029226644819 H B O
Q B   261  -38.8 -0.858033684223896 H B O
F B   262  -47.1 -0.949564399918598 H B O
A B   263  -41.8 -0.891117075438849 H B O
R B   264  -62.8 -1.12270081394351 H B O
R B   265  -59.4 -1.0852063038999 C B O
E B   266  -29.3 -0.753269612043214 C B O
F B   267  -85.5 -1.37303180746999 C B O
F B   268  -49.1 -0.971619994061899 H B O
Q B   269  -48.5 -0.965003315818909 H E O
R B   270  -55.4 -1.0410951156133 H E O
L B   271  -12.9 -0.572413740068142 H B O
A B   272  -33.8 -0.802894698865643 H B O
T B   273   23.8 -0.167693587538559 C E O
V B   274  -27.8 -0.736727916435738 C E O
Y B   275   22.8 -0.17872138461021 C B O
G B   276   41.3 0.0252928612153292 C E O
D B   277  103.2 0.707913499950511 C B O
T B   278    5.3 -0.371707833364098 C E O
L B   279  -49.2 -0.972722773769064 C B O
T B   280  -44.3 -0.918686568117976 H B O
P B   281  -23.9 -0.6937195078563 H B O
F B   282  -46.1 -0.938536602846947 H B O
F B   283  -46.9 -0.947358840504268 H B O
T B   284  -23.6 -0.690411168734805 H B O
A B   285  -39.0 -0.860239243638227 H E O
Q B   286  -48.7 -0.967208875233239 H B O
S B   287  -42.2 -0.895528194267509 H B O
Q B   288  -36.2 -0.829361411837605 H B O
T B   289  -50.1 -0.98264779113355 H E O
Y B   290  -41.1 -0.883397617488693 H B O
F B   291  -56.8 -1.05653403151361 H B O
Q B   292  -29.9 -0.759886290286205 H E O
T B   293  -44.4 -0.919789347825141 H E O
T B   294  -32.6 -0.789661342379662 H B O
R B   295  -46.3 -0.940742162261277 H B O
G B   296  -37.1 -0.83928642920209 H E O
A B   297  -52.7 -1.01132006351984 H B O
I B   298  -43.2 -0.90655599133916 H B O
D B   299  -43.5 -0.909864330460655 H B O
D B   300  -49.0 -0.970517214354734 H B O
L B   301  -53.2 -1.01683396205567 H B O
F B   302  -42.0 -0.893322634853179 H B O
V B   303  -51.7 -1.00029226644819 C B O
Y B   304  -59.5 -1.08630908360707 C E O
C B   305  -54.2 -1.02786175912732 C B O
L B   306  -66.6 -1.16460644281579 C B O
A B   307  -18.7 -0.636374963083716 C B O
N B   308   25.4 -0.150049112223918 C E O
D B   309  124.9 0.947216696405333 C B O
S B   310  -40.3 -0.874575379831373 C E O
E B   311  -33.6 -0.800689139451313 C E O
F B   312   20.0 -0.209599216410832 C B O
G B   313  -59.6 -1.08741186331423 H B O
A B   314  -33.5 -0.799586359744148 H E O
H B   315  -51.5 -0.998086707033861 H B O
N B   316  -33.2 -0.796278020622652 H B O
R B   317  -27.5 -0.733419577314243 H E O
T B   318  -49.3 -0.973825553476229 H E O
F B   319  -35.0 -0.816128055351624 H B O
L B   320  -46.0 -0.937433823139782 H B O
N B   321  -28.6 -0.745550154093059 H E O
A B   322  -58.3 -1.07307572712109 H B O
W B   323  -42.6 -0.899939313096169 H B O
T B   324  -48.3 -0.962797756404579 H B O
E B   325  -42.2 -0.895528194267509 H E O
H B   326  -60.6 -1.09843966038588 H E O
Y B   327  -26.0 -0.716877881706767 H B O
L B   328  -43.7 -0.912069889874985 H B O
A B   329  -46.2 -0.939639382554112 H E O
S B   330  -47.3 -0.951769959332928 H B O
S B   331  -28.8 -0.747755713507389 H B O
V B   332  -43.8 -0.91317266958215 H B O
A B   333  -45.6 -0.933022704311122 H E O
A B   334  -50.4 -0.985956130255045 H B O
L B   335  -46.8 -0.946256060797103 H B O
K B   336  -35.8 -0.824950293008944 H E O
D B   337  -44.0 -0.915378228996481 H E O
F B   338  -40.6 -0.877883718952868 H B O
V B   339    4.8 -0.377221731899924 C B O
G B   340  -19.7 -0.647402760155367 C E O
L B   341  -34.2 -0.807305817694303 C B O
Y B   342  -34.4 -0.809511377108633 C B O
A B   343  -24.8 -0.703644525220786 C E O
K B   344    4.5 -0.380530071021419 C E O
V B   345  162.5 1.3618618662994 C B O
E B   346  133.5 1.04205575122153 C E O
K B   347   86.5 0.523749288853944 C E O
V B   348  122.4 0.919647203726206 C E O
A B   349   95.8 0.626307801620296 C E O
G B   350    9.7 -0.323185526248835 C E O
A B   351  -51.2 -0.994778367912366 C B O
T B   352    7.1 -0.351857798635127 C B O
D B   353  170.6 1.45118702257977 C B O
S B   354  -51.0 -0.992572808498036 H E O
A B   355  -44.6 -0.921994907239471 H E O
G B   356  -56.5 -1.05322569239212 H B O
V B   357  -33.0 -0.794072461208322 H B O
S B   358  -37.7 -0.845903107445081 H E O
E B   359  -26.9 -0.726802899071253 H E O
A B   360  -47.7 -0.956181078161588 H B O
L B   361  -48.1 -0.960592196990249 H B O
Q B   362  -51.6 -0.999189486741026 H E O
R B   363  -56.1 -1.04881457356345 H E O
V B   364  -69.5 -1.19658705432358 H B O
F B   365  -31.9 -0.781941884429506 H B O
G B   366  -42.8 -0.902144872510499 H E O
D B   367  -48.5 -0.965003315818909 H E O
W B   368  -39.3 -0.863547582759722 H B O
K B   369  -39.8 -0.869061481295547 H E O
I B   370  -29.7 -0.757680730871875 H E O
D B   371  -37.6 -0.844800327737916 H B O
Y B   372  -50.3 -0.98485335054788 C B O
A B   373  -66.4 -1.16240088340146 H B O
D B   374  -28.4 -0.743344594678729 H E O
K B   375  -26.7 -0.724597339656922 H E O
I B   376    1.6 -0.412510682529206 H B O
G B   377   22.3 -0.184235283146035 C E O
F B   378  127.3 0.973683409377295 C B O
R B   379  125.4 0.952730594941158 C E O
V B   380  127.9 0.980300087620285 C B O
D B   381   88.6 0.54690766270441 C E O
V B   382  -40.3 -0.874575379831373 H B O
D B   383  -48.9 -0.969414434647569 H E O
Q B   384  -42.0 -0.893322634853179 H E O
K B   385  -31.3 -0.775325206186516 H B O
V B   386  -45.9 -0.936331043432617 H B O
D B   387  -51.0 -0.992572808498036 H E O
A B   388  -56.8 -1.05653403151361 H E O
V B   389  -48.2 -0.961694976697414 H B O
L B   390  -25.4 -0.710261203463776 H B O
A B   391  -38.2 -0.851417005980906 H E O
>1HCR	A
P A   141  131.4 1.01889737737106 C E D
R A   142  120.4 0.897591609582904 C E D
A A   143  -33.5 -0.799586359744148 C E D
I A   144  118.6 0.877741574853933 C B D
N A   145   73.5 0.380387926922484 C E O
K A   146  -52.9 -1.01352562293417 C E D
H A   147  -20.7 -0.658430557227018 H E D
E A   148  -10.3 -0.54374146768185 H B O
Q A   149  -28.2 -0.741139035264399 H B O
E A   150  -59.8 -1.08961742272856 H E O
Q A   151  -53.7 -1.02234786059149 H B O
I A   152  -58.5 -1.07528128653542 H B O
S A   153  -46.3 -0.940742162261277 H B O
R A   154  -70.5 -1.20761485139523 H E O
L A   155  -40.1 -0.872369820417043 H B O
L A   156  -33.1 -0.795175240915487 H B O
E A   157  -18.2 -0.630861064547891 H E O
K A   158   46.3 0.080431846573583 C E O
G A   159   39.4 0.00434004677919277 C E O
H A   160  134.2 1.04977520917168 C E O
P A   161  133.3 1.0398501918072 C E O
R A   162  -42.8 -0.902144872510499 H E O
Q A   163  -33.6 -0.800689139451313 H E O
Q A   164  -59.0 -1.08079518507124 H E O
L A   165  -27.3 -0.731214017899913 H B O
A A   166  -13.2 -0.575722079189637 H B O
I A   167  -11.3 -0.554769264753501 H B O
I A   168  -67.1 -1.17012034135161 H B O
F A   169  121.5 0.90972218636172 C B O
G A   170   87.4 0.533674306218429 C B O
I A   171 -173.3 -2.34127239036092 C B O
G A   172  151.9 1.2449672173399 C B O
V A   173  -31.8 -0.780839104722341 H B O
S A   174  -36.4 -0.831566971251935 H B O
T A   175  -54.0 -1.02565619971299 H B O
L A   176  -49.4 -0.974928333183395 H B O
Y A   177  -25.6 -0.712466762878107 H B O
R A   178  -44.9 -0.925303246360966 H E O
Y A   179  -54.8 -1.03447843737031 H E O
F A   180  103.3 0.709016279657676 C B O
P A   181 -122.6 -1.78216307882823 C E O
A A   182  -97.2 -1.5020570332083 C B O
S A   183  157.7 1.30892844035548 C E D
S A   184  -27.0 -0.727905678778418 C E D
I A   185   78.1 0.431115793452077 C E D
K A   186  164.6 1.38502024014987 C E D
K A   187  -85.6 -1.37413458717715 C E D
R A   188 -179.1 -2.4052336133765 C E D
>1V2X	A
E A     3  -35.5 -0.821641953887449 C E D
R A     4  -35.2 -0.818333614765954 C E O
T A     5  -55.4 -1.0410951156133 C E D
E A     6  -26.4 -0.721289000535427 C E O
A A     7  -87.4 -1.39398462190612 C E O
R A     8  -58.3 -1.07307572712109 H E O
R A     9  -54.2 -1.02786175912732 H B O
R A    10  -44.7 -0.923097686946636 H E O
R A    11  -38.3 -0.852519785688071 H E O
I A    12  -39.0 -0.860239243638227 H B O
E A    13  -37.3 -0.84149198861642 H E O
E A    14  -45.3 -0.929714365189626 H E O
V A    15  -37.5 -0.843697548030751 H B O
L A    16  -30.9 -0.770914087357856 H B O
R A    17  -12.5 -0.568002621239482 C E O
R A    18    1.5 -0.413613462236371 C E O
R A    19  136.4 1.07403636272932 C E O
Q A    20  110.5 0.788416418573562 C E O
P A    21  -12.2 -0.564694282117986 C E O
D A    22   33.6 -0.0596211762363816 C B O
L A    23  123.6 0.932880560212187 E B O
T A    24  178.6 1.53940939915298 E B O
V A    25  150.7 1.23173386085392 E B O
L A    26  116.9 0.858994319832127 E B O
L A    27  116.9 0.858994319832127 E B O
E A    28  112.5 0.810472012716863 E B O
N A    29   41.6 0.0286012003368245 C E O
V A    30  115.4 0.84245262422465 C B O
H A    31  -35.6 -0.822744733594614 C E O
K A    32  124.2 0.939497238455177 C E O
P A    33  -36.6 -0.833772530666265 H B O
H A    34  -29.8 -0.75878351057904 H B O
N A    35  -42.6 -0.899939313096169 H B O
L A    36  -46.4 -0.941844941968442 H B O
S A    37  -46.5 -0.942947721675607 H B O
A A    38  -35.1 -0.817230835058789 H B O
I A    39  -41.5 -0.887808736317354 H B O
L A    40  -36.0 -0.827155852423274 H B O
R A    41  -42.2 -0.895528194267509 H B O
T A    42  -43.5 -0.909864330460655 H B O
C A    43  -47.2 -0.950667179625763 H B O
D A    44  -45.8 -0.935228263725452 H B O
A A    45  -29.3 -0.753269612043214 H B O
V A    46    4.1 -0.384941189850079 H B O
G A    47   16.8 -0.244888167040114 C B O
V A    48  129.3 0.995739003520596 C B O
L A    49  -51.9 -1.00249782586252 C B O
E A    50  138.0 1.09168083804396 E B O
A A    51  164.4 1.38281468073554 E B O
H A    52  151.2 1.23724775938975 E B O
A A    53  154.4 1.27253671001903 E B O
V A    54  124.0 0.937291679040847 E B O
N A    55   50.1 0.122337475445856 C E O
P A    56  137.9 1.09057805833679 C E O
T A    57   57.7 0.206148733190402 C E O
G A    58  -14.1 -0.585647096554123 C E O
G A    59  -39.8 -0.869061481295547 C E O
V A    60  132.3 1.02882239473555 C E O
P A    61  123.1 0.927366661676361 C E O
T A    62  124.8 0.946113916698168 C E O
F A    63  165.1 1.39053413868569 C B O
N A    64  -62.7 -1.12159803423635 C B O
E A    65 -109.7 -1.63990449660394 C E O
T A    66 -172.7 -2.33465571211793 C B O
S A    67  101.4 0.68806346522154 C B O
G A    68   46.6 0.0837401856950783 C B O
G A    69   34.1 -0.0541072777005562 C B O
S A    70  -33.3 -0.797380800329817 C B O
H A    71  -10.1 -0.54153590826752 C B O
K A    72  -28.1 -0.740036255557234 C E O
W A    73  -24.3 -0.698130626684961 C E O
V A    74  120.9 0.90310550811873 C B O
Y A    75  140.2 1.11594199160159 E E O
L A    76  111.9 0.803855334473873 E B O
R A    77  122.4 0.919647203726206 E B O
V A    78  134.4 1.05198076858601 E E O
H A    79  151.6 1.24165887821841 E B O
P A    80  -34.5 -0.810614156815798 C E O
D A    81  173.6 1.48427041379472 C B O
L A    82  -41.7 -0.890014295731684 H B O
H A    83  -37.0 -0.838183649494925 H B O
E A    84  -39.3 -0.863547582759722 H E O
A A    85  -43.3 -0.907658771046325 H B O
F A    86  -42.0 -0.893322634853179 H B O
R A    87  -48.3 -0.962797756404579 H E O
F A    88  -50.7 -0.989264469376541 H E O
L A    89  -42.9 -0.903247652217665 H B O
K A    90  -39.4 -0.864650362466887 H E O
E A    91  -22.6 -0.679383371663154 H E O
R A    92   11.5 -0.303335491519863 C E O
G A    93    6.4 -0.359577256585282 C E O
F A    94  146.2 1.18210877403149 C B O
T A    95  135.1 1.05970022653617 E B O
V A    96  118.7 0.878844354561098 E B O
Y A    97  137.7 1.08837249892246 E B O
A A    98  151.2 1.23724775938975 E B O
T A    99  134.3 1.05087798887885 E B O
A A   100  153.5 1.26261169265454 C B O
L A   101    3.8 -0.388249528971574 C B O
R A   102  149.0 1.21298660583212 C E O
E A   103   -3.3 -0.466546888180295 C E O
D A   104    9.4 -0.32649386537033 C E O
A A   105  156.7 1.29790064328383 C B O
R A   106  145.5 1.17438931608134 E E O
D A   107  127.2 0.972580629670129 E E O
F A   108  -23.4 -0.688205609320475 C B O
R A   109   -8.7 -0.526096992367209 C E O
E A   110    8.2 -0.339727221856311 C E O
V A   111  145.3 1.17218375666701 C B O
D A   112   97.1 0.640643937813442 C E O
Y A   113    4.7 -0.378324511607089 C B O
T A   114   -7.6 -0.513966415588393 C E O
K A   115  163.8 1.37619800249255 C E O
P A   116  118.6 0.877741574853933 C B O
T A   117  137.4 1.08506415980097 E B O
A A   118  133.6 1.04315853092869 E B O
V A   119  127.6 0.97699174849879 E B O
L A   120  135.8 1.06741968448633 E B O
F A   121  146.4 1.18431433344582 E B O
G A   122 -179.3 -2.40743917279083 C B O
A A   123  141.9 1.1346892466234 C B O
E A   124  -46.2 -0.939639382554112 C B O
K A   125  -16.6 -0.61321658923325 C E O
W A   126    1.8 -0.410305123114876 C E O
G A   127 -175.2 -2.36222520479706 C B O
V A   128  138.6 1.09829751628695 C B O
S A   129  159.4 1.32767569537728 C B O
E A   130  -35.1 -0.817230835058789 H E O
E A   131  -49.2 -0.972722773769064 H E O
A A   132  -38.2 -0.851417005980906 H B O
L A   133  -32.5 -0.788558562672497 H B O
A A   134  -39.2 -0.862444803052557 H E O
L A   135  -37.7 -0.845903107445081 H E O
A A   136  155.0 1.27915338826202 C B O
D A   137  -16.4 -0.61101102981892 C B O
G A   138  167.6 1.41810363136482 E E O
A A   139  142.3 1.13910036545206 E B O
I A   140  155.3 1.28246172738352 E B O
K A   141  151.9 1.2449672173399 E E O
I A   142  125.6 0.954936154355488 C B O
P A   143  132.3 1.02882239473555 C B O
M A   144  113.1 0.817088690959854 C B O
L A   145   10.9 -0.309952169762854 C E O
G A   146 -154.6 -2.13505258512105 C B O
M A   147  -28.8 -0.747755713507389 C E O
V A   148  151.3 1.23835053909691 C B O
Q A   149  -28.6 -0.745550154093059 C E O
S A   150  165.6 1.39604803722152 C B O
L A   151  165.3 1.39273969810002 C B O
N A   152  143.9 1.1567448407667 C B O
V A   153  -39.0 -0.860239243638227 H B O
S A   154  -39.3 -0.863547582759722 H B O
V A   155  -44.2 -0.917583788410811 H B O
A A   156  -43.0 -0.90435043192483 H B O
A A   157  -39.7 -0.867958701588382 H B O
A A   158  -42.8 -0.902144872510499 H B O
V A   159  -47.2 -0.950667179625763 H B O
I A   160  -48.1 -0.960592196990249 H B O
L A   161  -30.3 -0.764297409114865 H B O
F A   162  -19.0 -0.639683302205212 H B O
E A   163  -40.1 -0.872369820417043 H B O
A A   164  -40.6 -0.877883718952868 H B O
Q A   165  -40.1 -0.872369820417043 H B O
R A   166  -51.8 -1.00139504615536 H B O
Q A   167  -44.1 -0.916481008703646 H B O
R A   168  -32.3 -0.786353003258166 H B O
L A   169  -44.8 -0.924200466653801 H E O
K A   170  -46.1 -0.938536602846947 H E O
A A   171   -9.8 -0.538227569146025 H E D
G A   172   16.6 -0.247093726454444 C E D
L A   173  -28.7 -0.746652933800224 C B D
Y A   174   -9.0 -0.529405331488704 C B D
D A   175  -18.7 -0.636374963083716 C E D
R A   176  155.9 1.28907840562651 C E D
P A   177  149.9 1.2229116231966 C E D
R A   178   29.1 -0.10924626305881 C E D
L A   179  137.8 1.08947527862963 C B D
D A   180  161.5 1.35083406922775 C E D
P A   181  -42.0 -0.893322634853179 H E D
E A   182  -46.9 -0.947358840504268 H E D
L A   183  -47.9 -0.958386637575918 H E O
Y A   184  -58.4 -1.07417850682825 H B O
Q A   185  -34.6 -0.811716936522963 H E O
K A   186  -41.4 -0.886705956610188 H E O
V A   187  -37.0 -0.838183649494925 H B O
L A   188  -41.0 -0.882294837781528 H B O
A A   189  -44.8 -0.924200466653801 H B O
>1LPB	A
I A     8  116.6 0.855685980710631 C B O
I A     9  171.9 1.46552315877292 C B O
N A    10   34.0 -0.0552100574077213 C B O
L A    11  153.7 1.26481725206887 C B O
D A    12  164.1 1.37950634161404 C E O
E A    13  141.5 1.13027812779474 C E O
G A    14  -13.9 -0.583441537139793 C B  O
E A    15  139.2 1.10491419452994 C B  O
L A    16  150.5 1.22952830143959 C B  O
A A    17  162.1 1.35745074747074 C B  O
L A    18  -26.6 -0.723494559949757 C B O
N A    19  145.3 1.17218375666701 C E O
S A    20  -26.7 -0.724597339656922 C B  O
A A    21  -31.5 -0.777530765600846 C B  O
Q A    22  -22.9 -0.68269171078465 C B  O
B A    23  132.6 1.03213073385704 C B  O
K A    24  -51.1 -0.993675588205201 C B  O
S A    25  119.7 0.889872151632749 C B  O
N A    26   70.7 0.349510095121862 C B  O
C A    27  101.5 0.689166244928705 C B  O
A A    28  126.4 0.963758392012809 E B  O
Q A    29  155.5 1.28466728679785 E E O
H A    30  146.4 1.18431433344582 C E O
D A    31  -33.0 -0.794072461208322 C E O
T A    32  172.3 1.46993427760158 C E O
I A    33  -48.4 -0.963900536111744 C E O
L A    34   74.3 0.389210164579804 C B O
S A    35  145.0 1.16887541754551 C B O
L A    36  144.3 1.16115595959536 C B  O
S A    37  141.2 1.12696978867324 C B  O
R A    38  166.8 1.4092813937075 E B  O
B A    39  133.7 1.04426131063586 E B  O
A A    40  157.3 1.30451732152682 C B D
L A    41  149.2 1.21519216524645 C E D
K A    42  151.9 1.2449672173399 C E D
A A    43  130.0 1.00345846147075 C B D
R A    44  171.7 1.46331759935859 C E D
E A    45  143.1 1.14792260310938 C E D
N A    46    7.7 -0.345241120392136 C B  O
S A    47  171.1 1.4567009211156 C B  O
E A    48  141.5 1.13027812779474 E B  O
D A    49 -172.6 -2.33355293241077 E B  O
S A    50  150.9 1.23393942026825 E E D
A A    51  139.2 1.10491419452994 C E D
F A    52  137.9 1.09057805833679 C E D
T A    53  173.8 1.48647597320905 C B O
L A    54  -15.1 -0.596674893625774 C B O
Y A    55  -10.1 -0.54153590826752 C B O
G A    56  -30.5 -0.766502968529195 C B O
V A    57  163.4 1.37178688366389 E B O
Y A    58  160.4 1.33870349244893 E B  O
Y A    59  -20.9 -0.660636116641348 C B  O
K A    60  146.4 1.18431433344582 C B  O
C A    61  154.2 1.2703311506047 C B  O
P A    62  163.8 1.37619800249255 C B  O
E A    63  168.3 1.42582308931498 C B  O
E A    64 -177.9 -2.39200025689052 C E O
R A    65  143.7 1.15453928135237 C E O
G A    66    6.0 -0.363988375413943 C B  O
L A    67  146.3 1.18321155373866 E B  O
T A    68  131.9 1.02441127590689 E B  O
D A    69   97.6 0.646157836349267 E B  O
E A    70  128.9 0.991327884691936 E E O
G A    71  177.1 1.5228677035455 C E O
D A    72  127.0 0.970375070255799 C E O
K A    73  117.0 0.860097099539292 C E O
S A    74  167.0 1.41148695312183 C E O
L A    75  -39.5 -0.865753142174052 H B O
V A    76  -46.2 -0.939639382554112 H B O
G A    77  -31.5 -0.777530765600846 H B O
S A    78  -51.6 -0.999189486741026 H E O
I A    79  -23.2 -0.686000049906145 H B O
T A    80   -5.1 -0.486396922909266 H B O
N A    81   49.7 0.117926356617196 C E O
T A    82   30.2 -0.0971156862799942 C B O
N A    83   67.7 0.316426703906909 C B O
F A    84  154.6 1.27474226943336 E B  O
G A    85 -166.0 -2.26076947173787 E B  O
I A    86  145.3 1.17218375666701 E B O
E A    87  114.1 0.828116488031504 E B  O
H A    88  146.0 1.17990321461716 E B  O
>1BYI	_
R A     3  140.8 1.12255866984458 E B O
Y A     4  145.9 1.17880043491 E B O
F A     5  129.7 1.00015012234926 E B O
V A     6  128.9 0.991327884691936 E B O
T A     7  152.5 1.25158389558289 E B O
G A     8  156.4 1.29459230416233 E B O
T A     9  -37.1 -0.83928642920209 C B O
D A    10  170.4 1.44898146316544 C E O
T A    11   -7.2 -0.509555296759733 C E O
E A    12   53.1 0.155420866660808 C E O
V A    13    8.9 -0.332007763906155 C B O
G A    14   38.4 -0.00668775029245799 C E O
K A    15  -46.4 -0.941844941968442 H B O
T A    16  -32.5 -0.788558562672497 H B O
V A    17  -46.7 -0.945153281089937 H B O
A A    18  -40.9 -0.881192058074363 H B O
S A    19  -43.7 -0.912069889874985 H B O
C A    20  -40.0 -0.871267040709878 H B O
A A    21  -44.9 -0.925303246360966 H B O
L A    22  -49.2 -0.972722773769064 H B O
L A    23  -42.7 -0.901042092803334 H B O
Q A    24  -43.9 -0.914275449289315 H B O
A A    25  -38.3 -0.852519785688071 H B O
A A    26  -40.4 -0.875678159538538 H B O
K A    27  -44.2 -0.917583788410811 H E O
A A    28  -32.6 -0.789661342379662 H E O
A A    29   -8.6 -0.524994212660044 C E O
G A    30   10.1 -0.318774407420174 C E O
Y A    31  154.8 1.27694782884769 C E O
R A    32  106.3 0.742099670872629 C E O
T A    33  153.5 1.26261169265454 E B O
A A    34  137.1 1.08175582067947 E B O
G A    35  147.7 1.19865046963897 E B O
Y A    36  123.3 0.929572221090691 E B O
K A    37   84.8 0.505002033832137 C B O
P A    38  -35.8 -0.824950293008944 C B O
V A    39  132.7 1.03323351356421 E B O
A A    40  137.6 1.0872697192153 E B O
S A    41  148.5 1.20747270729629 E B O
G A    42   89.2 0.553524340947401 C E O
S A    43  155.9 1.28907840562651 C B O
E A    44  148.8 1.21078104641779 C E O
K A    45  142.3 1.13910036545206 C E O
T A    46  173.4 1.48206485438039 C E O
P A    47  -17.8 -0.626449945719231 C E O
E A    48   -0.6 -0.436771836086838 C E O
G A    49 -173.3 -2.34127239036092 C E O
L A    50  145.4 1.17328653637417 C E O
R A    51  127.9 0.980300087620285 C B O
N A    52  132.8 1.03433629327137 C B O
S A    53  -36.4 -0.831566971251935 H E O
D A    54  -40.7 -0.878986498660033 H E O
A A    55  -39.6 -0.866855921881217 H B O
L A    56  -41.3 -0.885603176903023 H E O
A A    57  -43.9 -0.914275449289315 H B O
L A    58  -41.7 -0.890014295731684 H B O
Q A    59  -48.3 -0.962797756404579 H B O
R A    60  -28.7 -0.746652933800224 H E O
N A    61    6.0 -0.363988375413943 C B O
S A    62  142.5 1.14130592486639 C B O
S A    63  -28.9 -0.748858493214554 C E O
L A    64  147.5 1.19644491022464 C B O
Q A    65   99.2 0.663802311663908 C E O
L A    66  141.9 1.1346892466234 C B O
D A    67  149.8 1.22180884348944 C E O
Y A    68  -47.2 -0.950667179625763 H B O
A A    69  -25.4 -0.710261203463776 H E O
T A    70  -38.0 -0.849211446566576 H E O
V A    71  -41.3 -0.885603176903023 H B O
N A    72   86.2 0.520440949732448 C B O
P A    73  -39.5 -0.865753142174052 C E O
Y A    74  114.1 0.828116488031504 E B O
T A    75  120.9 0.90310550811873 E B O
F A    76  146.7 1.18762267256732 E B O
A A    77  -33.1 -0.795175240915487 C E O
E A    78  143.9 1.1567448407667 C E O
P A    79   35.2 -0.0419767009217404 C E O
T A    80  178.8 1.54161495856731 C E O
S A    81  138.1 1.09278361775112 C E O
P A    82  -42.4 -0.897733753681839 H B O
H A    83  -35.0 -0.816128055351624 H E O
I A    84  -53.2 -1.01683396205567 H E O
I A    85  -34.5 -0.810614156815798 H B O
S A    86  -49.0 -0.970517214354734 H B O
A A    87  -42.9 -0.903247652217665 H E O
Q A    88  -37.4 -0.842594768323585 H E O
E A    89  -12.6 -0.569105400946647 H E O
G A    90   35.3 -0.0408739212145754 C E O
R A    91   83.6 0.491768677346156 C E O
P A    92  147.9 1.2008560290533 C E O
I A    93  123.6 0.932880560212187 C B O
E A    94  124.3 0.940600018162342 C E O
S A    95  -47.6 -0.955078298454423 H B O
L A    96  -33.7 -0.801791919158478 H E O
V A    97  -41.9 -0.892219855146014 H E O
M A    98  -46.9 -0.947358840504268 H B O
S A    99  -41.8 -0.891117075438849 H B O
A A   100  -37.9 -0.848108666859411 H E O
G A   101  -33.1 -0.795175240915487 H B O
L A   102  -45.6 -0.933022704311122 H B O
R A   103  -41.2 -0.884500397195858 H E O
A A   104  -38.7 -0.856930904516731 H E O
L A   105  -33.4 -0.798483580036982 H B O
E A   106  -12.0 -0.562488722703656 H B O
Q A   107  -25.8 -0.714672322292437 C E O
Q A   108  -27.4 -0.732316797607078 C E O
A A   109  141.1 1.12586700896607 C B O
D A   110    9.1 -0.329802204491825 C E O
W A   111  109.8 0.780696960623406 E B O
V A   112  128.8 0.990225104984771 E B O
L A   113  126.6 0.965963951427139 E B O
V A   114  131.4 1.01889737737106 E B O
E A   115  143.3 1.15012816252371 E B O
G A   116 -157.5 -2.16703319662884 C B O
A A   117   42.9 0.0429373365299704 C B O
G A   118 -164.5 -2.2442277761304 C E O
G A   119 -171.4 -2.32031957592479 C E O
W A   120  -51.6 -0.999189486741026 C B O
F A   121   35.5 -0.0386683618002452 C E O
T A   122  115.4 0.84245262422465 C B O
P A   123  138.9 1.10160585540844 E E O
L A   124  -31.5 -0.777530765600846 E B O
S A   125 -176.7 -2.37876690040454 E E O
D A   126  -10.9 -0.55035814592484 C E O
T A   127    5.8 -0.366193934828273 C E O
F A   128  135.1 1.05970022653617 E B O
T A   129  163.9 1.37730078219971 E B O
F A   130  -32.2 -0.785250223551001 H B O
A A   131  -37.9 -0.848108666859411 H B O
D A   132  -45.3 -0.929714365189626 H E O
W A   133  -46.1 -0.938536602846947 H B O
V A   134  -41.1 -0.883397617488693 H B O
T A   135  -44.9 -0.925303246360966 H E O
Q A   136  -43.0 -0.90435043192483 H E O
E A   137  -10.3 -0.54374146768185 H B O
Q A   138   40.7 0.0186761829723388 C E O
L A   139  137.5 1.08616693950813 C B O
P A   140  145.4 1.17328653637417 C B O
V A   141  135.2 1.06080300624334 E B O
I A   142  126.9 0.969272290548634 E B O
L A   143  127.5 0.975888968791625 E B O
V A   144  119.9 0.892077711047079 E B O
V A   145  115.7 0.845760963346146 E B O
G A   146  122.3 0.918544424019041 E B O
V A   147  101.1 0.684755126100045 C B O
K A   148  167.7 1.41920641107198 C B O
L A   149  134.8 1.05639188741468 C E O
G A   150   -7.1 -0.508452517052568 C E O
C A   151  -30.3 -0.764297409114865 H B O
I A   152  -51.2 -0.994778367912366 H E O
N A   153  -51.6 -0.999189486741026 H E O
H A   154  -38.3 -0.852519785688071 H E O
A A   155  -44.9 -0.925303246360966 H B O
M A   156  -42.4 -0.897733753681839 H B O
L A   157  -48.5 -0.965003315818909 H E O
T A   158  -44.3 -0.918686568117976 H B O
A A   159  -44.8 -0.924200466653801 H B O
Q A   160  -46.6 -0.944050501382772 H E O
V A   161  -38.7 -0.856930904516731 H E O
I A   162  -47.5 -0.953975518747258 H B O
Q A   163  -38.9 -0.859136463931062 H E O
H A   164  -25.5 -0.711363983170942 H E O
A A   165   -6.5 -0.501835838809577 C E O
G A   166    9.0 -0.33090498419899 C E O
L A   167  156.4 1.29459230416233 C B O
T A   168  128.4 0.98581398615611 C E O
L A   169   99.7 0.669316210199734 E B O
A A   170  -27.7 -0.735625136728573 E B O
G A   171  172.8 1.4754481761374 E B O
W A   172  154.9 1.27805060855486 E B O
V A   173  130.8 1.01228069912807 E B O
A A   174  126.2 0.961552832598479 E B O
N A   175  124.6 0.943908357283837 E B O
D A   176   92.7 0.592121630698178 C B O
V A   177  -13.8 -0.582338757432628 C E O
T A   178  166.1 1.40156193575734 C E O
P A   179  156.7 1.29790064328383 C E O
P A   180  137.3 1.0839613800938 C E O
G A   181  160.1 1.33539515332744 C E O
K A   182  -46.1 -0.938536602846947 C E O
R A   183   31.8 -0.079471210965353 C E O
H A   184  -47.8 -0.957283857868753 H E O
A A   185  -43.6 -0.91096711016782 H E O
E A   186  -37.4 -0.842594768323585 H E O
Y A   187  -43.5 -0.909864330460655 H E O
M A   188  -43.0 -0.90435043192483 H B O
T A   189  -44.9 -0.925303246360966 H E O
T A   190  -51.0 -0.992572808498036 H B O
L A   191  -42.5 -0.898836533389004 H B O
T A   192  -43.3 -0.907658771046325 H E O
R A   193  -43.5 -0.909864330460655 H E O
M A   194  -30.2 -0.7631946294077 H E O
I A   195  120.5 0.898694389290069 C B O
P A   196   66.4 0.302090567713763 C E O
A A   197  153.4 1.26150891294738 C B O
P A   198  138.4 1.09609195687262 C E O
L A   199  118.2 0.873330456025273 E E O
L A   200  -23.3 -0.68710282961331 E B O
G A   201  172.9 1.47655095584457 E B O
E A   202  125.2 0.950525035526828 E E O
I A   203  123.2 0.928469441383526 E B O
P A   204  168.2 1.42472030960781 C E O
W A   205  114.5 0.832527606860165 C E O
L A   206   23.1 -0.175413045488715 C E O
A A   207   48.8 0.10800133925271 C E O
E A   208   -0.1 -0.431257937551012 C E O
N A   209   59.3 0.223793208505043 C E O
P A   210  -22.4 -0.677177812248824 C B O
E A   211    3.6 -0.390455088385904 C E O
N A   212   44.4 0.0594790321374466 C E O
A A   213  145.3 1.17218375666701 C B O
A A   214  130.2 1.00566402088508 C E O
T A   215   -5.6 -0.491910821445091 C B O
G A   216  -30.8 -0.769811307650691 C B O
K A   217  -20.6 -0.657327777519853 C E O
Y A   218  -10.8 -0.549255366217675 C E O
I A   219  131.6 1.02110293678539 C B O
N A   220   95.2 0.619691123377305 C E O
L A   221  -19.4 -0.644094421033872 C B O
A A   222  -16.7 -0.614319368940415 C E O
>1UTG	_
C A     3  121.7 0.91192774577605 C B O
P A     4  -37.7 -0.845903107445081 H E O
R A     5  -32.6 -0.789661342379662 H E O
F A     6  -43.8 -0.91317266958215 H B O
A A     7  -38.7 -0.856930904516731 H B O
H A     8  -43.4 -0.90876155075349 H E O
V A     9  -65.7 -1.1546814254513 H B O
I A    10  -41.6 -0.888911516024519 H B O
E A    11  -40.9 -0.881192058074363 H E O
N A    12  -37.6 -0.844800327737916 H E O
L A    13  -52.4 -1.00801172439835 H B O
L A    14  -34.6 -0.811716936522963 H B O
L A    15   -6.3 -0.499630279395247 H E O
G A    16 -175.2 -2.36222520479706 C E O
T A    17  155.6 1.28577006650501 C B O
P A    18  -39.3 -0.863547582759722 H E O
S A    19  -57.9 -1.06866460829243 H E O
S A    20  -34.2 -0.807305817694303 H E O
Y A    21  -44.4 -0.919789347825141 H B O
E A    22  -49.8 -0.979339452012055 H E O
T A    23  -40.3 -0.874575379831373 H E O
S A    24  -46.3 -0.940742162261277 H B O
L A    25  -40.3 -0.874575379831373 H B O
K A    26  -24.6 -0.701438965806456 H E O
E A    27  -40.8 -0.880089278367198 C E O
F A    28   10.8 -0.311054949470019 C B O
E A    29   55.9 0.18629869846143 C E O
P A    30  142.8 1.14461426398788 C E O
D A    31  176.7 1.51845658471684 C E O
D A    32  -40.3 -0.874575379831373 H E D
T A    33  -46.2 -0.939639382554112 H E O
M A    34  -38.3 -0.852519785688071 H B O
K A    35  -45.3 -0.929714365189626 H E D
D A    36  -43.2 -0.90655599133916 H E D
A A    37  -38.3 -0.852519785688071 H B O
G A    38  -36.5 -0.8326697509591 H B O
M A    39  -29.5 -0.755475171457545 H E O
Q A    40  -43.4 -0.90876155075349 H B O
M A    41  -46.3 -0.940742162261277 H B O
K A    42  -44.5 -0.920892127532306 H E O
K A    43  -42.5 -0.898836533389004 H E O
V A    44  -37.7 -0.845903107445081 H B O
L A    45  -35.1 -0.817230835058789 H B O
D A    46  -13.3 -0.576824858896802 C E O
S A    47  -21.4 -0.666150015177173 C E O
L A    48  145.5 1.17438931608134 C B O
P A    49  152.4 1.25048111587573 C E O
Q A    50  -50.4 -0.985956130255045 H E O
T A    51  -43.8 -0.91317266958215 H E O
T A    52  -49.4 -0.974928333183395 H B O
R A    53  -40.5 -0.876780939245703 H E O
E A    54  -46.5 -0.942947721675607 H E O
N A    55  -32.5 -0.788558562672497 H B O
I A    56  -41.6 -0.888911516024519 H B O
M A    57  -50.7 -0.989264469376541 H B O
K A    58  -39.0 -0.860239243638227 H E O
L A    59  -44.0 -0.915378228996481 H B O
T A    60  -43.5 -0.909864330460655 H B O
E A    61  -31.6 -0.778633545308011 H E O
K A    62  -33.4 -0.798483580036982 H E O
I A    63  -49.9 -0.98044223171922 H B O
V A    64  -14.4 -0.588955435675618 H B O
K A    65    0.3 -0.426846818722352 C E O
S A    66  146.3 1.18321155373866 C B O
P A    67  -32.9 -0.792969681501157 C E O
L A    68  -20.6 -0.657327777519853 C E O
>1JCD	A
K A     5  -41.9 -0.892219855146014 H E O
A A     6  -39.3 -0.863547582759722 H B O
D A     7  -43.2 -0.90655599133916 H E O
Q A     8  -36.3 -0.83046419154477 H E D
A A     9  -40.9 -0.881192058074363 H B D
S A    10  -48.5 -0.965003315818909 H E D
S A    11  -47.0 -0.948461620211433 H E O
D A    12  -35.8 -0.824950293008944 H E O
A A    13  -38.2 -0.851417005980906 H B O
Q A    14  -39.2 -0.862444803052557 H E O
T A    15  -46.7 -0.945153281089937 H E O
A A    16  -40.5 -0.876780939245703 H B O
N A    17  -41.6 -0.888911516024519 H E O
A A    18  -43.4 -0.90876155075349 H E O
K A    19  -44.5 -0.920892127532306 H E O
A A    20  -37.1 -0.83928642920209 H B O
D A    21  -43.2 -0.90655599133916 H E O
Q A    22  -40.1 -0.872369820417043 H E O
A A    23  -42.3 -0.896630973974674 H B O
S A    24  -42.4 -0.897733753681839 H E O
N A    25  -49.0 -0.970517214354734 H E O
D A    26  -41.8 -0.891117075438849 H E O
A A    27  -39.5 -0.865753142174052 H B O
N A    28  -42.3 -0.896630973974674 H E O
A A    29  -41.0 -0.882294837781528 H B O
A A    30  -41.6 -0.888911516024519 H B O
R A    31  -44.2 -0.917583788410811 H E O
S A    32  -44.8 -0.924200466653801 H E O
D A    33  -38.5 -0.854725345102401 H E O
A A    34  -36.3 -0.83046419154477 H B O
Q A    35  -41.9 -0.892219855146014 H E O
A A    36  -42.2 -0.895528194267509 H E O
A A    37  -42.7 -0.901042092803334 H B O
K A    38  -43.1 -0.905453211631995 H E O
D A    39  -42.8 -0.902144872510499 H E O
D A    40  -36.7 -0.83487531037343 H E O
A A    41  -38.3 -0.852519785688071 H B O
A A    42  -39.8 -0.869061481295547 H E O
R A    43  -41.9 -0.892219855146014 H E O
A A    44  -36.8 -0.835978090080595 H B O
N A    45  -31.2 -0.774222426479351 H B D
Q A    46  -40.3 -0.874575379831373 H E D
R A    47  -41.5 -0.887808736317354 H E D
A A    48  -45.4 -0.930817144896792 H B D
D A    49  -36.0 -0.827155852423274 H E D
N A    50    3.9 -0.387146749264409 H E D
>2AVU	A
E A     5  -33.2 -0.796278020622652 H E D
L A     6   58.0 0.209457072311897 H B D
L A     7  -41.1 -0.883397617488693 H B O
K A     8  -43.9 -0.914275449289315 H E D
H A     9  -55.9 -1.04660901414912 H E D
I A    10  -42.2 -0.895528194267509 H B O
Y A    11  -52.6 -1.01021728381268 H E O
D A    12  -54.7 -1.03337565766314 H E O
I A    13  -34.1 -0.806203037987138 H B O
N A    14  -53.9 -1.02455342000582 H B O
L A    15  -47.6 -0.955078298454423 H B O
S A    16  -49.7 -0.97823667230489 H B O
Y A    17  -50.3 -0.98485335054788 H B O
L A    18  -41.3 -0.885603176903023 H B O
L A    19  -48.5 -0.965003315818909 H B O
L A    20  -48.3 -0.962797756404579 H B O
A A    21  -37.8 -0.847005887152246 H B O
Q A    22  -42.5 -0.898836533389004 H B O
R A    23  -49.0 -0.970517214354734 H E O
L A    24  -33.1 -0.795175240915487 H B O
I A    25  -42.4 -0.897733753681839 H B O
V A    26  -31.3 -0.775325206186516 H E O
Q A    27  -44.1 -0.916481008703646 H E O
D A    28  104.9 0.726660754972318 C E O
K A    29  -42.2 -0.895528194267509 H E O
A A    30  -61.4 -1.1072618980432 H E O
S A    31  -50.4 -0.985956130255045 H E O
A A    32  -44.9 -0.925303246360966 H B O
M A    33  -36.7 -0.83487531037343 H B O
F A    34  -64.3 -1.13924250955099 H B O
R A    35  -38.2 -0.851417005980906 H B O
L A    36  -22.9 -0.68269171078465 H B O
G A    37   58.1 0.210559852019062 C B O
I A    38  156.3 1.29348952445517 C B O
N A    39  173.7 1.48537319350189 C B O
E A    40  -38.3 -0.852519785688071 H E O
E A    41  -40.3 -0.874575379831373 H E O
M A    42  -58.2 -1.07197294741392 H B O
A A    43  -40.8 -0.880089278367198 H B O
T A    44  -48.7 -0.967208875233239 H E O
T A    45  -30.0 -0.76098906999337 H B O
L A    46  -42.2 -0.895528194267509 H B O
A A    47  -37.8 -0.847005887152246 H E O
A A    48  -42.6 -0.899939313096169 H E O
L A    49  151.3 1.23835053909691 C B O
T A    50  152.0 1.24606999704707 C B O
L A    51  -51.4 -0.996983927326696 H E O
P A    52  -45.1 -0.927508805775296 H E O
Q A    53  -36.9 -0.83708086978776 H B O
M A    54  -46.8 -0.946256060797103 H B O
V A    55  -23.6 -0.690411168734805 H E O
K A    56  -49.1 -0.971619994061899 H E O
L A    57  -38.9 -0.859136463931062 H B O
A A    58  -27.3 -0.731214017899913 H B O
E A    59   66.6 0.304296127128093 C E O
T A    60  174.1 1.48978431233055 C E O
N A    61   16.2 -0.251504845283105 C B O
Q A    62  148.9 1.21188382612495 C B O
L A    63  153.5 1.26261169265454 C B O
V A    64    0.6 -0.423538479600857 C B O
C A    65  150.9 1.23393942026825 E B O
H A    66  169.3 1.43685088638663 E B O
F A    67  111.3 0.797238656230882 E B O
R A    68  -69.7 -1.19879261373791 C B O
F A    69   51.8 0.141084730467662 C B O
D A    70  -90.8 -1.43147913194974 C E O
S A    71  119.6 0.888769371925583 C E O
H A    72  -23.3 -0.68710282961331 H E O
Q A    73  -28.5 -0.744447374385894 H E O
T A    74  -28.7 -0.746652933800224 H B O
I A    75  -40.5 -0.876780939245703 H B O
T A    76  -38.1 -0.850314226273741 H E O
>1Y19	B
Q B   211  -35.1 -0.817230835058789 H E O
L B   212  -32.9 -0.792969681501157 H B O
N B   213  -29.5 -0.755475171457545 H E O
L B   214  -44.2 -0.917583788410811 H E O
L B   215  -40.6 -0.877883718952868 H E O
Y B   216  -56.6 -1.05432847209928 H B O
V B   217  -39.7 -0.867958701588382 H E O
Q B   218  -52.3 -1.00690894469118 H E O
A B   219  -41.9 -0.892219855146014 H B O
R B   220  -52.0 -1.00360060556969 H B O
D B   221  -37.8 -0.847005887152246 H E O
D B   222  -26.7 -0.724597339656922 H B O
I B   223  -44.6 -0.921994907239471 H B O
L B   224  -36.4 -0.831566971251935 H B O
N B   225   -5.4 -0.489705262030761 C E O
G B   226  -16.0 -0.606599910990259 C E O
S B   227  -37.9 -0.848108666859411 C E O
H B   228   96.7 0.636232818984781 C B O
P B   229  128.9 0.991327884691936 C B O
V B   230  161.3 1.34862850981342 C B O
S B   231  172.5 1.47213983701591 C E O
F B   232  -47.7 -0.956181078161588 H B O
D B   233  -50.9 -0.991470028790871 H E O
K B   234  -36.2 -0.829361411837605 H E O
A B   235  -36.9 -0.83708086978776 H B O
C B   236  -27.3 -0.731214017899913 H B O
E B   237  -48.7 -0.967208875233239 H E O
F B   238  -51.1 -0.993675588205201 H B O
A B   239  -43.0 -0.90435043192483 H B O
G B   240  -45.6 -0.933022704311122 H B O
F B   241  -40.9 -0.881192058074363 H B O
Q B   242  -43.2 -0.90655599133916 H B O
C B   243  -52.4 -1.00801172439835 H B O
Q B   244  -50.6 -0.988161689669376 H B O
I B   245  -47.5 -0.953975518747258 H B O
Q B   246  -28.6 -0.745550154093059 H E O
F B   247  -19.7 -0.647402760155367 H E O
G B   248 -174.3 -2.35230018743257 C E O
P B   249  147.1 1.19203379139598 C E O
H B   250  134.4 1.05198076858601 C B O
N B   251  115.5 0.843555403931815 C E O
E B   252  -45.2 -0.928611585482461 C E O
Q B   253  -20.5 -0.656224997812688 C E O
K B   254  -31.6 -0.778633545308011 C E O
H B   255   79.3 0.444349149938058 C B O
K B   256  160.3 1.33760071274177 C E O
A B   257  131.8 1.02330849619972 C E O
G B   258  -13.0 -0.573516519775307 C E O
F B   259  -38.3 -0.852519785688071 C E O
L B   260  137.2 1.08285860038664 C B O
D B   261   87.7 0.536982645339924 C E O
L B   262  -25.2 -0.708055644049446 C B O
K B   263  -25.4 -0.710261203463776 C E O
D B   264   -1.7 -0.448902412865653 C E O
F B   265   -5.8 -0.494116380859422 C B O
L B   266  154.7 1.27584504914053 C B O
P B   267  148.7 1.20967826671062 C B O
K B   268  -56.2 -1.04991735327062 C E O
E B   269  -14.9 -0.594469334211443 C E O
Y B   270   -3.1 -0.464341328765965 C B O
V B   271  -60.5 -1.09733688067872 C E O
K B   272   30.2 -0.0971156862799942 C E O
Q B   273   -3.2 -0.46544410847313 C E O
K B   274   58.0 0.209457072311897 C E O
G B   275   18.9 -0.221729793189648 C B O
E B   276  -35.0 -0.816128055351624 H B O
R B   277  -44.2 -0.917583788410811 H E O
K B   278  -32.5 -0.788558562672497 H E O
I B   279  -51.8 -1.00139504615536 H B O
F B   280  -26.1 -0.717980661413932 H B O
Q B   281  -39.5 -0.865753142174052 H E O
A B   282  -41.8 -0.891117075438849 H B O
H B   283  -41.3 -0.885603176903023 H B O
K B   284  -39.0 -0.860239243638227 H E O
N B   285   -5.0 -0.485294143202101 C E O
C B   286  -16.3 -0.609908250111755 C B O
G B   287 -138.2 -1.95419671314598 C E O
Q B   288   21.2 -0.196365859924851 C E O
M B   289  133.9 1.04646687005019 C B O
S B   290  162.3 1.35965630688507 C E O
E B   291  -45.7 -0.934125484018287 H E O
I B   292  -45.7 -0.934125484018287 H E O
E B   293  -42.3 -0.896630973974674 H E O
A B   294  -46.2 -0.939639382554112 H B O
K B   295  -48.1 -0.960592196990249 H B O
V B   296  -48.9 -0.969414434647569 H B O
R B   297  -31.9 -0.781941884429506 H E O
Y B   298  -57.8 -1.06756182858526 H B O
V B   299  -52.5 -1.00911450410551 H B O
K B   300  -40.3 -0.874575379831373 H B O
L B   301  -45.4 -0.930817144896792 H B O
A B   302  -36.6 -0.833772530666265 H B O
R B   303  -20.1 -0.651813878984027 H B O
S B   304   -8.9 -0.528302551781539 C E O
L B   305  134.9 1.05749466712184 C B O
K B   306  -22.6 -0.679383371663154 C E O
T B   307   -3.5 -0.468752447594625 C B O
Y B   308  133.3 1.0398501918072 C E O
G B   309   24.1 -0.164385248417064 C E O
V B   310  125.1 0.949422255819663 C B O
S B   311  117.9 0.870022116903777 E E O
F B   312  153.3 1.26040613324021 E B O
F B   313  130.3 1.00676680059225 E B O
L B   314  110.5 0.788416418573562 E E O
V B   315 -176.7 -2.37876690040454 E B O
K B   316  131.0 1.0144862585424 E E O
E B   317  128.1 0.982505647034615 E B O
K B   318  109.2 0.774080282380416 E E O
M B   319 -171.5 -2.32142235563195 C E O
K B   320 -171.1 -2.31701123680329 C E O
G B   321  -22.4 -0.677177812248824 C E O
K B   322 -179.3 -2.40743917279083 C E O
N B   323   -3.0 -0.463238549058799 C E O
K B   324  151.1 1.23614497968258 C E O
L B   325  131.1 1.01558903824957 E E O
V B   326  111.0 0.793930317109387 E E O
P B   327  141.5 1.13027812779474 E E O
R B   328  153.0 1.25709779411872 E B O
L B   329  119.5 0.887666592218418 E B O
L B   330  118.7 0.878844354561098 E B O
G B   331  137.8 1.08947527862963 E B O
I B   332  131.1 1.01558903824957 E B O
T B   333  175.7 1.50742878764519 C B O
K B   334   -4.3 -0.477574685251945 C E O
E B   335   -0.3 -0.433463496965342 C E O
C B   336  168.1 1.42361752990065 E B O
V B   337  132.4 1.02992517444271 E B O
M B   338  148.9 1.21188382612495 E B O
R B   339  119.5 0.887666592218418 E B O
V B   340  137.8 1.08947527862963 E B O
D B   341  118.8 0.879947134268263 C B O
E B   342  -29.3 -0.753269612043214 C E O
K B   343  -62.7 -1.12159803423635 C E O
T B   344  -23.6 -0.690411168734805 C E O
K B   345   17.4 -0.238271488797124 C B O
E B   346  152.2 1.2482755564614 C E O
V B   347  103.8 0.714530178193502 E E O
I B   348  -55.3 -1.03999233590613 E E O
Q B   349  140.0 1.11373643218726 E E O
E B   350  140.7 1.12145589013741 E E O
W B   351  152.5 1.25158389558289 E B O
S B   352  133.8 1.04536409034302 E E O
L B   353  -32.6 -0.789661342379662 C B O
T B   354  -12.3 -0.565797061825152 C E O
N B   355   -6.4 -0.500733059102412 C E O
I B   356  121.4 0.908619406654555 C B O
K B   357  -44.8 -0.924200466653801 C E O
R B   358  165.1 1.39053413868569 E E O
W B   359  149.9 1.2229116231966 E B O
A B   360  129.6 0.999047342642091 E E O
A B   361  113.4 0.820397030081349 E E O
S B   362  160.8 1.34311461127759 E E O
P B   363    4.4 -0.381632850728584 C E O
K B   364   -4.9 -0.484191363494936 C E O
S B   365  170.1 1.44567312404395 E B O
F B   366  137.5 1.08616693950813 E B O
T B   367  142.4 1.14020314515922 E B O
L B   368  128.8 0.990225104984771 E B O
D B   369  112.8 0.813780351838359 E B O
F B   370    2.3 -0.40479122457905 C B O
G B   371  -99.2 -1.5241126273516 C E O
D B   372   34.8 -0.0463878197504007 C E O
Y B   373  -50.8 -0.990367249083706 C E O
Q B   374  163.4 1.37178688366389 C E O
D B   375  142.8 1.14461426398788 C E O
G B   376  166.7 1.40817861400033 C E O
Y B   377 -152.0 -2.10638031273476 C E O
Y B   378  100.8 0.681446786978549 E B O
S B   379  149.5 1.21850050436794 E E O
V B   380  158.5 1.3177506780128 E B O
Q B   381  125.4 0.952730594941158 E E O
T B   382  154.8 1.27694782884769 C B O
T B   383    2.1 -0.406996783993381 C E O
E B   384   26.4 -0.139021315152267 C E O
G B   385  -30.3 -0.764297409114865 H B O
E B   386  -47.1 -0.949564399918598 H E O
Q B   387  -45.5 -0.931919924603957 H E O
I B   388  -50.1 -0.98264779113355 H B O
A B   389  -49.5 -0.97603111289056 H B O
Q B   390  -39.6 -0.866855921881217 H E O
L B   391  -46.6 -0.944050501382772 H B O
I B   392  -49.8 -0.979339452012055 H B O
A B   393  -50.6 -0.988161689669376 H B O
G B   394  -51.4 -0.996983927326696 H E O
Y B   395  -45.3 -0.929714365189626 H E O
I B   396  -39.8 -0.869061481295547 H B O
D B   397  -29.7 -0.757680730871875 H E O
I B   398  -29.2 -0.752166832336049 H E O
>1AVQ	C
D C     4  -45.1 -0.927508805775296 H E D
I C     5  -50.5 -0.987058909962211 H B D
I C     6  -43.7 -0.912069889874985 H B D
L C     7  -47.9 -0.958386637575918 H E D
Q C     8  -32.3 -0.786353003258166 H E D
R C     9  -39.5 -0.865753142174052 H E D
T C    10   -4.2 -0.47647190554478 H B D
G C    11    7.6 -0.346343900099301 C E D
I C    12  143.7 1.15453928135237 C B O
D C    13  105.5 0.733277433215308 C E O
V C    14  -39.2 -0.862444803052557 C B D
R C    15  -43.6 -0.91096711016782 C E D
A C    16   -4.0 -0.47426634613045 C E D
V C    17  147.6 1.1975476899318 C B D
E C    18  136.3 1.07293358302215 C E O
Q C    19  117.7 0.867816557489447 C E O
G C    20  -36.4 -0.831566971251935 C E O
D C    21  144.2 1.16005317988819 C E O
D C    22  -29.7 -0.757680730871875 H E O
A C    23  -42.4 -0.897733753681839 H B O
W C    24  -47.5 -0.953975518747258 H B O
H C    25  -41.9 -0.892219855146014 H E O
K C    26  -37.4 -0.842594768323585 H E O
L C    27  -11.9 -0.561385942996491 C B O
R C    28  -11.5 -0.556974824167831 C B O
L C    29  122.9 0.925161102262031 C B O
G C    30   -3.7 -0.470958007008955 C B O
V C    31  140.0 1.11373643218726 C B O
I C    32  108.3 0.76415526501593 E B O
T C    33  163.5 1.37288966337105 E B O
A C    34  -48.4 -0.963900536111744 C B O
S C    35  -23.3 -0.68710282961331 C E O
E C    36   -7.6 -0.513966415588393 C E O
V C    37  -26.1 -0.717980661413932 C B O
H C    38  -38.4 -0.853622565395236 H E O
N C    39  -37.9 -0.848108666859411 H B O
V C    40  -32.6 -0.789661342379662 H B O
I C    41   -0.1 -0.431257937551012 H B O
A C    42  137.0 1.08065304097231 C B O
K C    43  148.3 1.20526714788196 C E O
P C    44  138.1 1.09278361775112 C B O
R C    45  -31.6 -0.778633545308011 C E O
S C    46  148.5 1.20747270729629 C E O
G C    47 -176.2 -2.37325300186871 C E O
K C    48  -13.5 -0.579030418311132 C E O
K C    49  127.0 0.970375070255799 C E O
W C    50  129.0 0.992430664399101 C B O
P C    51  171.8 1.46442037906575 C B O
D C    52  -44.7 -0.923097686946636 H E O
M C    53  -23.2 -0.686000049906145 H E O
K C    54  -50.3 -0.98485335054788 H B O
M C    55  -33.6 -0.800689139451313 H E O
S C    56  -43.9 -0.914275449289315 H E O
Y C    57  -40.6 -0.877883718952868 H B O
F C    58  -49.2 -0.972722773769064 H B O
H C    59  -35.2 -0.818333614765954 H B O
T C    60  -40.5 -0.876780939245703 H B O
L C    61  -53.6 -1.02124508088433 H B O
L C    62  -37.8 -0.847005887152246 H B O
A C    63  -33.8 -0.802894698865643 H B O
E C    64  -40.6 -0.877883718952868 H B O
V C    65  -47.8 -0.957283857868753 H B O
C C    66  -21.8 -0.670561134005834 H B O
T C    67  -27.5 -0.733419577314243 H B O
G C    68    9.0 -0.33090498419899 C E O
V C    69  172.0 1.46662593848008 C E O
A C    70  131.8 1.02330849619972 C E O
P C    71  153.9 1.2670228114832 C E O
E C    72  142.5 1.14130592486639 C E O
V C    73  160.6 1.34090905186326 C E O
N C    74   60.2 0.233718225869529 C E O
A C    75  -52.4 -1.00801172439835 H E O
K C    76  -33.0 -0.794072461208322 H E O
A C    77  -50.0 -0.981545011426385 H E O
L C    78  -45.9 -0.936331043432617 H E O
A C    79  -40.1 -0.872369820417043 H E O
W C    80  -47.1 -0.949564399918598 H B O
G C    81  -45.0 -0.926406026068131 H B O
K C    82  -41.1 -0.883397617488693 H E O
Q C    83  -42.1 -0.894425414560344 H E O
Y C    84   -6.6 -0.502938618516742 H B O
E C    85  -45.4 -0.930817144896792 H E O
N C    86  -42.4 -0.897733753681839 H E O
D C    87  -45.3 -0.929714365189626 H E O
A C    88  -43.4 -0.90876155075349 H B O
R C    89  -54.5 -1.03117009824881 H B O
T C    90  -53.8 -1.02345064029866 H E O
L C    91  -50.1 -0.98264779113355 H E O
F C    92  -44.1 -0.916481008703646 H B O
E C    93  -63.8 -1.13372861101517 H B O
F C    94  -51.7 -1.00029226644819 H E O
T C    95  -48.0 -0.959489417283084 H E O
S C    96  -23.8 -0.692616728149135 H B O
G C    97   -1.6 -0.447799633158488 C E O
V C    98  163.7 1.37509522278538 C B O
N C    99  137.8 1.08947527862963 C E O
V C   100  142.1 1.13689480603773 E B O
T C   101  152.8 1.25489223470439 E E O
E C   102  138.6 1.09829751628695 C E O
S C   103  103.7 0.713427398486337 C B O
P C   104  -74.9 -1.25613715851049 C E O
I C   105  135.8 1.06741968448633 C B O
I C   106  131.8 1.02330849619972 E B O
Y C   107  152.7 1.25378945499722 E B O
R C   108  -38.2 -0.851417005980906 C B O
D C   109 -173.5 -2.34347794977525 C B O
E C   110  -24.5 -0.700336186099291 C E O
S C   111  -29.6 -0.75657795116471 C E O
M C   112   24.6 -0.158871349881238 C B O
R C   113   -7.6 -0.513966415588393 C B O
T C   114  135.5 1.06411134536483 E B O
A C   115  171.1 1.4567009211156 E B O
C C   116  156.3 1.29348952445517 E B O
S C   117   86.6 0.524852068561109 C B O
P C   118  146.3 1.18321155373866 C B O
D C   119  -19.7 -0.647402760155367 C B O
G C   120  164.8 1.3872257995642 E B O
L C   121  118.0 0.871124896610942 E B O
C C   122  141.5 1.13027812779474 E B O
S C   123  -25.2 -0.708055644049446 C E O
D C   124   14.8 -0.266943761183416 C E O
G C   125    3.4 -0.392660647800235 C E O
N C   126  155.8 1.28797562591934 C B O
G C   127  162.6 1.36296464600657 E B O
L C   128  128.7 0.989122325277605 E B O
E C   129  113.2 0.818191470667019 E B O
L C   130  107.2 0.752024688237114 E B O
K C   131  144.3 1.16115595959536 E B O
C C   132   75.9 0.406854639894446 C B O
P C   133  143.8 1.15564206105953 C B O
F C   134  -42.7 -0.901042092803334 C E O
T C   135  129.0 0.992430664399101 C B O
S C   136  -23.8 -0.692616728149135 H B O
R C   137  -44.1 -0.916481008703646 H E O
D C   138  -36.9 -0.83708086978776 H E O
F C   139  -47.7 -0.956181078161588 H B O
M C   140  -42.4 -0.897733753681839 H B O
K C   141  -46.8 -0.946256060797103 H E O
F C   142  -56.3 -1.05102013297778 H B O
R C   143  -42.3 -0.896630973974674 H B O
L C   144  -39.4 -0.864650362466887 H B O
G C   145  -18.4 -0.633066623962221 H E O
G C   146 -141.0 -1.9850745449466 C B O
F C   147  -58.3 -1.07307572712109 C E O
E C   148   -2.4 -0.456621870815809 C E O
A C   149  -55.3 -1.03999233590613 C B O
I C   150  126.8 0.968169510841469 C B O
K C   151  152.6 1.25268667529006 C E O
S C   152  -37.1 -0.83928642920209 H E O
A C   153  -35.4 -0.820539174180284 H B O
Y C   154  -25.8 -0.714672322292437 H E O
M C   155  -43.1 -0.905453211631995 H B O
A C   156  -35.9 -0.826053072716109 H B O
Q C   157  -47.1 -0.949564399918598 H B O
V C   158  -45.4 -0.930817144896792 H B O
Q C   159  -46.0 -0.937433823139782 H B O
Y C   160  -36.7 -0.83487531037343 H B O
S C   161  -39.6 -0.866855921881217 H B O
M C   162  -32.4 -0.787455782965332 H B O
W C   163  -44.8 -0.924200466653801 H B O
V C   164  -41.5 -0.887808736317354 H B O
T C   165   -4.8 -0.483088583787771 H B O
R C   166   37.2 -0.0199211067784389 C E O
K C   167  165.8 1.39825359663585 C E O
N C   168  -15.6 -0.602188792161599 C E O
A C   169  152.9 1.25599501441155 E B O
W C   170  140.2 1.11594199160159 E B O
Y C   171  140.0 1.11373643218726 E B O
F C   172  104.2 0.718941297022162 E B O
A C   173  160.9 1.34421739098476 E B O
N C   174  148.3 1.20526714788196 E B O
Y C   175  137.6 1.0872697192153 E B O
D C   176  106.6 0.745408009994124 C B O
P C   177  -11.0 -0.551460925632005 C E O
R C   178  -27.4 -0.732316797607078 C B O
M C   179  133.7 1.04426131063586 C B O
K C   180  -29.2 -0.752166832336049 C E O
R C   181  169.2 1.43574810667946 C E O
E C   182   25.0 -0.154460231052578 C E O
G C   183  -15.4 -0.599983232747269 C B O
L C   184  130.7 1.01117791942091 E B O
H C   185  140.8 1.12255866984458 E B O
Y C   186  174.3 1.49198987174488 E E O
V C   187  169.4 1.43795366609379 E B O
V C   188  132.4 1.02992517444271 E E O
I C   189  137.0 1.08065304097231 E B O
E C   190  146.0 1.17990321461716 E E O
R C   191  132.4 1.02992517444271 C B O
D C   192  115.0 0.83804150539599 C E O
E C   193  -18.0 -0.628655505133561 H E O
K C   194  -44.1 -0.916481008703646 H E O
Y C   195  -46.3 -0.940742162261277 H B O
M C   196  -52.6 -1.01021728381268 H B O
A C   197  -28.1 -0.740036255557234 H E O
S C   198  -49.7 -0.97823667230489 H E O
F C   199  -47.1 -0.949564399918598 H B O
D C   200  -27.0 -0.727905678778418 H E O
E C   201  -49.8 -0.979339452012055 H E O
I C   202  -46.5 -0.942947721675607 H B O
V C   203  -49.0 -0.970517214354734 H B O
P C   204  -35.8 -0.824950293008944 H E O
E C   205  -40.4 -0.875678159538538 H E O
F C   206  -45.6 -0.933022704311122 H B O
I C   207  -46.4 -0.941844941968442 H B O
E C   208  -42.4 -0.897733753681839 H E O
K C   209  -39.6 -0.866855921881217 H E O
M C   210  -46.3 -0.940742162261277 H B O
D C   211  -39.2 -0.862444803052557 H E O
E C   212  -45.3 -0.929714365189626 H E O
A C   213  -45.2 -0.928611585482461 H B O
L C   214  -41.5 -0.887808736317354 H B O
A C   215  -44.1 -0.916481008703646 H E O
E C   216  -35.3 -0.819436394473119 H E O
I C   217    8.8 -0.33311054361332 H B O
G C   218   22.5 -0.182029723731705 C E O
F C   219  172.7 1.47434539643024 C B O
V C   220  136.0 1.06962524390066 C E O
F C   221  134.4 1.05198076858601 C B O
G C   222  -20.5 -0.656224997812688 C E O
E C   223  -33.3 -0.797380800329817 C E O
Q C   224  -18.7 -0.636374963083716 C B D
>1BH8	B
E B   115  -24.3 -0.698130626684961 H E D
E B   116  -39.1 -0.861342023345392 H E D
Q B   117  -40.1 -0.872369820417043 H B D
L B   118  -44.4 -0.919789347825141 H B O
N B   119  -16.7 -0.614319368940415 H E O
R B   120  -29.7 -0.757680730871875 H B O
Y B   121  -29.8 -0.75878351057904 H B O
E B   122  -38.7 -0.856930904516731 H E O
M B   123  -40.1 -0.872369820417043 H E O
Y B   124  -73.3 -1.23849268319585 H B O
R B   125  -43.6 -0.91096711016782 H E O
R B   126  -18.0 -0.628655505133561 H E O
S B   127  144.2 1.16005317988819 C E O
A B   128  157.5 1.30672288094115 C E O
F B   129  150.5 1.22952830143959 C B O
P B   130  129.5 0.997944562934926 C E O
K B   131  -41.1 -0.883397617488693 H E O
A B   132  -52.2 -1.00580616498402 H E O
A B   133  -19.5 -0.645197200741037 H B O
I B   134  -32.5 -0.788558562672497 H B O
K B   135  -47.0 -0.948461620211433 H E O
R B   136  -38.4 -0.853622565395236 H E O
L B   137  -40.7 -0.878986498660033 H B O
I B   138  -43.4 -0.90876155075349 H B O
Q B   139   -9.8 -0.538227569146025 H E O
S B   140   22.6 -0.18092694402454 H E O
I B   141  -48.3 -0.962797756404579 H B O
T B   142  -39.4 -0.864650362466887 H E O
G B   143    2.5 -0.40258566516472 C E O
T B   144  174.7 1.49640099057354 C E O
S B   145  145.5 1.17438931608134 C E O
V B   146  142.0 1.13579202633056 C B O
S B   147  163.9 1.37730078219971 C E O
Q B   148  -28.4 -0.743344594678729 H E O
N B   149  -48.0 -0.959489417283084 H E O
V B   150  -33.7 -0.801791919158478 H B O
V B   151  -48.3 -0.962797756404579 H B O
I B   152  -51.9 -1.00249782586252 H B O
A B   153  -51.3 -0.995881147619531 H B O
M B   154  -22.4 -0.677177812248824 H B O
S B   155  -26.5 -0.722391780242592 H B O
G B   156  -51.9 -1.00249782586252 H B O
I B   157  -35.4 -0.820539174180284 H B O
S B   158  -38.3 -0.852519785688071 H B O
K B   159  -50.7 -0.989264469376541 H B O
V B   160  -45.1 -0.927508805775296 H B O
F B   161  -46.8 -0.946256060797103 H B O
V B   162  -48.4 -0.963900536111744 H B O
G B   163  -53.1 -1.0157311823485 H B O
E B   164  -37.4 -0.842594768323585 H E O
V B   165  -53.9 -1.02455342000582 H B O
V B   166  -45.9 -0.936331043432617 H B O
E B   167  -44.9 -0.925303246360966 H E O
E B   168  -49.9 -0.98044223171922 H E O
A B   169  -42.1 -0.894425414560344 H B O
L B   170  -46.3 -0.940742162261277 H E O
D B   171  -37.7 -0.845903107445081 H E O
V B   172  -61.4 -1.1072618980432 H B O
C B   173  -55.2 -1.03888955619897 H B O
E B   174  -35.9 -0.826053072716109 H E D
K B   175  -27.4 -0.732316797607078 H E D
W B   176    5.1 -0.373913392778428 C B D
G B   177  -56.1 -1.04881457356345 C E D
E B   178  176.4 1.51514824559535 C E D
M B   179  156.8 1.29900342299099 C E D
P B   180  163.1 1.36847854454239 C E D
P B   181  145.0 1.16887541754551 C E D
L B   182  133.3 1.0398501918072 C B D
Q B   183  159.1 1.32436735625579 C E O
P B   184  -27.8 -0.736727916435738 H B O
K B   185  -23.6 -0.690411168734805 H E O
H B   186  -38.9 -0.859136463931062 H B O
M B   187  -44.2 -0.917583788410811 H B O
R B   188  -39.1 -0.861342023345392 H E O
E B   189  -11.0 -0.551460925632005 H E O
A B   190  -41.4 -0.886705956610188 H B O
V B   191  -40.8 -0.880089278367198 H B O
R B   192  -51.2 -0.994778367912366 H E O
R B   193  -37.0 -0.838183649494925 H E O
L B   194  -18.0 -0.628655505133561 H B O
K B   195  -39.2 -0.862444803052557 H E O
S B   196  -34.6 -0.811716936522963 H E O
K B   197   -7.2 -0.509555296759733 C E O
G B   198   79.8 0.449863048473883 C E O
Q B   199  -11.8 -0.560283163289326 C E O
>2BJF	A
G A     4  146.8 1.18872545227448 E B O
L A     5  134.3 1.05087798887885 E B O
A A     6  132.5 1.03102795414988 E B O
L A     7  130.1 1.00456124117792 E B O
E A     8  132.3 1.02882239473555 E E O
T A     9  169.4 1.43795366609379 C B O
K A    10  -26.3 -0.720186220828262 C E O
D A    11   -1.3 -0.444491294036993 C E O
G A    12   12.8 -0.288999355326717 C E O
L A    13  156.4 1.29459230416233 C E O
H A    14  117.4 0.864508218367952 E B O
L A    15  137.7 1.08837249892246 E B O
F A    16  133.4 1.04095297151436 E B O
G A    17 -162.9 -2.22658330081576 E B O
R A    18  154.2 1.2703311506047 E B O
N A    19  133.8 1.04536409034302 E B O
M A    20  108.7 0.768566383844591 E B O
D A    21   97.5 0.645055056642102 E B O
I A    22  160.9 1.34421739098476 E B O
E A    23    9.6 -0.324288305956 C E O
Y A    24  167.0 1.41148695312183 C B O
S A    25  139.0 1.10270863511561 C E O
F A    26   34.9 -0.0452850400432356 C B O
N A    27   44.8 0.0638901509661069 C E O
Q A    28  147.6 1.1975476899318 C B O
S A    29  166.2 1.40266471546451 E E O
I A    30  118.8 0.879947134268263 E B O
I A    31  127.6 0.97699174849879 E B O
F A    32  128.2 0.98360842674178 E B O
I A    33  121.9 0.91413330519038 E B O
P A    34  174.3 1.49198987174488 C B O
R A    35  153.4 1.26150891294738 C B O
N A    36   32.9 -0.0673406341865372 C E O
F A    37  123.6 0.932880560212187 C B O
K A    38  114.5 0.832527606860165 E E O
C A    39  119.6 0.888769371925583 E B O
V A    40  123.1 0.927366661676361 E E O
N A    41  118.4 0.875536015439603 C E O
K A    42  -30.8 -0.769811307650691 C E O
S A    43  -42.2 -0.895528194267509 C E O
N A    44    3.4 -0.392660647800235 C E O
K A    45    6.6 -0.357371697170952 C E O
K A    46  140.8 1.12255866984458 C E O
E A    47  148.1 1.20306158846763 E E O
L A    48  125.0 0.948319476112498 E B O
T A    49  121.2 0.906413847240225 E E O
T A    50  135.5 1.06411134536483 C B O
K A    51  -44.9 -0.925303246360966 C E O
Y A    52  149.0 1.21298660583212 C B O
A A    53  145.5 1.17438931608134 C B O
V A    54  141.3 1.12807256838041 E B O
L A    55  130.5 1.00897236000658 E B O
G A    56  178.3 1.53610106003148 E B O
M A    57  132.9 1.03543907297854 E B O
G A    58 -162.4 -2.22106940227993 E B O
T A    59  156.3 1.29348952445517 E B O
I A    60  103.7 0.713427398486337 E B O
F A    61  123.9 0.936188899333682 E B O
D A    62   40.7 0.0186761829723388 C E O
D A    63    7.9 -0.343035560977806 C E O
Y A    64  129.7 1.00015012234926 E B O
P A    65  132.0 1.02551405561405 E B O
T A    66  139.9 1.11263365248009 E B O
F A    67  149.1 1.21408938553928 E B O
A A    68  -39.4 -0.864650362466887 E B O
D A    69  150.4 1.22842552173243 E B O
G A    70 -177.6 -2.38869191776902 E B O
M A    71  166.7 1.40817861400033 E B O
N A    72  176.7 1.51845658471684 E B O
E A    73  -14.4 -0.588955435675618 C B O
K A    74   -4.2 -0.47647190554478 C B O
G A    75   18.4 -0.227243691725473 C B O
L A    76  131.0 1.0144862585424 C B O
G A    77  149.5 1.21850050436794 E B O
C A    78  138.7 1.09940029599411 E B O
A A    79  135.3 1.0619057859505 E B O
G A    80  123.6 0.932880560212187 E B O
L A    81  149.8 1.22180884348944 E B O
N A    82  140.7 1.12145589013741 E B O
F A    83   66.3 0.300987788006598 C B O
P A    84  -26.5 -0.722391780242592 C B O
V A    85  141.3 1.12807256838041 C B O
Y A    86   -5.2 -0.487499702616431 C B O
V A    87  147.1 1.19203379139598 C B O
S A    88  113.7 0.823705369202844 C E O
Y A    89  150.4 1.22842552173243 C B O
S A    90  148.3 1.20526714788196 C E O
K A    91  -30.2 -0.7631946294077 C E O
E A    92  172.7 1.47434539643024 C E O
D A    93  138.4 1.09609195687262 C E O
I A    94  124.5 0.942805577576672 C E O
E A    95  129.7 1.00015012234926 C E O
G A    96   -4.9 -0.484191363494936 C E O
K A    97  158.5 1.3177506780128 C E O
T A    98  100.9 0.682549566685715 E E O
N A    99  120.9 0.90310550811873 E B O
I A   100  119.9 0.892077711047079 E B O
P A   101  143.6 1.1534365016452 E B O
V A   102  -49.3 -0.973825553476229 C B O
Y A   103  -22.2 -0.674972252834494 C B O
N A   104   -4.4 -0.47867746495911 C B O
F A   105  -48.2 -0.961694976697414 H B O
L A   106  -48.9 -0.969414434647569 H B O
L A   107  -37.9 -0.848108666859411 H B O
W A   108  -40.8 -0.880089278367198 H B O
V A   109  -51.8 -1.00139504615536 H B O
L A   110  -36.2 -0.829361411837605 H B O
A A   111  -26.4 -0.721289000535427 H B O
N A   112  -28.1 -0.740036255557234 H B O
F A   113  153.1 1.25820057382588 C B O
S A   114  -13.4 -0.577927638603967 C E O
S A   115  162.8 1.3651702054209 C B O
V A   116  -42.4 -0.897733753681839 H B O
E A   117  -40.7 -0.878986498660033 H E O
E A   118  -42.1 -0.894425414560344 H E O
V A   119  -46.2 -0.939639382554112 H B O
K A   120  -44.2 -0.917583788410811 H B O
E A   121  -42.6 -0.899939313096169 H E O
A A   122  -25.9 -0.715775101999602 H B O
L A   123  -14.2 -0.586749876261288 H B O
K A   124  -38.9 -0.859136463931062 C E O
N A   125   22.9 -0.177618604903045 C E O
A A   126  156.2 1.292386744748 E B O
N A   127  133.0 1.0365418526857 E E O
I A   128  122.6 0.921852763140536 E B O
V A   129  138.3 1.09498917716545 E B O
D A   130   63.1 0.265698837377316 C B O
I A   131  125.0 0.948319476112498 C B O
P A   132  141.9 1.1346892466234 C E O
I A   133  -33.0 -0.794072461208322 C B O
S A   134  149.6 1.21960328407511 C E O
E A   135 -127.7 -1.83840484389365 C E O
N A   136   19.1 -0.219524233775318 C E O
I A   137  122.4 0.919647203726206 C E O
P A   138  138.2 1.09388639745829 C E O
N A   139  147.7 1.19865046963897 C E O
T A   140  138.7 1.09940029599411 C B O
T A   141  119.2 0.884358253096924 C B O
L A   142  149.9 1.2229116231966 E B O
H A   143  162.2 1.35855352717791 E B O
W A   144  143.3 1.15012816252371 E B O
M A   145  133.7 1.04426131063586 E B O
I A   146  133.2 1.03874741210003 E B O
S A   147  151.2 1.23724775938975 E B O
D A   148 -171.6 -2.32252513533912 C B O
I A   149   -3.0 -0.463238549058799 C E O
T A   150  -12.9 -0.572413740068142 C E O
G A   151   -2.1 -0.453313531694314 C E O
K A   152  140.1 1.11483921189442 C E O
S A   153  144.1 1.15895040018103 E B O
I A   154  158.5 1.3177506780128 E B O
V A   155  130.5 1.00897236000658 E B O
V A   156  117.9 0.870022116903777 E B O
E A   157  121.6 0.910824966068885 E B O
Q A   158  120.6 0.899797168997234 E B O
T A   159 -177.4 -2.38648635835469 C B O
K A   160  -19.2 -0.641888861619542 C E O
E A   161  -56.8 -1.05653403151361 C E O
K A   162  174.3 1.49198987174488 C E O
L A   163  104.8 0.725557975265152 E B O
N A   164  134.2 1.04977520917168 E E O
V A   165  105.2 0.729969094093813 E B O
F A   166  140.0 1.11373643218726 E B O
D A   167  126.4 0.963758392012809 E E O
N A   168   97.8 0.648363395763597 C B O
N A   169    7.1 -0.351857798635127 C E O
I A   170  -30.6 -0.76760574823636 C B O
G A   171   10.6 -0.313260508884349 C B O
V A   172  161.7 1.35303962864208 E B O
L A   173  146.0 1.17990321461716 E B O
T A   174 -115.7 -1.70607127903384 C B O
N A   175 -151.4 -2.09976363449177 C B O
S A   176  150.7 1.23173386085392 C B O
P A   177 -164.1 -2.23981665730174 C B O
T A   178  160.7 1.34201183157043 C E O
F A   179  -41.9 -0.892219855146014 H B O
D A   180  -30.4 -0.76540018882203 H E O
W A   181  -46.7 -0.945153281089937 H E O
H A   182  -41.7 -0.890014295731684 H B O
V A   183  -41.8 -0.891117075438849 H B O
A A   184  -34.3 -0.808408597401468 H E O
N A   185  -29.6 -0.75657795116471 H B O
L A   186  -34.5 -0.810614156815798 H B O
N A   187  -22.8 -0.681588931077484 C E O
Q A   188  -15.1 -0.596674893625774 C E O
Y A   189   23.2 -0.17431026578155 C B O
V A   190  -19.2 -0.641888861619542 C B O
G A   191   -0.7 -0.437874615794003 C E O
L A   192  146.4 1.18431433344582 C B O
R A   193  133.6 1.04315853092869 C B O
Y A   194  -26.9 -0.726802899071253 C E O
N A   195  135.4 1.06300856565767 C E O
Q A   196  134.5 1.05308354829318 C E O
V A   197  101.5 0.689166244928705 C B O
P A   198  -26.9 -0.726802899071253 C E O
E A   199  162.9 1.36627298512806 E E O
F A   200  124.9 0.947216696405333 E E O
K A   201  103.5 0.711221839072006 E E O
L A   202   70.9 0.351715654536192 E B O
G A   203 -113.1 -1.67739900664755 C E O
D A   204   -5.8 -0.494116380859422 C E O
Q A   205  124.7 0.945011136991003 E B O
S A   206  122.5 0.920749983433371 E E O
L A   207  132.3 1.02882239473555 E B D
T A   208  136.4 1.07403636272932 E E D
A A   209  130.4 1.00786958029941 C B D
L A   210  -12.5 -0.568002621239482 C B D
G A   211  176.2 1.51294268618102 C E D
Q A   212  143.8 1.15564206105953 C E D
G A   213   12.9 -0.287896575619552 C B D
T A   214  -21.6 -0.668355574591504 C B D
G A   215  -24.6 -0.701438965806456 C B D
L A   216    5.2 -0.372810613071263 C B D
V A   217  129.2 0.994636223813431 C B D
G A   218  -16.0 -0.606599910990259 C B D
L A   219  129.0 0.992430664399101 C B D
P A   220  137.1 1.08175582067947 C B D
G A   221    0.2 -0.427949598429517 C B D
D A   222 -176.4 -2.37545856128304 C B O
F A   223   14.2 -0.273560439426406 C B O
T A   224  154.1 1.26922837089753 C E O
P A   225  -42.5 -0.898836533389004 H B O
A A   226  -44.7 -0.923097686946636 H B O
S A   227  -40.8 -0.880089278367198 H B O
R A   228  -38.4 -0.853622565395236 H B O
F A   229  -48.4 -0.963900536111744 H B O
I A   230  -49.2 -0.972722773769064 H B O
R A   231  -51.1 -0.993675588205201 H B O
V A   232  -36.6 -0.833772530666265 H B O
A A   233  -46.1 -0.938536602846947 H B O
F A   234  -35.4 -0.820539174180284 H B O
L A   235  -40.9 -0.881192058074363 H B O
R A   236  -49.2 -0.972722773769064 H B O
D A   237  -44.8 -0.924200466653801 H E O
A A   238  -40.8 -0.880089278367198 H B O
M A   239  -40.1 -0.872369820417043 H B O
I A   240  -42.0 -0.893322634853179 H E O
K A   241  -47.7 -0.956181078161588 H E O
N A   242  -21.2 -0.663944455762843 H E O
D A   243   38.8 -0.0022766314637977 H E O
K A   244  -41.9 -0.892219855146014 C E O
D A   245    1.5 -0.413613462236371 C E O
S A   246   -7.7 -0.515069195295558 C E O
I A   247  118.7 0.878844354561098 C E O
D A   248 -173.1 -2.33906683094659 C B O
L A   249  -49.1 -0.971619994061899 H B O
I A   250  -29.2 -0.752166832336049 H B O
E A   251  -37.0 -0.838183649494925 H B O
F A   252  -46.3 -0.940742162261277 H B O
F A   253  -36.6 -0.833772530666265 H B O
H A   254  -42.3 -0.896630973974674 H B O
I A   255  -51.8 -1.00139504615536 H B O
L A   256  -28.9 -0.748858493214554 H B O
N A   257  -34.2 -0.807305817694303 H B O
N A   258  -27.3 -0.731214017899913 C B O
V A   259   11.8 -0.300027152398368 C B O
A A   260  139.3 1.1060169742371 C E O
M A   261  142.8 1.14461426398788 C B O
V A   262  135.6 1.065214125072 C B O
R A   263  127.7 0.978094528205955 C E O
G A   264  -29.2 -0.752166832336049 C B O
S A   265  -15.9 -0.605497131283094 C B O
T A   266   84.4 0.500590915003477 C E O
R A   267  127.3 0.973683409377295 C E O
T A   268  168.8 1.4313369878508 C E O
V A   269  -20.1 -0.651813878984027 C E O
E A   270    7.5 -0.347446679806466 C E O
E A   271   46.4 0.0815346262807481 C E O
K A   272  147.4 1.19534213051747 C E O
S A   273  119.5 0.887666592218418 C B O
D A   274  126.9 0.969272290548634 C E O
L A   275  152.5 1.25158389558289 E B O
T A   276   95.5 0.6229994624988 E B O
Q A   277  -41.9 -0.892219855146014 E B O
Y A   278  160.4 1.33870349244893 E B O
T A   279  119.2 0.884358253096924 E B O
S A   280  147.3 1.19423935081031 E B O
C A   281  114.1 0.828116488031504 E B O
M A   282  125.1 0.949422255819663 E B O
C A   283  101.8 0.6924745840502 E B O
L A   284  -41.3 -0.885603176903023 C B O
E A   285  -40.6 -0.877883718952868 C E O
K A   286  -17.0 -0.61762770806191 C E O
G A   287   30.0 -0.0993212456943244 C B O
I A   288  124.7 0.945011136991003 E B O
Y A   289  109.6 0.778491401209076 E B O
Y A   290  142.1 1.13689480603773 E B O
Y A   291  153.7 1.26481725206887 E B O
N A   292  176.8 1.51955936442401 E B O
T A   293  169.4 1.43795366609379 E B O
Y A   294  -40.5 -0.876780939245703 C B O
E A   295  -38.5 -0.854725345102401 C E O
N A   296  107.7 0.75753858677294 C B O
N A   297   -8.9 -0.528302551781539 C E O
Q A   298  132.2 1.02771961502838 C B O
I A   299  127.4 0.97478618908446 C B O
N A   300  144.9 1.16777263783835 E B O
A A   301  130.3 1.00676680059225 E B O
I A   302  118.7 0.878844354561098 E B O
D A   303  111.8 0.802752554766708 E E O
M A   304  -27.8 -0.736727916435738 C B O
N A   305  -11.0 -0.551460925632005 C E O
K A   306  -22.1 -0.673869473127329 C E O
E A   307  164.3 1.38171190102837 C E O
N A   308  107.5 0.755333027358609 C E O
L A   309  -21.1 -0.662841676055678 C B O
D A   310   20.9 -0.199674199046346 C E O
G A   311  174.8 1.49750377028071 C E O
N A   312    1.9 -0.409202343407711 C E O
E A   313  151.1 1.23614497968258 C E O
I A   314  135.5 1.06411134536483 C B O
K A   315  131.4 1.01889737737106 E B O
T A   316  149.7 1.22070606378227 E E O
Y A   317  139.5 1.10822253365143 E B O
K A   318  130.6 1.01007513971374 E E O
Y A   319  118.9 0.881049913975428 C B O
N A   320  102.8 0.703502381121851 C E O
K A   321   33.8 -0.0574156168220515 C E O
T A   322  114.4 0.831424827153 C E O
L A   323  126.0 0.959347273184148 C B O
S A   324  111.6 0.800546995352377 C E O
I A   325  137.5 1.08616693950813 C B D
N A   326  106.8 0.747613569408454 C E D
H A   327  112.1 0.806060893888203 C E D
>1MHD	A
V A    12  -53.3 -1.01793674176283 H B O
K A    13  -36.9 -0.83708086978776 H E O
R A    14  -58.4 -1.07417850682825 H E O
L A    15  -34.0 -0.805100258279973 H B O
L A    16  -40.1 -0.872369820417043 H B O
G A    17  -40.0 -0.871267040709878 H B O
W A    18   76.0 0.407957419601611 C B O
K A    19   75.9 0.406854639894446 C E D
K A    20  -60.4 -1.09623410097155 C E D
G A    21  114.0 0.827013708324339 C E D
E A    22  136.8 1.07844748155798 C E D
Q A    23  135.7 1.06631690477916 C E D
N A    24  127.3 0.973683409377295 C E D
G A    25 -133.8 -1.90567440603072 C E D
Q A    26   -8.8 -0.527199772074374 H E D
E A    27  -50.6 -0.988161689669376 H E D
E A    28  -37.3 -0.84149198861642 H E D
K A    29  -36.3 -0.83046419154477 H E D
W A    30  -42.3 -0.896630973974674 H B D
C A    31  -30.4 -0.76540018882203 H B D
E A    32  -35.9 -0.826053072716109 H E D
K A    33  -40.7 -0.878986498660033 H E D
A A    34  -32.6 -0.789661342379662 H B D
V A    35  -32.4 -0.787455782965332 H B O
K A    36  -44.1 -0.916481008703646 H E O
S A    37  -52.7 -1.01132006351984 H E O
L A    38  -51.5 -0.998086707033861 H B O
V A    39  -36.9 -0.83708086978776 H B O
K A    40  -46.9 -0.947358840504268 H E O
K A    41  -43.2 -0.90655599133916 H E O
L A    42  -37.2 -0.840389208909255 H B O
K A    43  -52.3 -1.00690894469118 H E O
K A    44  -23.9 -0.6937195078563 H E O
T A    45    9.6 -0.324288305956 H E O
G A    46   59.3 0.223793208505043 C E O
Q A    47   -1.1 -0.442285734622663 C E O
L A    48  -32.8 -0.791866901793992 H B O
D A    49  -37.0 -0.838183649494925 H E O
E A    50  -21.9 -0.671663913712999 H E O
L A    51  -51.1 -0.993675588205201 H B O
E A    52  -48.6 -0.966106095526074 H E O
K A    53  -55.5 -1.04219789532046 H E O
A A    54  -47.3 -0.951769959332928 H B O
I A    55  -42.6 -0.899939313096169 H B O
T A    56  -58.7 -1.07748684594975 H E O
T A    57  -20.3 -0.654019438398358 H E O
Q A    58   25.4 -0.150049112223918 C E O
N A    59  110.0 0.782902520037736 C E O
V A    60  -36.1 -0.828258632130439 C E O
N A    61   62.5 0.259082159134325 C B  O
T A    62  167.0 1.41148695312183 C B  O
K A    63  164.4 1.38281468073554 C B  O
A A    64  123.4 0.930675000797856 C B  O
I A    65  114.0 0.827013708324339 C B O
T A    66  141.5 1.13027812779474 E B O
I A    67  140.6 1.12035311043025 E B O
P A    68  140.2 1.11594199160159 E E O
R A    69  163.6 1.37399244307822 C B O
S A    70  162.5 1.3618618662994 C E O
L A    71  -56.8 -1.05653403151361 C B O
D A    72  -11.2 -0.553666485046336 C E O
G A    73    6.6 -0.357371697170952 C B O
R A    74  163.5 1.37288966337105 C E O
L A    75  140.1 1.11483921189442 E B O
Q A    76  130.6 1.01007513971374 E E O
V A    77  127.4 0.97478618908446 E B O
S A    78  -21.2 -0.663944455762843 C E O
H A    79   -5.3 -0.488602482323596 C E O
R A    80  139.7 1.11042809306576 E E O
K A    81  148.9 1.21188382612495 E E O
G A    82  172.4 1.47103705730874 E B O
L A    83  133.7 1.04426131063586 C B O
P A    84  -65.8 -1.15578420515847 H B O
H A    85  -22.0 -0.672766693420164 H B O
V A    86  -42.6 -0.899939313096169 H B O
I A    87  -38.6 -0.855828124809566 H B O
Y A    88  -36.0 -0.827155852423274 H B O
C A    89  -40.3 -0.874575379831373 H B O
R A    90  -27.3 -0.731214017899913 H B O
L A    91  -40.4 -0.875678159538538 H B O
W A    92   22.5 -0.182029723731705 H B O
R A    93  -75.6 -1.26385661646064 C B O
W A    94   90.1 0.563449358311886 C B O
P A    95  -13.7 -0.581235977725462 C E O
D A    96  -26.3 -0.720186220828262 C E O
L A    97  112.3 0.808266453302533 C B O
H A    98  -55.6 -1.04330067502763 C E O
S A    99 -176.6 -2.37766412069737 C E O
H A   100   17.5 -0.237168709089959 C E O
H A   101  -27.2 -0.730111238192748 C E O
E A   102   16.9 -0.243785387332949 C B O
L A   103  154.5 1.2736394897262 E B O
R A   104  134.6 1.05418632800034 E E O
A A   105  177.7 1.52948438178849 E E O
M A   106   29.8 -0.101526805108654 C B  O
E A   107  -27.4 -0.732316797607078 C B  O
L A   108  -11.4 -0.555872044460666 C B  O
A A   109  115.8 0.846863743053311 C B  O
E A   110  -41.0 -0.882294837781528 C E O
F A   111   45.7 0.0738151683305926 C B O
A A   112   45.2 0.0683012697947672 C B O
F A   113  -27.1 -0.729008458485583 C B O
N A   114   -6.7 -0.504041398223907 C E O
M A   115    9.2 -0.32869942478466 C E O
K A   116   33.4 -0.0618267356507118 C E O
K A   117  179.7 1.55153997593179 C E O
D A   118  -24.6 -0.701438965806456 C E O
E A   119  158.2 1.3144423388913 E E O
V A   120  129.5 0.997944562934926 E B O
C A   121  114.5 0.832527606860165 E B O
V A   122    8.8 -0.33311054361332 C B O
N A   123  110.0 0.782902520037736 C B O
P A   124  -16.1 -0.607702690697424 C B O
Y A   125   12.9 -0.287896575619552 C B O
H A   126    8.9 -0.332007763906155 C B O
Y A   127  150.9 1.23393942026825 E B O
Q A   128  146.6 1.18651989286015 E E O
R A   129  121.4 0.908619406654555 E E O
V A   130  134.3 1.05087798887885 C B O
>2LIS	A
V A     6  129.2 0.994636223813431 C B D
E A     7  121.1 0.90531106753306 C E D
P A     8  152.9 1.25599501441155 C E O
K A     9  151.9 1.2449672173399 C E O
F A    10  -12.5 -0.568002621239482 C E O
L A    11  138.6 1.09829751628695 C B O
N A    12  137.5 1.08616693950813 C E O
K A    13  -43.4 -0.90876155075349 H E O
A A    14  -31.9 -0.781941884429506 H E O
F A    15  -45.7 -0.934125484018287 H B O
E A    16  -47.2 -0.950667179625763 H B O
V A    17  -45.4 -0.930817144896792 H B O
A A    18  -44.4 -0.919789347825141 H B O
L A    19  -49.7 -0.97823667230489 H B O
K A    20  -41.5 -0.887808736317354 H B O
V A    21  -47.2 -0.950667179625763 H B O
Q A    22  -37.0 -0.838183649494925 H B O
I A    23  -50.2 -0.983750570840715 H B O
I A    24  -42.4 -0.897733753681839 H B O
A A    25  -41.3 -0.885603176903023 H E O
G A    26  -41.3 -0.885603176903023 H B O
F A    27  -44.4 -0.919789347825141 H B O
D A    28  -39.9 -0.870164261002712 H B O
R A    29  -39.3 -0.863547582759722 H E O
G A    30  -36.2 -0.829361411837605 H E O
L A    31  -42.2 -0.895528194267509 H B O
V A    32  -45.9 -0.936331043432617 H B O
K A    33  -36.5 -0.8326697509591 H E O
W A    34  -40.0 -0.871267040709878 H B O
L A    35  -25.5 -0.711363983170942 H B O
R A    36  -34.9 -0.815025275644459 H E O
V A    37  -46.0 -0.937433823139782 H E O
H A    38   -9.7 -0.537124789438859 H E O
G A    39  -30.1 -0.762091849700535 C E O
R A    40  -13.4 -0.577927638603967 C E O
T A    41    0.1 -0.429052378136682 C E O
L A    42  146.1 1.18100599432433 C B O
S A    43  166.8 1.4092813937075 C E O
T A    44  -43.2 -0.90655599133916 H E O
V A    45  -33.6 -0.800689139451313 H B O
Q A    46  -41.1 -0.883397617488693 H B O
K A    47  -40.9 -0.881192058074363 H E O
K A    48  -39.4 -0.864650362466887 H E O
A A    49  -39.9 -0.870164261002712 H B O
L A    50  -36.7 -0.83487531037343 H B O
Y A    51  -40.1 -0.872369820417043 H B O
F A    52  -45.4 -0.930817144896792 H B O
V A    53  -42.0 -0.893322634853179 H B O
N A    54  -47.8 -0.957283857868753 H B O
R A    55  -44.6 -0.921994907239471 H B O
R A    56  -32.3 -0.786353003258166 H B O
Y A    57  -46.4 -0.941844941968442 H B O
M A    58  -45.2 -0.928611585482461 H B O
Q A    59  -44.9 -0.925303246360966 H B O
T A    60  -15.3 -0.598880453040104 H E O
H A    61    3.0 -0.397071766628895 H B O
W A    62  -51.3 -0.995881147619531 H B O
A A    63  -37.7 -0.845903107445081 H B O
N A    64  -41.4 -0.886705956610188 H B O
Y A    65  -42.2 -0.895528194267509 H B O
M A    66  -35.3 -0.819436394473119 H B O
L A    67  -46.3 -0.940742162261277 H E O
W A    68  -45.1 -0.927508805775296 H B O
I A    69  -44.2 -0.917583788410811 H B O
N A    70  -33.3 -0.797380800329817 H E O
K A    71  -38.6 -0.855828124809566 H E O
K A    72  -42.5 -0.898836533389004 H E O
I A    73  -42.2 -0.895528194267509 H B O
D A    74  -26.4 -0.721289000535427 H E O
A A    75   -2.8 -0.461032989644469 C E O
L A    76  -30.2 -0.7631946294077 C B O
G A    77   20.8 -0.200776978753511 C E O
R A    78  164.9 1.38832857927136 C B O
T A    79  133.4 1.04095297151436 C E O
P A    80  155.8 1.28797562591934 C B O
V A    81  171.6 1.46221481965142 C E O
V A    82  -36.3 -0.83046419154477 H B O
G A    83  -28.8 -0.747755713507389 H E O
D A    84  -43.7 -0.912069889874985 H B O
Y A    85  -35.9 -0.826053072716109 H B O
T A    86  -48.9 -0.969414434647569 H E O
R A    87  -46.1 -0.938536602846947 H E O
L A    88  -41.0 -0.882294837781528 H B O
G A    89  -39.0 -0.860239243638227 H B O
A A    90  -36.9 -0.83708086978776 H E O
E A    91  -47.0 -0.948461620211433 H E O
I A    92  -46.0 -0.937433823139782 H B O
G A    93  -32.1 -0.784147443843837 H B O
R A    94  -34.8 -0.813922495937293 H E O
R A    95  -25.3 -0.709158423756611 H E O
I A    96  118.8 0.879947134268263 C B O
D A    97   76.8 0.416779657258931 C E O
M A    98  -26.5 -0.722391780242592 C B O
A A    99  -29.3 -0.753269612043214 H E O
Y A   100  -39.3 -0.863547582759722 H B O
F A   101  -43.0 -0.90435043192483 H B O
Y A   102  -42.4 -0.897733753681839 H B O
D A   103  -44.5 -0.920892127532306 H E O
F A   104  -52.0 -1.00360060556969 H B O
L A   105  -41.9 -0.892219855146014 H B O
K A   106  -51.8 -1.00139504615536 H E O
D A   107  -32.2 -0.785250223551001 H E O
K A   108    6.7 -0.356268917463787 C E O
N A   109   49.6 0.116823576910031 C E O
M A   110   12.7 -0.290102135033882 C B O
I A   111  128.4 0.98581398615611 C B O
P A   112  144.1 1.15895040018103 C B O
K A   113  130.7 1.01117791942091 C E O
Y A   114  128.0 0.98140286732745 C B O
L A   115  160.4 1.33870349244893 C E O
P A   116  -42.1 -0.894425414560344 H E O
Y A   117  -32.2 -0.785250223551001 H B O
M A   118  -44.9 -0.925303246360966 H B O
E A   119  -38.0 -0.849211446566576 H E O
E A   120  -44.6 -0.921994907239471 H E O
I A   121  -41.1 -0.883397617488693 H B O
N A   122  -32.2 -0.785250223551001 H B O
R A   123  -18.8 -0.637477742790881 H E O
M A   124  150.2 1.2262199623181 C E O
R A   125  138.4 1.09609195687262 C E O
P A   126  -39.9 -0.870164261002712 C B O
A A   127  -29.3 -0.753269612043214 C E O
D A   128   -0.9 -0.440080175208333 C E O
V A   129  127.2 0.972580629670129 C B O
P A   130  137.7 1.08837249892246 C E O
V A   131  152.9 1.25599501441155 C B O
K A   132  130.9 1.01338347883524 C E O
>1NCN	A
K A     2  121.3 0.90751662694739 E E O
I A     3  140.5 1.11925033072308 E B O
Q A     4  125.8 0.957141713769818 E B O
A A     5  173.6 1.48427041379472 E B O
Y A     6  156.4 1.29459230416233 E B O
F A     7  140.7 1.12145589013741 C B O
N A     8   12.8 -0.288999355326717 C E O
E A     9 -152.8 -2.11520255039208 C E O
T A    10  161.4 1.34973128952059 C E O
A A    11  145.0 1.16887541754551 E B O
D A    12  112.6 0.811574792424028 E B  O
L A    13  111.1 0.795033096816552 E B  O
P A    14  132.7 1.03323351356421 E B  O
A A    15  -17.9 -0.627552725426396 C B  O
Q A    16   48.6 0.10579577983838 C E O
F A    17  104.8 0.725557975265152 C B O
A A    18  -26.4 -0.721289000535427 C E O
N A    19   44.7 0.0627873712589418 C E O
S A    20  -24.5 -0.700336186099291 C E O
Q A    21  -17.1 -0.618730487769075 C E O
N A    22   47.8 0.0969735421810591 C E O
Q A    23  167.5 1.41700085165765 C B O
S A    24  146.9 1.18982823198165 C E O
L A    25  -32.2 -0.785250223551001 C B O
S A    26  -12.8 -0.571310960360977 C E O
E A    27   -0.8 -0.438977395501168 C E O
L A    28  160.4 1.33870349244893 E B O
V A    29  114.0 0.827013708324339 E B O
V A    30  125.2 0.950525035526828 E B O
F A    31  155.0 1.27915338826202 E B O
W A    32  121.7 0.91192774577605 E B O
Q A    33  152.0 1.24606999704707 E B O
D A    34 -173.6 -2.34458072948242 E E O
Q A    35  -25.2 -0.708055644049446 C E O
E A    36   24.0 -0.165488028124229 C E O
N A    37   28.4 -0.116965721008966 C E O
L A    38  140.8 1.12255866984458 C B O
V A    39  133.1 1.03764463239287 E B O
L A    40  -50.5 -0.987058909962211 E B O
N A    41  153.0 1.25709779411872 E B O
E A    42  127.7 0.978094528205955 E B O
V A    43   93.7 0.603149427769829 E B O
Y A    44  113.7 0.823705369202844 E E O
L A    45   41.6 0.0286012003368245 C E O
G A    46  -12.9 -0.572413740068142 C E O
K A    47  134.9 1.05749466712184 E E O
E A    48  136.8 1.07844748155798 E E O
K A    49  109.3 0.775183062087581 C E O
F A    50    4.4 -0.381632850728584 C E O
D A    51    9.4 -0.32649386537033 C E D
S A    52  -17.0 -0.61762770806191 C E D
V A    53  133.7 1.04426131063586 C B D
H A    54  144.0 1.15784762047386 C E O
S A    55  -33.3 -0.797380800329817 C E O
K A    56  -22.0 -0.672766693420164 C E O
Y A    57  -10.7 -0.54815258651051 C B O
M A    58  121.7 0.91192774577605 C E O
G A    59  -10.0 -0.540433128560355 C E O
R A    60    1.9 -0.409202343407711 C B O
T A    61  160.7 1.34201183157043 E B O
S A    62  119.9 0.892077711047079 E E O
F A    63  132.3 1.02882239473555 E B O
D A    64  106.0 0.738791331751133 E E O
S A    65  -29.5 -0.755475171457545 C E O
D A    66  -45.5 -0.931919924603957 C E O
S A    67   -8.6 -0.524994212660044 C E O
W A    68   59.4 0.224895988212208 C B O
T A    69  137.4 1.08506415980097 E B O
L A    70  134.9 1.05749466712184 E B O
R A    71  121.4 0.908619406654555 E B O
L A    72  117.4 0.864508218367952 E B O
H A    73  164.6 1.38502024014987 C B O
N A    74   59.4 0.224895988212208 C E O
L A    75  143.1 1.14792260310938 C B O
Q A    76  149.8 1.22180884348944 C E O
I A    77  -26.3 -0.720186220828262 C B O
K A    78  -14.1 -0.585647096554123 C E O
D A    79  -11.5 -0.556974824167831 C B O
K A    80  150.2 1.2262199623181 C E O
G A    81 -166.8 -2.26959170939519 E B O
L A    82  134.0 1.04756964975735 E B  O
Y A    83  157.7 1.30892844035548 E B  O
Q A    84  136.5 1.07513914243648 E B  O
A A    85  130.9 1.01338347883524 E B  O
I A    86  117.1 0.861199879246457 E B O
I A    87  121.8 0.913030525483215 E B O
H A    88  147.0 1.19093101168881 E B O
H A    89  113.9 0.825910928617174 E E O
K A    90  116.7 0.856788760417797 E E O
K A    91  165.6 1.39604803722152 C E O
P A    92  -36.1 -0.828258632130439 C E O
T A    93  -87.8 -1.39839574073478 C E O
G A    94 -116.0 -1.70937961815534 C B O
M A    95  156.7 1.29790064328383 E E O
I A    96  128.9 0.991327884691936 E B O
R A    97  123.5 0.931777780505022 E B O
I A    98    1.0 -0.419127360772196 E B O
H A    99  153.7 1.26481725206887 E B O
Q A   100  144.3 1.16115595959536 E B O
M A   101  145.2 1.17108097695984 E B O
N A   102  150.0 1.22401440290377 E E O
S A   103  140.6 1.12035311043025 E B O
E A   104  112.3 0.808266453302533 E E O
L A   105  124.1 0.938394458748012 E B O
S A   106  126.6 0.965963951427139 E B O
V A   107  115.2 0.84024706481032 E B O
>1LV3	A
E A     3  121.7 0.91192774577605 C E D
T A     4  101.0 0.68365234639288 C E D
I A     5  149.3 1.21629494495361 C B D
T A     6  120.6 0.899797168997234 E E D
V A     7  132.9 1.03543907297854 E B D
N A     8  135.3 1.0619057859505 E E D
C A     9  118.3 0.874433235732438 C B D
P A    10  -15.6 -0.602188792161599 C E O
T A    11  -50.4 -0.985956130255045 C E O
C A    12  -26.1 -0.717980661413932 C B O
G A    13   74.4 0.390312944286969 C E O
K A    14  128.6 0.98801954557044 C E O
T A    15  115.9 0.847966522760476 E E O
V A    16  123.3 0.929572221090691 E B O
V A    17  136.9 1.07955026126514 E E O
W A    18  156.6 1.29679786357666 C B O
G A    19 -100.6 -1.53955154325191 C E O
E A    20   57.4 0.202840394068906 C E O
I A    21  -52.3 -1.00690894469118 C E O
S A    22  166.8 1.4092813937075 C B O
P A    23  -32.9 -0.792969681501157 C E O
F A    24   66.7 0.305398906835259 C B O
R A    25  -55.4 -1.0410951156133 C B O
P A    26  120.0 0.893180490754244 C B O
F A    27  159.4 1.32767569537728 C B O
C A    28  -35.4 -0.820539174180284 C B O
S A    29  165.6 1.39604803722152 C B O
K A    30  -36.8 -0.835978090080595 H E O
R A    31  -34.8 -0.813922495937293 H B O
C A    32  -56.1 -1.04881457356345 H B O
Q A    33  -33.7 -0.801791919158478 H E O
L A    34  -65.8 -1.15578420515847 H E O
I A    35  -28.4 -0.743344594678729 H B O
D A    36  -39.6 -0.866855921881217 H B O
L A    37  -60.0 -1.09182298214289 H B O
G A    38   24.6 -0.158871349881238 C B O
E A    39   40.6 0.0175734032651737 C E O
W A    40 -179.1 -2.4052336133765 C B O
A A    41   84.9 0.506104813539302 C B O
A A    42   59.4 0.224895988212208 C E O
E A    43   77.8 0.427807454330582 C E O
E A    44  -38.9 -0.859136463931062 C E O
K A    45  117.9 0.870022116903777 C E O
R A    46  128.1 0.982505647034615 C E O
I A    47   99.1 0.662699531956743 C B D
P A    48  171.1 1.4567009211156 C E D
S A    49  -32.8 -0.791866901793992 C E D
S A    50  -41.3 -0.885603176903023 C E D
G A    51 -104.7 -1.58476551124568 C E D
D A    52  124.5 0.942805577576672 C E D
L A    53  139.5 1.10822253365143 C E D
S A    54   81.3 0.46640474408136 C E D
E A    55  130.0 1.00345846147075 C E D
S A    56   67.7 0.316426703906909 C E D
D A    57  112.2 0.807163673595368 C E D
D A    58   95.0 0.617485563962975 C E D
W A    59  167.8 1.42030919077915 C B D
S A    60  -39.4 -0.864650362466887 C E D
E A    61  -57.8 -1.06756182858526 C E D
E A    62  107.4 0.754230247651444 C E D
P A    63  -49.1 -0.971619994061899 C E D
>1UG1	A
S A     3  -54.0 -1.02565619971299 H E D
G A     4  -66.3 -1.16129810369429 H E D
S A     5  -62.4 -1.11828969511485 H E D
S A     6  -58.8 -1.07858962565691 H E D
G A     7  -39.3 -0.863547582759722 H E D
A A     8  -30.2 -0.7631946294077 H E D
S A     9  -34.2 -0.807305817694303 H E D
L A    10  -32.9 -0.792969681501157 H B D
L A    11  -42.0 -0.893322634853179 H B D
A A    12  -42.7 -0.901042092803334 H E D
R A    13  -50.7 -0.989264469376541 H E D
Y A    14  159.3 1.32657291567012 C B D
P A    15  172.1 1.46772871818725 C E O
P A    16  -31.0 -0.772016867065021 C E O
E A    17   -3.6 -0.46985522730179 C E O
K A    18   15.6 -0.258121523526095 C E O
L A    19  111.6 0.800546995352377 E B O
F A    20  141.1 1.12586700896607 E B O
Q A    21  164.7 1.38612301985703 E E O
A A    22  120.9 0.90310550811873 E B O
E A    23  -48.9 -0.969414434647569 C E O
R A    24  170.6 1.45118702257977 C E O
N A    25  107.7 0.75753858677294 C E O
F A    26  132.1 1.02661683532122 C B O
N A    27  120.9 0.90310550811873 C E O
A A    28  127.0 0.970375070255799 C B O
A A    29  -44.0 -0.915378228996481 C E O
Q A    30 -176.2 -2.37325300186871 C E O
D A    31  -23.4 -0.688205609320475 C E O
L A    32  -14.2 -0.586749876261288 C B O
D A    33  164.6 1.38502024014987 C E O
V A    34  139.2 1.10491419452994 C B O
S A    35  138.5 1.09719473657978 C E O
L A    36  178.4 1.53720383973865 C B O
L A    37  134.4 1.05198076858601 C E O
E A    38  -20.6 -0.657327777519853 C E O
G A    39  -12.7 -0.570208180653812 C B O
D A    40  147.8 1.19975324934614 C E O
L A    41  152.5 1.25158389558289 E B O
V A    42  162.3 1.35965630688507 E B O
G A    43  107.1 0.750921908529949 E B O
V A    44  133.3 1.0398501918072 E B O
I A    45  -56.1 -1.04881457356345 E B O
K A    46  137.8 1.08947527862963 E E O
K A    47   38.2 -0.0088933097067881 C E O
K A    48 -171.2 -2.31811401651046 C E O
D A    49  157.8 1.31003122006264 C B O
P A    50   61.5 0.248054362062675 C E O
M A    51  -43.1 -0.905453211631995 C E O
G A    52   69.1 0.33186561980722 C E O
S A    53  123.9 0.936188899333682 C E O
Q A    54   -7.9 -0.517274754709888 C E O
N A    55  -42.2 -0.895528194267509 C E O
R A    56  125.1 0.949422255819663 E B O
W A    57  160.3 1.33760071274177 E B O
L A    58  123.6 0.932880560212187 E B O
I A    59  166.6 1.40707583429317 E B O
D A    60  123.5 0.931777780505022 E B O
N A    61   35.4 -0.0397711415074103 C E O
G A    62   23.6 -0.169899146952889 C E O
V A    63  -51.5 -0.998086707033861 C E O
T A    64 -169.1 -2.29495564265999 C E O
K A    65  120.9 0.90310550811873 E E O
G A    66  164.5 1.3839174604427 E B O
F A    67  124.9 0.947216696405333 E B O
V A    68  160.9 1.34421739098476 E B O
Y A    69  126.9 0.969272290548634 E B O
S A    70  -29.2 -0.752166832336049 C B O
S A    71  -45.6 -0.933022704311122 C B O
F A    72  -19.0 -0.639683302205212 C B O
L A    73  170.9 1.45449536170127 E B O
K A    74  148.0 1.20195880876047 E E O
P A    75  102.8 0.703502381121851 E B O
Y A    76  179.1 1.5449232976888 C B O
N A    77   87.6 0.535879865632759 C B O
P A    78    2.0 -0.408099563700546 C E D
R A    79  141.3 1.12807256838041 C E D
R A    80   80.0 0.452068607888214 C E D
S A    81   91.2 0.575579935090702 C E D
H A    82   63.2 0.266801617084481 C E D
S A    83  148.2 1.2041643681748 C E D
D A    84  147.8 1.19975324934614 C E D
A A    85  174.8 1.49750377028071 C E D
S A    86  169.0 1.43354254726513 C E D
S A    87  169.6 1.44015922550812 C E D
G A    88  120.7 0.9008999487044 C B D
P A    89  178.8 1.54161495856731 C E D
S A    90  159.4 1.32767569537728 C E D
>2CRQ	A
S A     3  120.6 0.899797168997234 C E D
G A     4  109.3 0.775183062087581 C E D
S A     5   93.7 0.603149427769829 C E D
S A     6  -55.9 -1.04660901414912 C E D
G A     7  145.2 1.17108097695984 C E D
P A     8  102.3 0.697988482586026 C E D
K A     9  115.9 0.847966522760476 C E D
T A    10  -27.0 -0.727905678778418 C E D
G A    11  152.4 1.25048111587573 C E D
P A    12 -173.1 -2.33906683094659 C E D
T A    13   89.3 0.554627120654566 C E D
M A    14  152.2 1.2482755564614 C B D
T A    15  141.9 1.1346892466234 E E D
K A    16  161.0 1.34532017069192 E E D
E A    17  144.4 1.16225873930252 E E D
L A    18  130.1 1.00456124117792 E B D
V A    19  131.5 1.02000015707823 E E O
F A    20  172.2 1.46883149789441 E B O
S A    21  158.5 1.3177506780128 E E O
S A    22  -27.3 -0.731214017899913 C E O
N A    23  -37.3 -0.84149198861642 C E O
I A    24  132.5 1.03102795414988 C B O
G A    25 -174.3 -2.35230018743257 C B O
Q A    26  -45.0 -0.926406026068131 H E O
H A    27  -49.2 -0.972722773769064 H E O
D A    28  -61.1 -1.10395355892171 H E O
L A    29  -38.4 -0.853622565395236 H B O
D A    30  -42.5 -0.898836533389004 H E O
T A    31  -47.1 -0.949564399918598 H E O
K A    32  -46.6 -0.944050501382772 H E O
S A    33  -53.8 -1.02345064029866 H B O
K A    34  -47.5 -0.953975518747258 H E O
Q A    35  -51.7 -1.00029226644819 H B O
I A    36  -48.3 -0.962797756404579 H B O
Q A    37  -55.7 -1.04440345473479 H E O
Q A    38  -39.7 -0.867958701588382 H E O
W A    39  -60.1 -1.09292576185006 H B O
I A    40  -37.3 -0.84149198861642 H B O
E A    41  -52.0 -1.00360060556969 H E O
K A    42   30.3 -0.0960129065728291 C E O
K A    43   42.8 0.0418345568228053 C E O
Y A    44  125.2 0.950525035526828 C E O
H A    45  101.4 0.68806346522154 E E O
V A    46  124.3 0.940600018162342 E B O
Q A    47  112.8 0.813780351838359 E E O
V A    48  144.4 1.16225873930252 E B O
T A    49  111.0 0.793930317109387 E B O
I A    50  133.0 1.0365418526857 E B O
K A    51  132.3 1.02882239473555 E E O
R A    52  156.8 1.29900342299099 C E O
R A    53  178.9 1.54271773827447 C E O
K A    54   86.1 0.519338170025283 C E D
D A    55   43.2 0.0462456756514657 C E D
A A    56  156.6 1.29679786357666 C B D
E A    57   54.5 0.170859782561119 C E D
Q A    58  147.8 1.19975324934614 C E D
S A    59  172.1 1.46772871818725 C E D
E A    60  -41.0 -0.882294837781528 H E D
E A    61  -35.3 -0.819436394473119 H E D
E A    62  -41.9 -0.892219855146014 H E D
T A    63  -23.5 -0.68930838902764 H B D
E A    64  -29.3 -0.753269612043214 H E D
E A    65  -65.2 -1.14916752691548 H E D
I A    66  -54.0 -1.02565619971299 H B O
F A    67  -59.0 -1.08079518507124 H B O
N A    68  -43.8 -0.91317266958215 H E O
Q A    69  -30.4 -0.76540018882203 H E O
I A    70  -47.5 -0.953975518747258 H B O
L A    71  -18.6 -0.635272183376551 H B O
Q A    72  -10.4 -0.544844247389015 C E O
T A    73  -26.2 -0.719083441121097 C E O
M A    74   44.8 0.0638901509661069 C B O
P A    75  -16.8 -0.61542214864758 C E O
D A    76    4.7 -0.378324511607089 C E O
I A    77  -20.4 -0.655122218105523 C B O
A A    78  165.0 1.38943135897853 C B O
T A    79  166.1 1.40156193575734 E B O
F A    80   76.1 0.409060199308776 E B O
S A    81  -49.4 -0.974928333183395 E B O
S A    82  105.0 0.727763534679483 E B O
R A    83  136.9 1.07955026126514 E E O
P A    84  139.4 1.10711975394427 E B O
K A    85  165.2 1.39163691839286 E E D
A A    86  110.9 0.792827537402222 E B D
I A    87  164.5 1.3839174604427 E B D
R A    88   27.8 -0.123582399251956 C E D
G A    89    5.6 -0.368399494242603 C E D
G A    90  -19.0 -0.639683302205212 C B O
T A    91  -22.6 -0.679383371663154 C E O
A A    92  174.5 1.49419543115921 E B O
S A    93  145.5 1.17438931608134 E B O
M A    94  143.4 1.15123094223087 E B O
C A    95  170.3 1.44787868345828 E B O
V A    96  153.6 1.26371447236171 E B O
F A    97  133.5 1.04205575122153 E B O
R A    98  179.2 1.54602607739597 E B D
H A    99  151.9 1.2449672173399 C B D
L A   100  102.8 0.703502381121851 C B D
S A   101  -20.3 -0.654019438398358 C B D
K A   102  155.4 1.28356450709068 C E D
K A   103   65.2 0.288857211227782 C E D
E A   104  101.0 0.68365234639288 C E D
E A   105  105.3 0.731071873800978 C E D
K A   106   30.2 -0.0971156862799942 C E D
S A   107  123.7 0.933983339919352 C E D
G A   108 -158.2 -2.174752654579 C E D
P A   109  150.8 1.23283664056109 C E D
S A   110   88.6 0.54690766270441 C E D
>1BSH	A
T A     3  158.5 1.3177506780128 C E O
Y A     4  175.1 1.5008121094022 E B O
H A     5  124.8 0.946113916698168 E E O
L A     6  159.9 1.33318959391311 E B O
D A     7   90.2 0.564552138019051 E B O
V A     8  132.2 1.02771961502838 E B O
V A     9  171.5 1.46111203994426 E B O
S A    10   72.6 0.370462909557998 C B O
A A    11  101.1 0.684755126100045 C B O
E A    12   58.2 0.211662631726227 C E O
Q A    13  154.2 1.2703311506047 C E O
Q A    14   76.9 0.417882436966096 C E O
M A    15  -63.7 -1.132625831308 C B O
F A    16  121.9 0.91413330519038 E B O
S A    17  103.2 0.707913499950511 E E O
G A    18 -164.2 -2.2409194370089 E E O
L A    19  155.9 1.28907840562651 E E O
V A    20  116.9 0.858994319832127 E B O
E A    21  -47.5 -0.953975518747258 C E O
K A    22  144.4 1.16225873930252 C E O
I A    23 -145.7 -2.03690519118336 C B O
Q A    24  127.3 0.973683409377295 C B O
V A    25  133.3 1.0398501918072 E B O
T A    26   91.8 0.582196613333693 E E O
G A    27  168.2 1.42472030960781 C B O
S A    28  -51.0 -0.992572808498036 C E O
E A    29   99.5 0.667110650785403 C E O
G A    30  140.9 1.12366144955174 C B O
E A    31   26.7 -0.135712976030772 C B O
L A    32  151.0 1.23504219997542 C B O
G A    33 -114.9 -1.69724904137652 C B O
I A    34  152.6 1.25268667529006 C B O
Y A    35  171.8 1.46442037906575 C B O
P A    36   78.2 0.432218573159242 C B O
G A    37   36.1 -0.0320516835572547 C E O
H A    38   29.0 -0.110349042765975 C B O
A A    39  158.3 1.31554511859847 C B O
P A    40   78.7 0.437732471695068 C B O
L A    41  173.4 1.48206485438039 C B O
L A    42   57.2 0.200634834654576 C B O
T A    43 -136.9 -1.93986057695284 C B O
A A    44  164.2 1.38060912132121 C B O
I A    45    9.8 -0.32208274654167 C B O
K A    46  158.3 1.31554511859847 C E O
P A    47 -175.7 -2.36773910333289 C B O
G A    48 -161.0 -2.20563048637962 E B O
M A    49  179.6 1.55043719622463 E B O
I A    50  138.9 1.10160585540844 E B O
R A    51  161.3 1.34862850981342 E B O
I A    52  167.8 1.42030919077915 E B O
V A    53  107.1 0.750921908529949 C B O
K A    54  149.9 1.2229116231966 C B O
Q A    55  -52.6 -1.01021728381268 C E O
H A    56    8.7 -0.334213323320486 C E O
G A    57  178.0 1.53279272090999 C E O
H A    58  -77.1 -1.28039831206812 C E O
E A    59  140.0 1.11373643218726 C E O
E A    60  156.8 1.29900342299099 E B O
F A    61  125.9 0.958244493476983 E B O
I A    62 -146.8 -2.04903576796218 E B O
Y A    63  132.4 1.02992517444271 E B O
L A    64 -171.8 -2.32473069475345 E B O
S A    65  -64.8 -1.14475640808682 C B O
G A    66  136.5 1.07513914243648 C B O
G A    67  165.6 1.39604803722152 E B O
I A    68 -176.2 -2.37325300186871 E B O
L A    69  169.4 1.43795366609379 E B O
E A    70  111.7 0.801649775059543 E B O
V A    71  144.6 1.16446429871685 E B O
Q A    72  178.3 1.53610106003148 C E O
P A    73   81.6 0.469713083202855 C E O
G A    74  -21.7 -0.669458354298669 C E O
N A    75  135.7 1.06631690477916 C E O
V A    76  168.6 1.42913142843647 E B O
T A    77  137.7 1.08837249892246 E B O
V A    78  165.3 1.39273969810002 E B O
L A    79  149.5 1.21850050436794 E B O
A A    80  176.7 1.51845658471684 E B O
D A    81  -56.6 -1.05432847209928 C B O
T A    82  123.1 0.927366661676361 C B O
A A    83   93.9 0.605354987184159 C B O
I A    84  150.7 1.23173386085392 C E O
R A    85  155.9 1.28907840562651 C E O
G A    86   93.5 0.600943868355499 C B O
Q A    87  -72.9 -1.23408156436719 C E O
D A    88   50.6 0.127851373981681 C E O
L A    89  -93.7 -1.46345974345752 C B O
D A    90  159.6 1.32988125479161 C E O
E A    91  -56.7 -1.05543125180645 C E O
A A    92  -14.3 -0.587852655968453 C E O
R A    93  -10.6 -0.547049806803345 C E O
A A    94  -21.7 -0.669458354298669 C B O
M A    95  -27.7 -0.735625136728573 C E O
E A    96  -15.2 -0.597777673332939 C E O
A A    97  -45.7 -0.934125484018287 H B O
K A    98  -17.0 -0.61762770806191 H B D
R A    99  -40.2 -0.873472600124208 H E D
K A   100  -12.2 -0.564694282117986 H E D
A A   101  -15.4 -0.599983232747269 C B D
E A   102  -46.7 -0.945153281089937 H B D
E A   103  -23.3 -0.68710282961331 H E D
H A   104  -36.9 -0.83708086978776 H B D
I A   105   -6.6 -0.502938618516742 H B D
S A   106  -16.5 -0.612113809526085 C E D
S A   107  130.7 1.01117791942091 C E D
S A   108  131.5 1.02000015707823 C E D
H A   109   21.8 -0.189749181681861 C E D
G A   110 -176.6 -2.37766412069737 C E D
D A   111  -29.4 -0.754372391750379 C E D
V A   112   22.9 -0.177618604903045 C E D
D A   113  -99.1 -1.52300984764444 H E D
Y A   114  -18.9 -0.638580522498046 H B D
A A   115  -39.1 -0.861342023345392 H E D
Q A   116  -17.5 -0.623141606597735 H E D
A A   117  -17.8 -0.626449945719231 H B D
S A   118  -28.8 -0.747755713507389 H E D
A A   119  -27.9 -0.737830696142903 H E O
E A   120   -8.2 -0.520583093831383 H B O
L A   121  -57.9 -1.06866460829243 H B O
A A   122  -22.3 -0.676075032541659 H E O
K A   123  -19.5 -0.645197200741037 C E O
A A   124  -34.6 -0.811716936522963 C B O
I A   125   -6.1 -0.497424719980917 C B O
A A   126  -33.5 -0.799586359744148 H E O
Q A   127  -14.3 -0.587852655968453 H B O
L A   128  -25.0 -0.705850084635116 H B O
R A   129  -45.7 -0.934125484018287 H E O
V A   130  -32.1 -0.784147443843837 H B O
I A   131  -25.4 -0.710261203463776 H B O
E A   132  -22.1 -0.673869473127329 H E O
L A   133    0.4 -0.425744039015187 C E O
T A   134    4.6 -0.379427291314254 C B O
K A   135  -30.1 -0.762091849700535 C E D
K A   136   11.6 -0.302232711812698 C E D
>1JLI	_
A A    16  -33.1 -0.795175240915487 H B  O
S A    17  -36.7 -0.83487531037343 H E D
I A    18  -34.4 -0.809511377108633 H E D
M A    19  -17.7 -0.625347166012066 H B O
I A    20  -69.7 -1.19879261373791 H B O
D A    21  -19.3 -0.642991641326707 H E O
E A    22  -37.5 -0.843697548030751 H E O
I A    23  -26.7 -0.724597339656922 H B O
I A    24  -27.6 -0.734522357021408 H B O
H A    25  -41.3 -0.885603176903023 H E O
H A    26    8.2 -0.339727221856311 H E O
L A    27   56.5 0.192915376704421 C B O
K A    28   68.2 0.321940602442735 C E O
R A    29   71.3 0.356126773364852 C E D
P A    30  121.9 0.91413330519038 C E D
P A    31  -73.2 -1.23738990348868 C E D
N A    32  158.8 1.32105901713429 C E D
P A    33  123.3 0.929572221090691 C E D
L A    34 -173.3 -2.34127239036092 C E D
L A    35   30.2 -0.0971156862799942 C E D
D A    36  154.8 1.27694782884769 C E D
P A    37   -6.6 -0.502938618516742 C B D
N A    38   88.8 0.54911322211874 C E D
N A    39  159.1 1.32436735625579 C E D
L A    40  164.4 1.38281468073554 C B D
N A    41 -172.3 -2.33024459328927 C E D
S A    42  -38.4 -0.853622565395236 H E D
E A    43  -42.9 -0.903247652217665 H E D
D A    44  -31.9 -0.781941884429506 H E D
M A    45  -46.4 -0.941844941968442 H E D
D A    46  -27.7 -0.735625136728573 H E D
I A    47  -69.0 -1.19107315578775 H E D
L A    48  -18.4 -0.633066623962221 H B D
M A    49  -32.8 -0.791866901793992 H E O
E A    50  112.2 0.807163673595368 C E O
R A    51  -43.8 -0.91317266958215 C E O
N A    52  -32.5 -0.788558562672497 C B O
L A    53   17.4 -0.238271488797124 C B O
R A    54  -50.9 -0.991470028790871 H B O
T A    55  -45.7 -0.934125484018287 H E O
P A    56  -29.2 -0.752166832336049 H B O
N A    57  -34.8 -0.813922495937293 H B O
L A    58  -28.9 -0.748858493214554 H B O
L A    59  -42.2 -0.895528194267509 H E O
A A    60  -11.5 -0.556974824167831 H B O
F A    61  -27.0 -0.727905678778418 H B O
V A    62  -28.7 -0.746652933800224 H B O
R A    63  -52.0 -1.00360060556969 H E O
A A    64  -35.9 -0.826053072716109 H B O
V A    65  -22.4 -0.677177812248824 H B O
K A    66  -39.5 -0.865753142174052 H E O
H A    67   -0.4 -0.434566276672507 H E O
L A    68   98.9 0.660493972542413 C B O
E A    69  138.2 1.09388639745829 C E O
N A    70   19.2 -0.218421454068153 C E O
A A    71   18.1 -0.230552030846968 C E O
S A    72  -49.7 -0.97823667230489 H E O
A A    73  -30.3 -0.764297409114865 H E O
I A    74  -40.8 -0.880089278367198 H B O
E A    75  -29.9 -0.759886290286205 H E O
S A    76  -40.4 -0.875678159538538 H E O
I A    77  -65.2 -1.14916752691548 H B O
L A    78  -48.7 -0.967208875233239 H B O
K A    79  -39.4 -0.864650362466887 H E O
N A    80  -15.4 -0.599983232747269 H E O
L A    81  -13.3 -0.576824858896802 H B  O
L A    82  -51.7 -1.00029226644819 C B  O
P A    83  -10.0 -0.540433128560355 C B  O
A A    84   15.3 -0.26142986264759 C B  O
L A    85  151.7 1.24276165792557 C B O
P A    86  160.6 1.34090905186326 C B O
L A    87   78.0 0.430013013744912 C B O
A A    88  -56.7 -1.05543125180645 C B O
T A    89   41.1 0.0230873018009991 C E O
A A    90   66.3 0.300987788006598 C E O
A A    91  143.4 1.15123094223087 C E O
P A    92 -175.2 -2.36222520479706 C E O
T A    93  -45.9 -0.936331043432617 C E O
R A    94  171.4 1.46000926023709 C E O
H A    95  149.2 1.21519216524645 C E O
P A    96 -164.5 -2.2442277761304 C B O
I A    97 -171.9 -2.32583347446061 C B O
H A    98  110.0 0.782902520037736 C E O
I A    99 -167.1 -2.27290004851669 C B O
K A   100 -161.5 -2.21114438491544 C E O
D A   101  -24.1 -0.69592506727063 C E O
G A   102   40.5 0.0164706235580086 C E O
D A   103  136.4 1.07403636272932 C E O
W A   104  -17.3 -0.620936047183405 H B O
N A   105  -42.8 -0.902144872510499 H E O
E A   106  -56.8 -1.05653403151361 H E O
F A   107  -13.2 -0.575722079189637 H B O
R A   108  -62.0 -1.11387857628619 H B O
R A   109  -46.3 -0.940742162261277 H E O
K A   110  -59.6 -1.08741186331423 H B O
L A   111  -41.3 -0.885603176903023 H B O
T A   112  -60.8 -1.10064521980021 H E O
F A   113  -28.3 -0.742241814971564 H E O
Y A   114  -84.6 -1.3631067901055 H B O
L A   115  -34.6 -0.811716936522963 H B O
K A   116  -59.5 -1.08630908360707 H E O
T A   117  -25.5 -0.711363983170942 H B O
L A   118  -67.9 -1.17894257900893 H B O
E A   119  -19.2 -0.641888861619542 H E O
N A   120  -47.0 -0.948461620211433 H E O
A A   121   -1.5 -0.446696853451323 H E O
Q A   122  -29.1 -0.751064052628884 H E D
A A   123  -74.6 -1.25282881938899 C E D
>1JM1	A
D A    51    2.8 -0.399277326043225 C E D
G A    52 -151.1 -2.09645529537028 C B D
L A    53  136.0 1.06962524390066 C E O
A A    54   43.7 0.0517595741872911 C E D
G A    55   -8.7 -0.526096992367209 C E D
F A    56  157.4 1.30562010123398 C B O
P A    57  156.9 1.30010620269816 C B O
R A    58  112.2 0.807163673595368 C E O
Y A    59  127.4 0.97478618908446 E E O
K A    60  118.1 0.872227676318107 E E O
V A    61  -53.9 -1.02455342000582 E B O
A A    62  161.3 1.34862850981342 E B O
N A    63  149.8 1.22180884348944 E B O
I A    64  -35.4 -0.820539174180284 H B O
Q A    65  -27.9 -0.737830696142903 H E O
Q A    66  -42.2 -0.895528194267509 H E O
V A    67  -49.0 -0.970517214354734 H B O
Q A    68  -38.7 -0.856930904516731 H E O
Q A    69  -40.6 -0.877883718952868 H E D
Q A    70  -44.3 -0.918686568117976 H B D
I A    71  -43.9 -0.914275449289315 H B D
K A    72  -37.3 -0.84149198861642 H E D
S A    73  -37.5 -0.843697548030751 H B  O
S A    74  -17.1 -0.618730487769075 H B  O
G A    75    3.0 -0.397071766628895 C B  O
A A    76  115.2 0.84024706481032 C B  O
A A    77   11.1 -0.307746610348524 C B O
V A    78  138.9 1.10160585540844 E B O
Y A    79  111.8 0.802752554766708 E B O
F A    80  150.3 1.22732274202526 E B O
F A    81  177.2 1.52397048325267 E B O
A A    82  140.8 1.12255866984458 E B O
Y A    83  144.0 1.15784762047386 C B O
P A    84  -11.6 -0.558077603874996 C B O
L A    85  157.1 1.30231176211249 C E O
T A    86  -27.6 -0.734522357021408 C E O
D A    87   16.8 -0.244888167040114 C B O
E A    88   92.6 0.591018850991013 C B O
P A    89  144.0 1.15784762047386 E B O
C A    90  169.0 1.43354254726513 E B O
F A    91  144.1 1.15895040018103 E B O
L A    92  148.0 1.20195880876047 E B O
V A    93  133.3 1.0398501918072 E B O
D A    94  103.0 0.705707940536181 E B O
L A    95  -24.1 -0.69592506727063 H B O
Q A    96  -44.0 -0.915378228996481 H E O
A A    97  -37.9 -0.848108666859411 H E O
L A    98  -52.5 -1.00911450410551 H B O
T A    99  -19.4 -0.644094421033872 H B O
G A   100   -0.8 -0.438977395501168 C E D
Q A   101  142.0 1.13579202633056 C E D
Q A   102   77.8 0.427807454330582 C E D
I A   103  112.8 0.813780351838359 C B D
T A   104   -5.9 -0.495219160566587 C E D
E A   105  136.7 1.07734470185081 E E D
I A   106  158.5 1.3177506780128 E B D
P A   107  156.7 1.29790064328383 E E D
N A   108  100.9 0.682549566685715 C B D
P A   109  -13.0 -0.573516519775307 C E D
Y A   110    8.7 -0.334213323320486 C B D
Y A   111  131.3 1.0177945976639 C E D
G A   112    0.9 -0.420230140479361 C E D
K A   113  -18.0 -0.628655505133561 C E D
Y A   114  164.0 1.37840356190688 C B D
A A   115  152.8 1.25489223470439 C E O
G A   116  160.7 1.34201183157043 C E O
P A   117  -26.1 -0.717980661413932 C E O
L A   118  -34.4 -0.809511377108633 C B O
G A   119  -11.8 -0.560283163289326 C B O
Q A   120   -6.0 -0.496321940273752 C E O
I A   121  123.3 0.929572221090691 C B O
Q A   122  -35.8 -0.824950293008944 C E O
T A   123  156.0 1.29018118533367 E E O
I A   124  118.7 0.878844354561098 E B O
K A   125  138.0 1.09168083804396 E E O
G A   126  149.9 1.2229116231966 C B O
V A   127  168.7 1.43023420814364 C B O
G A   128  178.3 1.53610106003148 C B O
P A   129  -24.7 -0.702541745513621 C E O
N A   130  -11.4 -0.555872044460666 C E O
G A   131   20.9 -0.199674199046346 C B O
T A   132    7.3 -0.349652239220797 C B O
I A   133  127.6 0.97699174849879 E B O
F A   134  172.7 1.47434539643024 E B O
A A   135  150.7 1.23173386085392 E B O
F A   136  158.1 1.31333955918414 E B O
S A   137  145.1 1.16997819725268 E B O
D A   138   15.0 -0.264738201769086 C B O
V A   139  119.1 0.883255473389758 C B O
C A   140  135.5 1.06411134536483 C B O
V A   141    6.2 -0.361782815999612 C B O
H A   142  -71.2 -1.21533430934538 C B  O
L A   143   25.1 -0.153357451345413 C B  O
G A   144   12.4 -0.293410474155378 C B  O
B A   145  150.3 1.22732274202526 C B  O
Q A   146  133.7 1.04426131063586 C E O
L A   147  131.9 1.02441127590689 C B O
P A   148   64.7 0.283343312691957 C B O
A A   149  -16.3 -0.609908250111755 C B O
Q A   150  -13.2 -0.575722079189637 C B O
V A   151  103.1 0.706810720243346 E B O
I A   152  121.5 0.90972218636172 E B O
V A   153  163.0 1.36737576483523 E B O
S A   154   11.2 -0.306643830641359 C E O
S A   155  140.0 1.11373643218726 C E O
E A   156  -33.0 -0.794072461208322 C E O
S A   157  -26.3 -0.720186220828262 C E O
D A   158  131.1 1.01558903824957 C E O
P A   159  143.1 1.14792260310938 C E O
G A   160 -167.3 -2.27510560793102 E B O
L A   161  109.5 0.777388621501911 E B O
Y A   162  102.1 0.695782923171695 E B O
A A   163  -43.6 -0.91096711016782 C B O
K A   164  -34.7 -0.812819716230128 C E O
G A   165   -4.4 -0.47867746495911 C B O
A A   166   44.0 0.0550679133087863 C B O
D A   167  125.0 0.948319476112498 E B O
L A   168  113.5 0.821499809788514 E B O
H A   169  120.2 0.895386050168574 E B  O
C A   170  131.6 1.02110293678539 C B  O
P A   171  -21.5 -0.667252794884338 C B  O
B A   172  -50.2 -0.983750570840715 C B  O
H A   173   12.7 -0.290102135033882 C E O
G A   174   19.5 -0.215113114946657 C B O
S A   175  136.4 1.07403636272932 C B O
I A   176  124.4 0.941702797869507 E B O
Y A   177  126.6 0.965963951427139 E B O
A A   178   93.9 0.605354987184159 E B O
L A   179  -39.5 -0.865753142174052 C B O
K A   180   -9.2 -0.531610890903034 C E O
D A   181   24.4 -0.161076909295569 C E O
G A   182   16.3 -0.25040206557594 C B O
G A   183    9.2 -0.32869942478466 C B O
V A   184  152.5 1.25158389558289 E E O
V A   185  123.9 0.936188899333682 E E O
V A   186   -8.8 -0.527199772074374 E E O
S A   187  156.5 1.2956950838695 E E O
G A   188 -176.1 -2.37215022216155 C E O
P A   189   -5.6 -0.491910821445091 C E O
A A   190  134.9 1.05749466712184 C B O
P A   191   -0.6 -0.436771836086838 C E O
R A   192  164.3 1.38171190102837 C B O
P A   193  156.0 1.29018118533367 C B O
L A   194  126.0 0.959347273184148 C B O
P A   195  142.2 1.13799758574489 C B O
I A   196  137.2 1.08285860038664 C B O
V A   197  118.8 0.879947134268263 E B O
I A   198  130.9 1.01338347883524 E B O
L A   199  156.3 1.29348952445517 E B O
D A   200  127.7 0.978094528205955 E E O
Y A   201  126.1 0.960450052891313 E B O
D A   202  106.0 0.738791331751133 C E O
S A   203  -18.7 -0.636374963083716 C E O
S A   204  -32.9 -0.792969681501157 C E O
T A   205  -19.8 -0.648505539862532 C E O
G A   206   -0.6 -0.436771836086838 C B O
D A   207  139.4 1.10711975394427 E B O
I A   208  123.1 0.927366661676361 E B O
Y A   209  143.7 1.15453928135237 E B O
A A   210  131.7 1.02220571649256 E B O
V A   211   -7.5 -0.512863635881228 E B O
G A   212 -173.5 -2.34347794977525 E B O
T A   213  159.3 1.32657291567012 E B O
N A   214   -6.9 -0.506246957638237 C B O
A A   215  159.9 1.33318959391311 C B O
P A   216  146.8 1.18872545227448 C B O
Y A   217  171.9 1.46552315877292 C B O
F A   218  136.1 1.07072802360782 C B O
S A   219  112.9 0.814883131545523 C E O
A A   220  -94.1 -1.46787086228618 C E O
G A   221  -28.4 -0.743344594678729 C E O
I A   222  125.9 0.958244493476983 C E O
P A   223  137.8 1.08947527862963 C E O
R A   224  110.2 0.785108079452067 C B O
T A   225   -0.4 -0.434566276672507 C E O
T A   226  160.2 1.3364979330346 C E O
P A   227  -41.8 -0.891117075438849 C B O
Q A   228  -16.4 -0.61101102981892 C E O
D A   229  -11.0 -0.551460925632005 C B O
N A   230  -15.8 -0.604394351575929 C B O
L A   231   -8.0 -0.518377534417053 C E O
L A   232  138.1 1.09278361775112 C E O
Y A   233  122.5 0.920749983433371 C E O
D A   234  112.5 0.810472012716863 C B O
P A   235  -22.2 -0.674972252834494 C E O
R A   236  -17.9 -0.627552725426396 C E O
Y A   237   86.6 0.524852068561109 C B O
S A   238   83.4 0.489563117931826 C E O
Y A   239  133.9 1.04646687005019 C B O
S A   240  164.8 1.3872257995642 C E O
V A   241  114.4 0.831424827153 C E O
P A   242  146.3 1.18321155373866 C B O
N A   243  143.5 1.15233372193804 C E D
N A   244  136.4 1.07403636272932 C B  O
P A   245  145.1 1.16997819725268 C B  O
S A   246   -8.1 -0.519480314124218 C B D
A A   247  148.9 1.21188382612495 C B  O
S A   248  156.1 1.29128396504084 E B  O
>1EGX	A
E A     3 -169.2 -2.29605842236716 C E D
T A     4  105.5 0.733277433215308 C E D
V A     5  156.2 1.292386744748 E B O
I A     6  -62.0 -1.11387857628619 E B O
C A     7 -177.5 -2.38758913806186 E B O
S A     8  121.2 0.906413847240225 E E O
S A     9  154.7 1.27584504914053 E B O
R A    10  121.0 0.904208287825895 E B O
A A    11  156.1 1.29128396504084 E B O
T A    12   92.1 0.585504952455188 E B O
V A    13  141.2 1.12696978867324 C B O
M A    14  140.9 1.12366144955174 C B O
L A    15  127.0 0.970375070255799 E B O
Y A    16  146.9 1.18982823198165 E B O
D A    17   77.2 0.421190776087591 C B O
D A    18  -29.6 -0.75657795116471 C E O
G A    19  -29.0 -0.749961272921719 C E O
N A    20   -6.9 -0.506246957638237 C E O
K A    21   76.8 0.416779657258931 C E O
R A    22  174.6 1.49529821086638 C E O
W A    23  169.4 1.43795366609379 C B O
L A    24  126.8 0.968169510841469 C B O
P A    25  110.7 0.790621977987892 C B O
A A    26  -67.2 -1.17122312105878 C E O
G A    27 -112.3 -1.66857676899023 C E O
T A    28 -160.4 -2.19901380813663 C E O
G A    29  -66.2 -1.16019532398713 C E O
P A    30  159.8 1.33208681420594 C E O
Q A    31  163.0 1.36737576483523 C E O
A A    32   46.2 0.079329066866418 C B O
F A    33  178.0 1.53279272090999 C B O
S A    34  150.8 1.23283664056109 E B O
R A    35   95.7 0.625205021913131 E B O
V A    36  129.9 1.00235568176359 E B O
Q A    37  148.8 1.21078104641779 E B O
I A    38  150.1 1.22511718261093 E B O
Y A    39  124.0 0.937291679040847 E B O
H A    40   89.4 0.555729900361731 E B O
N A    41   87.6 0.535879865632759 E B O
P A    42  -17.9 -0.627552725426396 C E O
T A    43  -26.1 -0.717980661413932 C E O
A A    44    5.5 -0.369502273949768 C E O
N A    45   50.3 0.124543034860186 C B O
S A    46  159.6 1.32988125479161 E B O
F A    47  163.3 1.37068410395672 E B O
R A    48  143.8 1.15564206105953 E B O
V A    49  148.3 1.20526714788196 E B O
V A    50  116.1 0.850172082174806 E B O
G A    51  147.5 1.19644491022464 E B O
R A    52  162.7 1.36406742571373 E E O
K A    53  172.6 1.47324261672307 E E O
M A    54   45.5 0.0716096089162624 C B O
Q A    55  162.9 1.36627298512806 C E O
P A    56  -26.2 -0.719083441121097 C E O
D A    57  -48.3 -0.962797756404579 C E O
Q A    58   85.8 0.516029830903788 C E O
Q A    59  134.3 1.05087798887885 C E O
V A    60  122.0 0.915236084897545 E B O
V A    61  -20.4 -0.655122218105523 E B O
I A    62  138.2 1.09388639745829 E B O
N A    63   66.1 0.298782228592268 E B O
C A    64  166.6 1.40707583429317 E B O
A A    65  140.2 1.11594199160159 E B O
I A    66  123.1 0.927366661676361 E B O
V A    67  110.6 0.789519198280727 C E O
R A    68   46.7 0.0848429654022434 C E O
G A    69  -22.6 -0.679383371663154 C E O
V A    70  137.9 1.09057805833679 C B O
K A    71  114.0 0.827013708324339 C E O
Y A    72  128.0 0.98140286732745 C B O
N A    73  -40.5 -0.876780939245703 C E O
Q A    74   79.4 0.445451929645223 C E O
A A    75  -50.6 -0.988161689669376 C B O
T A    76  173.4 1.48206485438039 C E O
P A    77  -24.3 -0.698130626684961 C E O
N A    78   58.4 0.213868191140557 C E O
F A    79  143.1 1.14792260310938 E B O
H A    80  106.7 0.746510789701289 E B O
Q A    81  121.1 0.90531106753306 E B O
W A    82  147.1 1.19203379139598 E B O
R A    83  114.0 0.827013708324339 E E O
D A    84  -87.6 -1.39619018132045 C B O
A A    85  -69.3 -1.19438149490924 C E O
R A    86   -4.4 -0.47867746495911 C E O
Q A    87  178.0 1.53279272090999 C E O
V A    88  124.8 0.946113916698168 E B O
W A    89   85.5 0.512721491782293 E B O
G A    90   96.7 0.636232818984781 E B O
L A    91  133.4 1.04095297151436 E B O
N A    92  129.0 0.992430664399101 E E O
F A    93  165.5 1.39494525751435 E B O
G A    94  -37.2 -0.840389208909255 C E O
S A    95  160.7 1.34201183157043 C B O
K A    96  -44.7 -0.923097686946636 H E O
E A    97  -35.4 -0.820539174180284 H E O
D A    98  -66.5 -1.16350366310862 H B O
A A    99  -30.3 -0.764297409114865 H B O
A A   100  -43.2 -0.90655599133916 H E O
Q A   101  -43.7 -0.912069889874985 H E O
F A   102  -54.9 -1.03558121707747 H B O
A A   103  -29.2 -0.752166832336049 H B O
A A   104  -64.3 -1.13924250955099 H E O
G A   105  -51.5 -0.998086707033861 H B O
M A   106  -61.6 -1.10946745745753 H B O
A A   107  -37.0 -0.838183649494925 H E O
S A   108  -40.2 -0.873472600124208 H E O
A A   109  -56.3 -1.05102013297778 H B O
L A   110  -17.0 -0.61762770806191 H B O
E A   111  -29.6 -0.75657795116471 H E O
A A   112    1.1 -0.418024581065031 H E O
L A   113  -36.8 -0.835978090080595 H B O
>1NYN	A
T A     3  136.5 1.07513914243648 C E D
V A     4  162.8 1.3651702054209 C E D
T A     5  147.2 1.19313657110314 E B D
K A     6  136.6 1.07624192214365 E E O
Y A     7  122.7 0.922955542847701 E B O
F A     8  159.6 1.32988125479161 E B O
Y A     9   91.1 0.574477155383537 E B O
K A    10  113.8 0.824808148910009 E E O
G A    11 -161.9 -2.21555550374411 C B O
E A    12  -45.3 -0.929714365189626 C E O
N A    13  -41.7 -0.890014295731684 C E O
T A    14  177.9 1.53168994120282 C E O
D A    15  124.6 0.943908357283837 E B O
L A    16  127.7 0.978094528205955 E B O
I A    17  155.1 1.28025616796919 E B O
V A    18  154.1 1.26922837089753 E B O
F A    19  153.9 1.2670228114832 E B O
A A    20  159.2 1.32547013596295 E B O
A A    21  -73.3 -1.23849268319585 C B O
S A    22  169.9 1.44346756462962 C E O
E A    23  -26.7 -0.724597339656922 H E O
E A    24  -74.7 -1.25393159909616 H E O
L A    25  -33.4 -0.798483580036982 H B O
V A    26  -70.6 -1.20871763110239 H B O
D A    27  -39.9 -0.870164261002712 H E O
E A    28  -58.8 -1.07858962565691 H E O
Y A    29  -51.9 -1.00249782586252 H B O
L A    30  -40.3 -0.874575379831373 H E O
K A    31   -4.5 -0.479780244666276 H E O
N A    32   79.4 0.445451929645223 C E O
P A    33  140.4 1.11814755101592 C E O
S A    34   94.4 0.610868885719985 C E O
I A    35  -27.5 -0.733419577314243 H E O
G A    36   -9.6 -0.536022009731694 H E O
K A    37  -25.5 -0.711363983170942 H E O
L A    38  -31.6 -0.778633545308011 H B O
S A    39  -69.8 -1.19989539344507 H B O
E A    40  -36.4 -0.831566971251935 H E O
V A    41  -70.9 -1.21202597022389 H B O
V A    42  130.3 1.00676680059225 C B O
E A    43  -31.5 -0.777530765600846 C E O
L A    44  121.4 0.908619406654555 C B O
F A    45   77.6 0.425601894916252 C B O
E A    46  143.9 1.1567448407667 C E O
V A    47  127.3 0.973683409377295 C B O
F A    48  154.2 1.2703311506047 E B O
T A    49  164.1 1.37950634161404 E B O
P A    50 -172.4 -2.33134737299644 C B O
Q A    51  172.9 1.47655095584457 C E O
D A    52   59.2 0.222690428797878 C E O
G A    53 -164.7 -2.24643333554473 C E D
R A    54  129.1 0.993533444106266 C E D
G A    55  112.3 0.808266453302533 C E D
A A    56  -16.8 -0.61542214864758 C E D
E A    57  -10.9 -0.55035814592484 C E D
G A    58 -143.1 -2.00823291879707 C B D
E A    59   94.7 0.61417722484148 C E D
L A    60  150.7 1.23173386085392 C B D
G A    61 -173.8 -2.34678628889675 E E D
A A    62  151.1 1.23614497968258 E E D
A A    63  132.9 1.03543907297854 C B D
S A    64  149.3 1.21629494495361 C B D
K A    65  -51.4 -0.996983927326696 H E D
A A    66  -34.9 -0.815025275644459 H E D
Q A    67  -36.7 -0.83487531037343 H E D
V A    68  -34.5 -0.810614156815798 H B D
E A    69  -28.7 -0.746652933800224 H E D
N A    70  -19.6 -0.646299980448202 H E O
E A    71  -73.0 -1.23518434407435 H E O
F A    72   72.5 0.369360129850833 H B O
G A    73    0.5 -0.424641259308022 C E O
K A    74  -49.4 -0.974928333183395 C E O
G A    75    3.3 -0.3937634275074 C E O
K A    76 -176.0 -2.37104744245438 C E O
K A    77 -140.9 -1.98397176523944 C E O
I A    78  -23.9 -0.6937195078563 C B O
E A    79  -64.2 -1.13813972984383 H E O
E A    80  -53.2 -1.01683396205567 H E O
V A    81  -58.9 -1.07969240536408 H B O
I A    82  -22.5 -0.678280591955989 H B O
D A    83  -61.1 -1.10395355892171 H E O
L A    84  -46.2 -0.939639382554112 H E O
I A    85  -59.3 -1.08410352419274 H B O
L A    86  -33.8 -0.802894698865643 H B O
R A    87  -66.6 -1.16460644281579 H E O
N A    88   75.6 0.40354630077295 C E D
G A    89 -117.5 -1.72592131376281 C E D
K A    90   92.9 0.594327190112508 C E D
P A    91  165.3 1.39273969810002 C E D
N A    92  139.7 1.11042809306576 C E D
S A    93  -62.0 -1.11387857628619 C E D
T A    94  165.0 1.38943135897853 C E D
T A    95   56.2 0.189607037582926 C B D
S A    96  172.8 1.4754481761374 C E D
S A    97  -77.1 -1.28039831206812 C E D
L A    98  -13.8 -0.582338757432628 C B D
K A    99 -160.5 -2.20011658784379 C E D
T A   100 -165.9 -2.25966669203071 C E D
K A   101 -157.9 -2.1714443154575 C E D
G A   102  161.4 1.34973128952059 C E D
G A   103   88.7 0.548010442411575 C B D
N A   104  -78.9 -1.30024834679709 C E D
A A   105   53.6 0.160934765196634 C E D
G A   106  151.2 1.23724775938975 C B D
T A   107  -20.1 -0.651813878984027 C B D
K A   108    3.8 -0.388249528971574 C E D
A A   109  -94.3 -1.47007642170051 C B D
>1D2P	A
T A   537  169.7 1.44126200521529 E E O
S A   538  135.2 1.06080300624334 E E O
S A   539  108.9 0.770771943258921 E B O
I A   540  153.5 1.26261169265454 E E O
G A   541 -169.5 -2.29936676148865 E B O
E A   542  161.6 1.35193684893492 E E O
K A   543  125.8 0.957141713769818 E B O
V A   544  134.7 1.05528910770751 E E O
W A   545  134.9 1.05749466712184 E B O
D A   546   78.8 0.438835251402233 E E O
D A   547   33.1 -0.065135074772207 C B O
K A   548   43.3 0.0473484553586307 C E O
D A   549   33.9 -0.0563128371148864 C E O
N A   550   39.2 0.00213448736486266 C E D
Q A   551  -46.4 -0.941844941968442 C E O
D A   552    3.2 -0.394866207214565 C E D
G A   553   49.1 0.111309678374205 C E D
K A   554   10.2 -0.317671627713009 C E O
R A   555  129.3 0.995739003520596 C B O
P A   556  165.4 1.39384247780719 C E O
E A   557  -22.5 -0.678280591955989 C E O
K A   558  170.0 1.44457034433678 E E O
V A   559  157.9 1.31113399976981 E B O
S A   560  111.2 0.796135876523717 E B O
V A   561  135.3 1.0619057859505 E B O
N A   562  142.9 1.14571704369505 E B O
L A   563  123.3 0.929572221090691 E B O
L A   564  134.8 1.05639188741468 E B O
A A   565  106.8 0.747613569408454 E B O
N A   566   39.1 0.00103170765769757 C E O
G A   567    7.1 -0.351857798635127 C B O
E A   568  126.9 0.969272290548634 E E O
K A   569  121.3 0.90751662694739 E E O
V A   570   -5.9 -0.495219160566587 E E O
K A   571  138.3 1.09498917716545 E E O
T A   572  160.8 1.34311461127759 E E O
L A   573  138.0 1.09168083804396 E E O
D A   574  128.5 0.986916765863275 E E O
V A   575  138.9 1.10160585540844 E B O
T A   576 -177.3 -2.38538357864753 E B O
S A   577   -6.1 -0.497424719980917 C E O
E A   578  -40.0 -0.871267040709878 C E O
T A   579   26.9 -0.133507416616442 C E O
N A   580   43.7 0.0517595741872911 C E O
W A   581   38.4 -0.00668775029245799 C B O
K A   582  156.5 1.2956950838695 E E O
Y A   583  154.6 1.27474226943336 E B O
E A   584  131.5 1.02000015707823 E E O
F A   585  111.9 0.803855334473873 E B O
K A   586  168.3 1.42582308931498 E E O
D A   587   46.5 0.0826374059879132 E E O
L A   588  138.6 1.09829751628695 E B O
P A   589  129.2 0.994636223813431 E E O
K A   590  -20.9 -0.660636116641348 C B O
Y A   591  149.8 1.22180884348944 E B O
D A   592  122.0 0.915236084897545 E E O
E A   593   36.9 -0.0232294458999341 C E O
G A   594    9.0 -0.33090498419899 C E O
K A   595  144.6 1.16446429871685 E E O
K A   596  127.2 0.972580629670129 E E O
I A   597  124.5 0.942805577576672 C B O
E A   598  105.0 0.727763534679483 C E O
Y A   599  141.7 1.13248368720907 E B O
T A   600  163.0 1.36737576483523 E B O
V A   601  147.4 1.19534213051747 E B O
T A   602  171.9 1.46552315877292 E B O
E A   603  138.9 1.10160585540844 E B O
D A   604  145.0 1.16887541754551 C E O
H A   605  130.4 1.00786958029941 C E O
V A   606  126.8 0.968169510841469 C B O
K A   607  136.5 1.07513914243648 C E O
D A   608   28.0 -0.121376839837626 C B O
Y A   609  141.8 1.13358646691623 E B O
T A   610  135.3 1.0619057859505 E B O
T A   611  143.4 1.15123094223087 E B O
D A   612  127.6 0.97699174849879 E E O
I A   613  120.5 0.898694389290069 E E O
N A   614   96.9 0.638438378399111 E E O
G A   615 -115.3 -1.70166016020518 C E O
T A   616    6.7 -0.356268917463787 C E O
T A   617  111.0 0.793930317109387 E E O
I A   618  115.6 0.84465818363898 E B O
T A   619  129.2 0.994636223813431 E B O
N A   620  110.3 0.786210859159232 E B O
K A   621  130.6 1.01007513971374 E E O
Y A   622  118.8 0.879947134268263 E B O
T A   623   84.7 0.503899254124972 C B O
P A   624  126.2 0.961552832598479 C E O
G A   625   -1.8 -0.450005192572818 C E O
E A   626  149.3 1.21629494495361 E E O
T A   627 -163.4 -2.23209719935158 E B O
S A   628  173.4 1.48206485438039 E B O
A A   629  132.4 1.02992517444271 E B O
T A   630  136.2 1.07183080331499 E B O
V A   631  135.0 1.05859744682901 E B O
T A   632  152.0 1.24606999704707 E B D
K A   633  127.6 0.97699174849879 E B D
N A   634  115.0 0.83804150539599 E B D
W A   635  108.8 0.769669163551756 E B D
D A   636   80.9 0.461993625252699 E E D
D A   637   30.6 -0.0927045674513339 C B D
N A   638   61.1 0.243643243234014 C E D
N A   639   37.1 -0.0210238864856039 C B D
N A   640   36.7 -0.0254350053142642 C E D
Q A   641  -45.8 -0.935228263725452 C E O
D A   642   10.1 -0.318774407420174 C E D
G A   643   37.1 -0.0210238864856039 C E D
K A   644   -5.4 -0.489705262030761 C E D
R A   645  130.8 1.01228069912807 C B D
P A   646  162.4 1.36075908659224 C E O
T A   647  -18.8 -0.637477742790881 C E O
E A   648  158.4 1.31664789830563 E E O
I A   649  153.3 1.26040613324021 E B O
K A   650  146.1 1.18100599432433 E E O
V A   651  160.9 1.34421739098476 E B O
E A   652  139.5 1.10822253365143 E B O
L A   653  133.3 1.0398501918072 E B O
Y A   654  151.0 1.23504219997542 E B O
Q A   655  118.0 0.871124896610942 E E O
D A   656   20.9 -0.199674199046346 C E O
G A   657  -16.4 -0.61101102981892 C E O
K A   658  137.4 1.08506415980097 E E O
A A   659  141.0 1.12476422925891 E E O
T A   660  -24.0 -0.694822287563465 E E O
G A   661   -8.3 -0.521685873538548 E E O
K A   662  120.8 0.902002728411565 E E O
T A   663  174.7 1.49640099057354 E E O
A A   664  139.7 1.11042809306576 E B O
I A   665  115.5 0.843555403931815 E E O
L A   666  133.5 1.04205575122153 E B O
N A   667 -178.7 -2.40082249454784 E B O
E A   668  -38.5 -0.854725345102401 C E O
S A   669  -43.7 -0.912069889874985 C E O
N A   670   20.0 -0.209599216410832 C E O
N A   671   31.4 -0.0838823297940133 C E O
W A   672   30.9 -0.0893962283298387 C B O
T A   673  157.3 1.30451732152682 E B O
H A   674  139.7 1.11042809306576 E E O
T A   675  120.8 0.902002728411565 E B O
W A   676  142.7 1.14351148428072 E B O
T A   677  164.4 1.38281468073554 E E O
G A   678   55.7 0.1840931390471 E E O
L A   679  144.1 1.15895040018103 E B O
D A   680  129.8 1.00125290205642 E E O
E A   681  -39.8 -0.869061481295547 C B O
K A   682  132.2 1.02771961502838 C E O
A A   683   62.9 0.263493277962986 C E O
K A   684   99.1 0.662699531956743 C E O
G A   685   52.7 0.151009747832148 C E O
Q A   686  128.6 0.98801954557044 C E O
Q A   687  139.6 1.1093253133586 C E O
V A   688  140.1 1.11483921189442 C B O
K A   689  126.8 0.968169510841469 C E O
Y A   690  143.9 1.1567448407667 E B O
T A   691  168.4 1.42692586902214 E B O
V A   692  158.0 1.31223677947697 E B O
E A   693  131.9 1.02441127590689 E E O
E A   694  119.5 0.887666592218418 E B O
L A   695  -40.6 -0.877883718952868 C E O
T A   696  142.9 1.14571704369505 C E O
K A   697   92.1 0.585504952455188 C E O
V A   698  116.5 0.854583201003466 C B O
K A   699  136.6 1.07624192214365 C E O
G A   700  -12.1 -0.563591502410821 C E O
Y A   701  161.4 1.34973128952059 C B O
T A   702  149.7 1.22070606378227 E E O
T A   703  133.5 1.04205575122153 E E O
H A   704  132.9 1.03543907297854 E E O
V A   705  135.9 1.06852246419349 E E O
D A   706  106.5 0.744305230286959 E B O
N A   707   16.6 -0.247093726454444 C E O
N A   708  -35.5 -0.821641953887449 C E O
D A   709  115.6 0.84465818363898 C E O
M A   710  -19.6 -0.646299980448202 C B O
G A   711  -14.5 -0.590058215382783 C B O
N A   712   63.8 0.273418295327471 C B O
L A   713  142.5 1.14130592486639 E B O
I A   714  128.0 0.98140286732745 E B O
T A   715  122.5 0.920749983433371 E B O
T A   716  128.9 0.991327884691936 E B O
N A   717  113.5 0.821499809788514 E B O
K A   718  146.7 1.18762267256732 E E O
Y A   719  134.1 1.04867242946452 C B O
T A   720  112.5 0.810472012716863 C E O
P A   721  138.5 1.09719473657978 C B O
E A   722  156.7 1.29790064328383 C E O
T A   723  155.3 1.28246172738352 E E O
T A   724 -173.0 -2.33796405123943 E E O
S A   725  149.8 1.22180884348944 E E O
S A   726  133.0 1.0365418526857 E B O
I A   727  145.2 1.17108097695984 E E O
G A   728 -165.1 -2.25084445437339 E B O
E A   729  160.8 1.34311461127759 E E O
K A   730  129.2 0.994636223813431 E B O
V A   731  132.1 1.02661683532122 E E O
W A   732  134.3 1.05087798887885 E B O
D A   733   79.5 0.446554709352388 E E O
D A   734   40.5 0.0164706235580086 C B O
K A   735   55.9 0.18629869846143 C E O
D A   736   46.1 0.0782262871592529 C E O
N A   737   42.5 0.0385262177013101 C E D
Q A   738  -50.9 -0.991470028790871 C E O
D A   739   19.7 -0.212907555532327 C E D
G A   740   31.5 -0.0827795500868482 C E D
K A   741   -5.8 -0.494116380859422 C E O
R A   742  129.6 0.999047342642091 C B O
P A   743  166.0 1.40045915605018 C E O
E A   744  -28.7 -0.746652933800224 C E O
K A   745  167.5 1.41700085165765 C E O
V A   746  156.4 1.29459230416233 E B O
S A   747  108.9 0.770771943258921 E B O
V A   748  136.8 1.07844748155798 E B O
N A   749  143.8 1.15564206105953 E B O
L A   750  126.5 0.964861171719974 E B O
L A   751  134.2 1.04977520917168 E B O
A A   752  107.3 0.753127467944279 E B O
N A   753   40.3 0.0142650641436784 C E O
G A   754   -1.5 -0.446696853451323 C B O
E A   755  130.3 1.00676680059225 E E O
K A   756  120.1 0.894283270461409 E E O
V A   757  -17.1 -0.618730487769075 E E O
K A   758  154.3 1.27143393031187 E E O
T A   759  147.3 1.19423935081031 E E O
L A   760  137.3 1.0839613800938 E E O
D A   761  117.1 0.861199879246457 E E O
V A   762  130.6 1.01007513971374 E B O
T A   763 -173.2 -2.34016961065376 C B O
S A   764  -14.2 -0.586749876261288 C E O
E A   765  -28.3 -0.742241814971564 C E O
T A   766   14.8 -0.266943761183416 C E O
N A   767   34.5 -0.0496961588718959 C E O
W A   768   35.0 -0.0441822603360706 C B O
K A   769  137.3 1.0839613800938 E E O
Y A   770  161.3 1.34862850981342 E B O
E A   771  126.9 0.969272290548634 E E O
F A   772  121.8 0.913030525483215 E B O
K A   773  159.3 1.32657291567012 E E O
D A   774   56.7 0.195120936118751 E E O
L A   775  141.7 1.13248368720907 E B O
P A   776  134.9 1.05749466712184 E E O
K A   777  -28.7 -0.746652933800224 C B O
Y A   778  160.3 1.33760071274177 E B O
D A   779  114.0 0.827013708324339 E E O
E A   780   43.1 0.0451428959443006 C E O
G A   781  -11.7 -0.559180383582161 C E O
K A   782  143.9 1.1567448407667 E E O
K A   783  128.7 0.989122325277605 E E O
I A   784  129.3 0.995739003520596 C B O
E A   785  105.5 0.733277433215308 C E O
Y A   786  135.9 1.06852246419349 E B O
T A   787  171.6 1.46221481965142 E B O
V A   788  147.2 1.19313657110314 E B O
T A   789  168.2 1.42472030960781 E B O
E A   790  129.8 1.00125290205642 E B O
D A   791  143.2 1.14902538281654 C E O
H A   792  133.3 1.0398501918072 C E O
V A   793  127.6 0.97699174849879 C B O
K A   794  123.6 0.932880560212187 C E O
D A   795   18.5 -0.226140912018308 C B O
Y A   796  145.4 1.17328653637417 E B O
T A   797  114.9 0.836938725688825 E B O
T A   798  140.2 1.11594199160159 E B O
D A   799  131.7 1.02220571649256 E E O
I A   800  121.8 0.913030525483215 E E O
N A   801  102.4 0.699091262293191 E E O
G A   802 -123.0 -1.78657419765689 C E O
T A   803    6.3 -0.360680036292447 C E O
T A   804  115.8 0.846863743053311 E E O
I A   805  119.7 0.889872151632749 E B O
T A   806  129.2 0.994636223813431 E B O
N A   807  121.5 0.90972218636172 E B O
K A   808  135.5 1.06411134536483 E E O
Y A   809  121.8 0.913030525483215 E B O
T A   810   86.7 0.525954848268274 C B O
P A   811  121.4 0.908619406654555 C E O
G A   812    8.6 -0.335316103027651 C E O
E A   813  140.9 1.12366144955174 E E O
T A   814 -166.4 -2.26518059056653 E B O
S A   815  170.5 1.45008424287261 E B O
A A   816  138.0 1.09168083804396 E B O
T A   817  130.4 1.00786958029941 E B O
V A   818  147.0 1.19093101168881 E B O
T A   819  140.4 1.11814755101592 E B D
K A   820  132.3 1.02882239473555 E B D
N A   821  114.5 0.832527606860165 E B D
W A   822  107.8 0.758641366480105 E B D
D A   823   87.2 0.531468746804099 E E D
D A   824   42.3 0.03632065828698 C B D
N A   825   50.8 0.130056933396011 C E D
N A   826   36.8 -0.0243322256070992 C B D
N A   827   36.5 -0.0276405647285944 C E D
Q A   828  -34.0 -0.805100258279973 C E O
D A   829   -3.0 -0.463238549058799 C E D
G A   830   42.3 0.03632065828698 C E D
K A   831    1.3 -0.415819021650701 C E D
R A   832  132.4 1.02992517444271 C B D
P A   833  160.3 1.33760071274177 C E O
[truncated: 2,509,143 more chars]
