# Supplementary material for: TANGLE: Two-Level Support Vector Regression Approach for Protein Backbone Torsion Angle Prediction from Primary Sequences
Source: PLoS One. 2012 Feb 2;7(2):e30361. doi: 10.1371/journal.pone.0030361 (PMC3271071; doi:10.1371/journal.pone.0030361)
Supplement: Dataset S3 — The Phi angles in the testing set of 1,026 protein chains. The description for each column in this file is similar as the above Dataset S1. (TXT) [file pone.0030361.s003.txt]

>1A92	A
E A    14  -66.8 0.167696417051325 H E D
D A    15  -67.9 0.147666308993019 H E O
I A    16  -57.2 0.342504632832902 H B O
L A    17  -66.6 0.171338254880108 H B O
E A    18  -63.6 0.225965822311851 H E O
Q A    19  -61.1 0.271488795171636 H E O
W A    20  -66.5 0.173159173794499 H B O
V A    21  -67.8 0.149487227907411 H B O
S A    22  -67.8 0.149487227907411 H E O
G A    23  -65.8 0.185905606195239 H E O
R A    24  -64.7 0.205935714253545 H B D
K A    25  -60.8 0.276951551914811 H E D
K A    26  -59.5 0.300623497801899 H E D
L A    27  -58.1 0.326116362603379 H B D
E A    28  -64.9 0.202293876424762 H E D
E A    29  -71.3 0.0857550659037111 H E D
L A    30  -61.9 0.256921443856505 H B D
E A    31  -68.2 0.142203552249845 H E D
R A    32  -67.9 0.147666308993019 H E D
D A    33  -56.6 0.35343014631925 H E D
L A    34  -57.1 0.344325551747293 H B D
R A    35  -53.9 0.402594957007819 H E D
K A    36  -63.6 0.225965822311851 H E D
L A    37  -62.0 0.255100524942113 H B D
K A    38  -63.8 0.222323984483068 H E D
K A    39  -69.8 0.113068849619582 H E D
K A    40  -63.0 0.236891335798199 H E D
I A    41  -71.0 0.0912178226468853 H B D
K A    42  -61.8 0.258742362770896 H E D
K A    43  -66.7 0.169517335965716 H E D
L A    44  -55.4 0.375281173291947 H B D
E A    45  -68.6 0.13491987659228 H E O
E A    46  -68.4 0.138561714421062 H E O
D A    47  -77.9 -0.0344255824461231 H E O
N A    48 -131.5 -1.01043812055993 C B O
P A    49  -53.4 0.411699551579776 C E O
W A    50  -64.0 0.218682146654285 C B O
L A    51  -67.0 0.164054579222542 H B O
G A    52  -67.4 0.156770903564976 H B O
N A    53  -67.2 0.160412741393759 H E O
I A    54  -62.0 0.255100524942113 H B O
K A    55  -61.0 0.273309714086028 H E O
G A    56  -62.5 0.245995930370156 H B O
I A    57  -67.6 0.153129065736194 H B O
I A    58  -61.4 0.266026038428462 H B O
G A    59  -90.4 -0.262040446745051 C E O
>1JY2	R
P R    66  -51.9 0.439013335295647 C E D
P R    67  -73.5 0.0456948497870997 C E O
D R    68 -126.5 -0.919392174840355 C E D
A R    69 -145.2 -1.25990401183155 C B  O
D R    70   66.6 2.59680224884948 C B  O
G R    71  -84.6 -0.156427149710348 C B  O
A R    72 -143.3 -1.22530655245811 E B  O
L R    73  -94.3 -0.333056284406316 E E O
H R    74  -81.0 -0.0908740687922571 C B O
A R    75  -62.5 0.245995930370156 C E O
D R    76  -84.0 -0.145501636224 C E O
P R    77  -59.2 0.306086254545073 C E O
D R    78  -69.8 0.113068849619582 C E O
L R    79  -82.9 -0.125471528165694 C B O
G R    80   62.5 2.52214457335944 C B  O
V R    81  -76.2 -0.0034699609014688 E B  O
L R    82 -102.4 -0.480550716472022 E B  O
I R    83 -126.0 -0.910287580268398 E B  O
P R    84  -53.1 0.41716230832295 E B  O
T R    85  -77.9 -0.0344255824461231 C B  O
G R    86  -60.9 0.275130633000419 H B  O
J R    87  -67.2 0.160412741393759 H B  O
K R    88  -68.1 0.144024471164237 H E O
L R    89  -67.0 0.164054579222542 H B O
Q R    90  -61.9 0.256921443856505 H B O
D R    91  -59.7 0.296981659973116 H E O
T R    92  -61.3 0.267846957342853 H B O
L R    93  -62.9 0.238712254712591 H B O
V R    94  -62.1 0.253279606027722 H B O
R R    95  -69.4 0.120352525277148 H E O
Q R    96  -69.4 0.120352525277148 H B O
E R    97  -60.6 0.280593389743593 H E O
R R    98  -52.7 0.424445983980516 H E O
P R    99  -69.7 0.114889768533974 H E O
I R   100  -65.7 0.187726525109631 H B O
R R   101  -63.2 0.233249497969416 H E O
K R   102  -67.8 0.149487227907411 H E D
S R   103  -67.8 0.149487227907411 H B D
I R   104  -68.4 0.138561714421062 H B D
E R   105  -64.3 0.213219389911111 H E O
D R   106  -60.3 0.286056146486768 H E O
L R   107  -63.9 0.220503065568676 H B O
R R   108  -60.0 0.291518903229942 H E D
N R   109  -63.8 0.222323984483068 H E D
T R   110  -73.4 0.047515768701491 H E O
V R   111  -64.7 0.205935714253545 H B D
>1SS3	A
A A     3  -63.2 0.233249497969416 H E D
Q A     4  -46.6 0.535522037758393 H E O
F A     5  -87.1 -0.201950122570134 H B  O
K A     6  -54.8 0.386206686778296 H B  O
E A     7  -76.5 -0.00893271764464302 H B  O
A A     8  -68.0 0.145845390078628 H B  O
Y A     9  -61.7 0.260563281685288 H B O
D A    10  -61.2 0.269667876257245 H E O
T A    11  -64.5 0.209577552082328 H E O
C A    12  -55.8 0.367997497634382 H B O
H A    13  -54.6 0.389848524607079 H B  O
K A    14  -56.5 0.355251065233642 H B  O
E A    15  -66.6 0.171338254880108 H B  O
B A    16  -83.6 -0.138217960566434 H B  O
S A    17  -51.6 0.444476092038822 H E D
D A    18  -51.0 0.45540160552517 C E D
K A    19  -58.8 0.313369930202639 C E D
G A    20   82.1 2.87904468058015 C E D
N A    21  -69.9 0.111247930705191 C E D
G A    22  -82.7 -0.121829690336911 C E D
F A    23  -59.4 0.302444416716291 H B  O
T A    24  -51.1 0.453580686610779 H B  O
F A    25  -56.2 0.360713821976816 H B  O
B A    26  -61.7 0.260563281685288 H B  O
E A    27  -62.9 0.238712254712591 H E O
M A    28  -51.6 0.444476092038822 H B O
K A    29  -84.9 -0.161889906453523 H E O
C A    30  -44.7 0.57011949713183 H B O
D A    31  -61.3 0.267846957342853 H B  O
T A    32  -72.7 0.060262201102231 H B  O
D A    33  -58.1 0.326116362603379 H B  O
A A    34  -81.0 -0.0908740687922571 C B  O
S A    35 -177.7 -1.85170265900876 C E O
V A    36  -79.1 -0.0562766094188199 C B O
K A    37 -173.5 -1.77522406460432 C E O
D A    38 -136.7 -1.10512590410828 C E O
V A    39 -149.1 -1.33091984949282 C B O
K A    40  -47.9 0.511850091871304 C E O
E A    41  -55.8 0.367997497634382 C E O
K A    42 -105.9 -0.544282878475722 C E O
L A    43  -48.9 0.49364090272739 C B O
E A    44 -158.1 -1.49480255178804 C E O
N A    45  172.9 4.53243905484757 C E D
Y A    46 -151.4 -1.37280098452382 C B D
K A    47 -122.6 -0.848376337179089 C E D
P A    48  -66.2 0.178621930537674 C E D
>1PFT	_
N A     3   70.1 2.66053441085318 C E D
K A     4  -61.1 0.271488795171636 C E D
Q A     5   68.1 2.62411603256536 C E D
K A     6 -166.7 -1.65140157842571 C E O
V A     7   59.5 2.46751700592769 C E O
C A     8 -104.6 -0.520610932588633 C B D
P A     9  -67.3 0.158591822479368 C E D
A A    10  -82.4 -0.116366933593737 C E D
C A    11  -97.1 -0.384042014009276 C B O
E A    12   60.2 2.48026343832843 C E O
S A    13 -138.9 -1.14518612022489 C E O
A A    14  -70.1 0.107606092876408 C E O
E A    15  -77.2 -0.021679150045383 C E O
L A    16 -109.0 -0.600731364821856 E B O
I A    17 -158.9 -1.50936990310318 E B O
Y A    18 -100.1 -0.438669581441019 E E O
D A    19 -140.8 -1.17978357959833 E E O
P A    20  -60.3 0.286056146486768 C E O
E A    21  -75.0 0.0183810660712283 C E O
R A    22 -102.8 -0.487834392129587 C E O
G A    23   85.3 2.93731408584068 C B O
E A    24 -108.7 -0.595268608078682 E E O
I A    25 -140.8 -1.17978357959833 E B O
V A    26 -109.2 -0.604373202650639 E B O
C A    27  -72.4 0.0657249578454053 E B O
A A    28  -99.7 -0.431385905783453 C E O
K A    29 -128.0 -0.946705958556226 C E O
C A    30  -88.9 -0.23472666302918 C B O
G A    31  100.7 3.21773559865696 C B O
Y A    32  -66.9 0.165875498136934 C B O
V A    33  -61.1 0.271488795171636 C B O
I A    34 -118.3 -0.770076823860258 C B O
E A    35 -125.1 -0.893899310038875 C E O
E A    36 -151.5 -1.37462190343821 C E O
N A    37 -158.9 -1.50936990310318 C E O
I A    38  -75.9 0.00199279584170542 C B O
I A    39 -171.9 -1.74608936197406 C B O
D A    40 -162.1 -1.5676393083637 C B O
M A    41 -130.3 -0.988587093587229 C E O
G A    42   80.2 2.84444722120672 C E O
P A    43  -58.3 0.322474524774596 C E O
E A    44 -157.3 -1.48023520047291 C E O
W A    45 -151.3 -1.37098006560943 C B O
R A    46 -109.7 -0.613477797222596 C E O
A A    47   61.6 2.50575630312991 C E O
F A    48 -131.0 -1.00133352598797 C B D
>1TPN	_
Q A     3  -95.7 -0.358549149207796 C B  O
V A     4 -153.4 -1.40921936281165 C B  O
I A     5 -109.0 -0.600731364821856 C B  O
A A     6 -134.9 -1.07234936364923 E B  O
R A     7  -90.3 -0.260219527830659 E E O
D A     8 -104.2 -0.513327256931068 E E D
E A     9  -81.3 -0.0963368255354313 C E O
K A    10  -84.0 -0.145501636224 C E O
T A    11 -137.4 -1.11787233650902 C E O
Q A    12   75.0 2.74975943765836 C E D
M A    13 -135.2 -1.07781212039241 E E D
I A    14  -89.7 -0.249294014344311 E E O
Y A    15 -140.3 -1.17067898502637 E B D
Q A    16  -83.4 -0.134576122737651 C E O
Q A    17  -71.9 0.0748295524173624 C E O
H A    18   49.4 2.28360419557416 C E O
Q A    19  -90.7 -0.267503203488225 C E O
S A    20 -105.2 -0.531536446074982 E B O
W A    21 -151.0 -1.36551730886625 E B O
L A    22  -78.4 -0.0435301770180802 E B O
R A    23 -144.4 -1.24533666051642 E B O
P A    24  -47.6 0.517312848614478 C E O
V A    25  -86.2 -0.185561852340611 C E O
L A    26  -84.7 -0.15824806862474 C B O
R A    27 -150.2 -1.35094995755112 C E O
S A    28  -95.8 -0.360370068122188 C E O
N A    29 -141.8 -1.19799276874224 C E O
R A    30  -72.7 0.060262201102231 C E O
V A    31 -140.5 -1.17432082285515 C B  O
E A    32  -89.3 -0.242010338686745 E B  O
Y A    33 -103.0 -0.49147622995837 E B  O
B A    34 -149.1 -1.33091984949282 E B  O
W A    35 -141.6 -1.19435093091346 E B  O
A A    36  -72.1 0.0711877145885797 C B  O
N A    37  -88.8 -0.232905744114788 C E O
S A    38 -173.7 -1.77886590243311 C E O
G A    39  144.4 4.01347716424601 C E O
R A    40 -118.9 -0.781002337346607 C B  O
A A    41   58.0 2.44020322221182 C B  O
Q A    42  -89.7 -0.249294014344311 E B  O
B A    43 -113.9 -0.689956391627036 E B  O
H A    44 -152.7 -1.39647293041091 E E O
S A    45  -96.9 -0.380400176180494 E E O
V A    46 -124.1 -0.875690120894961 C B  O
P A    47  -61.8 0.258742362770896 C E O
V A    48 -140.5 -1.17432082285515 C E O
>1TFI	_
G A     3 -119.3 -0.788286013004172 C E D
G A     4 -135.8 -1.08873763387876 C E D
T A     5 -122.1 -0.839271742607132 E E D
Q A     6  -79.9 -0.0708439607339515 E E D
T A     7 -117.3 -0.751867634716344 C E D
D A     8   53.3 2.35462003323543 C E D
L A     9 -112.5 -0.664463526825556 C E D
F A    10 -119.2 -0.786465094089781 C B D
T A    11  -89.9 -0.252935852173094 C E D
C A    12  -80.1 -0.0744857985627342 C B O
G A    13 -113.8 -0.688135472712644 C E O
K A    14 -137.7 -1.12333509325219 C E O
C A    15  -70.9 0.0930387415612766 C B O
K A    16   45.9 2.21987203357046 C E O
K A    17 -128.0 -0.946705958556226 C E O
K A    18 -118.0 -0.764614067117084 C E O
N A    19 -129.4 -0.972198823357706 C E O
C A    20 -117.8 -0.760972229288301 E B O
T A    21 -114.6 -0.702702824027775 E E O
Y A    22 -134.9 -1.07234936364923 E B O
T A    23 -135.8 -1.08873763387876 E E O
Q A    24 -123.0 -0.855660012836655 E B O
V A    25 -118.6 -0.775539580603432 E B O
Q A    26 -130.8 -0.997691688159186 C B O
T A    27  -13.7 1.13460436059317 C B O
R A    28   40.1 2.11425873653576 C E O
S A    29   92.5 3.06842024767686 C E O
A A    30 -104.7 -0.522431851503025 C E O
D A    31 -120.5 -0.81013703997687 C E O
E A    32 -114.3 -0.697240067284601 C E O
P A    33  -45.0 0.564656740388656 C E O
M A    34  -26.9 0.894243063893503 C B O
T A    35 -142.9 -1.21802287680055 E B O
T A    36 -112.1 -0.65717985116799 E B O
F A    37 -108.2 -0.586164013506724 E B O
V A    38 -129.2 -0.968556985528923 E B O
V A    39 -128.5 -0.955810553128184 E E O
C A    40  -77.4 -0.0253209878741659 E B O
N A    41  -81.1 -0.0926949877066484 C E O
E A    42  -85.7 -0.176457257768654 C E O
C A    43 -121.3 -0.824704391292001 C B O
G A    44   86.9 2.96644878847094 C E O
N A    45 -108.4 -0.589805851335507 C E O
R A    46 -131.1 -1.00315444490236 E E O
W A    47 -153.2 -1.40557752498287 E B O
K A    48 -120.1 -0.802853364319304 E E O
>1YUG	_
S A     3  -62.0 0.255100524942113 C E D
H A     4 -153.3 -1.40739844389726 C E O
F A     5 -113.2 -0.677209959226296 C B  O
N A     6 -161.9 -1.56399747053492 C B  O
D A     7  -82.5 -0.118187852508128 C B  O
A A     8  -68.5 0.136740795506671 C B  O
P A     9  -68.8 0.131278038763497 C E O
D A    10 -155.3 -1.44381682218509 C E O
S A    11   84.7 2.92638857235433 C E O
H A    12  -71.2 0.0875759848181024 C B O
T A    13  -73.4 0.047515768701491 C B  O
Q A    14  -74.2 0.0329484173863597 C B  O
F A    15  -85.6 -0.174636338854262 C B  O
B A    16 -134.1 -1.0577820123341 C B  O
F A    17  -93.3 -0.314847095262402 C B O
H A    18 -141.2 -1.18706725525589 C B  O
G A    19 -174.0 -1.78432865917628 E B  O
T A    20  -54.5 0.39166944352147 E B  O
A A    21 -125.4 -0.899362066782049 E B  O
R A    22 -143.5 -1.2289483902869 E B O
F A    23 -119.1 -0.78464417517539 E B O
L A    24  -68.1 0.144024471164237 E B O
V A    25  -70.8 0.0948596604756682 C B O
Q A    26  -50.2 0.469968956840301 C E O
E A    27 -123.9 -0.872048283066178 C E O
D A    28  -24.8 0.932482361095723 C E O
K A    29 -149.8 -1.34366628189356 E B  O
P A    30  -68.7 0.133098957677888 E B  O
A A    31 -161.6 -1.55853471379174 E B  O
B A    32 -117.5 -0.755509472545127 E B  O
V A    33 -125.7 -0.904824823525224 E B  O
C A    34  -72.6 0.0620831200166226 E B  O
H A    35  -88.0 -0.218338392799657 C E O
S A    36 -174.5 -1.79343325374824 C E O
G A    37   59.8 2.47297976267087 C B O
Y A    38 -137.5 -1.11969325542341 C B O
V A    39 -141.1 -1.1852463363415 C B O
G A    40   81.0 2.85901457252185 C B  O
A A    41  -86.2 -0.185561852340611 C B  O
R A    42  -82.6 -0.12000877142252 C B  O
C A    43   68.9 2.63868338388049 C B  O
E A    44  -93.2 -0.313026176348011 C E O
H A    45 -106.1 -0.547924716304504 C E O
A A    46 -114.3 -0.697240067284601 C B  O
D A    47   49.2 2.27996235774538 C E O
L A    48   61.4 2.50211446530113 C E O
>1UGL	A
M A     3   57.2 2.42563587089669 C B  O
K A     4 -101.3 -0.460520608413716 C B  O
R A     5 -175.7 -1.81528428072094 C B  O
A A     6  -45.9 0.548268470159133 C B  O
T A     7   58.2 2.4438450600406 C E D
R A     8 -107.6 -0.575238500020376 C E D
G A     9  117.3 3.52000813844594 C B O
F A    10   62.3 2.51850273553065 C B O
R A    11 -159.9 -1.52757909224709 C E O
K A    12 -114.4 -0.699060986198993 E E O
L A    13 -150.2 -1.35094995755112 E B  O
G A    14  100.5 3.21409376082818 C B  O
K A    15   29.2 1.91577857486709 C B  O
B A    16   49.6 2.28724603340294 C B  O
T A    17  -67.6 0.153129065736194 C E O
T A    18  -54.6 0.389848524607079 H E O
L A    19  -54.7 0.388027605692687 H B O
E A    20  -78.3 -0.0417092581036886 H E O
E A    21  -67.8 0.149487227907411 H B  O
E A    22  -78.0 -0.0362465013605144 H B  O
K A    23  -56.8 0.349788308490468 H B  O
C A    24  -69.2 0.123994363105931 H B  O
K A    25  -80.3 -0.0781276363915171 H E O
T A    26  -50.7 0.460864362268344 H E O
L A    27  -85.6 -0.174636338854262 H B O
Y A    28 -113.0 -0.673568121397513 C B O
P A    29  -82.5 -0.118187852508128 C E O
R A    30 -108.9 -0.598910445907464 C B  O
G A    31 -108.2 -0.586164013506724 C B  O
Q A    32 -112.4 -0.662642607911164 C B  O
D A    33  -99.8 -0.433206824697845 C B  O
T A    34  177.8 4.62166408165275 C B  O
B A    35  -98.0 -0.400430284238799 C B  O
S A    36 -136.6 -1.10330498519389 C E D
D A    37 -135.0 -1.07417028256363 C E D
S A    38  -99.9 -0.435027743612236 C E D
K A    39 -169.0 -1.69328271345671 C E D
M A    40 -139.8 -1.16157439045441 C E D
N A    41  -88.0 -0.218338392799657 C E O
T A    42 -115.1 -0.711807418599733 E B  O
H A    43 -151.5 -1.37462190343821 E B  O
S A    44 -154.3 -1.42560763304117 C B  O
C A    45 -100.1 -0.438669581441019 C B  O
D A    46 -150.7 -1.36005455212308 C B  O
D A    47  -59.9 0.293339822144333 C B  O
K A    48 -139.5 -1.15611163371124 C B  O
>1CEU	A
Q A     3 -165.0 -1.62044595688105 C E D
A A     4  -64.4 0.211398470996719 C E D
P A     5  -73.3 0.0493366876158826 C E D
E A     6  -64.4 0.211398470996719 C E D
D A     7   64.4 2.55674203273287 C E D
Q A     8   47.3 2.24536489837194 C E D
G A     9   77.5 2.79528241051815 C E D
P A    10  -67.6 0.153129065736194 C E D
Q A    11 -148.6 -1.32181525492086 C E D
R A    12  -70.2 0.105785173962017 C E D
E A    13 -170.9 -1.72788017283015 C E D
P A    14  -74.1 0.0347693363007513 C E D
Y A    15  -70.8 0.0948596604756682 C B D
N A    16  -64.6 0.207756633167937 C B D
D A    17  -63.5 0.227786741226242 H E D
W A    18  -65.3 0.195010200767197 H B O
T A    19  -72.3 0.0675458767597968 H B O
L A    20  -61.4 0.266026038428462 H B O
E A    21  -88.0 -0.218338392799657 H E O
L A    22  -65.1 0.198652038595979 H B O
L A    23  -69.2 0.123994363105931 H B O
E A    24  -47.4 0.520954686443261 H E O
E A    25  -72.4 0.0657249578454053 H E O
L A    26  -61.8 0.258742362770896 H B O
K A    27  -66.0 0.182263768366456 H E O
N A    28  -56.5 0.355251065233642 H E O
E A    29  -61.8 0.258742362770896 H E O
A A    30  -81.0 -0.0908740687922571 C B O
V A    31 -135.5 -1.08327487713558 C B O
R A    32 -141.8 -1.19799276874224 C E O
H A    33 -101.3 -0.460520608413716 C E O
F A    34 -110.3 -0.624403310708944 C B O
P A    35  -54.3 0.395311281350253 H E O
R A    36  -87.6 -0.211054717142091 H B O
I A    37  -90.7 -0.267503203488225 H E O
W A    38 -102.9 -0.489655311043979 H B O
L A    39  -78.8 -0.0508138526756457 H B O
H A    40  -80.5 -0.0817694742203 H E O
S A    41  -65.3 0.195010200767197 H E O
L A    42  -70.7 0.0966805793900595 H B O
G A    43  -51.0 0.45540160552517 H B O
Q A    44  -68.5 0.136740795506671 H E O
H A    45  -83.3 -0.13275520382326 H E O
I A    46 -143.0 -1.21984379571494 H B O
Y A    47  -51.1 0.453580686610779 H B O
E A    48  -67.5 0.154949984650585 C E D
T A    49  -81.6 -0.101799582278606 C E D
>1L8C	B
L B   101  -61.9 0.256921443856505 C B D
A B   102  -53.7 0.406236794836602 C B D
C B   103  -67.1 0.162233660308151 C B O
R B   104  -49.0 0.491819983812999 C E O
L B   105   37.4 2.06509392584719 C B O
L B   106  -57.1 0.344325551747293 C B D
G B   107  -41.3 0.632030740221138 H B O
Q B   108  -42.3 0.613821551077224 H E O
S B   109  -91.6 -0.283891473717748 H E O
M B   110  -55.2 0.37892301112073 H B O
D B   111  -54.4 0.393490362435862 C E O
E B   112  -75.0 0.0183810660712283 C E O
S B   113   67.7 2.61683235690779 C E O
G B   114  151.5 4.1427624071678 C B O
L B   115 -122.4 -0.844734499350307 C B O
P B   116  -81.6 -0.101799582278606 C E O
Q B   117 -115.9 -0.726374769914864 C E O
L B   118  -70.4 0.102143336133234 C B O
T B   119 -139.7 -1.15975347154002 C B O
S B   120  -52.5 0.428087821809299 H E O
Y B   121  -51.7 0.44265517312443 H B O
D B   122  -53.1 0.41716230832295 H E O
C B   123  -61.1 0.271488795171636 H B O
E B   124  -55.0 0.382564848949513 H E O
V B   125  -63.7 0.224144903397459 H B O
N B   126  -73.4 0.047515768701491 H E O
A B   127 -133.6 -1.04867741776215 C B O
P B   128  -55.3 0.377102092206339 C E O
I B   129  -63.6 0.225965822311851 C B O
Q B   130  -58.2 0.324295443688987 C E O
G B   131   85.6 2.94277684258385 C E O
S B   132 -140.2 -1.16885806611198 C E O
R B   133  -67.9 0.147666308993019 C E O
N B   134 -147.9 -1.30906882252012 C E O
L B   135 -144.3 -1.24351574160203 C B O
L B   136  -59.1 0.307907173459465 C B O
Q B   137 -145.9 -1.27265044423229 C E O
G B   138   61.6 2.50575630312991 C B O
E B   139  -49.8 0.477252632497867 H E O
E B   140  -54.3 0.395311281350253 H E O
L B   141  -57.0 0.346146470661685 H B O
L B   142  -57.3 0.34068371391851 H B O
R B   143  -58.0 0.32793728151777 H E O
A B   144  -61.2 0.269667876257245 H B O
L B   145  -62.5 0.245995930370156 H B O
D B   146  -65.5 0.191368362938414 H E O
Q B   147  -55.3 0.377102092206339 C E O
>1R4A	E
E E  2174  -74.1 0.0347693363007513 H E O
F E  2175  -70.0 0.1094270117908 H B O
E E  2176  -66.7 0.169517335965716 H E O
Y E  2177  -60.5 0.282414308657985 H B O
L E  2178  -53.2 0.415341389408559 H B O
R E  2179  -63.8 0.222323984483068 H B O
K E  2180  -64.0 0.218682146654285 H E O
V E  2181  -67.5 0.154949984650585 H B O
L E  2182  -60.1 0.28969798431555 H B O
F E  2183  -55.4 0.375281173291947 H B O
E E  2184  -54.2 0.397132200264644 H E O
Y E  2185  -56.4 0.357071984148033 H B O
M E  2186  -59.3 0.304265335630682 H B O
M E  2187  -92.5 -0.300279743947271 C E O
G E  2188   75.5 2.75886403223032 C E O
R E  2189 -100.3 -0.442311419269802 C E O
E E  2190   51.6 2.32366441169077 C E O
T E  2191  -49.4 0.484536308155433 H E O
K E  2192  -63.0 0.236891335798199 H E O
T E  2193  -73.7 0.0420530119583168 H B O
M E  2194  -53.4 0.411699551579776 H B O
A E  2195  -54.9 0.384385767863905 H B O
K E  2196  -64.6 0.207756633167937 H E O
V E  2197  -72.6 0.0620831200166226 H B O
I E  2198  -60.5 0.282414308657985 H B O
T E  2199  -66.4 0.174980092708891 H B O
T E  2200  -84.6 -0.156427149710348 H B O
V E  2201  -63.3 0.231428579055025 H B O
L E  2202  -87.7 -0.212875636056483 C B O
K E  2203   46.0 2.22169295248485 C E O
F E  2204  -67.5 0.154949984650585 C B O
P E  2205  -72.6 0.0620831200166226 C E O
D E  2206  -42.2 0.615642469991615 H E O
D E  2207  -52.3 0.431729659638082 H E O
Q E  2208  -60.3 0.286056146486768 H E O
T E  2209  -65.1 0.198652038595979 H B O
Q E  2210  -72.7 0.060262201102231 H E O
K E  2211  -65.3 0.195010200767197 H E D
I E  2212  -68.6 0.13491987659228 H B D
L E  2213  -84.9 -0.161889906453523 H B D
E E  2214  176.7 4.60163397359444 H E D
R E  2215  -71.3 0.0857550659037111 H E D
E E  2216  -64.5 0.209577552082328 C B D
D E  2217  -62.6 0.244175011455765 H E D
A E  2218  -58.2 0.324295443688987 H E D
R E  2219  -90.1 -0.256577690001877 H E D
L E  2220  -64.1 0.216861227739894 H E D
>1AFP	_
Y A     3  -97.8 -0.396788446410016 C E D
N A     4 -155.6 -1.44927957892826 C E D
G A     5 -166.8 -1.6532224973401 E E O
K A     6 -147.0 -1.2926805522906 E E D
C A     7 -134.9 -1.07234936364923 E B O
Y A     8 -114.8 -0.706344661856558 E E O
K A     9  -75.4 0.0110973904136625 C E O
K A    10  -54.8 0.386206686778296 C E O
D A    11  -89.8 -0.251114933258702 C E O
N A    12   38.7 2.08876587173428 C E O
I A    13 -142.9 -1.21802287680055 E B O
C A    14 -123.5 -0.864764607408612 E B O
K A    15 -104.7 -0.522431851503025 E E O
Y A    16 -164.2 -1.60587860556592 E B O
K A    17  -86.0 -0.181920014511828 C E O
A A    18  -52.3 0.431729659638082 C E O
Q A    19  -57.1 0.344325551747293 C E O
S A    20 -131.4 -1.00861720164553 C E O
G A    21   71.0 2.67692268108271 C E O
K A    22  -68.2 0.142203552249845 C E O
T A    23  -51.3 0.449938848781996 C E O
A A    24 -179.1 -1.87719552381024 C B O
I A    25  -43.7 0.588328686275744 C B O
C A    26 -146.9 -1.29085963337621 E B O
K A    27  -34.0 0.764957820971712 E E O
C A    28  -76.5 -0.00893271764464302 C B O
Y A    29  -62.7 0.242354092541373 C B O
V A    30   74.5 2.74065484308641 C B O
K A    31   39.4 2.10151230413502 C E O
K A    32  -40.7 0.642956253707487 C E O
C A    33  -56.6 0.35343014631925 C B O
P A    34  -75.0 0.0183810660712283 C E O
R A    35 -167.5 -1.66596892974084 C E O
D A    36  -37.3 0.704867496796795 C E O
G A    37   97.4 3.15764527448204 C E O
A A    38  -44.4 0.575582253875004 E E O
K A    39  -62.7 0.242354092541373 E E O
C A    40 -157.5 -1.4838770383017 E B O
E A    41 -116.8 -0.742763040144387 C E O
F A    42 -106.4 -0.553387473047679 C B O
D A    43  -62.3 0.249637768198939 C E O
S A    44  -90.8 -0.269324122402617 C E O
Y A    45 -111.6 -0.648075256596033 C B O
K A    46 -131.9 -1.01772179621749 C E O
G A    47  113.9 3.45809689535663 C E O
K A    48  -74.2 0.0329484173863597 C E O
C A    49 -159.2 -1.51483265984635 C B O
>1XRD	A
R A     3   45.3 2.20894652008411 C E O
I A     4   50.6 2.30545522254686 C B O
W A     5   33.9 2.00136176384349 C B O
Q A     6   34.0 2.00318268275788 C E O
L A     7  -85.1 -0.165531744282305 C B O
F A     8 -140.4 -1.17249990394076 C B O
D A     9 -167.0 -1.65686433516888 C B O
P A    10  -55.6 0.371639335463165 H B O
R A    11  -57.1 0.344325551747293 H E O
Q A    12  -59.4 0.302444416716291 H B O
A A    13  -64.2 0.215040308825502 H B O
L A    14  -66.9 0.165875498136934 H B O
V A    15  -70.5 0.100322417218842 H B O
G A    16  -74.7 0.0238438228144026 H B O
L A    17  -63.6 0.225965822311851 H E O
A A    18  -53.5 0.409878632665384 H E O
T A    19  -68.3 0.140382633335454 H E O
F A    20  -60.1 0.28969798431555 H E O
L A    21  -66.5 0.173159173794499 H E O
F A    22  -54.2 0.397132200264644 H E O
V A    23  -65.8 0.185905606195239 H E O
L A    24  -52.4 0.42990874072369 H E O
A A    25  -57.6 0.335220957175336 H E O
L A    26  -64.0 0.218682146654285 H E O
L A    27  -62.8 0.240533173626982 H E O
I A    28  -63.1 0.235070416883808 H E O
H A    29  -59.9 0.293339822144333 H B O
F A    30  -64.7 0.205935714253545 H B O
I A    31  -68.7 0.133098957677888 H B O
L A    32  -66.0 0.182263768366456 H B O
L A    33  -61.9 0.256921443856505 H B O
S A    34  -62.1 0.253279606027722 H B O
T A    35  -62.4 0.247816849284548 H B O
E A    36  -64.6 0.207756633167937 H E O
R A    37  -64.1 0.216861227739894 H E O
F A    38  -61.5 0.264205119514071 H B O
N A    39  -57.8 0.331579119346553 H E O
W A    40  -68.7 0.133098957677888 H B O
L A    41  -63.4 0.229607660140634 H B O
E A    42  -63.5 0.227786741226242 H E O
G A    43   91.0 3.04110646396099 C E O
A A    44 -172.1 -1.74973119980284 C B O
S A    45   83.4 2.90271662646724 C E O
T A    46 -149.3 -1.3345616873216 C E O
K A    47  -78.5 -0.0453510959324715 C E D
P A    48  -76.4 -0.0071117987302517 C E D
V A    49  -94.5 -0.336698122235099 C E D
Q A    50   41.8 2.14521435808041 C E D
>1FJP	A
K A     3 -110.3 -0.624403310708944 C E D
V A     4  -64.6 0.207756633167937 H B D
Q A     5  -75.2 0.0147392282424454 H E D
Y A     6  -87.1 -0.201950122570134 H E D
L A     7  -57.9 0.329758200432162 H B D
T A     8  -70.5 0.100322417218842 H B D
R A     9  -52.7 0.424445983980516 H E D
S A    10  -85.5 -0.172815419939871 H B O
A A    11  -78.4 -0.0435301770180802 H B O
I A    12 -112.9 -0.671747202483121 H B D
R A    13  -65.2 0.196831119681588 H E D
R A    14  -91.4 -0.280249635888965 H E D
A A    15 -145.7 -1.26900860640351 H B D
S A    16  -97.5 -0.391325689666842 H E D
T A    17 -124.7 -0.886615634381309 C E D
I A    18 -110.3 -0.624403310708944 C B D
E A    19 -103.0 -0.49147622995837 C E D
M A    20 -144.3 -1.24351574160203 C B D
P A    21  -71.4 0.0839341469893195 H E D
Q A    22  -86.0 -0.181920014511828 H E D
Q A    23  -82.2 -0.112725095764954 H E D
A A    24  -53.0 0.418983227237342 H B D
R A    25  -58.6 0.317011768031422 H E D
Q A    26  -69.5 0.118531606362757 H E D
N A    27  -58.7 0.31519084911703 H E D
L A    28  -51.4 0.448117929867604 H B D
Q A    29  -54.7 0.388027605692687 H E O
N A    30  -59.8 0.295160741058725 H E O
L A    31  -63.7 0.224144903397459 H B O
F A    32  -73.7 0.0420530119583168 H B O
I A    33  -62.7 0.242354092541373 H B O
N A    34  -63.6 0.225965822311851 H E O
F A    35  -59.4 0.302444416716291 H B O
C A    36  -58.8 0.313369930202639 H B O
L A    37  -63.5 0.227786741226242 H E O
I A    38  -67.9 0.147666308993019 H E O
L A    39  -79.8 -0.06902304181956 H E O
I A    40  -96.3 -0.369474662694145 H E O
F A    41  -82.4 -0.116366933593737 H E O
L A    42  -59.8 0.295160741058725 H E O
L A    43  -88.7 -0.231084825200397 H E O
L A    44  -65.2 0.196831119681588 H E O
I A    45  -55.2 0.37892301112073 H E O
C A    46  -82.4 -0.116366933593737 H B O
I A    47  -61.9 0.256921443856505 H E O
I A    48  -79.1 -0.0562766094188199 H E O
V A    49  -72.6 0.0620831200166226 H E O
M A    50  -83.4 -0.134576122737651 C E O
>1QMC	A
Q A   221 -139.3 -1.15246979588246 C E D
N A   222 -139.0 -1.14700703913928 C E O
F A   223 -105.8 -0.54246195956133 E B O
R A   224  -80.6 -0.0835903931346913 E B O
V A   225 -101.8 -0.469625202985673 E B O
Y A   226 -110.5 -0.628045148537727 E B O
Y A   227 -135.7 -1.08691671496437 E B O
R A   228  -83.1 -0.129113365994477 C B O
D A   229 -132.0 -1.01954271513188 C E O
S A   230  -53.7 0.406236794836602 C E O
R A   231  -93.3 -0.314847095262402 C E O
N A   232 -135.0 -1.07417028256363 C E O
P A   233  -68.5 0.136740795506671 C E O
L A   234  -55.3 0.377102092206339 C B O
W A   235  -90.9 -0.271145041317008 C B O
K A   236  -87.8 -0.214696554970874 E E O
G A   237  -38.9 0.675732794166532 E B O
P A   238  -78.5 -0.0453510959324715 E B O
A A   239  -65.8 0.185905606195239 E B O
K A   240  -83.8 -0.141859798395217 E E O
L A   241  -73.3 0.0493366876158826 E B O
L A   242 -122.3 -0.842913580435915 E B O
W A   243 -144.8 -1.25262033617399 E B O
K A   244 -153.2 -1.40557752498287 E E O
G A   245 -135.2 -1.07781212039241 C B O
E A   246  -61.0 0.273309714086028 C E O
G A   247  -85.5 -0.172815419939871 C B O
A A   248 -129.4 -0.972198823357706 E B O
V A   249 -124.4 -0.881152877638135 E B O
V A   250  -92.8 -0.305742500690445 E B O
I A   251 -143.4 -1.22712747137251 E B O
Q A   252 -105.5 -0.536999202818156 E B O
D A   253  -79.5 -0.0635602850763857 C E O
N A   254 -158.2 -1.49662347070244 C E O
S A   255 -119.0 -0.782823256260998 C E O
D A   256 -100.2 -0.440490500355411 C E O
I A   257 -101.5 -0.464162446242499 E B O
K A   258 -124.0 -0.873869201980569 E E O
V A   259 -124.9 -0.890257472210092 E B O
V A   260 -131.7 -1.01407995838871 E B O
P A   261  -52.4 0.42990874072369 E E O
R A   262  -56.8 0.349788308490468 C E O
R A   263  -66.5 0.173159173794499 C E O
K A   264 -106.7 -0.558850229790853 C E O
A A   265 -133.4 -1.04503557993336 E B O
K A   266 -145.7 -1.26900860640351 E E O
I A   267  -86.8 -0.19648736582696 E B O
I A   268 -146.0 -1.27447136314668 E B O
>1P4Q	A
G A     3  -67.4 0.156770903564976 C E D
S A     4 -176.9 -1.83713530769363 C E D
G A     5 -103.7 -0.50422266235911 C E D
S A     6 -153.7 -1.41468211955482 C E D
G A     7  -99.6 -0.429564986869062 C E D
S A     8 -159.8 -1.5257581733327 C E D
N A     9   58.3 2.445665978955 C E D
V A    10  -55.7 0.369818416548773 C B D
I A    11   52.4 2.3382317630059 C B D
D A    12  -98.5 -0.409534878810756 C E D
T A    13 -127.7 -0.941243201813052 C B D
D A    14  -82.1 -0.110904176850563 C E O
F A    15 -108.1 -0.584343094592333 C B O
I A    16  -71.1 0.089396903732494 C B O
D A    17 -100.5 -0.445953257098585 C B O
E A    18  -65.7 0.187726525109631 C E O
E A    19  -88.0 -0.218338392799657 C E O
V A    20  -63.0 0.236891335798199 H B O
L A    21  -60.0 0.291518903229942 H B O
M A    22  -59.0 0.309728092373856 H B O
S A    23  -61.6 0.262384200599679 H B O
L A    24  -71.5 0.0821132280749282 H B O
V A    25  -68.7 0.133098957677888 H B O
I A    26  -73.1 0.0529785254446655 H B O
E A    27  -62.4 0.247816849284548 H B O
M A    28  -87.6 -0.211054717142091 H B O
G A    29  113.4 3.44899230078467 C B O
L A    30  -84.3 -0.150964392967174 C B O
D A    31  -96.1 -0.365832824865362 C E O
R A    32 -128.4 -0.953989634213792 C B O
I A    33  -90.2 -0.258398608916268 C B O
K A    34  -99.8 -0.433206824697845 C E O
E A    35 -130.9 -0.999512607073578 C E O
L A    36  -80.5 -0.0817694742203 C B O
P A    37  -58.6 0.317011768031422 C E O
E A    38  -88.2 -0.22198023062844 C E O
L A    39 -119.8 -0.79739060757613 C B O
W A    40 -133.3 -1.04321466101897 C B O
L A    41  -35.4 0.739464956170232 C B O
G A    42  -97.4 -0.389504770752451 C B O
Q A    43  -56.0 0.364355659805599 C E O
N A    44 -107.1 -0.566133905448419 C E O
E A    45  -84.2 -0.149143474052783 C E O
F A    46 -124.9 -0.890257472210092 C B O
D A    47  -61.9 0.256921443856505 C E O
F A    48  -63.9 0.220503065568676 C B O
M A    49  -83.5 -0.136397041652043 C B O
T A    50  -65.0 0.200472957510371 C E O
>1GVD	A
K A    92 -112.3 -0.660821688996773 C E O
G A    93 -108.5 -0.591626770249899 C E O
P A    94  -57.6 0.335220957175336 C E O
W A    95  -85.4 -0.17099450102548 C B O
T A    96  -94.0 -0.327593527663142 C E O
K A    97  -62.8 0.240533173626982 H E O
E A    98  -67.4 0.156770903564976 H E O
E A    99  -65.1 0.198652038595979 H B O
D A   100  -59.4 0.302444416716291 H B O
Q A   101  -64.5 0.209577552082328 H E O
R A   102  -64.6 0.207756633167937 H E O
L A   103  -62.9 0.238712254712591 H B O
I A   104  -58.5 0.318832686945813 H B O
K A   105  -65.5 0.191368362938414 H E O
L A   106  -68.4 0.138561714421062 H B O
V A   107  -69.5 0.118531606362757 H B O
Q A   108  -63.8 0.222323984483068 H E O
K A   109  -73.1 0.0529785254446655 H E O
Y A   110  -98.5 -0.409534878810756 H E O
G A   111   89.0 3.00468808567316 C E O
P A   112  -85.5 -0.172815419939871 C E O
K A   113 -134.5 -1.06506568799167 C E O
R A   114 -102.5 -0.482371635386413 C E O
W A   115  -57.1 0.344325551747293 H B O
S A   116  -65.3 0.195010200767197 H E O
V A   117  -68.9 0.129457119849105 H B O
I A   118  -60.8 0.276951551914811 H B O
A A   119  -61.7 0.260563281685288 H B O
K A   120  -61.8 0.258742362770896 C E O
H A   121  -96.5 -0.373116500522928 C E O
L A   122 -123.5 -0.864764607408612 C B O
K A   123  -53.7 0.406236794836602 C E O
G A   124   75.9 2.76614770788789 C E O
R A   125 -125.3 -0.897541147867658 C E D
I A   126 -113.6 -0.684493634883861 C B D
G A   127  -48.2 0.50638733512813 H E O
K A   128  -62.1 0.253279606027722 H E O
Q A   129  -67.0 0.164054579222542 H E O
C A   130  -66.4 0.174980092708891 H B O
R A   131  -59.5 0.300623497801899 H B O
E A   132  -66.9 0.165875498136934 H E O
R A   133  -63.6 0.225965822311851 H B O
W A   134  -66.1 0.180442849452065 H B O
H A   135  -71.1 0.089396903732494 H B O
N A   136  -90.5 -0.263861365659442 H E O
H A   137 -122.8 -0.852018175007872 C E O
L A   138  -83.5 -0.136397041652043 C B O
N A   139 -139.1 -1.14882795805367 C E O
>1FAQ	_
T A   138   64.0 2.54945835707531 C E O
H A   139 -105.1 -0.52971552716059 C B O
N A   140 -156.4 -1.46384693024339 C E O
F A   141 -149.4 -1.33638260623599 C B O
A A   142 -119.7 -0.795569688661738 E E O
R A   143  -64.0 0.218682146654285 E E O
K A   144 -172.5 -1.75701487546041 E E O
T A   145  -97.3 -0.387683851838059 C E O
F A   146  -92.8 -0.305742500690445 C B O
L A   147  -97.7 -0.394967527495625 C E O
K A   148 -165.6 -1.6313714703674 C E O
L A   149  -67.2 0.160412741393759 C B O
A A   150 -119.1 -0.78464417517539 E E O
F A   151 -156.9 -1.47295152481535 E B O
C A   152  -83.3 -0.13275520382326 C B O
D A   153  -65.8 0.185905606195239 C E O
I A   154  -85.8 -0.178278176683045 C B O
C A   155  -96.4 -0.371295581608536 C B O
Q A   156  169.0 4.4614232171863 C E O
K A   157 -118.9 -0.781002337346607 C E O
F A   158  -48.7 0.497282740556173 E B O
L A   159 -118.9 -0.781002337346607 E B O
L A   160 -119.1 -0.78464417517539 C B O
N A   161  -51.2 0.451759767696387 C E O
G A   162 -139.9 -1.16339530936881 E B O
F A   163 -129.5 -0.974019742272098 E B O
R A   164 -118.7 -0.777360499517824 E E O
C A   165  -80.0 -0.0726648796483429 C B O
Q A   166  -89.2 -0.240189419772354 C E O
T A   167 -125.6 -0.903003904610832 C E O
C A   168 -108.1 -0.584343094592333 C B O
G A   169   93.0 3.07752484224882 C E O
Y A   170  -89.2 -0.240189419772354 C B O
K A   171 -159.3 -1.51665357876074 C E O
F A   172 -169.3 -1.69874547019988 C B O
H A   173  -79.7 -0.0672021229051686 C B O
E A   174 -100.1 -0.438669581441019 C E O
H A   175  -81.7 -0.103620501192997 C E O
C A   176 -143.5 -1.2289483902869 C B O
S A   177 -111.2 -0.640791580938467 C E O
T A   178 -117.2 -0.750046715801953 C E O
K A   179  -98.3 -0.405893040981973 C E O
V A   180  -64.9 0.202293876424762 C B O
P A   181  -74.5 0.0274856606431855 C B O
T A   182  163.0 4.35216808232282 C E O
M A   183 -175.3 -1.80800060506337 C E O
C A   184 -170.8 -1.72605925391576 C B O
V A   185  -73.9 0.0384111741295339 C B O
>1K8B	A
L A    41 -132.1 -1.02136363404627 E E O
I A    42 -123.8 -0.870227364151786 E E D
E A    43 -133.1 -1.03957282319019 E E O
G A    44   58.5 2.44930781678378 C E O
N A    45 -146.3 -1.27993411988986 C E O
R A    46 -113.4 -0.680851797055079 E E O
T A    47 -124.7 -0.886615634381309 E B O
I A    48 -109.7 -0.613477797222596 E B O
I A    49 -121.2 -0.82288347237761 E B O
R A    50  -83.6 -0.138217960566434 C E O
N A    51  -88.0 -0.218338392799657 C B O
F A    52  -43.8 0.586507767361353 H B O
R A    53  -45.0 0.564656740388656 H E O
E A    54  -49.4 0.484536308155433 H E O
L A    55  -48.1 0.508208254042521 H B O
A A    56  -52.1 0.435371497466864 H B O
K A    57  -54.6 0.389848524607079 H E O
A A    58  -50.2 0.469968956840301 H E O
V A    59  -49.7 0.479073551412259 H B O
N A    60  -48.9 0.49364090272739 H E O
R A    61 -109.9 -0.617119635051379 C E O
D A    62   84.6 2.92456765343994 C E O
E A    63  -57.2 0.342504632832902 H E O
E A    64  -50.6 0.462685281182736 H E O
F A    65  -50.8 0.459043443353953 H B O
F A    66  -51.8 0.440834254210039 H B O
A A    67  -40.9 0.639314415878704 H B O
K A    68  -44.1 0.581045010618178 H E O
Y A    69  -44.8 0.568298578217438 H B O
L A    70  -44.3 0.577403172789396 H B O
L A    71  -62.5 0.245995930370156 H B O
K A    72  -48.0 0.510029172956913 H E O
E A    73  -58.0 0.32793728151777 H B O
T A    74  -71.6 0.0802923091605369 H B O
G A    75  131.2 3.77311586754634 C E O
S A    76  -54.0 0.400774038093427 C E O
A A    77 -143.6 -1.23076930920129 E E O
G A    78 -130.7 -0.995870769244795 E B O
N A    79 -130.5 -0.992228931416012 E E O
L A    80 -125.5 -0.901182985696441 E B O
E A    81 -129.7 -0.97766158010088 E E O
G A    82  -56.8 0.349788308490468 C E O
G A    83  149.8 4.11180678562315 C E O
R A    84 -137.3 -1.11605141759463 E E O
L A    85 -106.0 -0.546103797390113 E B O
I A    86 -125.1 -0.893899310038875 E B O
L A    87 -120.4 -0.808316121062478 E B O
Q A    88 -114.0 -0.691777310541427 E E O
>1Q02	A
P A     3  -73.3 0.0493366876158826 C E D
P A     4  -74.3 0.0311274984719684 C E D
E A     5 -104.0 -0.509685419102285 C E D
A A     6 -106.5 -0.55520839196207 C E D
D A     7   55.6 2.39650116826643 C B D
P A     8  -72.4 0.0657249578454053 H E D
R A     9  -87.0 -0.200129203655743 H E D
L A    10  -73.6 0.0438739308727084 H B D
I A    11  -56.6 0.35343014631925 H B D
E A    12  -53.2 0.415341389408559 H E D
S A    13  -57.6 0.335220957175336 H B O
L A    14  -64.9 0.202293876424762 H B O
S A    15  -65.0 0.200472957510371 H E O
Q A    16  -67.1 0.162233660308151 H E O
M A    17  -78.1 -0.0380674202749057 H B O
L A    18  -67.5 0.154949984650585 H B O
S A    19 -101.6 -0.46598336515689 C E O
M A    20 -103.7 -0.50422266235911 C B O
G A    21  121.4 3.59466581393598 C B O
F A    22  -91.1 -0.274786879145791 C B O
S A    23 -105.8 -0.54246195956133 C E O
D A    24 -175.8 -1.81710519963533 C E O
E A    25  -39.0 0.673911875252141 C E O
G A    26  -89.0 -0.236547581943571 C B O
G A    27   45.0 2.20348376334094 C B O
W A    28  -81.5 -0.0999786633642142 H B O
L A    29  -48.1 0.508208254042521 H B O
T A    30 -101.5 -0.464162446242499 H B O
R A    31  -84.9 -0.161889906453523 H E O
L A    32  -40.3 0.650239929365052 H B O
L A    33  -42.1 0.617463388906007 H B O
Q A    34  -55.1 0.380743930035122 H E O
T A    35  -79.7 -0.0672021229051686 H E O
K A    36  -87.6 -0.211054717142091 C E O
N A    37   34.0 2.00318268275788 C E O
Y A    38   51.2 2.31638073603321 C E O
D A    39  -84.1 -0.147322555138391 C E O
I A    40  -48.0 0.510029172956913 H B O
G A    41  -69.3 0.12217344419154 H E O
A A    42  -74.3 0.0311274984719684 H E O
A A    43  -65.9 0.184084687280848 H B O
L A    44  -43.3 0.59561236193331 H B O
D A    45  -59.5 0.300623497801899 H E O
T A    46  -94.9 -0.343981797892665 H B O
I A    47  -85.9 -0.180099095597437 H B O
Q A    48  -99.5 -0.427744067954671 C E O
Y A    49   37.4 2.06509392584719 C E O
S A    50 -114.6 -0.702702824027775 C E D
>1UR6	B
C B    14  -64.2 0.215040308825502 E B O
P B    15  -65.7 0.187726525109631 C E O
L B    16  -77.2 -0.021679150045383 C B O
C B    17 -144.7 -1.25079941725959 C B O
M B    18   56.1 2.40560576283839 C B O
E B    19 -122.6 -0.848376337179089 E E O
P B    20  -54.4 0.393490362435862 E E O
L B    21 -120.5 -0.81013703997687 C B O
E B    22 -106.6 -0.557029310876462 C E O
I B    23  -59.0 0.309728092373856 C E O
D B    24  -81.2 -0.09451590662104 C E O
D B    25  -93.9 -0.325772608748751 C B O
I B    26  -66.8 0.167696417051325 C E O
N B    27  -98.9 -0.416818554468322 C E O
F B    28  -98.0 -0.400430284238799 C B O
F B    29 -130.3 -0.988587093587229 C E O
P B    30  -73.0 0.0547994443590568 C E O
C B    31 -149.7 -1.34184536297917 C B O
T B    32  -85.4 -0.17099450102548 C E O
C B    33  -93.3 -0.314847095262402 C B O
G B    34   78.2 2.80802884291889 C B O
Y B    35  -82.3 -0.114546014679346 C B O
Q B    36  -98.3 -0.405893040981973 C B O
I B    37 -150.5 -1.3564127142943 C B O
C B    38  -59.8 0.295160741058725 C B O
R B    39  -55.4 0.375281173291947 H B O
F B    40  -77.1 -0.0198582311309915 H B O
C B    41 -145.3 -1.26172493074594 H B O
W B    42  -63.2 0.233249497969416 H B O
H B    43  -60.2 0.287877065401159 H E O
R B    44  -64.8 0.204114795339154 H E O
I B    45  -62.2 0.251458687113331 H B O
R B    46  -91.6 -0.283891473717748 C E O
T B    47 -109.1 -0.602552283736247 C E O
D B    48 -107.8 -0.578880337849159 C E O
E B    49  -99.9 -0.435027743612236 C E O
N B    50  -80.1 -0.0744857985627342 C E O
G B    51   71.3 2.68238543782588 C E O
L B    52 -106.9 -0.562492067619636 C E O
C B    53  -74.5 0.0274856606431855 C B O
P B    54  -61.3 0.267846957342853 C E O
A B    55 -140.4 -1.17249990394076 C E O
C B    56 -148.2 -1.31453157926329 C B O
R B    57   72.5 2.70423646479858 C E O
K B    58  -86.2 -0.185561852340611 C E O
P B    59  -64.0 0.218682146654285 C E O
Y B    60  -75.9 0.00199279584170542 C B D
P B    61  -70.6 0.0985014983044511 C E D
>1JJD	A
V A     7 -114.1 -0.693598229455818 C B O
K A     8  -60.7 0.278772470829202 C E O
C A     9 -103.5 -0.500580824530327 C B O
A A    10  -77.8 -0.0326046635317315 C E O
C A    11  -99.6 -0.429564986869062 C B O
E A    12  -55.0 0.382564848949513 C E O
P A    13  -71.7 0.0784713902461453 C E O
C A    14  -75.1 0.016560147156837 C B O
L A    15  -90.5 -0.263861365659442 C B O
C A    16  -80.4 -0.0799485553059087 C B O
N A    17 -113.2 -0.677209959226296 C E O
V A    18 -113.3 -0.679030878140687 C B O
D A    19 -112.6 -0.666284445739947 C E O
P A    20  -88.4 -0.225622068457223 C B O
S A    21  -89.0 -0.236547581943571 C E O
K A    22 -111.5 -0.646254337681641 C E O
A A    23  -74.5 0.0274856606431855 C B O
I A    24  -89.1 -0.238368500857962 E B O
D A    25  -89.6 -0.247473095429919 E E O
R A    26  -89.7 -0.249294014344311 C E O
N A    27 -146.8 -1.28903871446181 C E O
G A    28   89.2 3.00832992350195 C E O
L A    29 -113.0 -0.673568121397513 C E O
Y A    30  -91.8 -0.287533311546531 E B O
Y A    31 -113.5 -0.68267271596947 E B O
C A    32  -61.4 0.266026038428462 C B O
S A    33 -102.5 -0.482371635386413 C B O
E A    34  -55.1 0.380743930035122 H E O
A A    35  -59.5 0.300623497801899 H E O
C A    36  -74.3 0.0311274984719684 H B O
A A    37  -78.8 -0.0508138526756457 H B O
D A    38  -74.3 0.0311274984719684 H E O
G A    39   86.1 2.95188143715581 C E O
H A    40   47.1 2.24172306054316 C B O
T A    41  -60.3 0.286056146486768 C E O
G A    42   58.3 2.445665978955 C E O
G A    43  -73.5 0.0456948497870997 C E O
S A    44  -75.7 0.00563463367048832 C E O
K A    45  -90.8 -0.269324122402617 C E O
G A    46   49.6 2.28724603340294 C B O
C A    47 -115.1 -0.711807418599733 C B O
G A    48   77.4 2.79346149160376 C E O
H A    49 -112.6 -0.666284445739947 C E O
T A    50  -77.3 -0.0235000689597744 C E O
G A    51   57.0 2.42199403306791 C B O
C A    52  -90.1 -0.256577690001877 C B O
N A    53  -91.1 -0.274786879145791 C E O
C A    54  -80.4 -0.0799485553059087 C B D
>1NKZ	A
Q A     3 -105.6 -0.538820121732547 C E D
G A     4  -64.9 0.202293876424762 C E D
K A     5  -92.6 -0.302100662861662 C E O
I A     6  -58.3 0.322474524774596 C B O
W A     7  -80.4 -0.0799485553059087 C B O
T A     8  -78.7 -0.0489929337612544 C E O
V A     9 -115.6 -0.72091201317169 C B O
V A    10  -96.8 -0.378579257266102 C B O
N A    11  -62.8 0.240533173626982 C E O
P A    12  -68.4 0.138561714421062 H B O
A A    13  -62.0 0.255100524942113 H E O
I A    14  -97.8 -0.396788446410016 H B O
G A    15  -60.7 0.278772470829202 H B O
I A    16  -65.7 0.187726525109631 H B O
P A    17  -58.6 0.317011768031422 H B O
A A    18  -62.1 0.253279606027722 H B O
L A    19  -61.3 0.267846957342853 H B O
L A    20  -63.9 0.220503065568676 H B O
G A    21  -64.7 0.205935714253545 H B O
S A    22  -62.2 0.251458687113331 H B O
V A    23  -58.1 0.326116362603379 H B O
T A    24  -66.4 0.174980092708891 H B O
V A    25  -57.0 0.346146470661685 H B O
I A    26  -59.7 0.296981659973116 H B O
A A    27  -61.3 0.267846957342853 H B O
I A    28  -63.6 0.225965822311851 H B O
L A    29  -60.4 0.284235227572376 H B O
V A    30  -63.0 0.236891335798199 H B O
H A    31  -59.1 0.307907173459465 H B O
L A    32  -66.2 0.178621930537674 H B O
A A    33  -61.4 0.266026038428462 H B O
I A    34  -61.7 0.260563281685288 H B O
L A    35  -56.6 0.35343014631925 H B O
S A    36  -84.0 -0.145501636224 H E O
H A    37 -125.6 -0.903003904610832 H E O
T A    38 -129.0 -0.964915147700141 C B O
T A    39  -87.4 -0.207412879313308 C E O
W A    40  -76.3 -0.00529087981586012 H B O
F A    41  -74.8 0.0220229039000112 H B O
P A    42  -55.5 0.373460254377556 H E O
A A    43  -61.1 0.271488795171636 H E O
Y A    44  -59.5 0.300623497801899 H B O
W A    45  -70.0 0.1094270117908 H B O
Q A    46  -60.8 0.276951551914811 H E O
G A    47   62.9 2.529428249017 C E O
G A    48   58.1 2.44202414112621 C E O
V A    49  -96.7 -0.376758338351711 C E O
K A    50 -152.8 -1.3982938493253 C E D
K A    51 -168.4 -1.68235719997036 C E D
>2BZ6	L
V L    92  -72.4 0.0657249578454053 C E O
N L    93  -86.2 -0.185561852340611 C E O
E L    94   51.1 2.31455981711881 C E O
N L    95   57.0 2.42199403306791 C B  O
G L    96   63.4 2.53853284358896 C B  O
G L    97   81.6 2.8699400860082 C B  O
G L    98  -73.8 0.0402320930439255 C B  O
E L    99  -68.2 0.142203552249845 C B  O
Q L   100 -124.0 -0.873869201980569 C B  O
Y L   101  -99.3 -0.424102230125888 E B  O
F L   102 -135.4 -1.08145395822119 E B  O
S L   103 -122.2 -0.841092661521524 E E O
D L   104  -87.4 -0.207412879313308 E E O
H L   105 -127.5 -0.937601363984269 E E O
T L   106  -60.5 0.282414308657985 C E O
G L   107   91.2 3.04474830178978 C E O
T L   108  -78.5 -0.0453510959324715 C E O
K L   109 -124.8 -0.888436553295701 E B  O
R L   110 -142.9 -1.21802287680055 E B  O
S L   111 -125.8 -0.906645742439615 E B  O
G L   112  -87.3 -0.205591960398917 E B  O
R L   113 -139.3 -1.15246979588246 E B  O
H L   114 -124.7 -0.886615634381309 C B  O
H L   115  -61.4 0.266026038428462 C E O
E L   116  -49.4 0.484536308155433 C E O
G L   117   87.1 2.97009062629973 C E O
Y L   118 -138.3 -1.13426060673854 E B O
S L   119 -131.8 -1.0159008773031 E E O
L L   120  -81.7 -0.103620501192997 E B O
L L   121  -82.8 -0.123650609251303 C E O
A L   122  -67.2 0.160412741393759 C E O
D L   123  -65.1 0.198652038595979 C E O
G L   124   75.1 2.75158035657276 C B  O
V L   125 -129.8 -0.979482499015272 C B  O
S L   126  -85.0 -0.163710825367914 C B  O
H L   127 -117.9 -0.762793148202693 E B  O
T L   128 -122.0 -0.837450823692741 E E O
P L   129  -58.0 0.32793728151777 E E O
T L   130 -115.9 -0.726374769914864 C E O
V L   131 -136.6 -1.10330498519389 C E O
E L   132  -71.6 0.0802923091605369 C B  O
Y L   133 -124.6 -0.884794715466918 C B  O
P L   134  -67.3 0.158591822479368 C B  O
C L   135  -62.4 0.247816849284548 C B  O
G L   136   74.7 2.74429668091519 C B O
K L   137 -121.1 -0.821062553463218 C E O
I L   138 -107.6 -0.575238500020376 C B  O
P L   139  -47.9 0.511850091871304 C E O
I L   140  -68.6 0.13491987659228 C E O
>1BRZ	_
K A     3 -153.8 -1.41650303846921 C B  O
A A     4 -151.5 -1.37462190343821 C B  O
K A     5 -142.7 -1.21438103897177 E E O
K A     6  -99.9 -0.435027743612236 E E O
V A     7  -67.1 0.162233660308151 E B O
Y A     8  -61.3 0.267846957342853 C B D
E A     9   16.4 1.68270095382499 C E O
N A    10  -57.2 0.342504632832902 C E O
Y A    11   97.6 3.16128711231083 C B O
P A    12  -49.2 0.488178145984216 C E O
V A    13  -50.7 0.460864362268344 C B  O
S A    14   19.1 1.73186576451356 C B  O
K A    15  -65.4 0.193189281852805 C B  O
B A    16   28.1 1.89574846680879 C B  O
Q A    17 -142.3 -1.2070973633142 C E O
L A    18 -165.2 -1.62408779470984 C B O
A A    19  -54.7 0.388027605692687 C B  O
N A    20   76.4 2.77525230245984 C B  O
Q A    21  -30.3 0.832331820804195 H B  O
C A    22  -55.7 0.369818416548773 H B  O
N A    23  -51.8 0.440834254210039 H B  O
Y A    24  -49.9 0.475431713583476 H B  O
D A    25  -49.2 0.488178145984216 H B  O
D A    26  -54.7 0.388027605692687 H B  O
K A    27  -62.1 0.253279606027722 H E O
L A    28 -165.5 -1.62955055145301 H B O
D A    29  -67.2 0.160412741393759 H E O
K A    30 -141.4 -1.19070909308468 C E O
H A    31   32.4 1.97404798012762 C E O
A A    32  -87.7 -0.212875636056483 C B O
R A    33  -94.0 -0.327593527663142 C E O
S A    34 -163.6 -1.59495309207957 E B  O
G A    35  163.1 4.35398900123721 E B  O
E A    36 -178.1 -1.85898633466633 E B  O
B A    37  -86.7 -0.194666446912568 E B  O
F A    38 -142.1 -1.20345552548542 E B O
Y A    39 -145.1 -1.25808309291716 C B O
D A    40 -121.8 -0.833808985863958 C E O
E A    41  -63.3 0.231428579055025 C E O
K A    42 -138.4 -1.13608152565293 C E O
R A    43   89.6 3.01561359915951 C E O
N A    44 -142.9 -1.21802287680055 C B  O
L A    45  -86.6 -0.192845527998177 C B  O
Q A    46 -145.7 -1.26900860640351 E B  O
C A    47  -75.9 0.00199279584170542 E B  O
I A    48  -89.3 -0.242010338686745 E B  O
D A    49  -95.6 -0.356728230293405 E B  O
D A    50  -90.5 -0.263861365659442 E B  O
Y A    51 -103.6 -0.502401743444719 C B  O
A A    52 -144.9 -1.25444125508838 C B  O
>1Z9I	A
R A     3 -111.9 -0.653538013339207 C E D
H A     4 -119.4 -0.790106931918564 C E D
I A     5 -158.8 -1.50754898418879 C E D
V A     6  -61.2 0.269667876257245 C E D
R A     7 -120.1 -0.802853364319304 C E D
K A     8  -58.3 0.322474524774596 C E D
R A     9  -77.5 -0.0271419067885573 C E D
T A    10  -69.4 0.120352525277148 H B D
L A    11  -51.5 0.446297010953213 H B D
R A    12  -62.6 0.244175011455765 H E D
R A    13  -76.4 -0.0071117987302517 H E D
L A    14  -69.7 0.114889768533974 H B D
L A    15  -62.2 0.251458687113331 H B D
Q A    16  -89.2 -0.240189419772354 H E D
E A    17  -88.1 -0.220159311714048 C E D
R A    18  -76.0 0.000171876927314102 C E D
E A    19 -113.8 -0.688135472712644 C E D
L A    20 -152.8 -1.3982938493253 C E D
V A    21 -107.4 -0.571596662191593 C B D
E A    22  177.6 4.61802224382397 C E D
P A    23  -53.5 0.409878632665384 C E D
L A    24 -109.4 -0.608015040479422 C B D
T A    25  -96.6 -0.374937419437319 C E D
P A    26  -58.7 0.31519084911703 C E D
S A    27 -119.5 -0.791927850832955 C E D
G A    28 -162.5 -1.57492298402127 C E D
E A    29  -69.1 0.125815282020322 C E D
A A    30  178.0 4.62530591948153 C E O
P A    31  -68.9 0.129457119849105 H E O
N A    32  -43.6 0.590149605190135 H E O
Q A    33  -82.8 -0.123650609251303 H E O
A A    34  -65.2 0.196831119681588 H B O
L A    35  -69.1 0.125815282020322 H B O
L A    36  -63.9 0.220503065568676 H B O
R A    37  -70.1 0.107606092876408 H E O
I A    38  -76.4 -0.0071117987302517 H B O
L A    39  -75.0 0.0183810660712283 H B O
K A    40  -93.8 -0.323951689834359 H E O
E A    41 -103.5 -0.500580824530327 H E O
T A    42 -136.9 -1.10876774193706 C E O
E A    43  -44.4 0.575582253875004 H E O
F A    44  -94.8 -0.342160878978274 H B O
K A    45  -52.9 0.420804146151733 H E O
K A    46  -66.0 0.182263768366456 H E O
I A    47  -64.6 0.207756633167937 H B O
K A    48  -52.4 0.42990874072369 H E O
V A    49  -79.9 -0.0708439607339515 H E O
L A    50  -75.7 0.00563463367048832 H B O
G A    51  -97.1 -0.384042014009276 C E O
>1PYV	A
R A     3   70.5 2.66781808651075 C E D
R A     4  -62.4 0.247816849284548 H E D
L A     5  -71.6 0.0802923091605369 H B O
L A     6  -53.2 0.415341389408559 H B O
A A     7  -63.2 0.233249497969416 H B D
S A     8  -53.7 0.406236794836602 H B D
L A     9  -67.2 0.160412741393759 H B D
L A    10  -85.4 -0.17099450102548 H B D
R A    11  -56.4 0.357071984148033 H E D
Q A    12  -84.4 -0.152785311881566 H E D
S A    13  -80.2 -0.0763067174771258 H B D
A A    14  -77.4 -0.0253209878741659 H E D
Q A    15  -56.9 0.347967389576076 C E D
R A    16  -99.5 -0.427744067954671 C E D
G A    17   86.3 2.95552327498459 C E D
G A    18  147.1 4.06264197493458 C B D
G A    19 -124.9 -0.890257472210092 C B D
L A    20   54.8 2.3819338169513 C B D
I A    21  166.8 4.42136300106969 C E D
S A    22  -59.2 0.306086254545073 C E D
R A    23 -110.5 -0.628045148537727 C E D
S A    24  -44.7 0.57011949713183 C E D
L A    25  -63.6 0.225965822311851 C B D
G A    26  -82.2 -0.112725095764954 C E D
N A    27  -69.6 0.116710687448365 C E D
S A    28 -150.8 -1.36187547103747 C E D
I A    29  -75.3 0.0129183093280541 C B D
P A    30  -75.0 0.0183810660712283 C E D
K A    31  -85.5 -0.172815419939871 C E D
S A    32   74.6 2.7424757620008 C E D
A A    33   63.7 2.54399560033213 C B D
S A    34  -52.0 0.437192416381256 C E D
R A    35  -92.7 -0.303921581776054 C E D
A A    36 -158.4 -1.50026530853122 C E D
S A    37   72.8 2.70969922154175 C E D
S A    38  -39.9 0.657523605022618 C E D
R A    39 -132.7 -1.03228914753262 C E D
A A    40 -121.0 -0.819241634548827 C E D
S A    41  -76.5 -0.00893271764464302 C E D
P A    42  -75.0 0.0183810660712283 H E D
K A    43  -85.4 -0.17099450102548 H E D
G A    44  -57.2 0.342504632832902 H B D
F A    45  -50.8 0.459043443353953 H B D
L A    46  -85.2 -0.167352663196697 H B O
L A    47  -84.1 -0.147322555138391 H B O
N A    48  -79.1 -0.0562766094188199 H E O
R A    49  -72.0 0.0730086335029711 H E O
A A    50  -64.4 0.211398470996719 H B O
V A    51  -85.1 -0.165531744282305 H E O
>1YUJ	A
A A    12  -65.7 0.187726525109631 C E D
K A    13  -79.8 -0.06902304181956 C E D
R A    14  -81.8 -0.105441420107388 C E D
A A    15  -97.3 -0.387683851838059 C E D
K A    16  -92.1 -0.292996068289705 C E D
H A    17  -82.2 -0.112725095764954 C E D
P A    18  -53.2 0.415341389408559 C E D
P A    19  -70.7 0.0966805793900595 C E D
G A    20   74.3 2.73701300525762 C E D
T A    21  -93.3 -0.314847095262402 C E D
E A    22  -81.8 -0.105441420107388 C E D
K A    23 -106.7 -0.558850229790853 C E D
P A    24  -71.3 0.0857550659037111 C E D
R A    25  -73.5 0.0456948497870997 C E D
S A    26  -66.8 0.167696417051325 C E D
R A    27 -105.7 -0.540641040646939 C E D
S A    28 -101.7 -0.467804284071282 C E D
Q A    29  -59.5 0.300623497801899 C E D
S A    30  -60.2 0.287877065401159 C E D
E A    31  -95.2 -0.349444554635839 C E D
Q A    32 -119.0 -0.782823256260998 C E D
P A    33  -38.9 0.675732794166532 C E D
A A    34 -147.5 -1.30178514686255 E E D
T A    35 -116.4 -0.735479364486821 E E D
C A    36  -88.1 -0.220159311714048 C B D
P A    37  -75.2 0.0147392282424454 C E D
I A    38  -97.2 -0.385862932923668 C B D
C A    39 -115.6 -0.72091201317169 C B O
Y A    40   55.3 2.39103841152325 C B O
A A    41  -60.3 0.286056146486768 C B O
V A    42  -99.6 -0.429564986869062 E B O
I A    43 -109.6 -0.611656878308204 E B O
R A    44  -70.9 0.0930387415612766 C E O
Q A    45  -81.5 -0.0999786633642142 C B O
S A    46  -62.0 0.255100524942113 H B O
R A    47  -60.2 0.287877065401159 H E O
N A    48  -64.5 0.209577552082328 H E O
L A    49  -59.4 0.302444416716291 H B O
R A    50  -58.3 0.322474524774596 H E O
R A    51  -62.0 0.255100524942113 H E O
H A    52  -61.4 0.266026038428462 H B O
L A    53  -60.0 0.291518903229942 H B O
E A    54  -70.4 0.102143336133234 H E O
L A    55  -79.3 -0.0599184472476028 H B O
R A    56 -103.5 -0.500580824530327 H E O
H A    57 -150.9 -1.36369638995186 C E O
F A    58  -84.1 -0.147322555138391 C B O
A A    59  -72.2 0.0693667956741882 C E O
K A    60  -86.8 -0.19648736582696 C E O
P A    61  -48.6 0.499103659470564 C E D
>1JJR	A
E A    46  -77.8 -0.0326046635317315 C E O
Y A    47   70.8 2.67328084325392 C B O
S A    48  -71.8 0.076650471331754 C E O
E A    49  163.1 4.35398900123721 C E O
E A    50  -55.2 0.37892301112073 H E O
E A    51  -58.9 0.311549011288248 H E O
L A    52  -60.2 0.287877065401159 H B O
K A    53  -53.6 0.408057713750993 H E O
T A    54  -59.4 0.302444416716291 H E O
H A    55  -59.6 0.298802578887508 H B O
I A    56  -55.3 0.377102092206339 H B O
S A    57  -53.3 0.413520470494167 H E O
K A    58  -61.1 0.271488795171636 H E O
G A    59  118.7 3.54550100324742 C B O
T A    60  -98.2 -0.404072122067582 C E O
L A    61  -59.9 0.293339822144333 C B O
G A    62  -90.8 -0.269324122402617 C B O
K A    63  -90.4 -0.262040446745051 C E O
F A    64  -49.4 0.484536308155433 C B O
T A    65  -73.9 0.0384111741295339 C B O
V A    66  -77.4 -0.0253209878741659 H B O
P A    67  -52.1 0.435371497466864 H E O
M A    68  -80.0 -0.0726648796483429 H E O
L A    69  -60.3 0.286056146486768 H B O
K A    70  -52.9 0.420804146151733 H E O
E A    71  -56.1 0.362534740891207 H E O
A A    72  -56.9 0.347967389576076 H B O
C A    73  -60.3 0.286056146486768 H B O
R A    74  -61.8 0.258742362770896 H E O
A A    75  -78.0 -0.0362465013605144 H E O
Y A    76  -84.3 -0.150964392967174 H E O
G A    77   84.8 2.92820949126872 C E O
L A    78  -81.2 -0.09451590662104 C B O
K A    79  -96.9 -0.380400176180494 C E D
S A    80   68.2 2.62593695147975 C E D
G A    81 -137.4 -1.11787233650902 C E D
L A    82  -80.8 -0.0872322309634742 C E D
K A    83 -157.4 -1.48205611938731 C E O
K A    84  168.9 4.45960229827191 C B O
Q A    85  -47.6 0.517312848614478 H E O
E A    86  -52.4 0.42990874072369 H E O
L A    87  -62.4 0.247816849284548 H B O
L A    88  -51.2 0.451759767696387 H B O
E A    89  -51.4 0.448117929867604 H E O
A A    90  -52.9 0.420804146151733 H B O
L A    91  -65.9 0.184084687280848 H B O
T A    92  -49.8 0.477252632497867 H E O
K A    93  -48.6 0.499103659470564 H E O
H A    94  -79.2 -0.0580975283332115 C B O
F A    95 -148.5 -1.31999433600647 C B O
>1PD3	A
W A    65  -69.7 0.114889768533974 H B D
R A    66  -53.6 0.408057713750993 H E D
E A    67  -79.2 -0.0580975283332115 H E D
Q A    68  -69.9 0.111247930705191 H E D
L A    69  -60.7 0.278772470829202 H B D
G A    70  -52.8 0.422625065066125 H E O
Q A    71  -78.3 -0.0417092581036886 H E O
K A    72  -66.5 0.173159173794499 H E O
F A    73  -66.1 0.180442849452065 H B O
E A    74  -58.6 0.317011768031422 H E O
E A    75  -69.9 0.111247930705191 H E O
I A    76  -52.6 0.426266902894907 H B O
R A    77  -69.7 0.114889768533974 H E O
W A    78  -58.4 0.320653605860205 H E O
L A    79  -60.4 0.284235227572376 H B O
I A    80  -65.2 0.196831119681588 H B O
E A    81  -62.6 0.244175011455765 H E O
E A    82  -69.5 0.118531606362757 H E O
V A    83  -63.4 0.229607660140634 H B O
R A    84  -65.2 0.196831119681588 H E O
H A    85  -74.0 0.0365902552151426 H E O
R A    86  -75.7 0.00563463367048832 C E O
L A    87 -101.6 -0.46598336515689 C B O
K A    88 -128.4 -0.953989634213792 C E O
I A    89 -143.2 -1.22348563354372 C E O
T A    90  -93.7 -0.322130770919968 C E O
E A    91  -74.0 0.0365902552151426 C E O
N A    92 -116.0 -0.728195688829255 C E O
S A    93  -54.1 0.398953119179036 C B O
F A    94  -54.2 0.397132200264644 H B O
E A    95  -64.3 0.213219389911111 H E O
Q A    96  -51.1 0.453580686610779 H E O
I A    97  -57.6 0.335220957175336 H B O
T A    98  -67.8 0.149487227907411 H B O
F A    99  -60.7 0.278772470829202 H B O
M A   100  -59.7 0.296981659973116 H B O
Q A   101  -73.4 0.047515768701491 H E O
A A   102  -74.4 0.0293065795575768 H B O
L A   103  -61.3 0.267846957342853 H B O
Q A   104  -62.4 0.247816849284548 H E O
L A   105  -73.3 0.0493366876158826 H B O
L A   106  -64.6 0.207756633167937 H B O
L A   107  -58.4 0.320653605860205 H B O
E A   108  -71.4 0.0839341469893195 H E O
V A   109  -66.3 0.176801011623282 H B O
E A   110  -58.6 0.317011768031422 H B O
Q A   111  -62.3 0.249637768198939 H E O
E A   112  -71.7 0.0784713902461453 H E O
I A   113  -61.9 0.256921443856505 H B O
R A   114  -76.1 -0.00164904198707722 H E D
>1WRG	A
V A     3  -64.6 0.207756633167937 C E D
K A     4 -173.5 -1.77522406460432 C E D
Q A     5   31.9 1.96494338555566 C E D
E A     6  -80.6 -0.0835903931346913 C E D
S A     7  -64.3 0.213219389911111 C B D
L A     8  -63.5 0.227786741226242 C B D
S A     9  -57.1 0.344325551747293 H E D
G A    10  -77.8 -0.0326046635317315 H E D
I A    11  -76.9 -0.0162163933022088 H B D
T A    12  -63.9 0.220503065568676 H E D
E A    13  -69.5 0.118531606362757 H E D
G A    14  -73.2 0.0511576065302739 H E D
E A    15  -63.3 0.231428579055025 H B O
A A    16  -58.9 0.311549011288248 H B O
K A    17  -61.6 0.262384200599679 H E O
E A    18  -66.1 0.180442849452065 H E O
F A    19  -56.8 0.349788308490468 H B O
H A    20  -70.9 0.0930387415612766 H B O
K A    21  -57.8 0.331579119346553 H E O
I A    22  -60.0 0.291518903229942 H B O
F A    23  -62.0 0.255100524942113 H B O
T A    24  -54.0 0.400774038093427 H E O
S A    25  -54.1 0.398953119179036 H E O
S A    26  -56.2 0.360713821976816 H B O
I A    27  -65.5 0.191368362938414 H B O
L A    28  -62.5 0.245995930370156 H B O
V A    29  -68.0 0.145845390078628 H B O
F A    30  -60.6 0.280593389743593 H B O
F A    31  -59.0 0.309728092373856 H B O
G A    32  -58.5 0.318832686945813 H B O
V A    33  -69.5 0.118531606362757 H B O
A A    34  -46.3 0.540984794501567 H B O
A A    35  -66.1 0.180442849452065 H E O
F A    36  -58.1 0.326116362603379 H E O
A A    37  -50.7 0.460864362268344 H B O
H A    38  -70.7 0.0966805793900595 H B O
L A    39  -71.9 0.0748295524173624 H B O
L A    40  -95.1 -0.347623635721448 H B O
V A    41  -67.7 0.151308146821802 H B O
W A    42   72.9 2.71152014045614 C B O
I A    43 -124.2 -0.877511039809352 C B O
W A    44   38.2 2.07966127716232 C B O
R A    45  178.0 4.62530591948153 C B O
P A    46  -63.1 0.235070416883808 C B O
W A    47   63.5 2.54035376250335 C B O
V A    48   57.7 2.43474046546865 C B O
P A    49  -73.2 0.0511576065302739 C E O
G A    50   81.2 2.86265641035063 C E O
P A    51  -70.7 0.0966805793900595 C E O
N A    52 -176.6 -1.83167255095046 C E O
G A    53   59.4 2.4656960870133 C E D
>1S0Y	B
I B     4  -93.1 -0.311205257433619 E B O
E B     5 -113.0 -0.673568121397513 E E O
C B     6 -107.8 -0.578880337849159 E B O
H B     7 -100.7 -0.449595094927368 E B O
I B     8 -125.0 -0.892078391124484 E B O
A B     9  -74.4 0.0293065795575768 E B O
T B    10  -69.2 0.123994363105931 C B O
G B    11  134.5 3.83320619172126 C E O
L B    12  -73.1 0.0529785254446655 C B O
S B    13  -76.7 -0.0125745554734259 C B O
V B    14  -60.5 0.282414308657985 H B O
A B    15  -59.5 0.300623497801899 H B O
R B    16  -64.4 0.211398470996719 H E O
K B    17  -67.3 0.158591822479368 H E O
Q B    18  -68.0 0.145845390078628 H E O
Q B    19  -72.2 0.0693667956741882 H E O
L B    20  -62.8 0.240533173626982 H B O
I B    21  -65.9 0.184084687280848 H B O
R B    22  -55.5 0.373460254377556 H E O
D B    23  -59.9 0.293339822144333 H E O
V B    24  -69.6 0.116710687448365 H B O
I B    25  -55.9 0.36617657871999 H B O
D B    26  -44.9 0.566477659303047 H E O
V B    27  -69.5 0.118531606362757 H B O
T B    28  -73.5 0.0456948497870997 H B O
N B    29  -68.7 0.133098957677888 H E O
K B    30  -82.3 -0.114546014679346 H E O
S B    31  -85.3 -0.169173582111088 H E O
I B    32 -109.5 -0.609835959393813 H B O
G B    33   84.5 2.92274673452555 C E O
S B    34  -74.8 0.0220229039000112 C E O
D B    35  -65.3 0.195010200767197 C E O
P B    36  -46.9 0.530059281015218 C E O
K B    37  -56.2 0.360713821976816 C E O
I B    38 -117.3 -0.751867634716344 C B O
I B    39 -102.9 -0.489655311043979 C B O
N B    40 -129.4 -0.972198823357706 E B O
V B    41 -128.1 -0.948526877470618 E B O
L B    42 -128.0 -0.946705958556226 E B O
L B    43  -99.2 -0.422281311211496 E B O
V B    44 -129.7 -0.97766158010088 E B O
E B    45  -97.2 -0.385862932923668 E B O
H B    46 -137.8 -1.12515601216659 E B O
A B    47  -77.7 -0.0307837446173402 C B O
E B    48  -37.2 0.706688415711187 C E O
A B    49  -61.7 0.260563281685288 C B O
N B    50  -86.5 -0.191024609083785 C E O
M B    51 -127.2 -0.932138607241095 E B O
S B    52 -125.9 -0.908466661354007 E E O
I B    53 -108.2 -0.586164013506724 C B O
S B    54   55.3 2.39103841152325 C B O
>2VGH	_
Q A     3   56.4 2.41106851958156 C E D
E A     4   64.6 2.56038387056166 C B  O
N A     5 -150.5 -1.3564127142943 C B  O
P A     6  -55.8 0.367997497634382 C B  O
A A     7 -137.3 -1.11605141759463 C B  O
G A     8 -119.6 -0.793748769747347 C B  O
P A     9  -49.6 0.48089447032665 C B  O
B A    10  -70.5 0.100322417218842 C B  O
S A    11  -72.6 0.0620831200166226 C E D
E A    12  -61.2 0.269667876257245 C E D
R A    13 -137.1 -1.11240957976585 C E O
R A    14  -82.6 -0.12000877142252 C E O
K A    15  -84.1 -0.147322555138391 C E O
H A    16  -57.9 0.329758200432162 C E O
L A    17  -94.9 -0.343981797892665 C B O
F A    18 -138.8 -1.1433652013105 E B O
V A    19 -137.8 -1.12515601216659 E E O
Q A    20 -140.1 -1.16703714719759 E E O
D A    21  -68.8 0.131278038763497 C E O
P A    22  -83.3 -0.13275520382326 C B  O
Q A    23 -143.2 -1.22348563354372 C B  O
T A    24  -99.7 -0.431385905783453 C B  O
A A    25   64.8 2.56402570839044 C B  O
K A    26  -76.3 -0.00529087981586012 C B  O
B A    27  -98.9 -0.416818554468322 E B  O
S A    28 -140.9 -1.18160449851272 E B  O
C A    29  -71.6 0.0802923091605369 E B  O
K A    30  -61.9 0.256921443856505 C E O
N A    31 -101.2 -0.458699689499325 C E O
T A    32  -99.9 -0.435027743612236 C E O
D A    33  -61.3 0.267846957342853 H B  O
S A    34  -55.1 0.380743930035122 H B  O
R A    35  -66.7 0.169517335965716 H B  O
D A    36  -58.1 0.326116362603379 H B  O
K A    37  -59.1 0.307907173459465 H E O
A A    38  -61.4 0.266026038428462 H E O
R A    39  -99.8 -0.433206824697845 C E O
Q A    40   59.8 2.47297976267087 C E D
L A    41 -140.1 -1.16703714719759 C E D
E A    42 -130.0 -0.983124336844055 E E O
L A    43  -83.0 -0.127292447080086 E B O
N A    44  -89.2 -0.240189419772354 E E O
E A    45  -60.8 0.276951551914811 C B  O
R A    46  -79.2 -0.0580975283332115 C B  O
T A    47  -96.0 -0.364011905950971 C B  O
C A    48   53.5 2.35826187106421 C B  O
R A    49 -128.1 -0.948526877470618 E B  O
D A    50  -89.3 -0.242010338686745 E B  O
D A    51 -121.4 -0.826525310206393 E B  O
K A    52  -55.6 0.371639335463165 C B  O
P A    53  -67.8 0.149487227907411 C B  O
>1L1C	A
I A     3  -84.1 -0.147322555138391 E B O
A A     4  -76.8 -0.0143954743878172 E E O
K A     5 -156.2 -1.46020509241461 E E O
V A     6 -141.7 -1.19617184982785 E B O
I A     7 -103.3 -0.496938986701545 E B O
N A     8 -167.0 -1.65686433516888 E B O
N A     9  -51.2 0.451759767696387 C B O
N A    10 -110.5 -0.628045148537727 C B O
V A    11 -125.4 -0.899362066782049 E B O
I A    12 -145.8 -1.2708295253179 E B O
S A    13  -99.6 -0.429564986869062 E B O
V A    14 -160.5 -1.53850460573344 E B O
V A    15 -108.3 -0.587984932421116 E E O
N A    16 -100.9 -0.453236932756151 C E O
E A    17  -72.7 0.060262201102231 C E O
Q A    18  -73.8 0.0402320930439255 C E O
G A    19   85.5 2.94095592366946 C E O
K A    20 -106.5 -0.55520839196207 C E O
E A    21  -96.3 -0.369474662694145 E B O
L A    22 -128.2 -0.950347796385009 E B O
V A    23 -109.8 -0.615298716136987 E B O
V A    24 -115.1 -0.711807418599733 E B O
M A    25  -90.1 -0.256577690001877 E B O
G A    26 -168.6 -1.68599903779914 C B O
R A    27 -100.1 -0.438669581441019 C E O
G A    28   50.7 2.30727614146125 C B O
L A    29  -86.4 -0.189203690169394 C B O
A A    30  -91.8 -0.287533311546531 C B O
F A    31  -58.0 0.32793728151777 C B O
Q A    32   53.5 2.35826187106421 C E O
K A    33 -110.7 -0.63168698636651 C E O
K A    34 -146.8 -1.28903871446181 C E O
S A    35  -85.6 -0.174636338854262 C E O
G A    36  111.7 3.41803667924002 C E O
D A    37  -75.6 0.0074555525848799 C E O
D A    38  -67.4 0.156770903564976 C E O
V A    39  -68.5 0.136740795506671 C B O
D A    40  -64.5 0.209577552082328 C E O
E A    41  -64.0 0.218682146654285 C E O
A A    42  -67.4 0.156770903564976 C E O
R A    43  -86.9 -0.198308284741351 C E O
I A    44  -70.9 0.0930387415612766 C B O
E A    45 -100.6 -0.447774176012976 C E O
K A    46 -144.7 -1.25079941725959 E E O
V A    47  -94.3 -0.333056284406316 E B O
F A    48 -140.1 -1.16703714719759 E B O
T A    49 -145.5 -1.26536676857473 E E O
L A    50  -55.1 0.380743930035122 E B O
D A    51 -133.4 -1.04503557993336 E E O
N A    52  -96.8 -0.378579257266102 C E O
K A    53  -62.0 0.255100524942113 C E D
>1HDL	A
E A     3  -71.9 0.0748295524173624 C E D
D A     4  -77.9 -0.0344255824461231 C E D
Q A     5 -122.4 -0.844734499350307 C B  O
E A     6 -136.5 -1.1014840662795 C B  O
M A     7  -41.5 0.628388902392355 C B  O
A A     8  -91.6 -0.283891473717748 C B  O
H A     9 -101.6 -0.46598336515689 C E D
E A    10  -87.9 -0.216517473885265 C E D
F A    11  -69.4 0.120352525277148 C B D
Q A    12  -46.5 0.537342956672784 C E O
A A    13  -58.9 0.311549011288248 C E O
F A    14  -87.3 -0.205591960398917 C B O
M A    15  -98.8 -0.41499763555393 C B O
K A    16  -98.9 -0.416818554468322 C E O
N A    17   59.4 2.4656960870133 C E O
G A    18   91.7 3.05385289636173 C B O
K A    19  -99.6 -0.429564986869062 C B  O
L A    20  -95.6 -0.356728230293405 C B  O
F A    21  -90.7 -0.267503203488225 C B  O
B A    22  -51.0 0.45540160552517 C B  O
P A    23  -63.8 0.222323984483068 C E O
Q A    24 -121.7 -0.831988066949567 C E O
D A    25 -126.6 -0.921213093754746 C E O
K A    26  -65.0 0.200472957510371 C E O
K A    27  -41.8 0.622926145649181 C E D
F A    28  -53.6 0.408057713750993 C E D
F A    29  -46.9 0.530059281015218 C B D
Q A    30  -68.8 0.131278038763497 C E D
S A    31 -130.1 -0.984945255758446 C B O
L A    32  -64.6 0.207756633167937 H E O
D A    33  -55.2 0.37892301112073 H E O
G A    34  -69.0 0.127636200934714 H E O
I A    35  -55.1 0.380743930035122 H E O
M A    36  -74.1 0.0347693363007513 H B O
F A    37  -46.1 0.54462663233035 H B O
I A    38  -51.4 0.448117929867604 H B  O
N A    39  -67.2 0.160412741393759 H B  O
K A    40  -83.6 -0.138217960566434 H B  O
B A    41  -65.3 0.195010200767197 H B  O
A A    42  -48.3 0.504566416213739 H B  O
T A    43  -80.0 -0.0726648796483429 H B  O
A A    44  -52.2 0.433550578552473 H B  O
K A    45  -67.7 0.151308146821802 H E O
M A    46  -63.7 0.224144903397459 H E O
I A    47  -60.2 0.287877065401159 H B O
L A    48  -74.5 0.0274856606431855 H B D
E A    49  -56.5 0.355251065233642 H E O
K A    50  -67.0 0.164054579222542 H E O
E A    51  -65.7 0.187726525109631 H B D
A A    52  -71.6 0.0802923091605369 H B D
K A    53  -80.7 -0.0854113120490829 H E D
>1KFT	A
S A    25  -73.0 0.0547994443590568 C E D
L A    26  -54.2 0.397132200264644 C B D
E A    27  -82.9 -0.125471528165694 C E D
T A    28 -134.7 -1.06870752582045 C E D
I A    29  -49.2 0.488178145984216 C B D
E A    30  -58.1 0.326116362603379 C E O
G A    31 -167.3 -1.66232709191206 C E O
V A    32 -154.5 -1.42924947086995 C B O
G A    33  130.2 3.75490667840243 C B O
P A    34  -78.3 -0.0417092581036886 C E O
K A    35 -175.2 -1.80617968614898 C E O
R A    36  -42.8 0.604716956505267 H B O
R A    37  -63.6 0.225965822311851 H B O
Q A    38  -54.0 0.400774038093427 H E O
M A    39  -42.5 0.610179713248441 H E O
L A    40  -45.7 0.551910307987916 H B O
L A    41  -74.2 0.0329484173863597 H B O
K A    42  -68.4 0.138561714421062 H E O
Y A    43  -93.1 -0.311205257433619 H E O
M A    44 -109.3 -0.60619412156503 H B O
G A    45   84.1 2.91546305886798 C E O
G A    46  175.5 4.57978294662175 C B O
L A    47  -42.7 0.606537875419658 H B O
Q A    48  -44.8 0.568298578217438 H E O
G A    49  -55.4 0.375281173291947 H E O
L A    50  -69.1 0.125815282020322 H B O
R A    51  -73.9 0.0384111741295339 H E O
N A    52  -92.3 -0.296637906118488 H E O
A A    53  -92.7 -0.303921581776054 C B O
S A    54  -87.1 -0.201950122570134 C B O
V A    55  -44.6 0.571940416046221 H B O
E A    56  -47.9 0.511850091871304 H E O
E A    57  -87.9 -0.216517473885265 H E O
I A    58  -54.5 0.39166944352147 H B O
A A    59  -74.8 0.0220229039000112 C E O
K A    60 -125.2 -0.895720228953267 C E O
V A    61 -116.4 -0.735479364486821 C B O
P A    62  -51.0 0.45540160552517 C E O
G A    63   70.4 2.66599716759636 C E O
I A    64  -59.0 0.309728092373856 C B O
S A    65 -118.9 -0.781002337346607 C E O
Q A    66 -136.2 -1.09602130953632 C E O
G A    67  -61.5 0.264205119514071 H E O
L A    68  -64.2 0.215040308825502 H B O
A A    69  -44.8 0.568298578217438 H B O
E A    70  -57.1 0.344325551747293 H E O
K A    71  -46.0 0.546447551244741 H E O
I A    72  -78.2 -0.0398883391892973 H B O
F A    73  -51.4 0.448117929867604 H B O
W A    74  -60.4 0.284235227572376 H E O
S A    75  -75.6 0.0074555525848799 H E O
L A    76 -108.4 -0.589805851335507 H B O
>1CCV	A
A A     3  -62.7 0.242354092541373 C B  O
G A     4 -107.3 -0.569775743277202 C E O
P A     5  -75.0 0.0183810660712283 C E O
N A     6   83.3 2.90089570755285 C E O
E A     7 -103.0 -0.49147622995837 E E O
V A     8 -143.2 -1.22348563354372 E E O
F A     9 -102.4 -0.480550716472022 E B  O
N A    10 -128.6 -0.957631472042575 E B  O
T A    11  -83.8 -0.141859798395217 E B  O
B A    12 -166.6 -1.64958065951132 E B  O
G A    13 -124.6 -0.884794715466918 E B  O
S A    14  -46.0 0.546447551244741 C B  O
A A    15  -59.8 0.295160741058725 C B  O
C A    16 -105.6 -0.538820121732547 C B  O
A A    17  -42.0 0.619284307820398 C B  O
P A    18  -75.0 0.0183810660712283 C B  O
T A    19 -150.7 -1.36005455212308 C B  O
D A    20  -67.2 0.160412741393759 C B  O
A A    21  -87.3 -0.205591960398917 C E O
Q A    22 -113.8 -0.688135472712644 C E O
P A    23  -75.0 0.0183810660712283 C E O
K A    24 -127.5 -0.937601363984269 C E O
T A    25  -97.8 -0.396788446410016 C B  O
R A    26 -175.5 -1.81164244289215 C B  O
I A    27   58.1 2.44202414112621 C B  O
C A    28 -110.1 -0.620761472880161 C B  O
T A    29 -179.4 -1.88265828055342 C B  O
M A    30  -68.6 0.13491987659228 C B  O
Q A    31  174.7 4.56521559530661 C B  O
B A    32  -54.5 0.39166944352147 C B  O
R A    33 -128.9 -0.963094228785749 E B  O
I A    34  -93.4 -0.316668014176794 E B  O
G A    35  161.8 4.33031705535012 E B  O
A A    36  -82.2 -0.112725095764954 E B  O
Q A    37 -141.1 -1.1852463363415 E B  O
E A    38  -90.5 -0.263861365659442 E B  O
Q A    39  -67.6 0.153129065736194 C E O
E A    40  -63.6 0.225965822311851 C E O
G A    41  124.4 3.64929338136773 C B O
F A    42 -132.7 -1.03228914753262 C B O
L A    43 -128.3 -0.952168715299401 E B O
R A    44  -80.5 -0.0817694742203 E E O
N A    45  -99.9 -0.435027743612236 E E O
G A    46  -34.0 0.764957820971712 C E O
E A    47  -83.4 -0.134576122737651 C B  O
G A    48   36.7 2.05234749344645 C B  O
A A    49 -114.4 -0.699060986198993 E B  O
E A    50  -80.9 -0.0890531498778658 E B  O
V A    51 -113.6 -0.684493634883861 E B O
L A    52  -49.2 0.488178145984216 C B  O
P A    53  -75.1 0.016560147156837 C B  O
E A    54  -75.5 0.00927647149927122 C E O
>1QA4	A
K A     4 -154.2 -1.42378671412678 C E D
W A     5 -139.9 -1.16339530936881 C B D
S A     6  -79.5 -0.0635602850763857 C E D
K A     7 -119.7 -0.795569688661738 C E D
S A     8 -143.7 -1.23259022811568 C E O
S A     9 -149.1 -1.33091984949282 C B D
V A    10 -128.1 -0.948526877470618 C B O
V A    11 -118.1 -0.766434986031475 C B O
G A    12 -154.2 -1.42378671412678 C B O
W A    13 -145.5 -1.26536676857473 C B O
P A    14  -74.1 0.0347693363007513 C E O
A A    15 -158.0 -1.49298163287365 C E O
V A    16 -128.2 -0.950347796385009 C B O
R A    17  177.7 4.61984316273836 C B O
E A    18 -155.3 -1.44381682218509 C E O
R A    19 -132.1 -1.02136363404627 C B O
M A    20  -97.5 -0.391325689666842 C B O
R A    21 -150.9 -1.36369638995186 C E O
R A    22 -149.5 -1.33820352515038 C E O
A A    23   64.9 2.56584662730483 C B O
E A    24  -95.6 -0.356728230293405 C E O
P A    25  -71.8 0.076650471331754 C E O
A A    26  -80.2 -0.0763067174771258 C E O
A A    27  -93.1 -0.311205257433619 C B D
D A    28 -100.5 -0.445953257098585 C E D
G A    29  102.4 3.24869122020161 C E D
V A    30 -143.1 -1.22166471462933 C B O
G A    31 -132.2 -1.02318455296067 C B O
A A    32 -149.8 -1.34366628189356 C B O
A A    33  -71.6 0.0802923091605369 C B O
S A    34  -71.2 0.0875759848181024 C B O
R A    35  -72.3 0.0675458767597968 H E O
D A    36  -59.8 0.295160741058725 H E O
L A    37  -50.7 0.460864362268344 H B O
E A    38  -66.8 0.167696417051325 H E O
K A    39  -67.2 0.160412741393759 H E O
H A    40  -72.6 0.0620831200166226 H E O
G A    41  -72.2 0.0693667956741882 H E O
A A    42  -96.2 -0.367653743779754 C B O
I A    43 -123.0 -0.855660012836655 C B O
T A    44 -122.9 -0.853839093922264 C E O
S A    45 -108.6 -0.59344768916429 C B O
S A    46 -115.0 -0.709986499685341 C E O
N A    47 -101.9 -0.471446121900065 C E O
T A    48   58.9 2.45659149244135 C E O
A A    49  -98.5 -0.409534878810756 C E O
A A    50  -79.9 -0.0708439607339515 C E O
N A    51   48.2 2.26175316860146 C E D
N A    52 -141.8 -1.19799276874224 C E D
A A    53  -70.0 0.1094270117908 C E D
A A    54   73.0 2.71334105937054 C E D
C A    55 -145.0 -1.25626217400277 C B D
>2BAY	A
C A     3  -62.2 0.251458687113331 C B O
A A     4  -68.5 0.136740795506671 C B O
I A     5  -93.1 -0.311205257433619 C B O
S A     6  -77.1 -0.0198582311309915 C B O
G A     7   74.3 2.73701300525762 C E O
K A     8 -113.4 -0.680851797055079 C E O
V A     9  -65.2 0.196831119681588 C E O
P A    10  -64.4 0.211398470996719 C E O
R A    11  -66.1 0.180442849452065 C E O
R A    12 -132.9 -1.03593098536141 C E O
P A    13  -71.3 0.0857550659037111 E B O
V A    14 -136.6 -1.10330498519389 E B O
L A    15 -123.1 -0.857480931751046 E B O
S A    16  -84.9 -0.161889906453523 E B O
P A    17  -72.3 0.0675458767597968 C E O
K A    18  -76.2 -0.0034699609014688 C E O
S A    19  -90.4 -0.262040446745051 C B O
R A    20   48.7 2.27085776317342 C E O
T A    21 -121.7 -0.831988066949567 E B O
I A    22  -85.7 -0.176457257768654 E B O
F A    23 -138.4 -1.13608152565293 E B O
E A    24  -65.0 0.200472957510371 E B O
K A    25  -49.4 0.484536308155433 H B O
S A    26  -65.2 0.196831119681588 H E O
L A    27  -68.2 0.142203552249845 H B O
L A    28  -64.7 0.205935714253545 H B O
E A    29  -62.7 0.242354092541373 H E O
Q A    30  -60.0 0.291518903229942 H E O
Y A    31  -60.3 0.286056146486768 H B O
V A    32  -64.5 0.209577552082328 H B O
K A    33  -63.2 0.233249497969416 H E O
D A    34  -78.9 -0.0526347715900373 H E O
T A    35 -118.8 -0.779181418432215 H E O
G A    36   68.8 2.6368624649661 C E O
N A    37 -132.5 -1.02864730970384 C E O
D A    38  -66.0 0.182263768366456 C B O
P A    39  -76.5 -0.00893271764464302 C E O
I A    40  -88.6 -0.229263906286005 C B O
T A    41 -104.5 -0.518790013674242 C E O
N A    42   61.7 2.50757722204431 C E O
E A    43  -73.6 0.0438739308727084 C E O
P A    44  -57.5 0.337041876089728 C E O
L A    45 -150.2 -1.35094995755112 C B O
S A    46 -101.9 -0.471446121900065 C E O
I A    47  -59.4 0.302444416716291 C E O
E A    48  -67.9 0.147666308993019 C E O
E A    49  -82.5 -0.118187852508128 C E O
I A    50  -62.2 0.251458687113331 C B O
V A    51 -103.5 -0.500580824530327 E B O
E A    52  -77.1 -0.0198582311309915 E E O
I A    53  -98.3 -0.405893040981973 C B O
V A    54  -74.4 0.0293065795575768 C E O
>2A05	A
A A   189   61.0 2.49483078964357 C B  O
A A   190  -63.1 0.235070416883808 C B  O
S A   191  -87.8 -0.214696554970874 C B  O
B A   192 -147.4 -1.29996422794816 C B  O
P A   193  -59.9 0.293339822144333 C B  O
N A   194  -89.1 -0.238368500857962 C B  O
N A   195 -151.1 -1.36733822778065 C B  O
A A   196 -151.9 -1.38190557909578 C B  O
E A   197  -62.1 0.253279606027722 C E O
N A   198 -159.7 -1.52393725441831 C B  O
G A   199   99.0 3.18677997711231 C B  O
L A   200 -108.6 -0.59344768916429 C B  O
B A   201  -67.1 0.162233660308151 C B  O
T A   202  -98.5 -0.409534878810756 C B  O
N A   203  -96.1 -0.365832824865362 C B  O
S A   204 -113.8 -0.688135472712644 C B  O
C A   205  -74.8 0.0220229039000112 C B  O
D A   206  -94.0 -0.327593527663142 C E O
F A   207 -116.9 -0.744583959058778 C B O
E A   208 -138.7 -1.14154428239611 C E O
D A   209  -80.2 -0.0763067174771258 C E O
L A   210  -61.8 0.258742362770896 C E O
L A   211 -113.6 -0.684493634883861 C B  O
S A   212  -82.1 -0.110904176850563 C B  O
N A   213 -102.1 -0.475087959728847 C B  O
D A   214  -55.3 0.377102092206339 H B  O
E A   215  -61.9 0.256921443856505 H E O
S A   216  -70.9 0.0930387415612766 H E O
L A   217  -65.8 0.185905606195239 H B O
K A   218  -57.4 0.338862795004119 H E O
T A   219  -64.6 0.207756633167937 H E O
S A   220  -83.2 -0.130934284908868 H B  O
A A   221 -134.7 -1.06870752582045 C B  O
G A   222  152.2 4.15550883956854 C B  O
E A   223  -58.4 0.320653605860205 C B  O
K A   224  -59.4 0.302444416716291 C E O
H A   225  -51.3 0.449938848781996 C E O
E A   226  -66.3 0.176801011623282 C E O
L A   227  -58.2 0.324295443688987 C E O
L A   228  -65.1 0.198652038595979 H B O
K A   229  -72.8 0.0584412821878397 H B  O
T A   230 -117.3 -0.751867634716344 H B  O
K A   231 -115.0 -0.709986499685341 H B  O
D A   232 -109.9 -0.617119635051379 C B  O
Q A   233  -52.9 0.420804146151733 H B  O
A A   234  -74.0 0.0365902552151426 H B  O
T A   235  -68.8 0.131278038763497 H B  O
E A   236  -99.3 -0.424102230125888 H B  O
L A   237  -62.8 0.240533173626982 C B  O
C A   238 -124.4 -0.881152877638135 C B  O
E A   239 -175.3 -1.80800060506337 C B  O
D A   240   53.4 2.35644095214982 C B  O
K A   241 -161.3 -1.55307195704857 C B  O
>2ACM	A
F A  1043 -125.6 -0.903003904610832 E B O
F A  1044  -99.9 -0.435027743612236 E B O
L A  1045 -113.1 -0.675389040311904 E B O
S A  1046 -136.7 -1.10512590410828 E B O
F A  1047 -160.5 -1.53850460573344 E B O
H A  1048 -118.1 -0.766434986031475 E B O
I A  1049 -120.5 -0.81013703997687 E B O
S A  1050 -105.1 -0.52971552716059 C E O
N A  1051  -62.8 0.240533173626982 C E O
L A  1052 -126.8 -0.924854931583529 C B O
Q A  1053 -103.5 -0.500580824530327 C E O
F A  1054  -70.2 0.105785173962017 C B O
N A  1055 -127.3 -0.933959526155486 C E O
S A  1056  -57.1 0.344325551747293 C E O
S A  1057  -59.8 0.295160741058725 C E O
L A  1058  -77.5 -0.0271419067885573 C B O
E A  1059  -91.6 -0.283891473717748 C E O
D A  1060 -172.8 -1.76247763220358 C E O
P A  1061  -72.0 0.0730086335029711 C E O
S A  1062  -77.6 -0.0289628257029486 C E O
T A  1063 -117.0 -0.74640487797317 C E O
D A  1064  -65.5 0.191368362938414 H E O
Y A  1065  -60.6 0.280593389743593 H B O
Y A  1066  -65.0 0.200472957510371 H B O
Q A  1067  -61.6 0.262384200599679 H E O
E A  1068  -68.8 0.131278038763497 H E O
L A  1069  -51.6 0.444476092038822 H B O
Q A  1070  -52.8 0.422625065066125 H E O
R A  1071  -62.5 0.245995930370156 H E O
D A  1072  -60.2 0.287877065401159 H E O
I A  1073  -66.8 0.167696417051325 H B O
S A  1074  -61.5 0.264205119514071 H B O
E A  1075  -65.4 0.193189281852805 H E O
M A  1076  -61.8 0.258742362770896 H B O
F A  1077  -63.0 0.236891335798199 H B O
L A  1078  -53.7 0.406236794836602 H B O
Q A  1079  -77.2 -0.021679150045383 H E O
I A  1080  -73.2 0.0511576065302739 H B O
Y A  1081  -96.9 -0.380400176180494 C B O
K A  1082  -38.9 0.675732794166532 C E O
Q A  1083  -45.1 0.562835821474264 C E O
G A  1084  107.9 3.34884176049314 C E O
G A  1085  -57.2 0.342504632832902 C E O
F A  1086  -62.7 0.242354092541373 E B O
L A  1087 -123.6 -0.866585526323004 E B O
G A  1088  167.4 4.43228851455604 E B O
L A  1089 -104.6 -0.520610932588633 E B O
S A  1090 -143.5 -1.2289483902869 E B O
N A  1091   58.5 2.44930781678378 E E O
I A  1092  -79.9 -0.0708439607339515 E B O
K A  1093 -146.4 -1.28175503880425 E E O
F A  1094 -115.2 -0.713628337514124 E B O
R A  1095 -155.5 -1.44745866001387 E E O
>1P65	A
R A    13  -56.1 0.362534740891207 C E O
H A    14  -80.5 -0.0817694742203 C E O
H A    15 -106.0 -0.546103797390113 C E O
F A    16  -61.9 0.256921443856505 C B O
T A    17  -71.6 0.0802923091605369 C E O
P A    18  -56.1 0.362534740891207 H E O
S A    19  -63.5 0.227786741226242 H E O
E A    20  -59.1 0.307907173459465 H B O
R A    21  -69.7 0.114889768533974 H B O
Q A    22  -52.5 0.428087821809299 H E O
L A    23  -48.5 0.500924578384956 H B O
C A    24  -69.1 0.125815282020322 H B O
L A    25  -58.9 0.311549011288248 H B O
S A    26  -54.5 0.39166944352147 H E O
S A    27  -67.7 0.151308146821802 H B O
I A    28  -63.2 0.233249497969416 H B O
Q A    29  -54.9 0.384385767863905 H E O
T A    30  -51.2 0.451759767696387 H E O
A A    31  -60.6 0.280593389743593 H B O
F A    32  -55.4 0.375281173291947 H B O
N A    33  -76.9 -0.0162163933022088 H E O
Q A    34  -81.5 -0.0999786633642142 H E O
G A    35   99.9 3.20316824734183 C E O
A A    36  -77.2 -0.021679150045383 C E O
G A    37   67.8 2.61865327582218 C B O
T A    38 -131.7 -1.01407995838871 E E O
C A    39 -112.8 -0.66992628356873 E B O
T A    40 -121.0 -0.819241634548827 E E O
L A    41 -106.9 -0.562492067619636 E B O
S A    42  -86.0 -0.181920014511828 C E O
D A    43  -40.2 0.652060848279444 C E O
S A    44  -86.0 -0.181920014511828 C E O
G A    45   89.0 3.00468808567316 C E O
R A    46  -70.4 0.102143336133234 C E O
I A    47 -104.1 -0.511506338016676 E B O
S A    48 -125.1 -0.893899310038875 E E O
Y A    49 -125.0 -0.892078391124484 E B O
T A    50 -140.3 -1.17067898502637 E E O
V A    51 -144.3 -1.24351574160203 E B O
E A    52 -118.0 -0.764614067117084 E B O
F A    53 -146.7 -1.28721779554742 E B O
S A    54 -112.4 -0.662642607911164 C B O
L A    55  -91.8 -0.287533311546531 C B O
P A    56  -57.0 0.346146470661685 C B O
T A    57  -57.6 0.335220957175336 H E O
H A    58  -69.9 0.111247930705191 H E O
H A    59  -74.7 0.0238438228144026 H B O
T A    60  -53.1 0.41716230832295 H B O
V A    61  -60.7 0.278772470829202 H B O
R A    62  -56.7 0.351609227404859 H B O
L A    63  -69.8 0.113068849619582 H B O
I A    64  -51.4 0.448117929867604 H B O
R A    65  -63.6 0.225965822311851 H E D
>2A6Q	B
H B     9  -64.3 0.213219389911111 C E D
M B    10  -69.1 0.125815282020322 C B O
R B    11 -126.2 -0.913929418097181 C E O
T B    12 -144.8 -1.25262033617399 E E O
I B    13 -160.4 -1.53668368681905 E B O
S B    14  -79.6 -0.0653812039907771 E E O
Y B    15  -59.8 0.295160741058725 H B O
S B    16  -50.9 0.457222524439562 H E O
E B    17  -75.2 0.0147392282424454 H E O
A B    18  -61.9 0.256921443856505 H B O
R B    19  -48.7 0.497282740556173 H B O
Q B    20  -92.1 -0.292996068289705 H E O
N B    21 -128.9 -0.963094228785749 H E O
L B    22  -53.5 0.409878632665384 H B O
S B    23  -57.3 0.34068371391851 H E O
A B    24  -61.7 0.260563281685288 H E O
T B    25  -61.8 0.258742362770896 H B O
M B    26  -63.6 0.225965822311851 H B O
M B    27  -60.9 0.275130633000419 H E O
K B    28  -69.5 0.118531606362757 H E O
A B    29  -62.7 0.242354092541373 H B O
V B    30  -69.6 0.116710687448365 H B O
E B    31  -57.8 0.331579119346553 H E O
D B    32  -88.1 -0.220159311714048 H E O
H B    33   50.0 2.29452970906051 C B O
A B    34 -141.9 -1.19981368765663 C E O
P B    35  -70.5 0.100322417218842 C B O
I B    36 -117.1 -0.748225796887561 E B O
L B    37  -89.6 -0.247473095429919 E B O
I B    38 -104.6 -0.520610932588633 E B O
T B    39  -80.0 -0.0726648796483429 E B O
R B    40 -131.9 -1.01772179621749 C B O
Q B    41  -44.2 0.579224091703787 C E O
N B    42 -110.5 -0.628045148537727 C E O
G B    43  -66.4 0.174980092708891 C E O
E B    44 -102.9 -0.489655311043979 C E O
A B    45  -75.9 0.00199279584170542 C B O
C B    46 -128.5 -0.955810553128184 E B O
V B    47 -117.6 -0.757330391459518 E B O
L B    48 -117.0 -0.74640487797317 E B O
M B    49 -151.2 -1.36915914669504 E B O
S B    50  -65.9 0.184084687280848 E B O
L B    51  -61.8 0.258742362770896 H B O
E B    52  -56.8 0.349788308490468 H E O
E B    53  -64.1 0.216861227739894 H E O
Y B    54  -63.6 0.225965822311851 H B O
N B    55  -66.7 0.169517335965716 H E O
S B    56  -57.0 0.346146470661685 H B O
L B    57  -64.3 0.213219389911111 H B O
E B    58  -70.6 0.0985014983044511 H B O
E B    59  -56.3 0.358892903062425 H B O
T B    60  -67.6 0.153129065736194 H B O
A B    61  -62.7 0.242354092541373 H B O
Y B    62 -101.0 -0.455057851670542 C B O
>2C7N	I
C I    19  -60.2 0.287877065401159 C B D
K I    20  -78.1 -0.0380674202749057 C E O
K I    21  -76.9 -0.0162163933022088 C E O
G I    22   75.1 2.75158035657276 C E O
C I    23  -69.6 0.116710687448365 C B O
G I    24   90.6 3.03382278830343 C B O
Y I    25  -63.4 0.229607660140634 C B O
Y I    26  -75.5 0.00927647149927122 C B O
G I    27  -91.6 -0.283891473717748 C B O
N I    28  -86.4 -0.189203690169394 C B O
P I    29  -48.7 0.497282740556173 C E O
A I    30  -63.1 0.235070416883808 C E O
W I    31 -112.9 -0.671747202483121 C E O
Q I    32   43.9 2.18345365528263 C E O
G I    33   71.9 2.69331095131223 C E O
F I    34  -99.0 -0.418639473382713 C B O
C I    35  -77.0 -0.0180373122166001 C B O
S I    36  -43.2 0.597433280847701 H B O
K I    37  -64.2 0.215040308825502 H E O
C I    38  -70.7 0.0966805793900595 H B O
W I    39  -79.1 -0.0562766094188199 H B O
R I    40  -47.5 0.51913376752887 H E O
E I    41  -80.7 -0.0854113120490829 H E D
E I    42 -103.9 -0.507864500187893 H E D
Y I    43  -74.2 0.0329484173863597 H B D
H I    44  -55.5 0.373460254377556 H E D
K I    45  -66.4 0.174980092708891 H E D
A I    46  -60.8 0.276951551914811 H E D
R I    47  -68.0 0.145845390078628 H E D
Q I    48  -60.5 0.282414308657985 H E D
K I    49  -56.9 0.347967389576076 H E D
Q I    50  -49.6 0.48089447032665 H E D
I I    51  -54.5 0.39166944352147 H B D
Q I    52  -66.6 0.171338254880108 H E D
E I    53  -71.7 0.0784713902461453 H E D
D I    54  -69.4 0.120352525277148 H B D
W I    55  -59.7 0.296981659973116 H E D
E I    56  -58.2 0.324295443688987 H E D
L I    57  -70.4 0.102143336133234 H B D
A I    58  -57.1 0.344325551747293 H B D
E I    59  -53.2 0.415341389408559 H E D
R I    60  -68.5 0.136740795506671 H E D
L I    61  -86.8 -0.19648736582696 H B D
Q I    62  -82.1 -0.110904176850563 H E D
R I    63  -55.1 0.380743930035122 H E D
E I    64  -48.9 0.49364090272739 H E D
E I    65  -68.2 0.142203552249845 H E D
E I    66  -85.7 -0.176457257768654 H E D
E I    67  -68.9 0.129457119849105 H E D
A I    68  -78.8 -0.0508138526756457 H B D
F I    69  -67.1 0.162233660308151 H B D
A I    70  -53.2 0.415341389408559 H E D
S I    71  -81.6 -0.101799582278606 H E D
S I    72 -102.5 -0.482371635386413 H E D
>1YP5	A
F A     3 -136.4 -1.09966314736511 E B O
E A     4 -110.3 -0.624403310708944 E E O
A A     5  -66.8 0.167696417051325 E B O
A A     6  -91.0 -0.272965960231399 C E O
Y A     7 -141.3 -1.18888817417029 C B O
D A     8  -62.0 0.255100524942113 C E O
F A     9 -134.2 -1.05960293124849 C B O
P A    10  -57.8 0.331579119346553 C E O
G A    11   68.2 2.62593695147975 C E O
S A    12  -93.8 -0.323951689834359 C E O
G A    13  -64.9 0.202293876424762 C E O
S A    14 -158.7 -1.50572806527439 C E O
P A    15  -71.3 0.0857550659037111 C E O
S A    16  -84.3 -0.150964392967174 C E O
E A    17  -89.8 -0.251114933258702 C E O
L A    18 -114.9 -0.70816558077095 C B O
P A    19  -62.7 0.242354092541373 C E O
L A    20 -134.9 -1.07234936364923 C B O
K A    21  -96.7 -0.376758338351711 C E O
K A    22  -51.3 0.449938848781996 C E O
G A    23  103.9 3.27600500391749 C E O
D A    24  -76.3 -0.00529087981586012 C B O
V A    25  -91.7 -0.285712392632139 E B O
I A    26 -136.9 -1.10876774193706 E B O
Y A    27  -86.3 -0.187382771255003 E B O
I A    28 -119.0 -0.782823256260998 E B O
T A    29 -104.4 -0.51696909475985 E B O
R A    30 -146.6 -1.28539687663303 E B O
E A    31 -118.0 -0.764614067117084 E E O
E A    32 -106.7 -0.558850229790853 C B O
P A    33  -65.7 0.187726525109631 C E O
S A    34  -76.4 -0.0071117987302517 C E O
G A    35   95.8 3.12851057185178 C B O
W A    36 -109.3 -0.60619412156503 E B O
S A    37 -118.3 -0.770076823860258 E B O
L A    38  -91.5 -0.282070554803357 E B O
G A    39 -113.3 -0.679030878140687 E B O
K A    40 -141.3 -1.18888817417029 E E O
L A    41  -67.0 0.164054579222542 E B O
L A    42  -61.7 0.260563281685288 C E O
D A    43  -89.9 -0.252935852173094 C E O
G A    44   69.7 2.65325073519562 C E O
S A    45  -82.6 -0.12000877142252 C E O
K A    46 -157.6 -1.48569795721609 C E O
E A    47 -143.4 -1.22712747137251 E E O
G A    48  170.5 4.48873700090217 E B O
W A    49  -82.2 -0.112725095764954 E B O
V A    50 -133.6 -1.04867741776215 E B O
P A    51  -68.5 0.136740795506671 E B O
T A    52  -54.2 0.397132200264644 C B O
A A    53  -65.5 0.191368362938414 C E O
Y A    54  -85.6 -0.174636338854262 C B O
M A    55 -103.8 -0.506043581273502 E B O
K A    56 -113.0 -0.673568121397513 E E O
>1NZ9	A
V A   129 -143.8 -1.23441114703007 C B O
A A   130  -86.2 -0.185561852340611 C E O
F A   131 -151.4 -1.37280098452382 C B O
R A   132 -150.5 -1.3564127142943 C E O
E A   133  -58.2 0.324295443688987 C E O
G A   134   79.5 2.83170078880598 C E O
D A   135  -86.9 -0.198308284741351 C E O
Q A   136 -114.0 -0.691777310541427 E E O
V A   137 -131.9 -1.01772179621749 E B O
R A   138  -80.0 -0.0726648796483429 E E O
V A   139  -79.9 -0.0708439607339515 E B O
V A   140  -79.3 -0.0599184472476028 C E O
S A   141 -160.4 -1.53668368681905 C E O
G A   142   77.4 2.79346149160376 C B O
P A   143  -60.4 0.284235227572376 C E O
F A   144  -95.9 -0.362190987036579 C B O
A A   145  -79.1 -0.0562766094188199 C E O
D A   146 -160.7 -1.54214644356222 C E O
F A   147 -148.0 -1.31088974143451 C B O
T A   148 -127.2 -0.932138607241095 E E O
G A   149 -150.4 -1.35459179537991 E B O
T A   150 -104.0 -0.509685419102285 E E O
V A   151  -57.4 0.338862795004119 E B O
T A   152  -98.9 -0.416818554468322 E E O
E A   153 -153.5 -1.41104028172604 E E O
I A   154 -129.9 -0.981303417929663 E B O
N A   155 -135.3 -1.0796330393068 E E O
P A   156  -71.7 0.0784713902461453 C E O
E A   157  -59.0 0.309728092373856 C E O
R A   158 -110.2 -0.622582391794553 C E O
G A   159  127.0 3.69663727314191 C E O
K A   160 -115.6 -0.72091201317169 E E O
V A   161 -155.4 -1.44563774109948 E B O
K A   162 -114.7 -0.704523742942167 E E O
V A   163 -139.9 -1.16339530936881 E B O
M A   164  -89.9 -0.252935852173094 E B O
V A   165  -91.8 -0.287533311546531 E B O
T A   166 -132.4 -1.02682639078945 E B O
I A   167 -120.2 -0.804674283233695 C B O
F A   168   61.7 2.50757722204431 C B O
G A   169   70.3 2.66417624868197 C E O
R A   170 -160.0 -1.52940001116148 C E O
E A   171  -60.8 0.276951551914811 E E O
T A   172 -160.0 -1.52940001116148 E B O
P A   173  -68.4 0.138561714421062 E E O
V A   174 -132.8 -1.03411006644701 E B O
E A   175  -98.8 -0.41499763555393 E E O
L A   176 -144.3 -1.24351574160203 E B O
D A   177 -153.1 -1.40375660606847 C E O
F A   178  -45.9 0.548268470159133 C B O
S A   179  -76.0 0.000171876927314102 C E O
Q A   180 -131.8 -1.0159008773031 C E O
V A   181 -142.0 -1.20163460657103 E B O
V A   182 -142.4 -1.20891828222859 E E O
>1TLE	_
A A     3 -106.1 -0.547924716304504 C B  O
Q A     4  -65.0 0.200472957510371 C B  O
B A     5  178.9 4.64169418971105 C B  O
N A     6  -54.1 0.398953119179036 C E O
D A     7  -82.7 -0.121829690336911 C E O
N A     8 -142.8 -1.21620195788616 C E O
I A     9 -154.1 -1.42196579521239 C E O
D A    10 -107.8 -0.578880337849159 C E O
P A    11  -75.9 0.00199279584170542 C E O
N A    12  -78.5 -0.0453510959324715 C E O
A A    13  -59.7 0.296981659973116 C E O
V A    14 -119.0 -0.782823256260998 C B  O
G A    15   97.4 3.15764527448204 C B  O
N A    16  -52.5 0.428087821809299 C B  O
A A    17 -122.4 -0.844734499350307 C B  O
N A    18  -84.3 -0.150964392967174 C E O
R A    19  -79.3 -0.0599184472476028 C E O
L A    20 -108.2 -0.586164013506724 C E O
T A    21  -91.7 -0.285712392632139 C B  O
G A    22   66.0 2.58587673536314 C B  O
E A    23 -156.6 -1.46748876807217 C B  O
B A    24  -51.9 0.439013335295647 C B  O
L A    25  -84.6 -0.156427149710348 C B  O
K A    26 -143.9 -1.23623206594446 C B  O
C A    27  -53.4 0.411699551579776 C B  O
I A    28  -86.4 -0.189203690169394 C E O
Y A    29  -64.6 0.207756633167937 C E O
N A    30   26.0 1.85750916960657 C E O
T A    31 -121.9 -0.83562990477835 E B O
A A    32 -139.3 -1.15246979588246 E E O
G A    33  119.7 3.56371019239133 C B  O
F A    34  -54.3 0.395311281350253 C B  O
Y A    35 -122.0 -0.837450823692741 C B  O
C A    36   49.7 2.28906695231733 C B  O
D A    37  -94.8 -0.342160878978274 C B  O
R A    38 -130.7 -0.995870769244795 E B  O
D A    39 -120.1 -0.802853364319304 E B  O
K A    40  -55.8 0.367997497634382 C E O
E A    41  -60.2 0.287877065401159 C E O
G A    42  122.4 3.6128750030799 C B O
F A    43 -122.5 -0.846555418264698 C B O
F A    44 -118.5 -0.773718661689041 E B O
G A    45  127.2 3.70027911097069 E B O
N A    46 -116.0 -0.728195688829255 C E O
P A    47  -78.4 -0.0435301770180802 C E O
L A    48 -109.8 -0.615298716136987 C E O
A A    49  -93.2 -0.313026176348011 C E O
P A    50  -75.0 0.0183810660712283 C E O
N A    51 -101.3 -0.460520608413716 C E O
P A    52  -75.8 0.003813714756097 C E D
A A    53  -74.8 0.0220229039000112 C B  O
D A    54 -113.4 -0.680851797055079 C E D
K A    55  -71.8 0.076650471331754 C E D
D A    56 -101.1 -0.456878770584933 E B  O
>1G6X	A
D A     3  -56.3 0.358892903062425 C B  O
F A     4  -66.5 0.173159173794499 C B  O
A A     5  -67.7 0.151308146821802 C B  O
L A     6  -90.8 -0.269324122402617 C E O
E A     7  -75.1 0.016560147156837 C E O
P A     8  -63.9 0.220503065568676 C E O
P A     9  -64.5 0.209577552082328 C E O
Y A    10 -126.8 -0.924854931583529 C E O
A A    11  -70.3 0.103964255047625 C B  O
G A    12   72.4 2.70241554588419 C B  O
A A    13  -89.4 -0.243831257601137 C B  O
B A    14  -75.4 0.0110973904136625 C B  O
R A    15 -110.9 -0.635328824195293 C E O
A A    16  -79.5 -0.0635602850763857 C E O
R A    17 -123.4 -0.862943688494221 C E O
I A    18 -118.3 -0.770076823860258 E B O
I A    19  -80.5 -0.0817694742203 E E O
R A    20 -130.3 -0.988587093587229 E B O
Y A    21 -113.6 -0.684493634883861 E B O
F A    22 -136.1 -1.09420039062193 E B O
Y A    23  -82.6 -0.12000877142252 E B O
N A    24  -95.0 -0.345802716807056 E B O
A A    25  -74.6 0.0256647417287941 C B O
K A    26  -66.9 0.165875498136934 C E O
A A    27  -74.9 0.0202019849856197 C B  O
G A    28   68.3 2.62775787039414 C B  O
L A    29 -165.6 -1.6313714703674 E B  O
C A    30  -94.7 -0.340339960063882 E B  O
Q A    31 -123.3 -0.861122769579829 E E O
T A    32  -86.7 -0.194666446912568 E E O
F A    33 -151.5 -1.37462190343821 E B O
V A    34  -96.7 -0.376758338351711 E B O
Y A    35 -101.1 -0.456878770584933 E B  O
G A    36  -86.5 -0.191024609083785 C B  O
G A    37   98.4 3.17585446362596 C B  O
B A    38 -136.5 -1.1014840662795 C B  O
R A    39   67.4 2.61136960016462 C E O
A A    40  -51.0 0.45540160552517 C E O
K A    41  -95.4 -0.353086392464622 C E O
R A    42  -79.0 -0.0544556905044286 C E O
N A    43  -84.1 -0.147322555138391 C B O
N A    44 -161.8 -1.56217655162053 C E O
F A    45 -124.9 -0.890257472210092 C B O
K A    46  -82.5 -0.118187852508128 C E O
S A    47 -149.7 -1.34184536297917 C E O
A A    48  -61.2 0.269667876257245 H B  O
E A    49  -59.1 0.307907173459465 H B  O
D A    50  -65.6 0.189547444024022 H B  O
C A    51  -59.2 0.306086254545073 H B  O
L A    52  -69.6 0.116710687448365 H B  O
R A    53  -57.8 0.331579119346553 H B  O
T A    54  -77.6 -0.0289628257029486 H B  O
A A    55 -112.1 -0.65717985116799 H B  O
G A    56  -81.9 -0.10726233902178 C B  O
>1EV0	A
D A    33  -87.1 -0.201950122570134 C E D
A A    34  -91.3 -0.278428716974574 C E D
E A    35  -56.6 0.35343014631925 C E D
P A    36  -85.2 -0.167352663196697 C B O
H A    37   72.9 2.71152014045614 C E O
Y A    38 -122.2 -0.841092661521524 C B D
L A    39  -49.7 0.479073551412259 H B D
P A    40  -74.2 0.0329484173863597 H E O
Q A    41  -77.7 -0.0307837446173402 H E O
L A    42  -77.4 -0.0253209878741659 H B O
R A    43  -61.7 0.260563281685288 H E O
K A    44  -65.1 0.198652038595979 H E O
D A    45  -65.2 0.196831119681588 H E O
I A    46  -58.2 0.324295443688987 H B O
L A    47  -66.5 0.173159173794499 H B O
E A    48  -67.2 0.160412741393759 H E O
V A    49  -59.0 0.309728092373856 H B O
I A    50  -56.6 0.35343014631925 H B O
C A    51  -75.9 0.00199279584170542 H E O
K A    52  -57.7 0.333400038260945 H E O
Y A    53 -102.8 -0.487834392129587 H B O
V A    54 -150.5 -1.3564127142943 C B O
Q A    55 -171.0 -1.72970109174454 C E O
I A    56 -140.7 -1.17796266068394 C B O
D A    57  -98.8 -0.41499763555393 C E O
P A    58  -73.9 0.0384111741295339 C E O
E A    59  -70.3 0.103964255047625 C E O
M A    60  -89.6 -0.247473095429919 C E O
V A    61  -99.6 -0.429564986869062 E B O
T A    62  -89.7 -0.249294014344311 E E O
V A    63 -138.7 -1.14154428239611 E B O
Q A    64 -150.0 -1.34730811972234 E E O
L A    65  -98.9 -0.416818554468322 E B O
E A    66 -135.9 -1.09055855279315 E E O
Q A    67 -149.7 -1.34184536297917 E E O
K A    68 -115.6 -0.72091201317169 E E O
D A    69  -80.1 -0.0744857985627342 C E O
G A    70 -167.2 -1.66050617299766 C E O
D A    71   59.8 2.47297976267087 C E O
I A    72 -127.1 -0.930317688326703 E B O
S A    73 -122.4 -0.844734499350307 E E O
I A    74 -150.0 -1.34730811972234 E B O
L A    75  -83.9 -0.143680717309608 E B O
E A    76 -102.2 -0.476908878643239 E E O
L A    77 -139.1 -1.14882795805367 E B O
N A    78  -89.7 -0.249294014344311 E E O
V A    79 -123.6 -0.866585526323004 E B O
T A    80  -78.7 -0.0489929337612544 E E O
L A    81  -88.8 -0.232905744114788 E B O
P A    82  -84.6 -0.156427149710348 C E O
E A    83  -61.1 0.271488795171636 C E O
A A    84 -177.5 -1.84806082117998 C E O
E A    85 -176.8 -1.83531438877924 C E D
E A    86  -59.5 0.300623497801899 C E D
>1T50	A
N A     3  -92.3 -0.296637906118488 C B  O
A A     4   61.8 2.5093981409587 C B  O
D A     5  -95.2 -0.349444554635839 C E O
I A     6  -56.9 0.347967389576076 C B O
G A     7  -95.6 -0.356728230293405 C E O
N A     8  -79.7 -0.0672021229051686 C E D
I A     9  -96.6 -0.374937419437319 C B O
T A    10  -64.1 0.216861227739894 H B  O
S A    11  -51.4 0.448117929867604 H B  O
Q A    12  -67.4 0.156770903564976 H B  O
B A    13  -84.8 -0.160068987539131 H B  O
Q A    14  -58.1 0.326116362603379 H E O
M A    15  -68.4 0.138561714421062 H E O
Q A    16  -72.9 0.0566203632734481 H E O
H A    17 -144.8 -1.25262033617399 C B  O
K A    18 -153.5 -1.41104028172604 C B  O
N A    19  -59.6 0.298802578887508 C B  O
C A    20   67.3 2.60954868125022 C B  O
E A    21  -89.9 -0.252935852173094 C E O
D A    22 -143.1 -1.22166471462933 C E O
A A    23  -78.1 -0.0380674202749057 C B  O
N A    24   47.2 2.24354397945755 C B  O
G A    25 -153.1 -1.40375660606847 C B  O
C A    26 -106.5 -0.55520839196207 C B  O
D A    27  -69.7 0.114889768533974 C E O
T A    28 -159.5 -1.52029541658952 C E O
I A    29  -78.8 -0.0508138526756457 C B O
I A    30  -58.7 0.31519084911703 H B  O
E A    31  -52.8 0.422625065066125 H B  O
E A    32  -73.8 0.0402320930439255 H B  O
B A    33  -61.2 0.269667876257245 H B  O
K A    34  -80.4 -0.0799485553059087 H E O
T A    35  -53.0 0.418983227237342 H E O
S A    36  -49.8 0.477252632497867 H E O
M A    37 -101.3 -0.460520608413716 H B D
V A    38  -92.3 -0.296637906118488 H B  O
E A    39  -54.3 0.395311281350253 C B  O
R A    40  -64.6 0.207756633167937 C B  O
A A    41  -97.9 -0.398609365324408 C B  O
Q A    42  -47.6 0.517312848614478 H E D
N A    43  -51.8 0.440834254210039 H E D
Q A    44  -82.5 -0.118187852508128 H E D
E A    45  -68.7 0.133098957677888 H E D
F A    46   54.9 2.38375473586569 C B D
E A    47  -72.4 0.0657249578454053 C E D
S A    48   69.9 2.6568925730244 C E D
A A    49 -159.3 -1.51665357876074 C E D
A A    50 -134.5 -1.06506568799167 C E D
G A    51 -179.5 -1.88447919946781 C E D
S A    52  -63.8 0.222323984483068 C E D
T A    53  -70.9 0.0930387415612766 C E D
T A    54  -79.8 -0.06902304181956 C E D
L A    55  -78.4 -0.0435301770180802 C E D
G A    56  -57.6 0.335220957175336 C E D
>1VF6	A
Q A    14  -67.5 0.154949984650585 H E D
V A    15  -62.5 0.245995930370156 H B D
L A    16  -54.7 0.388027605692687 H B D
D A    17  -61.4 0.266026038428462 H E O
R A    18  -64.3 0.213219389911111 H E O
L A    19  -61.6 0.262384200599679 H B O
K A    20  -58.9 0.311549011288248 H E D
M A    21  -67.6 0.153129065736194 H E D
K A    22  -64.8 0.204114795339154 H E D
L A    23  -71.6 0.0802923091605369 H B D
Q A    24  -56.4 0.357071984148033 H E D
E A    25  -55.8 0.367997497634382 H E D
K A    26  -81.9 -0.10726233902178 H E D
G A    27   89.9 3.02107635590269 C E D
D A    28 -107.9 -0.58070125676355 C E D
T A    29 -111.6 -0.648075256596033 C E D
S A    30  -62.9 0.238712254712591 C E D
Q A    31 -113.1 -0.675389040311904 C E D
N A    32  -49.7 0.479073551412259 H E D
E A    33  -65.3 0.195010200767197 H E D
K A    34  -56.9 0.347967389576076 H B D
L A    35  -62.5 0.245995930370156 H B D
S A    36  -62.1 0.253279606027722 H E O
M A    37  -65.7 0.187726525109631 H E O
F A    38  -59.3 0.304265335630682 H B O
Y A    39  -53.9 0.402594957007819 H E O
E A    40  -65.2 0.196831119681588 H E O
T A    41  -66.0 0.182263768366456 H B O
L A    42  -63.7 0.224144903397459 H B O
K A    43  -90.0 -0.254756771087485 H E O
S A    44  -57.7 0.333400038260945 C E O
P A    45  -59.4 0.302444416716291 H E O
L A    46  -57.6 0.335220957175336 H B O
F A    47  -61.1 0.271488795171636 H B O
N A    48  -68.6 0.13491987659228 H E O
Q A    49  -68.5 0.136740795506671 H B O
I A    50  -64.7 0.205935714253545 H B O
L A    51  -57.2 0.342504632832902 H B O
T A    52  -56.1 0.362534740891207 H E O
L A    53  -66.2 0.178621930537674 H B O
Q A    54  -64.9 0.202293876424762 H B O
Q A    55  -67.9 0.147666308993019 H E O
S A    56  -66.3 0.176801011623282 H B O
I A    57  -66.4 0.174980092708891 H B D
K A    58  -60.5 0.282414308657985 H E D
Q A    59  -65.0 0.200472957510371 H E D
L A    60  -64.7 0.205935714253545 H B D
K A    61  -66.1 0.180442849452065 H E D
G A    62  -72.0 0.0730086335029711 H E D
Q A    63  -65.0 0.200472957510371 H B D
L A    64  -63.0 0.236891335798199 H B D
N A    65  -48.0 0.510029172956913 H E D
H A    66  -62.8 0.240533173626982 H E D
I A    67  -42.1 0.617463388906007 H B D
>1H0T	B
N B     3 -130.5 -0.992228931416012 C E D
K B     4   56.6 2.41471035741034 C E D
F B     5  -78.4 -0.0435301770180802 C B D
N B     6  -79.3 -0.0599184472476028 H E D
K B     7  -60.9 0.275130633000419 H E D
E B     8  -64.5 0.209577552082328 H E D
L B     9  -72.2 0.0693667956741882 H B O
S B    10  -65.1 0.198652038595979 H B O
V B    11  -80.5 -0.0817694742203 H E O
A B    12  -66.0 0.182263768366456 H B O
G B    13  -61.5 0.264205119514071 H B O
R B    14  -61.0 0.273309714086028 H B O
E B    15  -66.2 0.178621930537674 H E O
I B    16  -65.4 0.193189281852805 H B O
V B    17  -69.8 0.113068849619582 H B O
T B    18 -136.6 -1.10330498519389 H E O
L B    19  -61.8 0.258742362770896 C B O
P B    20  -57.8 0.331579119346553 C E O
N B    21 -125.5 -0.901182985696441 C E O
L B    22  -98.7 -0.413176716639539 C B O
N B    23 -104.0 -0.509685419102285 C E O
D B    24  -55.0 0.382564848949513 H E O
P B    25  -71.5 0.0821132280749282 H E O
Q B    26  -68.5 0.136740795506671 H B O
K B    27  -58.8 0.313369930202639 H E O
K B    28  -57.7 0.333400038260945 H E O
A B    29  -61.5 0.264205119514071 H B O
F B    30  -63.2 0.233249497969416 H B O
I B    31  -63.7 0.224144903397459 H B O
F B    32  -62.6 0.244175011455765 H E O
S B    33  -78.5 -0.0453510959324715 H B O
L B    34  -61.5 0.264205119514071 H B O
W B    35  -67.1 0.162233660308151 H E O
D B    36  -65.4 0.193189281852805 H E O
D B    37 -136.6 -1.10330498519389 C E O
P B    38  -69.4 0.120352525277148 C E O
S B    39  -62.8 0.240533173626982 C E O
Q B    40  -91.3 -0.278428716974574 C E O
S B    41  -55.3 0.377102092206339 H B O
A B    42  -61.4 0.266026038428462 H E D
N B    43  -66.7 0.169517335965716 H E D
L B    44  -67.2 0.160412741393759 H B D
L B    45  -55.6 0.371639335463165 H B D
A B    46  -62.4 0.247816849284548 H E D
E B    47  -58.9 0.311549011288248 H E D
A B    48  -64.3 0.213219389911111 H B D
K B    49  -62.1 0.253279606027722 H E D
K B    50  -58.2 0.324295443688987 H E D
L B    51  -69.5 0.118531606362757 H B D
N B    52  -57.2 0.342504632832902 H E O
D B    53  -67.7 0.151308146821802 H E D
A B    54  -64.9 0.202293876424762 H E D
Q B    55  -85.3 -0.169173582111088 H E D
A B    56 -148.7 -1.32363617383525 C E D
>1WJ0	A
C A   126 -109.2 -0.604373202650639 E E O
C A   127  -65.1 0.198652038595979 C B O
Q A   128  -76.0 0.000171876927314102 C E O
V A   129  -59.2 0.306086254545073 C B O
D A   130  -73.9 0.0384111741295339 C E O
N A   131   61.7 2.50757722204431 C E O
C A   132 -137.7 -1.12333509325219 C B O
G A   133  -96.6 -0.374937419437319 C E O
A A   134  -64.3 0.213219389911111 C E O
D A   135  -91.2 -0.276607798060182 E E O
L A   136  -88.0 -0.218338392799657 E B O
S A   137 -107.3 -0.569775743277202 C E O
K A   138  -71.9 0.0748295524173624 C E O
V A   139  -61.6 0.262384200599679 C B O
K A   140 -111.2 -0.640791580938467 C E O
D A   141 -175.9 -1.81892611854972 C E O
Y A   142   68.5 2.63139970822292 C B O
H A   143  -64.9 0.202293876424762 C B O
R A   144  -87.5 -0.2092337982277 C E O
R A   145  -65.8 0.185905606195239 C E O
H A   146  -95.9 -0.362190987036579 C B O
K A   147   50.2 2.29817154688929 C E O
V A   148 -178.6 -1.86809092923829 C B O
C A   149  -72.2 0.0693667956741882 C B O
E A   150  -82.6 -0.12000877142252 H E O
I A   151  -62.3 0.249637768198939 H E O
H A   152  -59.9 0.293339822144333 H B O
S A   153  -56.2 0.360713821976816 H E O
K A   154 -118.8 -0.779181418432215 C E O
A A   155 -100.1 -0.438669581441019 C B O
T A   156 -100.7 -0.449595094927368 C E O
T A   157 -120.3 -0.806495202148087 C E O
A A   158 -142.6 -1.21256012005737 E B O
L A   159 -108.6 -0.59344768916429 E B O
V A   160 -129.3 -0.970377904443315 E B O
G A   161   93.8 3.09209219356395 C E O
G A   162  165.4 4.39587013626821 C E O
I A   163  -99.1 -0.420460392297105 E E O
M A   164  -65.1 0.198652038595979 E E O
Q A   165 -155.0 -1.43835406544191 E E O
R A   166 -135.9 -1.09055855279315 C E O
F A   167  -75.8 0.003813714756097 C B O
C A   168  -87.1 -0.201950122570134 C B O
Q A   169  -98.6 -0.411355797725148 C E O
Q A   170  -65.7 0.187726525109631 C B O
C A   171  -74.0 0.0365902552151426 C B O
S A   172   62.1 2.51486089770187 C E O
R A   173 -175.1 -1.80435876723459 C E O
F A   174  -73.6 0.0438739308727084 C B O
H A   175 -161.1 -1.54943011921979 C E O
V A   176  -48.8 0.495461821641781 C E O
L A   177  -96.0 -0.364011905950971 C B O
E A   178  -81.7 -0.103620501192997 C E O
E A   179 -109.4 -0.608015040479422 C E O
>1V54	J
N J     3  -78.1 -0.0380674202749057 C E D
R J     4 -113.0 -0.673568121397513 C E D
V J     5  -56.2 0.360713821976816 H B D
A J     6  -59.4 0.302444416716291 H E D
E J     7  -65.5 0.191368362938414 H E D
K J     8  -66.9 0.165875498136934 H E D
Q J     9  -66.6 0.171338254880108 H B D
K J    10  -66.2 0.178621930537674 H E D
L J    11  -58.3 0.322474524774596 H E D
F J    12  -81.2 -0.09451590662104 H B D
Q J    13 -106.5 -0.55520839196207 H E D
E J    14  -57.7 0.333400038260945 C E O
D J    15  -72.7 0.060262201102231 C E O
N J    16 -118.9 -0.781002337346607 C E O
G J    17   66.4 2.5931604110207 C E O
L J    18  -79.7 -0.0672021229051686 C B O
P J    19  -72.3 0.0675458767597968 C B O
V J    20  -46.6 0.535522037758393 C B O
H J    21  -74.0 0.0365902552151426 C B O
L J    22 -126.2 -0.913929418097181 C B O
K J    23  -66.6 0.171338254880108 C E O
G J    24  -77.9 -0.0344255824461231 C E O
G J    25  135.2 3.845952624122 C B O
A J    26  -59.9 0.293339822144333 H E O
T J    27  -65.8 0.185905606195239 H B O
D J    28  -59.8 0.295160741058725 H B O
N J    29  -62.8 0.240533173626982 H B O
I J    30  -63.7 0.224144903397459 H B O
L J    31  -59.5 0.300623497801899 H B O
Y J    32  -61.5 0.264205119514071 H B O
R J    33  -63.0 0.236891335798199 H B O
V J    34  -67.8 0.149487227907411 H B O
T J    35  -60.4 0.284235227572376 H B O
M J    36  -64.0 0.218682146654285 H B O
T J    37  -67.4 0.156770903564976 H B O
L J    38  -66.0 0.182263768366456 H B O
C J    39  -65.7 0.187726525109631 H B O
L J    40  -68.5 0.136740795506671 H B O
G J    41  -62.0 0.255100524942113 H B O
G J    42  -62.2 0.251458687113331 H B O
T J    43  -71.5 0.0821132280749282 H B O
L J    44  -64.7 0.205935714253545 H B O
Y J    45  -64.1 0.216861227739894 H B O
S J    46  -67.7 0.151308146821802 H B O
L J    47  -65.8 0.185905606195239 H B O
Y J    48  -62.7 0.242354092541373 H B O
C J    49  -60.0 0.291518903229942 H B O
L J    50  -66.2 0.178621930537674 H B O
G J    51  -61.8 0.258742362770896 H B O
W J    52  -69.3 0.12217344419154 H B O
A J    53  -69.7 0.114889768533974 H B O
S J    54  -70.1 0.107606092876408 C B O
F J    55 -109.3 -0.60619412156503 C B O
P J    56  -71.3 0.0857550659037111 C E O
>2B7E	A
M A     3 -113.1 -0.675389040311904 C E D
E A     4  -61.3 0.267846957342853 H E D
A A     5  -59.3 0.304265335630682 H B D
E A     6  -63.3 0.231428579055025 H E D
K A     7  -52.3 0.431729659638082 H E O
E A     8  -64.7 0.205935714253545 H E D
F A     9  -61.4 0.266026038428462 H B D
I A    10  -68.7 0.133098957677888 H B D
T A    11  -69.5 0.118531606362757 H E O
M A    12  -69.1 0.125815282020322 H B O
L A    13  -69.3 0.12217344419154 H B O
K A    14  -70.9 0.0930387415612766 H E O
E A    15  -69.3 0.12217344419154 H E O
N A    16  -85.8 -0.178278176683045 C E O
Q A    17   59.6 2.46933792484209 C E O
V A    18  -77.4 -0.0253209878741659 C B O
D A    19 -154.0 -1.420144876298 C E O
S A    20  -60.3 0.286056146486768 C B O
T A    21  -85.3 -0.169173582111088 C E O
W A    22 -139.6 -1.15793255262563 C B O
S A    23 -105.1 -0.52971552716059 C B O
F A    24  -85.2 -0.167352663196697 H B O
S A    25  -92.8 -0.305742500690445 H E O
R A    26  -65.7 0.187726525109631 H E O
I A    27  -63.1 0.235070416883808 H B O
I A    28  -62.4 0.247816849284548 H B O
S A    29  -85.5 -0.172815419939871 H E O
E A    30 -101.6 -0.46598336515689 H E O
L A    31  -86.4 -0.189203690169394 H B O
G A    32  -81.0 -0.0908740687922571 H E O
T A    33 -129.0 -0.964915147700141 H E O
R A    34  -54.8 0.386206686778296 H E O
D A    35 -155.9 -1.45474233567143 C E O
P A    36  -69.0 0.127636200934714 C E O
R A    37  -63.4 0.229607660140634 H E O
Y A    38  -68.0 0.145845390078628 H B O
W A    39 -106.9 -0.562492067619636 H B O
M A    40  -56.1 0.362534740891207 H B O
V A    41  -86.2 -0.185561852340611 C B O
D A    42  -58.6 0.317011768031422 C B O
D A    43  -73.1 0.0529785254446655 C E O
D A    44 -103.1 -0.493297148872762 C E O
P A    45  -66.7 0.169517335965716 H E O
L A    46  -82.3 -0.114546014679346 H B O
W A    47  -74.7 0.0238438228144026 H B O
K A    48  -61.2 0.269667876257245 H B O
K A    49  -88.6 -0.229263906286005 H E O
E A    50  -62.9 0.238712254712591 H E O
M A    51  -71.6 0.0802923091605369 H B O
F A    52  -69.3 0.12217344419154 H B O
E A    53  -65.9 0.184084687280848 H E O
K A    54  -72.6 0.0620831200166226 H E O
Y A    55  -72.4 0.0657249578454053 H B O
L A    56  -92.3 -0.296637906118488 H B O
S A    57  -85.7 -0.176457257768654 H E O
>1Y6U	A
I A     8  -34.3 0.759495064228538 C B O
W A     9  -73.8 0.0402320930439255 C B O
E A    10 -124.8 -0.888436553295701 C E O
R A    11  -78.6 -0.0471720148468628 C E O
Y A    12 -102.4 -0.480550716472022 C B O
T A    13 -135.4 -1.08145395822119 E B O
L A    14 -109.7 -0.613477797222596 E B O
T A    15  -80.1 -0.0744857985627342 E B O
I A    16  -64.8 0.204114795339154 H B O
E A    17  -70.4 0.102143336133234 H E O
E A    18  -65.1 0.198652038595979 H E O
A A    19  -66.5 0.173159173794499 H B O
S A    20  -52.2 0.433550578552473 H B O
K A    21  -72.8 0.0584412821878397 H E O
Y A    22  -55.4 0.375281173291947 H B O
F A    23  -93.8 -0.323951689834359 C B O
R A    24  -42.8 0.604716956505267 C E O
I A    25 -139.5 -1.15611163371124 C B O
G A    26  -49.9 0.475431713583476 C B O
E A    27  -46.5 0.537342956672784 H E O
N A    28  -64.4 0.211398470996719 H E O
K A    29  -71.2 0.0875759848181024 H E O
L A    30  -50.7 0.460864362268344 H B O
R A    31  -70.2 0.105785173962017 H E O
R A    32  -76.7 -0.0125745554734259 H E O
L A    33  -65.8 0.185905606195239 H B O
A A    34  -51.7 0.44265517312443 H B O
E A    35  -45.7 0.551910307987916 H E O
E A    36  -86.8 -0.19648736582696 H E O
N A    37 -103.1 -0.493297148872762 C B O
K A    38  -45.7 0.551910307987916 C E O
N A    39  -97.4 -0.389504770752451 C E O
A A    40  -55.2 0.37892301112073 C B O
N A    41  -78.6 -0.0471720148468628 C E O
W A    42 -120.4 -0.808316121062478 C B O
L A    43  -91.5 -0.282070554803357 E B O
I A    44 -142.8 -1.21620195788616 E B O
M A    45  -91.2 -0.276607798060182 E B O
N A    46  -89.6 -0.247473095429919 E E O
G A    47   76.4 2.77525230245984 C E O
N A    48 -151.8 -1.38008466018139 C E O
R A    49  -78.1 -0.0380674202749057 E E O
I A    50  -84.5 -0.154606230795957 E B O
Q A    51 -132.0 -1.01954271513188 E E O
I A    52  -94.1 -0.329414446577534 E B O
K A    53  -83.1 -0.129113365994477 E E O
R A    54 -100.6 -0.447774176012976 C E O
K A    55  -55.9 0.36617657871999 H E O
Q A    56  -62.9 0.238712254712591 H E O
F A    57  -81.2 -0.09451590662104 H B O
E A    58  -39.9 0.657523605022618 H E O
K A    59  -70.5 0.100322417218842 H E O
I A    60  -95.9 -0.362190987036579 C B O
I A    61  -83.2 -0.130934284908868 C B O
D A    62  -67.0 0.164054579222542 C E O
>1UVF	A
E A     3  -49.7 0.479073551412259 H B  O
M A     4  -79.9 -0.0708439607339515 H B  O
A A     5  -80.2 -0.0763067174771258 H B  O
K A     6  -57.7 0.333400038260945 C E D
D A     7 -149.8 -1.34366628189356 C E D
Y A     8 -127.3 -0.933959526155486 C B D
R A     9 -145.4 -1.26354584966033 C E D
V A    10 -148.6 -1.32181525492086 C E O
L A    11 -114.6 -0.702702824027775 C E O
P A    12  -67.6 0.153129065736194 C E O
R A    13 -101.5 -0.464162446242499 C E O
I A    14  -88.5 -0.227442987371614 C E O
G A    15   66.0 2.58587673536314 C B  O
Y A    16 -104.7 -0.522431851503025 C B  O
L A    17 -119.4 -0.790106931918564 C B  O
B A    18 -135.5 -1.08327487713558 C B  O
P A    19  -70.9 0.0930387415612766 C B O
K A    20  -89.6 -0.247473095429919 C E O
D A    21  -72.3 0.0675458767597968 C E O
L A    22  -84.0 -0.145501636224 C B O
K A    23 -128.4 -0.953989634213792 C B  O
P A    24  -66.0 0.182263768366456 C B  O
V A    25 -118.2 -0.768255904945867 E B  O
C A    26  -97.1 -0.384042014009276 E B  O
G A    27  -96.5 -0.373116500522928 E B O
D A    28  -66.5 0.173159173794499 C E O
D A    29  -84.6 -0.156427149710348 C E O
G A    30   85.7 2.94459776149825 C E O
Q A    31 -125.7 -0.904824823525224 E E O
T A    32 -138.0 -1.12879784999537 E E O
Y A    33 -118.2 -0.768255904945867 E B O
N A    34  -46.7 0.533701118844001 C B  O
N A    35  -81.5 -0.0999786633642142 C B  O
P A    36  -63.3 0.231428579055025 C B  O
B A    37  -62.9 0.238712254712591 H B  O
M A    38  -64.5 0.209577552082328 H B  O
L A    39  -66.4 0.174980092708891 H B  O
A A    40  -60.1 0.28969798431555 H B  O
H A    41  -63.1 0.235070416883808 H B O
E A    42  -61.3 0.267846957342853 H B O
N A    43  -79.9 -0.0708439607339515 H B O
L A    44  -65.7 0.187726525109631 H E O
I A    45  -80.1 -0.0744857985627342 H E O
R A    46  -70.8 0.0948596604756682 H E O
Q A    47   64.0 2.54945835707531 C E O
T A    48 -108.9 -0.598910445907464 C E O
N A    49   52.7 2.34369451974908 C E O
T A    50  -79.4 -0.0617393661619944 C B O
H A    51 -114.1 -0.693598229455818 C E O
I A    52  -80.2 -0.0763067174771258 E B O
R A    53  -80.0 -0.0726648796483429 E E O
S A    54 -160.4 -1.53668368681905 E E O
T A    55  -70.9 0.0930387415612766 E E O
G A    56   91.3 3.04656922070417 C B O
K A    57  -67.0 0.164054579222542 C E O
>1MKN	A
K A     3  -93.6 -0.320309852005576 C E D
D A     4   44.6 2.19620008768337 C E D
K A     5  -47.3 0.522775605357653 C E D
V A     6  -78.7 -0.0489929337612544 C E D
K A     7  -80.9 -0.0890531498778658 C E D
K A     8   57.0 2.42199403306791 C E D
G A     9  142.7 3.98252154270136 C E D
G A    10 -179.5 -1.88447919946781 C E D
P A    11  -78.2 -0.0398883391892973 C E D
G A    12   72.7 2.70787830262736 C B  O
S A    13 -126.9 -0.926675850497921 C B  O
E A    14 -172.2 -1.75155211871724 C B  O
A A    15   63.5 2.54035376250335 C B  O
A A    16  -46.1 0.54462663233035 C E D
E A    17  -52.7 0.424445983980516 C E D
W A    18   57.3 2.42745678981108 C B D
A A    19  -57.2 0.342504632832902 E E O
W A    20 -101.2 -0.458699689499325 E B  O
G A    21  -59.1 0.307907173459465 E B  O
P A    22  -69.6 0.116710687448365 C B  O
B A    23  -79.8 -0.06902304181956 C B  O
T A    24 -159.0 -1.51119082201757 C B O
P A    25  -76.2 -0.0034699609014688 C B O
S A    26  -47.5 0.51913376752887 C E O
S A    27 -119.1 -0.78464417517539 C B  O
K A    28  -61.7 0.260563281685288 C B  O
D A    29 -134.5 -1.06506568799167 C B  O
C A    30  178.4 4.6325895951391 C B  O
G A    31   34.0 2.00318268275788 C B O
V A    32 -101.4 -0.462341527328108 C E O
G A    33 -162.1 -1.5676393083637 C B O
F A    34  -91.5 -0.282070554803357 C E O
R A    35  -86.4 -0.189203690169394 E B O
E A    36 -161.6 -1.55853471379174 E B  O
G A    37 -173.1 -1.76794038894676 E B  O
T A    38 -142.1 -1.20345552548542 E B  O
A A    39 -121.0 -0.819241634548827 C B  O
G A    40 -140.6 -1.17614174176955 C E O
A A    41 -116.7 -0.740942121229995 C E O
Q A    42 -115.0 -0.709986499685341 C E O
T A    43  141.7 3.96431235355744 C B O
Q A    44  165.2 4.39222829843943 E E O
R A    45 -125.4 -0.899362066782049 E B  O
I A    46 -151.3 -1.37098006560943 E B  O
R A    47  -67.6 0.153129065736194 C B  O
B A    48 -174.3 -1.78979141591946 C B  O
R A    49  -59.9 0.293339822144333 C B  O
V A    50 -142.6 -1.21256012005737 C B  O
P A    51  -79.2 -0.0580975283332115 C B  O
C A    52   39.2 2.09787046630623 C B  O
N A    53  -92.8 -0.305742500690445 C E O
W A    54  -44.8 0.568298578217438 C B O
K A    55 -108.0 -0.582522175677942 C B  O
K A    56   65.8 2.58223489753435 C E O
E A    57  148.3 4.08449300190728 C E D
>1RFH	A
V A   110  -94.9 -0.343981797892665 C B D
L A   111  -90.6 -0.265682284573834 C E D
A A   112 -119.3 -0.788286013004172 C B D
E A   113  -60.1 0.28969798431555 C E D
R A   114  -65.2 0.196831119681588 C E D
G A   115   72.8 2.70969922154175 C E D
E A   116  -79.8 -0.06902304181956 C E D
G A   117  162.9 4.35034716340843 C E D
H A   118  -65.2 0.196831119681588 C B D
R A   119  -89.2 -0.240189419772354 C E O
F A   120   54.0 2.36736646563617 C B O
V A   121  -92.9 -0.307563419604837 E E O
E A   122  -55.5 0.373460254377556 E E O
L A   123  -85.2 -0.167352663196697 C B O
A A   124  -59.0 0.309728092373856 C B O
L A   125  -77.7 -0.0307837446173402 C B O
R A   126 -101.7 -0.467804284071282 C E O
G A   127  147.4 4.06810473167775 C E O
G A   128 -106.1 -0.547924716304504 C B O
P A   129  -65.3 0.195010200767197 C B O
G A   130 -138.9 -1.14518612022489 E B O
W A   131 -114.6 -0.702702824027775 E B O
C A   132  -59.9 0.293339822144333 C B O
D A   133  -43.4 0.593791443018918 C E O
L A   134  -59.3 0.304265335630682 C E O
C A   135  -87.8 -0.214696554970874 C B O
G A   136  117.5 3.52364997627472 C B O
R A   137 -105.4 -0.535178283903765 C E O
E A   138  -96.5 -0.373116500522928 E E O
V A   139 -107.5 -0.573417581105984 E B O
L A   140 -100.4 -0.444132338184193 C B O
R A   141  -63.7 0.224144903397459 C E O
Q A   142  -58.8 0.313369930202639 C E O
A A   143  -58.0 0.32793728151777 C B O
L A   144  -93.4 -0.316668014176794 E B O
R A   145 -104.4 -0.51696909475985 E E O
C A   146  -83.1 -0.129113365994477 C B O
A A   147  -60.7 0.278772470829202 C E O
N A   148  -68.5 0.136740795506671 C E O
C A   149 -169.8 -1.70785006477184 C B O
K A   150  -82.5 -0.118187852508128 C E O
F A   151 -154.9 -1.43653314652752 C B O
T A   152  -71.7 0.0784713902461453 E E O
C A   153 -102.0 -0.473267040814456 E B O
H A   154  -65.6 0.189547444024022 C B O
S A   155  -54.5 0.39166944352147 H E O
E A   156  -67.9 0.147666308993019 H E O
C A   157  -81.2 -0.09451590662104 H B O
R A   158  -56.8 0.349788308490468 H E O
S A   159  -66.4 0.174980092708891 C E O
L A   160  -81.7 -0.103620501192997 C B O
I A   161  -86.9 -0.198308284741351 C B O
Q A   162 -103.7 -0.50422266235911 C E O
L A   163  -88.1 -0.220159311714048 C B O
D A   164  -87.8 -0.214696554970874 C E O
>1UMQ	A
K A    24 -136.4 -1.09966314736511 C E D
G A    25   73.7 2.72608749177128 C E D
E A    26  -96.1 -0.365832824865362 C E D
S A    27  -80.9 -0.0890531498778658 C E D
L A    28 -132.2 -1.02318455296067 C E D
P A    29  -32.3 0.795913442516366 C E D
P A    30  -85.1 -0.165531744282305 C E D
P A    31  -67.5 0.154949984650585 C B D
P A    32  -70.9 0.0930387415612766 C E D
E A    33  -62.8 0.240533173626982 C E D
N A    34  -87.2 -0.203771041484525 C E D
P A    35  -48.7 0.497282740556173 C E D
M A    36  -86.9 -0.198308284741351 C B D
S A    37  -73.0 0.0547994443590568 C B D
A A    38  -64.2 0.215040308825502 H B D
D A    39  -87.5 -0.2092337982277 H E D
R A    40  -59.9 0.293339822144333 H E O
V A    41  -60.6 0.280593389743593 H B O
R A    42  -67.1 0.162233660308151 H B O
W A    43  -58.7 0.31519084911703 H B O
E A    44  -63.2 0.233249497969416 H E O
H A    45  -82.0 -0.109083257936171 H B O
I A    46  -60.1 0.28969798431555 H B O
Q A    47  -74.2 0.0329484173863597 H B O
R A    48  -61.1 0.271488795171636 H E O
I A    49  -85.2 -0.167352663196697 H B O
Y A    50  -57.6 0.335220957175336 H B O
E A    51  -72.0 0.0730086335029711 H E O
M A    52  -74.2 0.0329484173863597 H E O
C A    53  -89.7 -0.249294014344311 C B O
D A    54   56.3 2.40924760066717 C E O
R A    55   69.9 2.6568925730244 C E O
N A    56  -78.1 -0.0380674202749057 C E O
V A    57  -65.5 0.191368362938414 H B O
S A    58  -68.6 0.13491987659228 H E O
E A    59  -62.3 0.249637768198939 H E O
T A    60  -59.1 0.307907173459465 H B O
A A    61  -61.3 0.267846957342853 H B O
R A    62  -75.0 0.0183810660712283 H E O
R A    63  -83.3 -0.13275520382326 H E O
L A    64  -95.3 -0.351265473550231 H B O
N A    65   62.9 2.529428249017 C E O
M A    66 -160.3 -1.53486276790466 C E O
H A    67  -82.6 -0.12000877142252 C B O
R A    68  -56.4 0.357071984148033 H B O
R A    69  -61.4 0.266026038428462 H E O
T A    70  -59.9 0.293339822144333 H B O
L A    71  -59.4 0.302444416716291 H B O
Q A    72  -59.8 0.295160741058725 H E O
R A    73  -61.9 0.256921443856505 H E O
I A    74  -62.1 0.253279606027722 H B O
L A    75  -70.1 0.107606092876408 H B O
A A    76  -74.0 0.0365902552151426 H E O
K A    77  -81.9 -0.10726233902178 C E O
R A    78 -113.2 -0.677209959226296 C E O
S A    79 -149.3 -1.3345616873216 C E O
>1NNU	C
F C   368  -50.2 0.469968956840301 H B O
I C   369  -65.0 0.200472957510371 H B O
D C   370  -68.4 0.138561714421062 H E O
Y C   371  -71.2 0.0875759848181024 H E O
A C   372  -59.9 0.293339822144333 H B O
I C   373  -61.9 0.256921443856505 H B O
E C   374  -63.2 0.233249497969416 H E O
Y C   375  -64.1 0.216861227739894 H B O
S C   376  -62.7 0.242354092541373 H B O
E C   377  -73.4 0.047515768701491 H E O
K C   378  -94.7 -0.340339960063882 H E O
Y C   379 -108.8 -0.597089526993073 H E O
A C   380  -68.3 0.140382633335454 C B O
P C   381  -53.6 0.408057713750993 C E O
L C   382 -103.3 -0.496938986701545 C B O
R C   383  -88.8 -0.232905744114788 C E O
Q C   384 -141.7 -1.19617184982785 C E O
K C   385  -79.0 -0.0544556905044286 C E O
L C   386  -87.1 -0.201950122570134 C B O
L C   387 -102.7 -0.486013473215196 C E O
S C   388  -61.3 0.267846957342853 H E O
T C   389  -78.8 -0.0508138526756457 H E O
D C   390  -70.3 0.103964255047625 H E O
I C   391  -68.2 0.142203552249845 H B O
G C   392  -58.8 0.313369930202639 H B O
S C   393  -68.7 0.133098957677888 H E O
V C   394  -73.7 0.0420530119583168 H B O
A C   395  -56.9 0.347967389576076 H B O
S C   396  -49.0 0.491819983812999 H B O
F C   397  -69.3 0.12217344419154 H B O
L C   398  -70.6 0.0985014983044511 H B O
L C   399  -87.0 -0.200129203655743 H B O
S C   400  -94.5 -0.336698122235099 C B O
R C   401  -67.5 0.154949984650585 C E O
E C   402  -57.1 0.344325551747293 C B O
S C   403 -106.3 -0.551566554133287 C B O
R C   404  -57.3 0.34068371391851 C B O
A C   405 -100.2 -0.440490500355411 C B O
I C   406 -114.4 -0.699060986198993 C B O
T C   407 -164.0 -1.60223676773714 C B O
G C   408   72.0 2.69513187022662 C B O
Q C   409 -104.0 -0.509685419102285 C B O
T C   410 -116.4 -0.735479364486821 E B O
I C   411  -98.1 -0.40225120315319 E B O
Y C   412  -89.6 -0.247473095429919 E B O
V C   413 -128.6 -0.957631472042575 E B O
D C   414 -146.4 -1.28175503880425 C B O
N C   415   55.0 2.38557565478008 C B O
G C   416   85.1 2.9336722480119 C B O
L C   417  -47.2 0.524596524272044 C B O
N C   418  -55.2 0.37892301112073 C B O
I C   419  -83.5 -0.136397041652043 C B O
M C   420  -80.9 -0.0890531498778658 C B O
F C   421 -116.7 -0.740942121229995 C B O
L C   422 -101.7 -0.467804284071282 C B O
P C   423  -71.7 0.0784713902461453 C B O
>1NEI	A
K A     3 -105.7 -0.540641040646939 C E D
A A     4 -106.1 -0.547924716304504 C B D
T A     5 -137.1 -1.11240957976585 C E D
Y A     6 -137.1 -1.11240957976585 E B O
T A     7 -118.3 -0.770076823860258 E B O
V A     8 -103.2 -0.495118067787153 E B D
T A     9 -111.9 -0.653538013339207 E B O
V A    10 -118.5 -0.773718661689041 E B O
T A    11 -131.8 -1.0159008773031 E B O
N A    12  -99.1 -0.420460392297105 E B O
N A    13  -81.6 -0.101799582278606 C E O
S A    14  -83.4 -0.134576122737651 C E O
N A    15 -110.5 -0.628045148537727 C E O
G A    16   64.2 2.55310019490409 C E O
V A    17  -90.7 -0.267503203488225 C B O
S A    18 -104.8 -0.524252770417416 E E O
V A    19 -152.7 -1.39647293041091 E B O
D A    20 -120.7 -0.813778877805653 E E O
Y A    21 -140.5 -1.17432082285515 E E O
E A    22  -90.9 -0.271145041317008 E E O
T A    23 -135.7 -1.08691671496437 C B O
E A    24  -88.6 -0.229263906286005 C E O
T A    25 -133.3 -1.04321466101897 C E O
P A    26  -75.1 0.016560147156837 C E O
M A    27  -75.8 0.003813714756097 C B O
T A    28  -52.2 0.433550578552473 C E O
L A    29  -64.6 0.207756633167937 C B O
L A    30  -74.0 0.0365902552151426 C E O
V A    31  -60.4 0.284235227572376 C E O
P A    32  -75.0 0.0183810660712283 H E O
E A    33  -57.9 0.329758200432162 H E O
V A    34  -81.2 -0.09451590662104 H B O
A A    35  -61.8 0.258742362770896 H B O
A A    36  -60.0 0.291518903229942 H B O
E A    37  -61.9 0.256921443856505 H E O
V A    38  -69.6 0.116710687448365 H B O
I A    39  -60.3 0.286056146486768 H B O
K A    40  -70.9 0.0930387415612766 H E O
D A    41  -58.4 0.320653605860205 H E O
L A    42  -64.3 0.213219389911111 H B O
V A    43  -60.2 0.287877065401159 H B O
N A    44  -55.7 0.369818416548773 H E O
T A    45  -72.4 0.0657249578454053 H B O
V A    46  -60.9 0.275130633000419 H B O
R A    47  -72.9 0.0566203632734481 H E O
S A    48  -54.9 0.384385767863905 H E O
Y A    49  -74.0 0.0365902552151426 C B O
D A    50  -78.0 -0.0362465013605144 C E O
T A    51  -83.7 -0.140038879480826 C E O
E A    52   80.2 2.84444722120672 C E O
N A    53 -100.9 -0.453236932756151 C E O
E A    54   27.1 1.87753927766487 C E D
H A    55   80.3 2.84626814012111 C E D
D A    56  -84.5 -0.154606230795957 C E D
V A    57  -63.9 0.220503065568676 C B D
C A    58 -153.7 -1.41468211955482 C B D
>2A20	A
Q A    85  -76.6 -0.0107536365590343 C E D
K A    86 -124.7 -0.886615634381309 C E D
G A    87   71.7 2.68966911348345 C E D
D A    88  -80.6 -0.0835903931346913 C E D
A A    89  -70.3 0.103964255047625 C E D
P A    90  -83.7 -0.140038879480826 C E D
T A    91 -134.9 -1.07234936364923 C E D
C A    92  -73.1 0.0529785254446655 C B D
G A    93  -83.6 -0.138217960566434 C E D
I A    94 -119.4 -0.790106931918564 C B O
C A    95  -89.0 -0.236547581943571 C B O
H A    96   53.0 2.34915727649225 C E O
K A    97 -111.2 -0.640791580938467 C E O
T A    98  -63.2 0.233249497969416 C B O
K A    99  -94.2 -0.331235365491925 C E O
F A   100  -56.2 0.360713821976816 C B O
A A   101  -78.2 -0.0398883391892973 C B O
D A   102  -58.2 0.324295443688987 C E O
G A   103  134.5 3.83320619172126 C B O
C A   104 -142.6 -1.21256012005737 C B O
G A   105  -80.7 -0.0854113120490829 C B O
H A   106  -96.7 -0.376758338351711 E B O
N A   107 -110.0 -0.61894055396577 E E O
C A   108  -54.7 0.388027605692687 C B O
S A   109  -59.4 0.302444416716291 C B O
Y A   110 -104.9 -0.526073689331808 C B O
C A   111  -58.5 0.318832686945813 C B O
Q A   112   75.0 2.74975943765836 C B O
T A   113  -67.7 0.151308146821802 C B O
K A   114  -86.6 -0.192845527998177 E E O
F A   115 -130.5 -0.992228931416012 E B O
C A   116  -86.9 -0.198308284741351 C B O
A A   117  -60.1 0.28969798431555 C B O
R A   118  -94.4 -0.334877203320708 C E O
C A   119 -106.8 -0.560671148705244 C B O
G A   120 -173.2 -1.76976130786115 E E O
G A   121 -142.9 -1.21802287680055 E E O
R A   122  -88.5 -0.227442987371614 E E O
V A   123 -136.6 -1.10330498519389 E B O
S A   124  -91.4 -0.280249635888965 E E O
L A   125  -92.7 -0.303921581776054 C E O
R A   126   67.2 2.60772776233583 C E O
S A   127  -44.1 0.581045010618178 C E O
N A   128  179.8 4.65808245994058 C E O
K A   129 -154.9 -1.43653314652752 C E O
V A   130  -96.3 -0.369474662694145 E B O
M A   131 -113.4 -0.680851797055079 E B O
W A   132 -114.6 -0.702702824027775 E B O
V A   133 -118.7 -0.777360499517824 E B O
C A   134  -58.4 0.320653605860205 E B O
N A   135  -55.9 0.36617657871999 H E O
L A   136  -82.0 -0.109083257936171 H B O
C A   137  -89.7 -0.249294014344311 H B O
R A   138  -62.0 0.255100524942113 H E O
K A   139  -88.8 -0.232905744114788 H E O
Q A   140  -64.0 0.218682146654285 H E O
>1AVO	A
V A     6 -110.2 -0.622582391794553 C B D
Q A     7  -53.7 0.406236794836602 C E D
P A     8  -53.6 0.408057713750993 H E D
E A     9  -79.4 -0.0617393661619944 H E D
A A    10  -78.7 -0.0489929337612544 H B D
Q A    11  -60.6 0.280593389743593 H E D
A A    12  -62.6 0.244175011455765 H E D
K A    13  -57.6 0.335220957175336 H E D
V A    14  -64.0 0.218682146654285 H B D
D A    15  -51.6 0.444476092038822 H E D
V A    16  -63.7 0.224144903397459 H E D
F A    17  -62.4 0.247816849284548 H B O
R A    18  -61.8 0.258742362770896 H B O
E A    19  -73.7 0.0420530119583168 H E O
D A    20  -56.2 0.360713821976816 H E O
L A    21  -62.1 0.253279606027722 H B O
C A    22  -64.1 0.216861227739894 H B O
T A    23  -59.1 0.307907173459465 H E O
K A    24  -54.0 0.400774038093427 H E O
T A    25  -73.4 0.047515768701491 H B O
E A    26  -65.7 0.187726525109631 H E O
N A    27  -73.1 0.0529785254446655 H E O
L A    28  -58.3 0.322474524774596 H B O
L A    29  -62.9 0.238712254712591 H B O
G A    30  -70.8 0.0948596604756682 H E O
S A    31 -152.5 -1.39283109258213 C E O
Y A    32  -60.9 0.275130633000419 H B O
F A    33  -58.2 0.324295443688987 H B O
P A    34  -60.5 0.282414308657985 H E O
K A    35  -68.4 0.138561714421062 H E O
K A    36  -60.2 0.287877065401159 H B O
I A    37  -61.4 0.266026038428462 H B O
S A    38  -74.6 0.0256647417287941 H E O
E A    39  -60.0 0.291518903229942 H E O
L A    40  -63.1 0.235070416883808 H B O
D A    41  -61.3 0.267846957342853 H B O
A A    42  -72.9 0.0566203632734481 H E O
F A    43  -51.2 0.451759767696387 H B O
L A    44  -69.2 0.123994363105931 H B O
K A    45  -79.3 -0.0599184472476028 H E O
E A    46  -80.0 -0.0726648796483429 C E O
P A    47  -58.2 0.324295443688987 C E O
A A    48  -57.3 0.34068371391851 C E O
L A    49  -90.6 -0.265682284573834 C B O
N A    50 -148.4 -1.31817341709208 C E O
E A    51 -119.2 -0.786465094089781 C E O
A A    52  -73.3 0.0493366876158826 C E O
N A    53  -96.0 -0.364011905950971 C E O
L A    54  -80.5 -0.0817694742203 C B O
S A    55  -83.7 -0.140038879480826 C E O
N A    56  -81.2 -0.09451590662104 C E O
L A    57  -78.5 -0.0453510959324715 C B O
K A    58  -49.9 0.475431713583476 C E O
A A    59 -104.1 -0.511506338016676 C E O
P A    60  -60.8 0.276951551914811 C E O
L A    61 -130.8 -0.997691688159186 C B D
>1WD2	A
A A    13  -98.1 -0.40225120315319 C E O
A A    14 -150.5 -1.3564127142943 C E O
N A    15 -165.0 -1.62044595688105 C E O
T A    16  -95.2 -0.349444554635839 C E O
K A    17 -166.2 -1.64229698385375 C E O
E A    18  -84.6 -0.156427149710348 C E O
C A    19  -56.0 0.364355659805599 C B O
P A    20  -77.1 -0.0198582311309915 C E O
K A    21  -75.3 0.0129183093280541 C E O
C A    22 -106.0 -0.546103797390113 C B O
H A    23   65.4 2.57495122187679 C E O
V A    24 -120.1 -0.802853364319304 C E O
T A    25  -63.7 0.224144903397459 C E O
I A    26 -141.2 -1.18706725525589 C B O
E A    27  -85.1 -0.165531744282305 C E O
K A    28  -99.4 -0.425923149040279 C E O
D A    29  -64.6 0.207756633167937 C E O
G A    30 -131.8 -1.0159008773031 C E O
G A    31   91.3 3.04656922070417 C B O
C A    32 -105.3 -0.533357364989373 C B O
N A    33  -71.3 0.0857550659037111 C B O
H A    34  -73.2 0.0511576065302739 C E O
M A    35 -171.1 -1.73152201065893 C B O
V A    36  -67.4 0.156770903564976 C E O
C A    37  -44.6 0.571940416046221 C B O
R A    38 -138.7 -1.14154428239611 C E O
N A    39  -78.2 -0.0398883391892973 C E O
Q A    40 -107.4 -0.571596662191593 C E O
N A    41  -69.0 0.127636200934714 C E O
C A    42  -79.5 -0.0635602850763857 C B O
K A    43  -50.0 0.473610794669084 C E O
A A    44  -82.2 -0.112725095764954 C E O
E A    45 -142.6 -1.21256012005737 C B O
F A    46 -142.1 -1.20345552548542 C B O
C A    47  -91.2 -0.276607798060182 C B O
W A    48   49.6 2.28724603340294 C B O
V A    49  -77.1 -0.0198582311309915 C B O
C A    50  -75.6 0.0074555525848799 C B O
L A    51   65.5 2.57677214079118 C B O
G A    52   64.7 2.56220478947605 C E O
P A    53  -57.7 0.333400038260945 C E O
W A    54  -87.6 -0.211054717142091 C B O
E A    55  -43.9 0.584686848446961 C E O
P A    56  -49.8 0.477252632497867 C E O
H A    57  -61.1 0.271488795171636 C E O
G A    58  -76.3 -0.00529087981586012 C E O
S A    59   67.6 2.6150114379934 C E O
A A    60   64.8 2.56402570839044 C E O
W A    61  -70.2 0.105785173962017 C B O
Y A    62  -94.8 -0.342160878978274 C B O
N A    63 -105.5 -0.536999202818156 C E O
C A    64  175.8 4.58524570336492 C B O
N A    65 -168.1 -1.67689444322719 C E O
R A    66  -96.4 -0.371295581608536 C E O
Y A    67 -173.9 -1.78250774026189 C B O
N A    68 -106.0 -0.546103797390113 C E O
>1KG1	A
A A     3  -51.9 0.439013335295647 C B  O
R A     4 -112.5 -0.664463526825556 E E O
Y A     5  -48.2 0.50638733512813 E B  O
T A     6 -112.4 -0.662642607911164 E B  O
L A     7 -100.4 -0.444132338184193 E B  O
B A     8 -128.0 -0.946705958556226 E B  O
C A     9 -103.4 -0.498759905615936 C B  O
D A    10  -89.1 -0.238368500857962 C E O
G A    11   87.4 2.9755533830429 C E O
A A    12 -150.8 -1.36187547103747 C B O
L A    13  173.2 4.53790181159074 C B O
K A    14  174.6 4.56339467639222 C E O
A A    15  -50.1 0.471789875754693 C B O
V A    16 -143.8 -1.23441114703007 E B  O
S A    17  -98.5 -0.409534878810756 E B  O
A A    18 -123.2 -0.859301850665438 E B  O
A A    19  -95.7 -0.358549149207796 E B  O
L A    20 -118.4 -0.77189774277465 E B O
H A    21  -95.7 -0.358549149207796 C E O
E A    22  -68.4 0.138561714421062 C E O
S A    23  -78.7 -0.0489929337612544 C B  O
E A    24 -124.3 -0.879331958723744 C B  O
S A    25 -126.7 -0.923034012669138 C B  O
B A    26 -153.2 -1.40557752498287 C B  O
L A    27  -67.1 0.162233660308151 C B O
V A    28  -70.6 0.0985014983044511 C B O
P A    29  -75.1 0.016560147156837 C B  O
G A    30 -148.8 -1.32545709274964 E B  O
D A    31 -102.7 -0.486013473215196 E B  O
D A    32  -89.3 -0.242010338686745 E B  O
E A    33  -98.2 -0.404072122067582 E B  O
R A    34 -127.8 -0.943064120727444 E E O
G A    35   67.7 2.61683235690779 C E O
K A    36 -139.5 -1.15611163371124 C E O
S A    37 -130.6 -0.994049850330403 E B O
R A    38  -95.0 -0.345802716807056 E E O
L A    39 -147.6 -1.30360606577695 E B  O
T A    40 -118.8 -0.779181418432215 E B  O
L A    41 -141.3 -1.18888817417029 E B  O
C A    42 -109.1 -0.602552283736247 C B  O
S A    43 -160.5 -1.53850460573344 C B O
Y A    44  -90.4 -0.262040446745051 C B O
G A    45 -126.3 -0.915750337011572 C B O
E A    46  -38.7 0.679374631995315 C E O
G A    47  163.5 4.36127267689477 C E O
G A    48 -179.9 -1.89176287512538 C E O
N A    49 -147.8 -1.30724790360573 C E O
G A    50 -147.2 -1.29632239011938 C B  O
F A    51 -100.0 -0.436848662526628 C B  O
Q A    52 -128.9 -0.963094228785749 C B  O
D A    53 -119.7 -0.795569688661738 C B  O
P A    54  -75.0 0.0183810660712283 C E O
T A    55  -63.8 0.222323984483068 C E O
G A    56   96.7 3.1448988420813 C B  O
Y A    57 -115.8 -0.724553851000473 C B D
R A    58 -144.6 -1.2489784983452 E E D
>1VYX	A
D A     3  -63.9 0.220503065568676 C E D
E A     4  -49.7 0.479073551412259 C E D
D A     5   70.3 2.66417624868197 C E D
V A     6 -106.2 -0.549745635218896 C E O
P A     7  -73.1 0.0529785254446655 C E O
V A     8 -122.7 -0.850197256093481 E B O
C A     9  -63.8 0.222323984483068 E B O
W A    10  -64.3 0.213219389911111 C B O
I A    11  -84.0 -0.145501636224 C B O
C A    12  -99.7 -0.431385905783453 C B O
N A    13   57.9 2.43838230329743 C E O
E A    14 -140.7 -1.17796266068394 E E O
E A    15  -59.2 0.306086254545073 E E O
L A    16 -115.5 -0.719091094257298 C E O
G A    17   76.6 2.77889414028863 C E O
N A    18  170.0 4.47963240633022 C E O
E A    19  -59.3 0.304265335630682 C E O
R A    20  -62.3 0.249637768198939 C E O
F A    21 -149.9 -1.34548720080795 C B O
R A    22  -73.3 0.0493366876158826 C E O
A A    23 -120.8 -0.815599796720044 C E O
C A    24  172.8 4.53061813593318 C B O
G A    25 -131.7 -1.01407995838871 C E O
C A    26  -76.2 -0.0034699609014688 C B O
T A    27 -127.8 -0.943064120727444 C E O
G A    28 -138.3 -1.13426060673854 C E O
E A    29  -55.1 0.380743930035122 C E O
L A    30  -49.5 0.482715389241041 C B O
E A    31  -50.7 0.460864362268344 C E O
N A    32 -121.3 -0.824704391292001 C E O
V A    33 -151.6 -1.3764428223526 C B O
H A    34  -65.9 0.184084687280848 C B O
R A    35  -68.4 0.138561714421062 H E O
S A    36  -66.3 0.176801011623282 H E O
C A    37  -80.8 -0.0872322309634742 H B O
L A    38  -74.0 0.0365902552151426 H B O
S A    39  -49.7 0.479073551412259 H E O
T A    40  -76.9 -0.0162163933022088 H E O
W A    41  -59.5 0.300623497801899 H B O
L A    42  -53.8 0.40441587592221 H B O
T A    43  -65.1 0.198652038595979 H E O
I A    44  -76.8 -0.0143954743878172 H E O
S A    45  -79.8 -0.06902304181956 H E O
R A    46   68.9 2.63868338388049 C E O
N A    47 -134.6 -1.06688660690606 C E O
T A    48 -120.8 -0.815599796720044 C E O
A A    49 -142.5 -1.21073920114298 C B O
C A    50  -56.2 0.360713821976816 C B O
Q A    51  -84.0 -0.145501636224 C E O
I A    52  -96.5 -0.373116500522928 C B O
C A    53 -118.2 -0.768255904945867 C B O
G A    54   91.4 3.04839013961856 C E O
V A    55 -107.5 -0.573417581105984 C E O
V A    56  -72.5 0.0639040389310139 C E O
Y A    57  -72.8 0.0584412821878397 C B O
N A    58   49.5 2.28542511448855 C E O
>1D0D	A
R A     3  -58.4 0.320653605860205 C B  O
L A     4  -65.1 0.198652038595979 C B  O
A A     5  -74.1 0.0347693363007513 C B  O
I A     6 -105.7 -0.540641040646939 C B O
K A     7  -67.0 0.164054579222542 C E O
P A     8  -56.6 0.35343014631925 C B O
R A     9  -63.9 0.220503065568676 C E O
D A    10  -82.7 -0.121829690336911 C E O
W A    11  -78.8 -0.0508138526756457 C B O
I A    12 -113.7 -0.686314553798253 C B  O
D A    13  -82.8 -0.123650609251303 C B  O
E A    14 -113.1 -0.675389040311904 C B  O
B A    15 -129.4 -0.972198823357706 C B  O
D A    16  -71.1 0.089396903732494 C E O
S A    17  -58.0 0.32793728151777 C E O
N A    18  -72.4 0.0657249578454053 C E O
E A    19 -120.9 -0.817420715634435 C E O
G A    20   86.8 2.96462786955655 C E O
G A    21  -64.9 0.202293876424762 C B O
E A    22 -125.1 -0.893899310038875 E E O
R A    23  -80.0 -0.0726648796483429 E E O
A A    24 -129.4 -0.972198823357706 E B O
Y A    25 -123.7 -0.868406445237395 E B O
F A    26 -127.3 -0.933959526155486 E B O
R A    27  -63.3 0.231428579055025 E E O
N A    28 -113.6 -0.684493634883861 C E O
G A    29   78.5 2.81349159966206 C E O
K A    30 -130.7 -0.995870769244795 C B  O
G A    31   83.2 2.89907478863846 C B  O
G A    32 -144.8 -1.25262033617399 C B  O
C A    33 -130.4 -0.990408012501621 E B  O
D A    34 -133.0 -1.0377519042758 E E O
S A    35  -80.5 -0.0817694742203 E B O
F A    36 -145.7 -1.26900860640351 E B  O
W A    37  -95.0 -0.345802716807056 E B  O
I A    38  -77.3 -0.0235000689597744 E B  O
B A    39  -73.9 0.0384111741295339 C B  O
P A    40  -48.5 0.500924578384956 C B O
E A    41  -75.2 0.0147392282424454 C E O
D A    42  -96.5 -0.373116500522928 C E O
H A    43  -61.3 0.267846957342853 C E O
T A    44  -96.7 -0.376758338351711 C E O
G A    45   91.3 3.04656922070417 C E O
A A    46  -71.7 0.0784713902461453 C B O
D A    47  -96.5 -0.373116500522928 C E O
Y A    48  -64.4 0.211398470996719 C B O
Y A    49  -64.2 0.215040308825502 C B O
S A    50 -103.1 -0.493297148872762 C B O
S A    51 -143.9 -1.23623206594446 C E O
Y A    52  -62.0 0.255100524942113 H B  O
R A    53  -54.4 0.393490362435862 H B  O
D A    54  -65.1 0.198652038595979 H B  O
C A    55  -66.7 0.169517335965716 H B  O
F A    56  -62.0 0.255100524942113 H B  O
N A    57  -70.0 0.1094270117908 H B  O
A A    58  -98.5 -0.409534878810756 H B  O
>1M3C	A
A A   134  -74.8 0.0220229039000112 C B D
E A   135   39.0 2.09422862847745 C E O
Y A   136 -112.5 -0.664463526825556 E B O
V A   137 -139.6 -1.15793255262563 E B O
R A   138 -112.2 -0.659000770082381 E B O
A A   139  -95.2 -0.349444554635839 E B O
L A   140  -87.3 -0.205591960398917 C B O
F A   141 -101.7 -0.467804284071282 C B O
D A   142 -120.3 -0.806495202148087 C E O
F A   143  179.0 4.64351510862545 C B O
N A   144  -55.2 0.37892301112073 C E O
G A   145  -51.8 0.440834254210039 C B O
N A   146 -167.5 -1.66596892974084 C E O
D A   147  -41.2 0.63385165913553 C E O
E A   148 -130.7 -0.995870769244795 C E O
E A   149   66.2 2.58951857319192 C E O
D A   150  -68.7 0.133098957677888 C E O
L A   151 -103.4 -0.498759905615936 C B O
P A   152  -75.0 0.0183810660712283 C E O
F A   153 -179.5 -1.88447919946781 C B O
K A   154 -126.6 -0.921213093754746 C E O
K A   155  -91.3 -0.278428716974574 C E O
G A   156  105.1 3.29785603089018 C E O
D A   157  -92.3 -0.296637906118488 E E O
I A   158 -111.8 -0.651717094424816 E B O
L A   159 -142.2 -1.20527644439981 E B O
R A   160  -86.5 -0.191024609083785 E E O
I A   161  -86.8 -0.19648736582696 E B O
R A   162  -97.7 -0.394967527495625 E B O
D A   163 -134.4 -1.06324476907728 E E O
K A   164 -135.1 -1.07599120147802 C E O
P A   165  -75.0 0.0183810660712283 C E O
E A   166 -125.2 -0.895720228953267 C E O
E A   167  -87.6 -0.211054717142091 C E O
Q A   168 -103.3 -0.496938986701545 C E O
W A   169 -100.7 -0.449595094927368 E B O
W A   170 -116.6 -0.739121202315604 E B O
N A   171  -86.5 -0.191024609083785 E E O
A A   172 -109.9 -0.617119635051379 E B O
E A   173 -116.2 -0.731837526658038 E E O
D A   174  -68.6 0.13491987659228 C E O
S A   175  -77.3 -0.0235000689597744 C E O
E A   176 -175.4 -1.80982152397776 C E O
G A   177   55.6 2.39650116826643 C E O
K A   178  -96.7 -0.376758338351711 C E O
R A   179  -91.1 -0.274786879145791 E E O
G A   180 -149.8 -1.34366628189356 E B O
M A   181  -86.9 -0.198308284741351 E B O
I A   182  -89.9 -0.252935852173094 E B O
P A   183  -75.0 0.0183810660712283 E B O
V A   184  -74.5 0.0274856606431855 C E O
P A   185  -74.9 0.0202019849856197 C E O
Y A   186 -101.6 -0.46598336515689 C B O
V A   187 -115.5 -0.719091094257298 E B O
E A   188 -136.0 -1.09237947170754 E E O
K A   189  -94.7 -0.340339960063882 E E O
>1NG7	A
P A     3  -75.8 0.003813714756097 C E D
L A     4 -166.0 -1.63865514602497 C E O
Q A     5  -87.2 -0.203771041484525 C E O
Y A     6  -37.2 0.706688415711187 C B O
K A     7 -145.2 -1.25990401183155 C E O
D A     8   47.5 2.24900673620072 C E O
L A     9 -144.1 -1.23987390377325 C B O
K A    10 -143.4 -1.22712747137251 C E O
I A    11 -125.0 -0.892078391124484 C B O
D A    12 -164.3 -1.60769952448031 C E O
I A    13   59.2 2.46205424918452 C B O
K A    14  -70.1 0.107606092876408 C E O
T A    15  -84.4 -0.152785311881566 C E O
S A    16  -61.0 0.273309714086028 C E O
P A    17 -110.8 -0.633507905280901 C E O
P A    18  -58.7 0.31519084911703 C E O
P A    19  -73.0 0.0547994443590568 C E O
E A    20  -55.4 0.375281173291947 C E O
C A    21  -81.2 -0.09451590662104 C B O
I A    22  -79.7 -0.0672021229051686 C B O
N A    23  -62.4 0.247816849284548 H E O
D A    24  -54.6 0.389848524607079 H E O
L A    25  -86.9 -0.198308284741351 H B O
L A    26  -72.0 0.0730086335029711 H B O
Q A    27  -68.5 0.136740795506671 H E O
A A    28 -118.4 -0.77189774277465 H E O
V A    29 -107.0 -0.564312986534027 H B O
D A    30   45.4 2.2107674389985 C E O
S A    31 -166.4 -1.64593882168253 C E O
Q A    32  -47.5 0.51913376752887 H E O
E A    33  -63.2 0.233249497969416 H E O
V A    34  -81.2 -0.09451590662104 H B O
R A    35  -78.3 -0.0417092581036886 H E O
D A    36  -56.4 0.357071984148033 H E O
Y A    37  -79.6 -0.0653812039907771 H B O
C A    38  -51.0 0.45540160552517 H B O
E A    39  -73.1 0.0529785254446655 H E O
K A    40  -86.6 -0.192845527998177 H E O
K A    41  -68.1 0.144024471164237 H E O
G A    42  138.3 3.90240111046814 C E O
W A    43 -126.4 -0.917571255925964 C B O
I A    44   84.1 2.91546305886798 C B O
V A    45  -31.9 0.803197118173932 C B O
N A    46  179.4 4.65079878428301 C E O
I A    47  -57.6 0.335220957175336 C E O
T A    48 -122.9 -0.853839093922264 C E O
S A    49 -104.6 -0.520610932588633 C E O
Q A    50 -149.8 -1.34366628189356 C E O
V A    51  -82.8 -0.123650609251303 C B O
Q A    52 -154.1 -1.42196579521239 C E O
T A    53 -103.5 -0.500580824530327 C B O
E A    54   48.0 2.25811133077268 C E D
R A    55  -72.9 0.0566203632734481 C E O
N A    56   47.9 2.25629041185829 C E D
I A    57  -53.7 0.406236794836602 C B O
N A    58  -94.3 -0.333056284406316 C E D
>1MM3	A
L A     3  -84.2 -0.149143474052783 C E D
G A     4   71.8 2.69149003239784 C E D
S A     5  -97.6 -0.393146608581233 C E D
D A     6   70.7 2.67145992433953 C E O
H A     7  -81.7 -0.103620501192997 C E O
H A     8 -173.6 -1.77704498351872 C B O
M A     9 -157.4 -1.48205611938731 C E O
E A    10  -90.5 -0.263861365659442 C E O
F A    11 -150.2 -1.35094995755112 C B O
C A    12  -69.7 0.114889768533974 C B O
R A    13  -56.3 0.358892903062425 C E O
V A    14  -98.3 -0.405893040981973 C B O
C A    15  -92.7 -0.303921581776054 C B O
K A    16   30.9 1.94673419641175 C E O
D A    17  -77.7 -0.0307837446173402 C E O
G A    18 -166.9 -1.65504341625449 C E O
G A    19  -94.7 -0.340339960063882 C B O
E A    20  -69.3 0.12217344419154 C E O
L A    21 -141.4 -1.19070909308468 C B O
L A    22 -118.5 -0.773718661689041 E B O
C A    23 -113.2 -0.677209959226296 E B O
C A    24  -74.0 0.0365902552151426 C B O
D A    25 -114.6 -0.702702824027775 C B O
T A    26 -131.9 -1.01772179621749 C E O
C A    27 -111.1 -0.638970662024076 C B O
P A    28  -92.1 -0.292996068289705 C E O
S A    29 -124.3 -0.879331958723744 C E O
S A    30 -124.9 -0.890257472210092 E B O
Y A    31 -137.7 -1.12333509325219 E B O
H A    32  -83.6 -0.138217960566434 C B O
I A    33 -132.2 -1.02318455296067 C B O
H A    34 -153.3 -1.40739844389726 C B O
C A    35  -75.9 0.00199279584170542 C B O
L A    36 -100.3 -0.442311419269802 C B O
R A    37  -61.6 0.262384200599679 C E O
P A    38  -71.9 0.0748295524173624 C B O
A A    39  -80.6 -0.0835903931346913 C E O
L A    40 -117.4 -0.753688553630736 C B O
Y A    41 -107.4 -0.571596662191593 C E O
E A    42 -105.5 -0.536999202818156 C E O
V A    43  -85.9 -0.180099095597437 C B O
P A    44  -70.6 0.0985014983044511 C E O
D A    45  -73.9 0.0384111741295339 C E O
G A    46  -97.9 -0.398609365324408 C E O
E A    47 -112.4 -0.662642607911164 C E O
W A    48 -170.9 -1.72788017283015 C B O
Q A    49 -139.7 -1.15975347154002 C E O
C A    50  -70.9 0.0930387415612766 C B O
P A    51  -67.0 0.164054579222542 C E O
R A    52 -167.2 -1.66050617299766 C E O
C A    53   49.3 2.28178327665977 C B O
T A    54 -163.1 -1.58584849750762 C E O
C A    55  -56.6 0.35343014631925 C E O
P A    56  -80.7 -0.0854113120490829 C E O
A A    57  -95.8 -0.360370068122188 C E O
L A    58  -87.4 -0.207412879313308 C B D
K A    59  -85.0 -0.163710825367914 C E D
>1VRY	A
A A    -1  -61.9 0.256921443856505 H B O
R A     0  -50.8 0.459043443353953 H E O
V A     1  -60.3 0.286056146486768 H B O
G A     2  -53.0 0.418983227237342 H B O
L A     3  -65.4 0.193189281852805 H B O
G A     4  -60.6 0.280593389743593 H B O
I A     5  -63.4 0.229607660140634 H B O
T A     6  -54.8 0.386206686778296 H B O
T A     7  -64.9 0.202293876424762 H B O
V A     8  -62.5 0.245995930370156 H B O
L A     9  -54.1 0.398953119179036 H B O
T A    10  -61.2 0.269667876257245 H B O
L A    11  -61.7 0.260563281685288 H B O
T A    12  -56.1 0.362534740891207 H B O
T A    13  -77.8 -0.0326046635317315 H B O
Q A    14  -73.4 0.047515768701491 H B O
S A    15  -47.7 0.515491929700087 H B O
S A    16  -66.2 0.178621930537674 H E O
G A    17   55.7 2.39832208718082 C E O
S A    18  -82.5 -0.118187852508128 C B O
R A    19  -72.1 0.0711877145885797 C E O
A A    20  -57.1 0.344325551747293 C E O
S A    21 -174.2 -1.78797049700506 C E O
L A    22   63.0 2.53124916793139 C B O
P A    23  -64.8 0.204114795339154 C E O
K A    24 -178.0 -1.85716541575194 C E O
V A    25  -64.7 0.205935714253545 H B O
S A    26  -64.9 0.202293876424762 H B O
Y A    27  -75.0 0.0183810660712283 H B O
V A    28  -60.6 0.280593389743593 H B O
K A    29  -69.8 0.113068849619582 H E O
A A    30  -51.8 0.440834254210039 H B O
I A    31  -81.6 -0.101799582278606 H B O
D A    32  161.2 4.31939154186377 H B O
I A    33  -86.5 -0.191024609083785 H B O
W A    34  -81.1 -0.0926949877066484 C B O
L A    35  -56.8 0.349788308490468 H B O
A A    36  -57.3 0.34068371391851 H B O
V A    37  -93.1 -0.311205257433619 H B O
C A    38  -61.2 0.269667876257245 H B O
L A    39  -66.5 0.173159173794499 H E O
L A    40  -65.0 0.200472957510371 H E O
F A    41  -65.4 0.193189281852805 H B O
V A    42  -64.0 0.218682146654285 H B O
F A    43  -58.6 0.317011768031422 H B O
S A    44  -60.8 0.276951551914811 H B O
A A    45  -66.3 0.176801011623282 H B O
L A    46  -63.5 0.227786741226242 H B O
L A    47  -63.5 0.227786741226242 H B O
E A    48  -67.2 0.160412741393759 H B O
Y A    49  -72.0 0.0730086335029711 H B O
A A    50  -56.7 0.351609227404859 H B O
A A    51  -81.9 -0.10726233902178 H B O
V A    52  -47.7 0.515491929700087 H B O
N A    53  -85.4 -0.17099450102548 H B O
F A    54  -69.2 0.123994363105931 H B O
V A    55  -73.8 0.0402320930439255 H B O
>1I2T	A
Q A  1011  -59.0 0.309728092373856 H E O
A A  1012  -66.4 0.174980092708891 H E O
L A  1013  -60.4 0.284235227572376 H B O
G A  1014  -64.1 0.216861227739894 H B O
E A  1015  -67.6 0.153129065736194 H E O
R A  1016  -81.0 -0.0908740687922571 H E O
L A  1017  -69.1 0.125815282020322 H B O
Y A  1018  -53.1 0.41716230832295 H B O
P A  1019  -63.2 0.233249497969416 H E O
R A  1020  -70.7 0.0966805793900595 H B O
V A  1021  -64.8 0.204114795339154 H B O
Q A  1022  -61.4 0.266026038428462 H E O
A A  1023  -69.7 0.114889768533974 H E O
M A  1024  -91.1 -0.274786879145791 H B O
Q A  1025 -137.9 -1.12697693108098 C B O
P A  1026  -61.0 0.273309714086028 C E O
A A  1027  -73.6 0.0438739308727084 C E O
F A  1028 -129.6 -0.975840661186489 C B O
A A  1029  -62.3 0.249637768198939 H B O
S A  1030  -71.3 0.0857550659037111 H E O
K A  1031  -59.1 0.307907173459465 H E O
I A  1032  -68.4 0.138561714421062 H B O
T A  1033  -58.5 0.318832686945813 H B O
G A  1034  -61.7 0.260563281685288 H B O
M A  1035  -60.8 0.276951551914811 H B O
L A  1036  -64.1 0.216861227739894 H B O
L A  1037  -70.1 0.107606092876408 C B O
E A  1038  -81.3 -0.0963368255354313 C E O
L A  1039  -73.2 0.0511576065302739 C B O
S A  1040  -67.5 0.154949984650585 C E O
P A  1041  -52.1 0.435371497466864 H E O
A A  1042  -62.6 0.244175011455765 H E O
Q A  1043  -69.9 0.111247930705191 H E O
L A  1044  -62.8 0.240533173626982 H B O
L A  1045  -62.9 0.238712254712591 H B O
L A  1046  -59.4 0.302444416716291 H E O
L A  1047  -66.2 0.178621930537674 H B O
L A  1048  -67.7 0.151308146821802 H B O
A A  1049  -74.5 0.0274856606431855 H E O
S A  1050 -130.6 -0.994049850330403 C E O
E A  1051  -61.3 0.267846957342853 H E O
D A  1052  -62.3 0.249637768198939 H E O
S A  1053  -62.3 0.249637768198939 H E O
L A  1054  -59.9 0.293339822144333 H B O
R A  1055  -59.4 0.302444416716291 H E O
A A  1056  -62.7 0.242354092541373 H E O
R A  1057  -74.8 0.0220229039000112 H B O
V A  1058  -65.5 0.191368362938414 H B O
D A  1059  -60.9 0.275130633000419 H E O
E A  1060  -61.4 0.266026038428462 H E O
A A  1061  -61.8 0.258742362770896 H B O
M A  1062  -59.8 0.295160741058725 H B O
E A  1063  -62.0 0.255100524942113 H E O
L A  1064  -67.0 0.164054579222542 H B O
I A  1065  -59.0 0.309728092373856 H B O
I A  1066  -67.8 0.149487227907411 H E O
A A  1067  -63.7 0.224144903397459 H E O
>2D46	A
H A     3  -87.5 -0.2092337982277 C E D
M A     4  -71.9 0.0748295524173624 C B D
Y A     5  -59.2 0.306086254545073 C B D
D A     6  -57.1 0.344325551747293 C E D
N A     7  -59.8 0.295160741058725 C E D
L A     8  -59.2 0.306086254545073 C B D
Y A     9  -58.5 0.318832686945813 C B D
L A    10  -21.2 0.998035442013814 C B D
H A    11  -70.6 0.0985014983044511 C E D
G A    12 -163.6 -1.59495309207957 C B D
I A    13 -159.7 -1.52393725441831 C B D
E A    14  -66.3 0.176801011623282 C E D
D A    15 -169.8 -1.70785006477184 C E D
S A    16   66.2 2.58951857319192 C E D
E A    17  -72.7 0.060262201102231 C E D
A A    18  -83.9 -0.143680717309608 C E D
G A    19 -161.0 -1.5476092003054 C E D
S A    20 -167.0 -1.65686433516888 C E D
A A    21    5.9 1.49150446781389 C B D
D A    22 -144.0 -1.23805298485885 E E D
S A    23  -87.2 -0.203771041484525 E B D
Y A    24 -160.8 -1.54396736247661 C E D
T A    25  -93.0 -0.309384338519228 C E D
S A    26  -61.0 0.273309714086028 C B D
R A    27 -161.8 -1.56217655162053 C E D
P A    28  -71.4 0.0839341469893195 C E D
S A    29 -168.3 -1.68053628105597 C E D
D A    30 -150.7 -1.36005455212308 C E D
S A    31 -151.6 -1.3764428223526 C E D
D A    32  -97.2 -0.385862932923668 E E D
V A    33 -162.3 -1.57128114619248 E B D
S A    34  -63.9 0.220503065568676 C E D
L A    35  -76.6 -0.0107536365590343 C B D
E A    36  -63.3 0.231428579055025 C E D
E A    37  -66.5 0.173159173794499 C E D
D A    38  -51.0 0.45540160552517 C E D
R A    39  -56.5 0.355251065233642 C E D
E A    40  -61.1 0.271488795171636 C E D
A A    41  -68.9 0.129457119849105 C E D
I A    42  -85.9 -0.180099095597437 C B D
R A    43  -69.0 0.127636200934714 H E D
Q A    44  -55.4 0.375281173291947 H E D
E A    45  -65.1 0.198652038595979 H E D
R A    46  -56.4 0.357071984148033 H E D
E A    47  -58.1 0.326116362603379 H E D
Q A    48  -58.2 0.324295443688987 H E D
Q A    49  -57.2 0.342504632832902 H E D
A A    50  -51.6 0.444476092038822 H B D
A A    51  -57.7 0.333400038260945 H E D
I A    52  -50.6 0.462685281182736 H E D
Q A    53  -50.6 0.462685281182736 H B D
L A    54  -60.6 0.280593389743593 H B D
E A    55  -61.8 0.258742362770896 H E D
R A    56  -64.0 0.218682146654285 H E D
A A    57  -56.0 0.364355659805599 H B D
K A    58  -63.3 0.231428579055025 C E D
S A    59  -66.3 0.176801011623282 C E D
>1EAI	C
E C     3  -48.3 0.504566416213739 C B  O
S C     4 -104.8 -0.524252770417416 C B  O
I C     5  -80.6 -0.0835903931346913 C B  O
G C     6  -94.2 -0.331235365491925 C E D
P C     7  -56.1 0.362534740891207 C E O
N C     8   69.1 2.64232522170927 C E D
E C     9  -95.1 -0.347623635721448 C E D
V C    10 -129.5 -0.974019742272098 E E D
W C    11  -62.5 0.245995930370156 E B  O
T C    12 -130.4 -0.990408012501621 E B  O
E C    13  -88.6 -0.229263906286005 C B  O
J C    14 -115.9 -0.726374769914864 C B  O
T C    15  -77.4 -0.0253209878741659 C B  O
G C    16 -123.4 -0.862943688494221 C B  O
K C    17 -110.6 -0.629866067452118 C B  O
E C    18 -106.0 -0.546103797390113 C B  O
M C    19 -130.3 -0.988587093587229 C B  O
K C    20  -85.2 -0.167352663196697 C B  O
L C    21  -61.9 0.256921443856505 C B  O
G C    22  123.2 3.62744235439503 C E O
P C    23  -60.5 0.282414308657985 C E O
D C    24  -69.2 0.123994363105931 C E O
E C    25  -75.6 0.0074555525848799 C E O
N C    26 -105.9 -0.544282878475722 C B  O
T C    27  -93.2 -0.313026176348011 C B  O
P C    28  -70.5 0.100322417218842 E B  O
K C    29 -128.1 -0.948526877470618 E B  O
P C    30  -57.1 0.344325551747293 E B  O
L C    31  -73.0 0.0547994443590568 C B  O
M C    32 -115.4 -0.717270175342907 C B  O
J C    33  -57.5 0.337041876089728 C B  O
R C    34  -97.8 -0.396788446410016 C E O
R C    35  -59.8 0.295160741058725 C B  O
P C    36  -58.7 0.31519084911703 C B  O
S C    37 -168.9 -1.69146179454232 E B  O
I C    38  -92.2 -0.294816987204097 E B  O
E C    39  -92.1 -0.292996068289705 E B  O
M C    40  -99.7 -0.431385905783453 C B  O
S C    41  -94.8 -0.342160878978274 C E O
P C    42  -71.5 0.0821132280749282 C E O
G C    43  -57.8 0.331579119346553 C E O
R C    44 -108.6 -0.59344768916429 C E O
G C    45   75.2 2.75340127548715 C B O
M C    46 -111.0 -0.637149743109684 E B O
R C    47 -143.4 -1.22712747137251 E E O
R C    48  -95.6 -0.356728230293405 E E O
T C    49  -82.1 -0.110904176850563 C E O
N C    50  -71.2 0.0875759848181024 C E O
D C    51  -87.3 -0.205591960398917 C B  O
G C    52   87.8 2.98283705870047 C B  O
K C    53  -92.4 -0.29845882503288 C B  O
M C    54 -108.2 -0.586164013506724 E B  O
I C    55 -143.2 -1.22348563354372 E B O
P C    56  -65.0 0.200472957510371 E E O
A C    57  -53.3 0.413520470494167 C B  O
S C    58  -64.7 0.205935714253545 C E O
Q C    59 -111.4 -0.64443341876725 C E O
>2VRD	A
K A     3   61.3 2.50029354638674 C E O
F A     4 -112.7 -0.668105364654339 C B O
Y A     5 -136.4 -1.09966314736511 E B O
C A     6 -110.5 -0.628045148537727 E B O
D A     7  -52.4 0.42990874072369 C E O
Y A     8  -62.7 0.242354092541373 C B O
C A     9 -100.1 -0.438669581441019 C B O
D A    10   53.2 2.35279911432103 C E O
T A    11 -129.3 -0.970377904443315 E E O
Y A    12 -123.7 -0.868406445237395 E B O
L A    13  -69.6 0.116710687448365 C B O
T A    14 -101.9 -0.471446121900065 C E O
H A    15 -112.0 -0.655358932253599 C E O
D A    16  -82.4 -0.116366933593737 C E O
S A    17 -110.3 -0.624403310708944 C E O
P A    18  -72.8 0.0584412821878397 H E O
S A    19  -89.8 -0.251114933258702 H E D
V A    20  -58.7 0.31519084911703 H B D
R A    21  -57.6 0.335220957175336 H E D
K A    22  -62.1 0.253279606027722 H E D
T A    23  -54.8 0.386206686778296 H E D
H A    24  -62.4 0.247816849284548 H E D
C A    25  -99.4 -0.425923149040279 C E D
S A    26 -116.5 -0.737300283401213 C E D
G A    27 -143.1 -1.22166471462933 C E D
R A    28  -54.4 0.393490362435862 C E D
K A    29  -60.7 0.278772470829202 H E O
H A    30  -49.8 0.477252632497867 H B O
K A    31  -61.8 0.258742362770896 H E O
E A    32  -59.6 0.298802578887508 H E O
N A    33  -55.9 0.36617657871999 H E O
V A    34  -56.1 0.362534740891207 H B O
K A    35  -53.4 0.411699551579776 H E O
D A    36  -58.4 0.320653605860205 H E O
Y A    37  -70.9 0.0930387415612766 H B O
Y A    38  -99.6 -0.429564986869062 C B O
Q A    39  -79.9 -0.0708439607339515 C E O
K A    40 -116.5 -0.737300283401213 C E O
W A    41  -56.1 0.362534740891207 C B O
M A    42 -152.7 -1.39647293041091 C B O
E A    43   51.3 2.3182016549476 C E O
E A    44 -144.4 -1.24533666051642 C E D
Q A    45 -117.3 -0.751867634716344 C E D
A A    46 -129.9 -0.981303417929663 C B D
Q A    47 -109.3 -0.60619412156503 C E D
S A    48 -114.6 -0.702702824027775 C E D
L A    49  -59.0 0.309728092373856 H B D
I A    50  -65.1 0.198652038595979 H B D
D A    51  -56.2 0.360713821976816 H E D
K A    52  -63.0 0.236891335798199 H E D
T A    53  -90.1 -0.256577690001877 H B D
T A    54  -68.1 0.144024471164237 H B D
A A    55  -91.0 -0.272965960231399 H E D
A A    56  -95.6 -0.356728230293405 C E D
F A    57  -91.5 -0.282070554803357 C B D
Q A    58 -150.8 -1.36187547103747 C E D
Q A    59 -128.6 -0.957631472042575 C E D
>1KQ1	B
Q B     8  -63.6 0.225965822311851 H B D
D B     9  -64.1 0.216861227739894 H E D
K B    10  -68.5 0.136740795506671 H E O
A B    11  -72.1 0.0711877145885797 H B O
L B    12  -63.8 0.222323984483068 H B O
E B    13  -62.0 0.255100524942113 H E O
N B    14  -66.8 0.167696417051325 H E O
F B    15  -58.7 0.31519084911703 H B O
K B    16  -68.0 0.145845390078628 H E O
A B    17  -66.2 0.178621930537674 H E O
N B    18  -91.0 -0.272965960231399 H E O
Q B    19   53.2 2.35279911432103 C E O
T B    20  -62.5 0.245995930370156 C B O
E B    21  -80.5 -0.0817694742203 C E O
V B    22 -111.8 -0.651717094424816 E B O
T B    23 -104.8 -0.524252770417416 E B O
V B    24  -97.6 -0.393146608581233 E B O
F B    25 -101.2 -0.458699689499325 E B O
F B    26  -92.9 -0.307563419604837 E B O
L B    27  -61.9 0.256921443856505 C B O
N B    28  -85.3 -0.169173582111088 C B O
G B    29   96.6 3.14307792316691 C B O
F B    30  -65.3 0.195010200767197 C B O
Q B    31 -133.3 -1.04321466101897 E E O
M B    32 -136.8 -1.10694682302267 E B O
K B    33 -102.7 -0.486013473215196 E E O
G B    34 -172.0 -1.74791028088845 E B O
V B    35 -121.4 -0.826525310206393 E E O
I B    36  -77.7 -0.0307837446173402 E B O
E B    37  -94.2 -0.331235365491925 E E O
E B    38 -165.5 -1.62955055145301 E B O
Y B    39 -166.3 -1.64411790276814 E B O
D B    40 -152.0 -1.38372649801017 C B O
K B    41  -55.2 0.37892301112073 C E O
Y B    42 -114.6 -0.702702824027775 C B O
V B    43 -138.4 -1.13608152565293 E B O
V B    44 -132.4 -1.02682639078945 E B O
S B    45 -104.9 -0.526073689331808 E B O
L B    46 -121.1 -0.821062553463218 E B O
N B    47  -89.2 -0.240189419772354 E E O
S B    48 -148.7 -1.32363617383525 E E O
Q B    49   44.2 2.18891641202581 C E O
G B    50   77.6 2.79710332943254 C E O
K B    51 -127.3 -0.933959526155486 E E O
Q B    52  -86.0 -0.181920014511828 E B O
H B    53 -130.4 -0.990408012501621 E B O
L B    54 -101.8 -0.469625202985673 E B O
I B    55 -111.9 -0.653538013339207 E B O
Y B    56  -78.5 -0.0453510959324715 E B O
K B    57  -57.9 0.329758200432162 C B O
H B    58  -65.6 0.189547444024022 C B O
A B    59  -98.3 -0.405893040981973 C B O
I B    60  -94.7 -0.340339960063882 E B O
S B    61  -99.4 -0.425923149040279 E B O
T B    62 -146.9 -1.29085963337621 E B O
Y B    63 -113.8 -0.688135472712644 E B O
T B    64 -128.0 -0.946705958556226 E B O
>2F4M	B
P B   275  -64.9 0.202293876424762 C E O
L B   276  -83.9 -0.143680717309608 C B O
E B   277  -53.3 0.413520470494167 C E O
F B   278  -62.0 0.255100524942113 C B O
L B   279  -70.9 0.0930387415612766 C B O
R B   280  -48.4 0.502745497299347 C E O
N B   281 -101.4 -0.462341527328108 C E O
Q B   282  -66.2 0.178621930537674 C E O
P B   283  -57.5 0.337041876089728 H E O
Q B   284  -67.7 0.151308146821802 H B O
F B   285  -85.8 -0.178278176683045 H B O
Q B   286  -59.2 0.306086254545073 H E O
Q B   287  -58.5 0.318832686945813 H E O
M B   288  -60.9 0.275130633000419 H B O
R B   289  -54.1 0.398953119179036 H B O
Q B   290  -56.2 0.360713821976816 H E O
I B   291  -68.7 0.133098957677888 H B O
I B   292  -68.8 0.131278038763497 H B O
Q B   293  -63.8 0.222323984483068 H E O
Q B   294  -76.0 0.000171876927314102 H E O
N B   295 -144.5 -1.24715757943081 C B O
P B   296  -42.3 0.613821551077224 C E O
S B   297  -62.2 0.251458687113331 C E O
L B   298  -78.0 -0.0362465013605144 C B O
L B   299  -59.1 0.307907173459465 H B O
P B   300  -52.1 0.435371497466864 H E O
A B   301  -57.3 0.34068371391851 H E O
L B   302  -61.4 0.266026038428462 H B O
L B   303  -63.2 0.233249497969416 H B O
Q B   304  -62.1 0.253279606027722 H E O
Q B   305  -72.5 0.0639040389310139 H E O
I B   306  -54.9 0.384385767863905 H B O
G B   307  -51.1 0.453580686610779 H E O
R B   308  -77.4 -0.0253209878741659 H E O
E B   309  -89.1 -0.238368500857962 H E O
N B   310 -147.3 -1.29814330903377 C B O
P B   311  -59.9 0.293339822144333 H E O
Q B   312  -69.6 0.116710687448365 H E O
L B   313  -63.8 0.222323984483068 H B O
L B   314  -61.0 0.273309714086028 H B O
Q B   315  -58.1 0.326116362603379 H E O
Q B   316  -61.3 0.267846957342853 H B O
I B   317  -57.0 0.346146470661685 H B O
S B   318  -60.9 0.275130633000419 H E O
Q B   319  -82.3 -0.114546014679346 H E O
H B   320 -137.3 -1.11605141759463 C B O
Q B   321  -56.7 0.351609227404859 H B O
E B   322  -62.8 0.240533173626982 H E O
H B   323  -59.6 0.298802578887508 H E O
F B   324  -56.5 0.355251065233642 H B O
I B   325  -68.2 0.142203552249845 H B O
Q B   326  -55.5 0.373460254377556 H E O
M B   327  -63.5 0.227786741226242 H B O
L B   328  -59.9 0.293339822144333 H B O
N B   329  -93.7 -0.322130770919968 C E O
E B   330  -83.8 -0.141859798395217 C E O
P B   331  -58.0 0.32793728151777 C E O
>1X58	A
S A     3 -136.1 -1.09420039062193 C E D
G A     4  177.0 4.60709673033762 C E D
S A     5 -157.7 -1.48751887613048 C E D
S A     6  -80.5 -0.0817694742203 C E D
G A     7  -95.1 -0.347623635721448 C E D
R A     8 -154.1 -1.42196579521239 C E D
K A     9  -51.7 0.44265517312443 C E D
D A    10 -153.6 -1.41286120064043 C E D
F A    11  -73.9 0.0384111741295339 C B D
T A    12  -67.8 0.149487227907411 C E D
K A    13  -55.3 0.377102092206339 H E D
E A    14  -67.4 0.156770903564976 H E D
E A    15  -64.8 0.204114795339154 H B D
V A    16  -67.2 0.160412741393759 H B O
N A    17  -57.5 0.337041876089728 H B O
Y A    18  -61.1 0.271488795171636 H B O
L A    19  -58.8 0.313369930202639 H B O
F A    20  -72.0 0.0730086335029711 H B O
H A    21  -54.6 0.389848524607079 H E O
G A    22  -63.9 0.220503065568676 H B O
V A    23  -54.4 0.393490362435862 H B O
K A    24  -67.0 0.164054579222542 H E O
T A    25  -97.2 -0.385862932923668 H E O
M A    26  -61.4 0.266026038428462 H B O
G A    27   64.5 2.55856295164727 C B O
N A    28  -76.1 -0.00164904198707722 C E O
H A    29  -81.6 -0.101799582278606 C B O
W A    30  -81.7 -0.103620501192997 H B O
N A    31  -58.2 0.324295443688987 H B O
S A    32  -54.9 0.384385767863905 H B O
I A    33  -58.6 0.317011768031422 H B O
L A    34  -53.7 0.406236794836602 H B O
W A    35  -85.1 -0.165531744282305 H B O
S A    36  -69.8 0.113068849619582 H E O
F A    37 -124.9 -0.890257472210092 C B O
P A    38  -72.1 0.0711877145885797 C E O
F A    39 -129.3 -0.970377904443315 C B O
Q A    40  -47.6 0.517312848614478 C E O
K A    41  -57.8 0.331579119346553 C E O
G A    42   69.6 2.65142981628123 C E O
R A    43  -53.2 0.415341389408559 C E O
R A    44 -121.5 -0.828346229120784 C E O
A A    45  -62.4 0.247816849284548 H B O
V A    46  -63.7 0.224144903397459 H B O
D A    47  -56.9 0.347967389576076 H E O
L A    48  -66.2 0.178621930537674 H B O
A A    49  -58.2 0.324295443688987 H B O
H A    50  -75.5 0.00927647149927122 H E O
K A    51  -65.6 0.189547444024022 H E O
Y A    52  -54.9 0.384385767863905 H B O
H A    53  -46.5 0.537342956672784 H E O
R A    54  -61.9 0.256921443856505 H E O
L A    55  -63.7 0.224144903397459 H B O
I A    56  -81.3 -0.0963368255354313 H B O
S A    57  -80.0 -0.0726648796483429 C E D
G A    58   61.3 2.50029354638674 C B D
P A    59  -83.4 -0.134576122737651 C E D
S A    60   55.2 2.38921749260886 C E D
>1OYI	A
N A    15 -113.8 -0.688135472712644 C E O
A A    16  -61.5 0.264205119514071 H B O
E A    17  -65.6 0.189547444024022 H E O
I A    18  -75.9 0.00199279584170542 H B O
V A    19  -68.5 0.136740795506671 H B O
C A    20  -75.4 0.0110973904136625 H B O
E A    21  -68.0 0.145845390078628 H E O
A A    22  -74.5 0.0274856606431855 H B O
I A    23  -48.1 0.508208254042521 H B O
K A    24  -63.3 0.231428579055025 H E O
T A    25  -50.8 0.459043443353953 H E O
I A    26  -87.2 -0.203771041484525 H B O
G A    27  155.6 4.21742008265785 C E O
I A    28 -113.1 -0.675389040311904 C B O
E A    29  -65.9 0.184084687280848 C E O
G A    30   35.9 2.03778014213132 C E O
A A    31 -120.0 -0.801032445404912 E B O
T A    32  -79.8 -0.06902304181956 E E O
A A    33  -64.6 0.207756633167937 H B O
A A    34  -38.7 0.679374631995315 H B O
Q A    35  -39.9 0.657523605022618 H E O
L A    36  -46.4 0.539163875587176 H B O
T A    37  -46.6 0.535522037758393 H B O
R A    38  -92.7 -0.303921581776054 H E O
Q A    39  -58.0 0.32793728151777 H E O
L A    40 -108.5 -0.591626770249899 C B O
N A    41  176.2 4.59252937902249 C E O
M A    42  163.1 4.35398900123721 C E D
E A    43  -90.0 -0.254756771087485 C E O
K A    44  -54.2 0.397132200264644 H E D
R A    45  -60.3 0.286056146486768 H E D
E A    46  -78.6 -0.0471720148468628 H E O
V A    47  -64.4 0.211398470996719 H B O
N A    48  -82.0 -0.109083257936171 H B O
K A    49  -58.2 0.324295443688987 H E O
A A    50  -74.1 0.0347693363007513 H B O
L A    51  -56.3 0.358892903062425 H B O
Y A    52  -67.4 0.156770903564976 H B O
D A    53  -55.9 0.36617657871999 H E O
L A    54  -64.7 0.205935714253545 H B O
Q A    55  -68.0 0.145845390078628 H B O
R A    56  -87.3 -0.205591960398917 H E O
S A    57  -79.1 -0.0562766094188199 H B O
A A    58   86.1 2.95188143715581 C B O
M A    59  -78.4 -0.0435301770180802 C B O
V A    60 -126.4 -0.917571255925964 C B O
Y A    61 -124.8 -0.888436553295701 E B O
S A    62 -128.1 -0.948526877470618 E B O
S A    63  -79.2 -0.0580975283332115 C B O
D A    64   80.4 2.8480890590355 C E O
D A    65 -166.2 -1.64229698385375 C E O
I A    66  -91.1 -0.274786879145791 C B O
P A    67  -75.0 0.0183810660712283 C B O
P A    68  -75.0 0.0183810660712283 C B O
R A    69 -127.0 -0.928496769412312 E B O
W A    70  -82.6 -0.12000877142252 E B O
F A    71 -113.5 -0.68267271596947 E B O
M A    72 -114.4 -0.699060986198993 C B O
>1T3J	A
T A   676  -50.3 0.46814803792591 H B O
F A   677  -53.2 0.415341389408559 H B O
A A   678  -64.3 0.213219389911111 H E O
R A   679  -59.9 0.293339822144333 H E O
L A   680  -68.2 0.142203552249845 H B O
C A   681  -59.3 0.304265335630682 H B O
Q A   682  -70.0 0.1094270117908 H E O
Q A   683  -59.6 0.298802578887508 H E O
V A   684  -60.1 0.28969798431555 H B O
D A   685  -68.9 0.129457119849105 H E O
M A   686  -65.4 0.193189281852805 H E O
T A   687  -64.6 0.207756633167937 H B O
Q A   688  -60.5 0.282414308657985 H E O
K A   689  -56.3 0.358892903062425 H E D
H A   690  -60.9 0.275130633000419 H E O
L A   691  -62.4 0.247816849284548 H B O
E A   692  -56.2 0.360713821976816 H E D
E A   693  -65.3 0.195010200767197 H E D
E A   694  -57.1 0.344325551747293 H B D
I A   695  -62.5 0.245995930370156 H B D
A A   696  -70.2 0.105785173962017 H E D
R A   697  -63.4 0.229607660140634 H E D
L A   698  -64.5 0.209577552082328 H B O
S A   699  -65.3 0.195010200767197 H E O
K A   700  -63.6 0.225965822311851 H E O
E A   701  -58.4 0.320653605860205 H E O
I A   702  -66.5 0.173159173794499 H B O
D A   703  -62.9 0.238712254712591 H E O
Q A   704  -59.3 0.304265335630682 H E O
L A   705  -70.5 0.100322417218842 H B O
E A   706  -63.1 0.235070416883808 H E O
K A   707  -61.2 0.269667876257245 H E O
M A   708  -60.5 0.282414308657985 H B O
Q A   709  -72.5 0.0639040389310139 H B O
N A   710  -63.6 0.225965822311851 H E O
N A   711  -64.4 0.211398470996719 H E O
S A   712  -68.3 0.140382633335454 H B O
K A   713  -70.0 0.1094270117908 H E O
L A   714  -64.8 0.204114795339154 H E O
L A   715  -59.5 0.300623497801899 H B O
R A   716  -64.4 0.211398470996719 H E O
N A   717  -68.3 0.140382633335454 H E O
K A   718  -60.1 0.28969798431555 H E O
A A   719  -56.7 0.351609227404859 H B O
V A   720  -68.7 0.133098957677888 H E O
Q A   721  -63.7 0.224144903397459 H E O
L A   722  -55.8 0.367997497634382 H B O
E A   723  -70.0 0.1094270117908 H E O
S A   724  -75.2 0.0147392282424454 H E O
E A   725  -72.0 0.0730086335029711 H B O
L A   726  -57.7 0.333400038260945 H B O
E A   727  -67.4 0.156770903564976 H E O
N A   728  -69.8 0.113068849619582 H E O
F A   729  -62.8 0.240533173626982 H B O
S A   730  -66.3 0.176801011623282 H E O
K A   731  -64.3 0.213219389911111 H E O
Q A   732  -85.1 -0.165531744282305 H E O
F A   733  -97.8 -0.396788446410016 H B O
>1SYX	B
M B    27 -132.9 -1.03593098536141 E B D
W B    28 -121.8 -0.833808985863958 E B D
E B    29 -131.2 -1.00497536381675 E B O
Y B    30 -144.0 -1.23805298485885 E B O
K B    31 -133.3 -1.04321466101897 E B O
W B    32  -71.3 0.0857550659037111 C B O
E B    33 -110.9 -0.635328824195293 C E O
N B    34  -85.0 -0.163710825367914 C E O
T B    35 -124.7 -0.886615634381309 C E O
G B    36  -73.1 0.0529785254446655 C E O
D B    37  -99.4 -0.425923149040279 C E O
A B    38  -52.4 0.42990874072369 C B O
E B    39  -65.4 0.193189281852805 C E O
L B    40  -98.3 -0.405893040981973 C B O
Y B    41 -112.1 -0.65717985116799 E B O
G B    42  -16.5 1.08361863099021 E B O
P B    43  -73.6 0.0438739308727084 E B O
F B    44 -122.2 -0.841092661521524 E B O
T B    45  -70.2 0.105785173962017 E E O
S B    46  -62.1 0.253279606027722 H B O
A B    47  -59.1 0.307907173459465 H E O
Q B    48  -59.5 0.300623497801899 H E O
M B    49  -62.9 0.238712254712591 H B O
Q B    50  -62.2 0.251458687113331 H E O
T B    51  -61.2 0.269667876257245 H E O
W B    52  -64.3 0.213219389911111 H B O
V B    53  -61.2 0.269667876257245 H E O
S B    54  -70.0 0.1094270117908 H E O
E B    55  -94.6 -0.338519041149491 C E O
G B    56   80.3 2.84626814012111 C E O
Y B    57  -75.2 0.0147392282424454 C B O
F B    58 -117.4 -0.753688553630736 C B O
P B    59  -63.5 0.227786741226242 C E O
D B    60 -112.3 -0.660821688996773 C E O
G B    61   78.0 2.80438700509011 C B O
V B    62 -132.9 -1.03593098536141 C B O
Y B    63  -92.3 -0.296637906118488 E B O
C B    64 -123.8 -0.870227364151786 E B O
R B    65 -152.7 -1.39647293041091 E B O
K B    66  -66.3 0.176801011623282 E E O
L B    67  -90.2 -0.258398608916268 C B O
D B    68 -135.8 -1.08873763387876 C E O
P B    69  -84.1 -0.147322555138391 C E O
P B    70  -56.3 0.358892903062425 C E O
G B    71  -33.2 0.779525172286843 C E O
G B    72   89.8 3.0192554369883 C B O
Q B    73   71.5 2.68602727565466 C E O
F B    74  -89.2 -0.240189419772354 C B O
Y B    75 -121.2 -0.82288347237761 E B O
N B    76  -63.9 0.220503065568676 E E O
S B    77  -61.6 0.262384200599679 C B O
K B    78  -61.8 0.258742362770896 C E O
R B    79  -97.4 -0.389504770752451 C E O
I B    80  -99.6 -0.429564986869062 C B O
D B    81 -100.3 -0.442311419269802 C E O
F B    82  -62.2 0.251458687113331 C B O
D B    83  -62.0 0.255100524942113 C E O
L B    84  -73.0 0.0547994443590568 C B O
>1G2B	A
R A    49 -137.0 -1.11058866085145 E E D
Q A    50 -129.2 -0.968556985528923 E E D
G A    51  172.8 4.53061813593318 E E D
F A    52  -95.1 -0.347623635721448 E E D
V A    53 -128.4 -0.953989634213792 E B D
P A    54  -63.5 0.227786741226242 E E D
A A    55  -55.2 0.37892301112073 C E D
A A    56  -63.3 0.231428579055025 C E D
Y A    57  -95.2 -0.349444554635839 C E D
V A    58 -133.0 -1.0377519042758 E B D
K A    59 -124.0 -0.873869201980569 E E D
K A    60  -63.3 0.231428579055025 E E D
L A    61  -82.3 -0.114546014679346 C B D
D A    62  -55.3 0.377102092206339 C E D
S A     2  -61.8 0.258742362770896 C E D
G A     3 -153.6 -1.41286120064043 C E D
T A     4  -71.3 0.0857550659037111 C E D
G A     5   76.1 2.76978954571667 C E D
K A     6  -77.8 -0.0326046635317315 C E D
E A     7  -67.6 0.153129065736194 C E D
L A     8 -131.9 -1.01772179621749 E B D
V A     9 -127.5 -0.937601363984269 E B D
L A    10  -99.8 -0.433206824697845 E B O
A A    11  -73.3 0.0493366876158826 E B O
L A    12  -82.7 -0.121829690336911 C B O
Y A    13 -145.9 -1.27265044423229 C B O
D A    14  -62.8 0.240533173626982 C B O
Y A    15 -145.6 -1.26718768748912 C B O
Q A    16  -87.9 -0.216517473885265 C E O
E A    17  -55.5 0.373460254377556 C E O
K A    18 -106.2 -0.549745635218896 C E O
S A    19 -153.4 -1.40921936281165 C E O
P A    20  -54.8 0.386206686778296 C E O
R A    21  -73.1 0.0529785254446655 C E O
E A    22  -93.9 -0.325772608748751 C E O
V A    23 -139.5 -1.15611163371124 C B O
T A    24  -95.7 -0.358549149207796 C E O
M A    25 -136.1 -1.09420039062193 C B O
K A    26 -109.9 -0.617119635051379 C E O
K A    27  -50.8 0.459043443353953 C E O
G A    28   90.6 3.03382278830343 C E O
D A    29  -62.6 0.244175011455765 C E O
I A    30 -104.3 -0.515148175845459 E B O
L A    31 -109.7 -0.613477797222596 E B O
T A    32  -71.8 0.076650471331754 E E O
L A    33  -91.6 -0.283891473717748 E B O
L A    34  -94.2 -0.331235365491925 E B O
N A    35 -156.6 -1.46748876807217 E E O
S A    36 -120.6 -0.811957958891261 C E O
T A    37  -73.7 0.0420530119583168 C E O
N A    38  -93.3 -0.314847095262402 C E O
K A    39  -75.6 0.0074555525848799 C E O
D A    40 -101.5 -0.464162446242499 C E O
W A    41 -130.3 -0.988587093587229 E B O
W A    42 -110.0 -0.61894055396577 E B O
K A    43  -90.2 -0.258398608916268 E E O
V A    44 -128.6 -0.957631472042575 E B O
E A    45 -116.1 -0.730016607743647 E E O
>1MSZ	A
D A   727  -73.2 0.0511576065302739 H E D
H A   728  -52.9 0.420804146151733 H E D
F A   729  -60.2 0.287877065401159 H B D
R A   730  -54.3 0.395311281350253 H B O
A A   731  -57.9 0.329758200432162 H E O
M A   732  -62.0 0.255100524942113 H B O
I A   733  -62.8 0.240533173626982 H B O
V A   734  -66.0 0.182263768366456 H E O
E A   735  -60.3 0.286056146486768 H E O
F A   736  -60.1 0.28969798431555 H B O
M A   737  -66.3 0.176801011623282 H B O
A A   738  -59.9 0.293339822144333 H E O
S A   739  -70.9 0.0930387415612766 H E O
K A   740   43.5 2.17616997962507 C E O
K A   741  -60.2 0.287877065401159 C E O
M A   742 -162.6 -1.57674390293566 C E O
Q A   743 -144.5 -1.24715757943081 E E O
L A   744 -140.6 -1.17614174176955 E B O
E A   745  -95.9 -0.362190987036579 E E O
F A   746  -93.8 -0.323951689834359 E B O
P A   747  -68.7 0.133098957677888 C E O
P A   748  -61.9 0.256921443856505 C E O
S A   749  -56.4 0.357071984148033 C E O
L A   750  -67.4 0.156770903564976 C B O
N A   751  -59.2 0.306086254545073 C E O
S A   752 -146.8 -1.28903871446181 C E O
H A   753  -56.1 0.362534740891207 H E O
D A   754  -74.6 0.0256647417287941 H B O
R A   755  -66.9 0.165875498136934 H B O
L A   756  -55.8 0.367997497634382 H E O
R A   757  -64.9 0.202293876424762 H B O
V A   758  -53.8 0.40441587592221 H B O
H A   759  -54.8 0.386206686778296 H B O
Q A   760  -59.0 0.309728092373856 H E O
I A   761  -56.6 0.35343014631925 H B O
A A   762  -58.7 0.31519084911703 H B O
E A   763  -70.7 0.0966805793900595 H E O
E A   764  -66.2 0.178621930537674 H E O
H A   765  -85.3 -0.169173582111088 C B O
G A   766 -122.5 -0.846555418264698 C E O
L A   767 -124.0 -0.873869201980569 E B O
R A   768  -84.1 -0.147322555138391 E E D
H A   769  -91.1 -0.274786879145791 E E D
D A   770 -157.5 -1.4838770383017 E E D
S A   771  -93.6 -0.320309852005576 E B D
S A   772 -146.0 -1.27447136314668 E E D
G A   773  114.5 3.46902240884298 C E D
E A   774  -91.6 -0.283891473717748 C E D
G A   775 -101.6 -0.46598336515689 C E D
K A   776  -73.0 0.0547994443590568 C E D
R A   777 -120.8 -0.815599796720044 C E D
R A   778  -61.3 0.267846957342853 C B D
F A   779 -155.8 -1.45292141675704 E B O
I A   780 -111.5 -0.646254337681641 E B O
T A   781 -121.0 -0.819241634548827 E B D
V A   782 -133.9 -1.05414017450532 E B D
S A   783 -114.9 -0.70816558077095 E E D
K A   784  -84.1 -0.147322555138391 E E D
>1CJG	A
P A     3  -58.6 0.317011768031422 C E D
V A     4 -128.9 -0.963094228785749 C B O
T A     5 -123.4 -0.862943688494221 C E O
L A     6  -48.8 0.495461821641781 H B O
Y A     7  -71.6 0.0802923091605369 H E O
D A     8  -65.0 0.200472957510371 H E O
V A     9  -63.4 0.229607660140634 H B O
A A    10  -60.1 0.28969798431555 H B O
E A    11  -59.5 0.300623497801899 H E O
Y A    12  -64.8 0.204114795339154 H E O
A A    13  -72.6 0.0620831200166226 H B O
G A    14   84.2 2.91728397778238 C E O
V A    15 -125.0 -0.892078391124484 C B O
S A    16  -93.9 -0.325772608748751 C E O
Y A    17  -72.7 0.060262201102231 H E O
Q A    18  -78.2 -0.0398883391892973 H E O
T A    19  -65.6 0.189547444024022 H B O
V A    20  -59.2 0.306086254545073 H B O
S A    21  -59.3 0.304265335630682 H B O
R A    22  -59.4 0.302444416716291 H B O
V A    23  -81.9 -0.10726233902178 H B O
V A    24  -65.0 0.200472957510371 H B O
N A    25 -104.6 -0.520610932588633 C B O
Q A    26   60.0 2.47662160049965 C E O
A A    27  -90.4 -0.262040446745051 C E O
S A    28 -108.3 -0.587984932421116 C E O
H A    29  -84.7 -0.15824806862474 C E O
V A    30 -126.3 -0.915750337011572 C B O
S A    31  178.6 4.63623143296788 C E O
A A    32  -86.8 -0.19648736582696 H E O
K A    33  -58.5 0.318832686945813 H E O
T A    34  -72.5 0.0639040389310139 H B O
R A    35  -43.7 0.588328686275744 H B O
E A    36  -65.2 0.196831119681588 H E O
K A    37  -81.6 -0.101799582278606 H E O
V A    38  -65.3 0.195010200767197 H B O
E A    39  -57.2 0.342504632832902 H E O
A A    40  -69.9 0.111247930705191 H E O
A A    41  -70.7 0.0966805793900595 H B O
M A    42  -50.8 0.459043443353953 H B O
A A    43  -77.6 -0.0289628257029486 H E O
E A    44  -78.8 -0.0508138526756457 H E O
L A    45  -74.3 0.0311274984719684 H B O
N A    46   74.0 2.73155024851445 C E O
Y A    47  -64.2 0.215040308825502 C B O
I A    48 -108.8 -0.597089526993073 C E O
P A    49  -67.0 0.164054579222542 C B O
N A    50  -90.6 -0.265682284573834 C E O
R A    51  -70.1 0.107606092876408 H E O
V A    52  -72.2 0.0693667956741882 H B O
A A    53  -60.3 0.286056146486768 H B O
Q A    54  -63.6 0.225965822311851 H E O
Q A    55  -88.6 -0.229263906286005 H E D
L A    56  -63.6 0.225965822311851 H B O
A A    57  -82.6 -0.12000877142252 C E O
G A    58  -64.5 0.209577552082328 C E O
K A    59   53.9 2.36554554672177 C E D
Q A    60  -69.7 0.114889768533974 C E D
>1SVF	C
A C   124  -73.5 0.0456948497870997 H B O
V C   125  -58.4 0.320653605860205 H E O
A C   126  -61.3 0.267846957342853 H B O
L C   127  -63.4 0.229607660140634 H B O
V C   128  -60.1 0.28969798431555 H E O
K C   129  -60.2 0.287877065401159 H E O
A C   130  -61.1 0.271488795171636 H B O
N C   131  -71.1 0.089396903732494 H E O
E C   132  -67.0 0.164054579222542 H E O
N C   133  -70.3 0.103964255047625 H B O
A C   134  -63.8 0.222323984483068 H B O
A C   135  -66.0 0.182263768366456 H E O
A C   136  -65.8 0.185905606195239 H B O
I C   137  -59.8 0.295160741058725 H B O
L C   138  -63.8 0.222323984483068 H E O
N C   139  -67.6 0.153129065736194 H E O
L C   140  -64.4 0.211398470996719 H B O
K C   141  -61.7 0.260563281685288 H E O
N C   142  -62.5 0.245995930370156 H E O
A C   143  -63.7 0.224144903397459 H B O
I C   144  -63.8 0.222323984483068 H B O
Q C   145  -60.7 0.278772470829202 H E O
K C   146  -70.6 0.0985014983044511 H E O
T C   147  -62.7 0.242354092541373 H B O
N C   148  -63.0 0.236891335798199 H B O
A C   149  -62.1 0.253279606027722 H E O
A C   150  -64.3 0.213219389911111 H B O
V C   151  -64.0 0.218682146654285 H B O
A C   152  -61.1 0.271488795171636 H E O
D C   153  -63.8 0.222323984483068 H E O
V C   154  -64.0 0.218682146654285 H B O
V C   155  -60.7 0.278772470829202 H E O
Q C   156  -62.9 0.238712254712591 H E O
A C   157  -62.7 0.242354092541373 H B O
T C   158  -61.9 0.256921443856505 H B O
Q C   159  -61.5 0.264205119514071 H E O
S C   160  -64.1 0.216861227739894 H E O
L C   161  -68.3 0.140382633335454 H B O
G C   162  -63.2 0.233249497969416 H B O
T C   163  -63.7 0.224144903397459 H E O
A C   164  -64.9 0.202293876424762 H B O
V C   165  -64.6 0.207756633167937 H B O
Q C   166  -62.7 0.242354092541373 H E O
A C   167  -64.6 0.207756633167937 H E O
V C   168  -66.1 0.180442849452065 H B O
Q C   169  -58.9 0.311549011288248 H B O
D C   170  -63.5 0.227786741226242 H E O
H C   171  -66.6 0.171338254880108 H E O
I C   172  -62.5 0.245995930370156 H B O
N C   173  -72.9 0.0566203632734481 H B O
S C   174  -95.3 -0.351265473550231 H E O
V C   175 -117.7 -0.75915131037391 C E O
V C   176  -64.6 0.207756633167937 H B O
S C   177  -53.9 0.402594957007819 H E O
P C   178  -58.0 0.32793728151777 H E O
A C   179  -67.1 0.162233660308151 H E O
I C   180  -74.7 0.0238438228144026 H B O
T C   181  -67.6 0.153129065736194 C E O
>1HFI	_
I A     3 -109.0 -0.600731364821856 C B  O
P A     4  -72.3 0.0675458767597968 C B  O
A A     5 -107.8 -0.578880337849159 E B  O
S A     6 -112.9 -0.671747202483121 E E O
Q A     7  -33.5 0.774062415543669 C E O
P A     8  -64.1 0.216861227739894 C B O
P A     9  -63.0 0.236891335798199 C B O
Q A    10 -125.2 -0.895720228953267 C E O
I A    11 -132.9 -1.03593098536141 C B O
E A    12   -6.0 1.27481511700131 C E O
H A    13   86.0 2.95006051824142 C E O
G A    14 -104.3 -0.515148175845459 C B O
T A    15 -141.3 -1.18888817417029 E E O
I A    16  -75.8 0.003813714756097 E B O
N A    17 -126.0 -0.910287580268398 C E O
S A    18  -93.9 -0.325772608748751 C B O
S A    19  140.2 3.93699856984157 C E O
R A    20   36.5 2.04870565561767 C E O
S A    21 -125.6 -0.903003904610832 C E O
S A    22 -121.9 -0.83562990477835 C E O
Q A    23 -123.0 -0.855660012836655 C E O
E A    24 -114.5 -0.700881905113384 C E O
S A    25 -117.3 -0.751867634716344 E E O
Y A    26 -128.3 -0.952168715299401 E B O
A A    27 -101.4 -0.462341527328108 C E O
H A    28  -74.6 0.0256647417287941 C E O
G A    29  113.7 3.45445505752785 C E O
T A    30  -33.2 0.779525172286843 C E O
K A    31 -128.6 -0.957631472042575 E E O
L A    32 -105.1 -0.52971552716059 E B O
S A    33 -106.1 -0.547924716304504 E B  O
Y A    34 -123.6 -0.866585526323004 E B  O
T A    35 -147.4 -1.29996422794816 E B  O
B A    36 -116.9 -0.744583959058778 C B  O
E A    37  -50.1 0.471789875754693 C E O
G A    38  -74.8 0.0220229039000112 C E O
G A    39  136.4 3.8678036510947 C E O
F A    40 -118.9 -0.781002337346607 C B O
R A    41 -108.8 -0.597089526993073 C E O
I A    42 -108.6 -0.59344768916429 C B O
S A    43  -67.9 0.147666308993019 C E O
E A    44  -34.3 0.759495064228538 C E O
E A    45   32.6 1.9776898179564 C E O
N A    46  -82.4 -0.116366933593737 C E O
E A    47 -147.5 -1.30178514686255 E B  O
T A    48 -134.2 -1.05960293124849 E B  O
T A    49 -123.6 -0.866585526323004 E B  O
A A    50 -111.4 -0.64443341876725 E B  O
Y A    51 -133.4 -1.04503557993336 E E O
M A    52   21.3 1.77192598063017 C E O
G A    53   41.6 2.14157252025163 C E O
K A    54 -136.3 -1.09784222845071 E E O
W A    55 -105.0 -0.527894608246199 E B O
S A    56 -108.9 -0.598910445907464 C E O
S A    57  -24.0 0.947049712410855 C E O
P A    58  -63.0 0.236891335798199 C E O
P A    59  -67.5 0.154949984650585 C E O
Q A    60 -129.6 -0.975840661186489 C E O
>1Q2H	B
W B    23  -69.3 0.12217344419154 H B O
R B    24  -67.5 0.154949984650585 H E D
Q B    25  -57.7 0.333400038260945 H E D
F B    26  -54.8 0.386206686778296 H B O
C B    27  -64.3 0.213219389911111 H B O
E B    28  -58.0 0.32793728151777 H E O
L B    29  -65.7 0.187726525109631 H E O
H B    30  -73.6 0.0438739308727084 H B O
A B    31  -67.0 0.164054579222542 H B O
Q B    32  -64.2 0.215040308825502 H E O
A B    33  -61.6 0.262384200599679 H B O
A B    34  -65.8 0.185905606195239 H B O
A B    35  -63.9 0.220503065568676 H B O
V B    36  -62.9 0.238712254712591 H B O
D B    37  -61.1 0.271488795171636 H E O
F B    38  -65.7 0.187726525109631 H B O
A B    39  -54.3 0.395311281350253 H B O
H B    40  -72.9 0.0566203632734481 H E O
K B    41  -63.0 0.236891335798199 H E O
F B    42  -64.9 0.202293876424762 H B O
C B    43  -60.1 0.28969798431555 H B O
R B    44  -66.9 0.165875498136934 H E O
F B    45  -64.3 0.213219389911111 H B O
L B    46  -71.4 0.0839341469893195 H B O
R B    47  -77.6 -0.0289628257029486 H E O
D B    48  -86.1 -0.18374093342622 H E O
N B    49 -133.7 -1.05049833667654 C B O
P B    50  -51.1 0.453580686610779 C E O
A B    51  -64.8 0.204114795339154 C E O
Y B    52  -97.8 -0.396788446410016 C B O
D B    53  -77.7 -0.0307837446173402 C E O
T B    54 -112.3 -0.660821688996773 C E O
P B    55  -69.6 0.116710687448365 C E O
D B    56 -104.3 -0.515148175845459 C E O
A B    57  -58.7 0.31519084911703 H B O
G B    58  -58.0 0.32793728151777 H E O
A B    59  -64.0 0.218682146654285 H B O
S B    60  -64.6 0.207756633167937 H B O
F B    61  -55.0 0.382564848949513 H B O
S B    62  -54.5 0.39166944352147 H B O
R B    63  -64.4 0.211398470996719 H E O
H B    64  -58.5 0.318832686945813 H E O
F B    65  -62.3 0.249637768198939 H B O
A B    66  -52.9 0.420804146151733 H B O
A B    67  -64.1 0.216861227739894 H E O
N B    68  -59.6 0.298802578887508 H E O
F B    69  -58.3 0.322474524774596 H B O
L B    70  -67.4 0.156770903564976 H B O
D B    71  -75.5 0.00927647149927122 H E O
V B    72  -65.2 0.196831119681588 H B O
F B    73  -55.1 0.380743930035122 H B O
G B    74  -58.6 0.317011768031422 H E O
E B    75  -76.3 -0.00529087981586012 H E O
E B    76  -68.1 0.144024471164237 H B O
V B    77  -56.5 0.355251065233642 H B O
R B    78  -62.0 0.255100524942113 H E O
R B    79  -93.2 -0.313026176348011 H E O
V B    80  -60.2 0.287877065401159 C B O
>1MDY	B
N B   107  -74.4 0.0293065795575768 H E D
A B   108  -97.4 -0.389504770752451 H E D
D B   109  -85.6 -0.174636338854262 H E O
R B   110  -64.3 0.213219389911111 H E O
R B   111 -100.2 -0.440490500355411 H E O
K B   112  -61.4 0.266026038428462 H E D
A B   113  -89.6 -0.247473095429919 H E D
A B   114  -65.6 0.189547444024022 H B O
T B   115  -71.8 0.076650471331754 H E O
M B   116  -63.9 0.220503065568676 H E O
R B   117  -70.9 0.0930387415612766 H E O
E B   118  -54.7 0.388027605692687 H E O
R B   119  -51.3 0.449938848781996 H E O
R B   120  -53.3 0.413520470494167 H E O
R B   121  -67.5 0.154949984650585 H E O
L B   122  -60.7 0.278772470829202 H B O
S B   123  -61.9 0.256921443856505 H E O
K B   124  -76.8 -0.0143954743878172 H E O
V B   125  -68.3 0.140382633335454 H B O
N B   126  -69.6 0.116710687448365 H E O
E B   127  -60.8 0.276951551914811 H E O
A B   128  -66.4 0.174980092708891 H B O
F B   129  -67.7 0.151308146821802 H B O
E B   130  -69.1 0.125815282020322 H E O
T B   131  -75.8 0.003813714756097 H E O
L B   132  -52.6 0.426266902894907 H B O
K B   133  -66.2 0.178621930537674 H E O
R B   134  -51.8 0.440834254210039 H E O
S B   135 -114.9 -0.70816558077095 C E O
T B   136 -118.7 -0.777360499517824 C E O
S B   137  -89.5 -0.245652176515528 C E O
S B   138  -74.3 0.0311274984719684 C E O
N B   139 -156.0 -1.45656325458583 C E O
P B   140  -69.6 0.116710687448365 C E O
N B   141  -77.8 -0.0326046635317315 C E O
Q B   142  -98.9 -0.416818554468322 C E O
R B   143  -52.5 0.428087821809299 C E O
L B   144 -124.9 -0.890257472210092 C B O
P B   145  -70.9 0.0930387415612766 C E O
K B   146  -44.1 0.581045010618178 H E O
V B   147  -71.6 0.0802923091605369 H B O
E B   148  -73.0 0.0547994443590568 H E O
I B   149  -58.0 0.32793728151777 H B O
L B   150  -61.6 0.262384200599679 H B O
R B   151  -58.2 0.324295443688987 H E O
N B   152  -60.2 0.287877065401159 H E O
A B   153  -76.5 -0.00893271764464302 H B O
I B   154  -54.2 0.397132200264644 H B O
R B   155  -71.6 0.0802923091605369 H E O
Y B   156  -57.9 0.329758200432162 H B O
I B   157  -82.6 -0.12000877142252 H B O
E B   158  -48.3 0.504566416213739 H E O
G B   159  -70.9 0.0930387415612766 H E O
L B   160  -69.7 0.114889768533974 H B O
Q B   161  -62.5 0.245995930370156 H E O
A B   162  -58.1 0.326116362603379 H E O
L B   163  -84.5 -0.154606230795957 C B O
L B   164 -165.3 -1.62590871362423 C B O
>1RQ6	A
N A     3  -85.7 -0.176457257768654 C E O
I A     4  -72.5 0.0639040389310139 C B O
R A     5   58.4 2.44748689786939 C E O
T A     6 -164.7 -1.61498320013788 C E O
S A     7  -60.9 0.275130633000419 H E O
F A     8  -64.4 0.211398470996719 H E O
V A     9  -66.3 0.176801011623282 H B O
K A    10  -66.4 0.174980092708891 H E O
R A    11  -66.8 0.167696417051325 H E O
I A    12  -62.6 0.244175011455765 H B O
A A    13  -60.5 0.282414308657985 H B O
K A    14  -56.6 0.35343014631925 H E O
E A    15  -58.3 0.322474524774596 H E O
M A    16  -69.8 0.113068849619582 H B O
I A    17  -75.4 0.0110973904136625 H B O
E A    18  -65.6 0.189547444024022 C E O
T A    19  -76.7 -0.0125745554734259 C E O
H A    20 -142.5 -1.21073920114298 C B O
P A    21  -67.7 0.151308146821802 C B O
G A    22  -84.2 -0.149143474052783 C E O
K A    23 -107.9 -0.58070125676355 C E O
F A    24   65.1 2.56948846513361 C B O
T A    25 -105.7 -0.540641040646939 C E O
D A    26   43.9 2.18345365528263 C E O
D A    27 -131.6 -1.01225903947432 C E O
F A    28  -67.4 0.156770903564976 H B O
D A    29  -65.7 0.187726525109631 H E O
T A    30  -61.2 0.269667876257245 H E O
N A    31  -65.1 0.198652038595979 H B O
K A    32  -58.9 0.311549011288248 H E O
K A    33  -66.5 0.173159173794499 H E O
L A    34  -57.8 0.331579119346553 H B O
V A    35  -69.7 0.114889768533974 H B O
E A    36  -71.0 0.0912178226468853 H E O
E A    37  -78.5 -0.0453510959324715 C E O
F A    38 -113.8 -0.688135472712644 C B O
S A    39   63.8 2.54581651924652 C B O
T A    40 -132.2 -1.02318455296067 C E O
V A    41 -107.8 -0.578880337849159 C B O
S A    42  -87.8 -0.214696554970874 C E O
T A    43   72.4 2.70241554588419 C B O
K A    44  -66.1 0.180442849452065 C E O
H A    45  -78.8 -0.0508138526756457 C E O
L A    46  -74.3 0.0311274984719684 H B O
R A    47  -59.9 0.293339822144333 H E O
N A    48  -61.7 0.260563281685288 H E O
K A    49  -67.6 0.153129065736194 H E O
I A    50  -65.4 0.193189281852805 H B O
A A    51  -60.9 0.275130633000419 H B O
G A    52  -67.9 0.147666308993019 H B O
Y A    53  -63.2 0.233249497969416 H B O
I A    54  -58.9 0.311549011288248 H B O
T A    55  -49.7 0.479073551412259 H B O
R A    56  -65.1 0.198652038595979 H E O
I A    57  -59.2 0.306086254545073 H B O
I A    58  -62.6 0.244175011455765 H B O
S A    59  -65.3 0.195010200767197 H E O
Q A    60  -85.0 -0.163710825367914 H E O
>1VD4	A
E A   115  -92.3 -0.296637906118488 C E D
T A   116  -86.8 -0.19648736582696 C E D
D A   117  -71.9 0.0748295524173624 C E D
E A   118 -163.2 -1.58766941642201 C E D
R A   119 -138.9 -1.14518612022489 C E D
D A   120   56.8 2.41835219523912 C E D
S A   121  -92.4 -0.29845882503288 C E D
T A   122 -110.3 -0.624403310708944 C E D
N A   123 -161.5 -1.55671379487735 C E D
R A   124 -128.3 -0.952168715299401 C E D
A A   125   65.5 2.57677214079118 C B D
S A   126 -160.8 -1.54396736247661 E E D
F A   127  -99.3 -0.424102230125888 E B D
K A   128 -140.9 -1.18160449851272 E E O
C A   129  -91.2 -0.276607798060182 C B O
P A   130  -81.0 -0.0908740687922571 C E O
V A   131  -96.2 -0.367653743779754 C E O
C A   132  -84.2 -0.149143474052783 C B O
S A   133   47.3 2.24536489837194 C E O
S A   134  -76.7 -0.0125745554734259 C E O
T A   135 -159.6 -1.52211633550392 E E O
F A   136 -151.2 -1.36915914669504 E B O
T A   137 -115.3 -0.715449256428515 E E O
D A   138  -64.6 0.207756633167937 H E O
L A   139  -52.3 0.431729659638082 H B O
E A   140  -92.8 -0.305742500690445 H E O
A A   141  -71.1 0.089396903732494 H B O
N A   142  -67.7 0.151308146821802 H E O
Q A   143 -115.1 -0.711807418599733 H E O
L A   144  -88.7 -0.231084825200397 H B O
F A   145  -71.8 0.076650471331754 E B O
D A   146 -143.3 -1.22530655245811 E B O
P A   147  -72.7 0.060262201102231 C E O
M A   148  -53.6 0.408057713750993 C E O
T A   149 -124.7 -0.886615634381309 C E O
G A   150   77.0 2.78617781594619 C B O
T A   151 -150.9 -1.36369638995186 E E O
F A   152 -100.1 -0.438669581441019 E B O
R A   153 -104.7 -0.522431851503025 C B O
C A   154  -45.5 0.555552145816698 C B O
T A   155 -116.8 -0.742763040144387 C B O
F A   156 -113.3 -0.679030878140687 C B O
C A   157 -113.4 -0.680851797055079 C B O
H A   158   33.6 1.99589900710031 C E O
T A   159  -86.6 -0.192845527998177 C E O
E A   160  -67.7 0.151308146821802 C E O
V A   161  -86.5 -0.191024609083785 C B O
E A   162 -149.2 -1.33274076840721 E E O
E A   163  -48.6 0.499103659470564 E E D
D A   164 -104.6 -0.520610932588633 C E D
E A   165  -80.6 -0.0835903931346913 C E D
S A   166 -129.3 -0.970377904443315 C E D
A A   167 -126.8 -0.924854931583529 C E D
M A   168 -125.0 -0.892078391124484 C B D
P A   169  -72.9 0.0566203632734481 C E D
K A   170 -101.2 -0.458699689499325 C E D
K A   171  -77.5 -0.0271419067885573 C E D
D A   172   42.0 2.14885619590919 C E D
>1A0A	A
R A     2  -60.6 0.280593389743593 C E D
E A     3 -165.0 -1.62044595688105 C E D
S A     4  -77.4 -0.0253209878741659 C E O
H A     5  -48.7 0.497282740556173 C E O
K A     6    7.8 1.52610192718733 C E O
H A     7  -43.8 0.586507767361353 C E O
A A     8  -53.2 0.415341389408559 C B O
E A     9  -73.1 0.0529785254446655 C E O
Q A    10  -59.8 0.295160741058725 H E O
A A    11  -53.7 0.406236794836602 H E O
R A    12 -105.5 -0.536999202818156 H E O
R A    13  -63.3 0.231428579055025 H E O
N A    14  -44.7 0.57011949713183 H E O
R A    15  -58.8 0.313369930202639 H E O
L A    16  -50.0 0.473610794669084 H B O
A A    17  -61.6 0.262384200599679 H E O
V A    18  -68.8 0.131278038763497 H E O
A A    19  -58.5 0.318832686945813 H B O
L A    20  -63.5 0.227786741226242 H B O
H A    21  -69.6 0.116710687448365 H E O
E A    22  -71.2 0.0875759848181024 H E O
L A    23  -71.4 0.0839341469893195 H B O
A A    24  -95.4 -0.353086392464622 H E O
S A    25  -71.0 0.0912178226468853 H E O
L A    26 -101.3 -0.460520608413716 C B O
I A    27 -114.3 -0.697240067284601 C B O
P A    28  -94.3 -0.333056284406316 C E O
A A    29  -55.2 0.37892301112073 H E D
E A    30  -52.6 0.426266902894907 H E D
W A    31  -77.9 -0.0344255824461231 H B D
K A    32  -17.1 1.07269311750386 H E D
Q A    33  -58.7 0.31519084911703 C E D
Q A    34  -70.8 0.0948596604756682 C E D
N A    35  -69.2 0.123994363105931 C E D
V A    36  -57.7 0.333400038260945 C B D
S A    37  -64.4 0.211398470996719 C E D
A A    38  -91.7 -0.285712392632139 C E D
A A    39  150.6 4.12637413693828 C B D
P A    40  -76.6 -0.0107536365590343 C E D
S A    41 -125.6 -0.903003904610832 C E D
K A    42  -76.8 -0.0143954743878172 C E D
A A    43 -169.3 -1.69874547019988 C B D
T A    44  -55.9 0.36617657871999 H E D
T A    45  -96.8 -0.378579257266102 H B D
V A    46  -63.1 0.235070416883808 H B O
E A    47  -56.3 0.358892903062425 H E O
A A    48  -58.1 0.326116362603379 H B O
A A    49  -52.5 0.428087821809299 H B O
C A    50  -74.7 0.0238438228144026 H B O
R A    51  -41.1 0.635672578049921 H E O
Y A    52  -54.6 0.389848524607079 H B O
I A    53  -51.8 0.440834254210039 H B O
R A    54  -42.3 0.613821551077224 H E O
H A    55  -71.6 0.0802923091605369 H E O
L A    56  -29.5 0.846899172119326 H B O
Q A    57  -52.9 0.420804146151733 H E O
Q A    58  -72.7 0.060262201102231 C E O
N A    59  -88.0 -0.218338392799657 C E O
G A    60   97.8 3.16492895013961 C E D
>1WT6	D
T D     8 -111.3 -0.642612499852859 C E O
L D     9  -60.7 0.278772470829202 H B O
R D    10  -58.0 0.32793728151777 H E O
E D    11  -62.8 0.240533173626982 H E O
L D    12  -67.9 0.147666308993019 H B O
Q D    13  -65.8 0.185905606195239 H E O
E D    14  -66.9 0.165875498136934 H E O
A D    15  -67.1 0.162233660308151 H B O
L D    16  -67.2 0.160412741393759 H B O
E D    17  -57.0 0.346146470661685 H E O
E D    18  -65.4 0.193189281852805 H E O
E D    19  -64.9 0.202293876424762 H B O
V D    20  -52.9 0.420804146151733 H B D
L D    21  -59.2 0.306086254545073 H E O
T D    22  -64.6 0.207756633167937 H E O
R D    23  -66.4 0.174980092708891 H E D
Q D    24  -60.4 0.284235227572376 H E D
S D    25  -65.9 0.184084687280848 H E D
L D    26  -57.4 0.338862795004119 H B D
S D    27  -63.4 0.229607660140634 H E D
R D    28  -63.4 0.229607660140634 H E D
E D    29  -62.8 0.240533173626982 H B D
M D    30  -60.4 0.284235227572376 H B D
E D    31  -52.6 0.426266902894907 H E D
A D    32  -66.2 0.178621930537674 H E D
I D    33  -66.4 0.174980092708891 H B D
R D    34  -54.4 0.393490362435862 H E D
T D    35  -59.3 0.304265335630682 H E D
D D    36  -47.1 0.526417443186436 H E D
N D    37  -62.2 0.251458687113331 H B D
Q D    38  -66.6 0.171338254880108 H E D
N D    39  -64.2 0.215040308825502 H E D
F D    40  -56.3 0.358892903062425 H B D
A D    41  -56.3 0.358892903062425 H E D
S D    42  -64.9 0.202293876424762 H E D
Q D    43  -63.1 0.235070416883808 H E D
L D    44  -62.9 0.238712254712591 H B D
R D    45  -62.1 0.253279606027722 H E D
E D    46  -59.1 0.307907173459465 H E D
A D    47  -59.7 0.296981659973116 H E D
E D    48  -62.8 0.240533173626982 H E D
A D    49  -66.6 0.171338254880108 H E D
R D    50  -66.5 0.173159173794499 H E D
N D    51  -63.1 0.235070416883808 H B D
R D    52  -63.5 0.227786741226242 H E D
D D    53  -62.8 0.240533173626982 H E D
L D    54  -58.3 0.322474524774596 H B D
E D    55  -58.7 0.31519084911703 H E D
A D    56  -61.0 0.273309714086028 H E D
H D    57  -66.4 0.174980092708891 H B D
V D    58  -62.1 0.253279606027722 H B D
R D    59  -56.3 0.358892903062425 H E D
Q D    60  -62.1 0.253279606027722 H E D
L D    61  -62.3 0.249637768198939 H B D
Q D    62  -60.5 0.282414308657985 H E D
E D    63  -71.1 0.089396903732494 H E D
R D    64  -66.8 0.167696417051325 H E D
M D    65  -65.1 0.198652038595979 H B D
E D    66  -71.7 0.0784713902461453 H E D
>2CQF	A
S A   132 -131.1 -1.00315444490236 C E D
G A   133 -163.5 -1.59313217316518 C E D
S A   134 -109.6 -0.611656878308204 C E D
S A   135  -64.6 0.207756633167937 C E D
G A   136  125.5 3.66932348942603 C E O
D A   137  -95.7 -0.358549149207796 C E D
R A   138 -119.5 -0.791927850832955 C E D
C A   139  -53.5 0.409878632665384 C B D
Y A   140  -80.1 -0.0744857985627342 C B D
N A   141 -133.5 -1.04685649884775 C E O
C A   142 -114.0 -0.691777310541427 C B O
G A   143  118.0 3.53275457084668 C E O
G A   144  -88.1 -0.220159311714048 C E O
L A   145  -89.9 -0.252935852173094 C E O
D A   146  -64.0 0.218682146654285 C E O
H A   147  -96.0 -0.364011905950971 C B O
H A   148 -100.6 -0.447774176012976 C E O
A A   149  -42.5 0.610179713248441 C B O
K A   150  -65.1 0.198652038595979 C E O
E A   151  -53.3 0.413520470494167 C E O
C A   152  -33.7 0.770420577714886 C B O
K A   153  -99.9 -0.435027743612236 C E O
L A   154  -37.7 0.697583821139229 C B O
P A   155  -69.7 0.114889768533974 C E O
P A   156  -69.8 0.113068849619582 C E O
Q A   157  -41.3 0.632030740221138 C E O
P A   158  -69.8 0.113068849619582 C E O
K A   159  -53.6 0.408057713750993 C E O
K A   160  -77.5 -0.0271419067885573 C E O
C A   161  -51.7 0.44265517312443 C B O
H A   162  -90.3 -0.260219527830659 C B O
F A   163 -130.3 -0.988587093587229 C E O
C A   164 -125.0 -0.892078391124484 C B O
Q A   165   44.6 2.19620008768337 C E O
S A   166  -86.0 -0.181920014511828 C E O
I A   167  -46.7 0.533701118844001 C E O
S A   168  -65.6 0.189547444024022 C E O
H A   169  -89.4 -0.243831257601137 C B O
M A   170 -112.0 -0.655358932253599 C B D
V A   171  -75.7 0.00563463367048832 C E D
A A   172  -78.3 -0.0417092581036886 C E D
S A   173 -102.0 -0.473267040814456 C E D
C A   174  -35.3 0.741285875084624 C B D
P A   175  -69.8 0.113068849619582 C E D
L A   176  -52.7 0.424445983980516 C E D
K A   177  -50.1 0.471789875754693 C E D
A A   178  -95.4 -0.353086392464622 C E D
Q A   179  -48.4 0.502745497299347 C E D
Q A   180  -97.2 -0.385862932923668 C E D
G A   181  121.0 3.58738213827842 C E D
P A   182  -69.8 0.113068849619582 C E D
S A   183  -68.1 0.144024471164237 C E D
A A   184 -122.6 -0.848376337179089 C E D
Q A   185 -107.0 -0.564312986534027 C E D
G A   186   60.2 2.48026343832843 C E D
S A   187 -106.6 -0.557029310876462 C E D
G A   188   35.4 2.02867554755936 C E D
P A   189  -69.7 0.114889768533974 C E D
S A   190 -150.8 -1.36187547103747 C E D
>2AQC	A
H A     0  -86.5 -0.191024609083785 C E D
M A     1  -73.7 0.0420530119583168 C B D
V A     2  -91.0 -0.272965960231399 C B D
E A     3  -55.1 0.380743930035122 C E D
M A     4  -53.2 0.415341389408559 C E D
R A     5  -62.2 0.251458687113331 C B D
M A     6  -52.2 0.433550578552473 C B D
K A     7 -115.8 -0.724553851000473 E E O
K A     8 -135.8 -1.08873763387876 E E O
C A     9  -72.4 0.0657249578454053 C B O
P A    10  -69.8 0.113068849619582 C E O
K A    11  -96.5 -0.373116500522928 C E O
C A    12 -109.2 -0.604373202650639 C B O
G A    13  121.1 3.58920305719281 C E O
L A    14  -91.2 -0.276607798060182 C E O
Y A    15  -87.5 -0.2092337982277 E B O
T A    16 -175.6 -1.81346336180654 E B O
L A    17 -116.2 -0.731837526658038 C B O
K A    18  -92.6 -0.302100662861662 C E O
E A    19   62.5 2.52214457335944 C E O
I A    20 -144.0 -1.23805298485885 C E O
C A    21  -90.1 -0.256577690001877 C B O
P A    22  -69.8 0.113068849619582 C E O
K A    23  -82.0 -0.109083257936171 C E O
C A    24 -102.7 -0.486013473215196 C B O
G A    25  108.0 3.35066267940753 C E O
E A    26 -109.3 -0.60619412156503 C E O
K A    27  -50.9 0.457222524439562 C E O
T A    28  -92.2 -0.294816987204097 C E O
V A    29 -129.2 -0.968556985528923 C E O
I A    30  -63.4 0.229607660140634 C E O
P A    31  -69.7 0.114889768533974 C E O
K A    32 -113.9 -0.689956391627036 C E O
P A    33  -69.7 0.114889768533974 C B O
P A    34  -69.8 0.113068849619582 C B O
K A    35 -100.2 -0.440490500355411 C E O
F A    36 -112.4 -0.662642607911164 C B O
S A    37 -112.1 -0.65717985116799 C B O
L A    38  -66.1 0.180442849452065 C E O
E A    39 -125.0 -0.892078391124484 C E O
D A    40   63.4 2.53853284358896 C B O
R A    41  -54.3 0.395311281350253 C E O
W A    42  -95.5 -0.354907311379014 C B O
G A    43  -60.5 0.282414308657985 C E O
K A    44  -53.0 0.418983227237342 C E O
Y A    45  -54.0 0.400774038093427 C B O
R A    46  -52.7 0.424445983980516 C B O
R A    47  -61.3 0.267846957342853 C E O
M A    48 -115.5 -0.719091094257298 C E O
L A    49  -88.0 -0.218338392799657 C B O
K A    50  -54.7 0.388027605692687 C E O
R A    51 -143.3 -1.22530655245811 C E O
A A    52 -106.9 -0.562492067619636 C E D
L A    53 -151.9 -1.38190557909578 C B D
K A    54  -90.8 -0.269324122402617 C E D
N A    55 -122.6 -0.848376337179089 C E D
K A    56 -112.7 -0.668105364654339 C E D
N A    57  -71.9 0.0748295524173624 C E D
K A    58 -120.3 -0.806495202148087 C E D
>1HZ6	B
V B     4 -137.0 -1.11058866085145 E B O
T B     5 -123.7 -0.868406445237395 E B O
I B     6 -101.7 -0.467804284071282 E B O
K B     7 -100.9 -0.453236932756151 E E O
A B     8 -111.4 -0.64443341876725 E B O
N B     9 -103.6 -0.502401743444719 E B O
L B    10  -88.7 -0.231084825200397 E B O
I B    11 -106.6 -0.557029310876462 E B O
F B    12  -90.1 -0.256577690001877 C B O
A B    13  -59.9 0.293339822144333 C B O
N B    14  -81.0 -0.0908740687922571 C E O
G B    15   98.8 3.18313813928352 C E O
S B    16  -79.5 -0.0635602850763857 C E O
T B    17 -128.9 -0.963094228785749 E E O
Q B    18 -110.3 -0.624403310708944 E B O
T B    19 -127.1 -0.930317688326703 E E O
A B    20 -147.6 -1.30360606577695 E B O
E B    21 -119.8 -0.79739060757613 E E O
F B    22 -129.0 -0.964915147700141 E B O
K B    23 -108.0 -0.582522175677942 E E O
G B    24  170.3 4.48509516307339 E E O
T B    25  -67.8 0.149487227907411 C E O
F B    26  -54.9 0.384385767863905 H B O
E B    27  -65.3 0.195010200767197 H E O
K B    28  -59.2 0.306086254545073 H E O
A B    29  -66.2 0.178621930537674 H B O
T B    30  -64.7 0.205935714253545 H B O
S B    31  -64.1 0.216861227739894 H E O
E B    32  -70.5 0.100322417218842 H E O
A B    33  -61.7 0.260563281685288 H B O
Y B    34  -66.5 0.173159173794499 H B O
A B    35  -63.6 0.225965822311851 H E O
Y B    36  -62.9 0.238712254712591 H B O
A B    37  -57.8 0.331579119346553 H B O
D B    38  -61.3 0.267846957342853 H E O
T B    39  -69.5 0.118531606362757 H B O
L B    40  -94.5 -0.336698122235099 C B O
K B    41  -61.7 0.260563281685288 H E O
K B    42  -52.6 0.426266902894907 H E O
D B    43  -97.9 -0.398609365324408 H E O
N B    44 -123.1 -0.857480931751046 H E O
G B    45   96.0 3.13215240968056 C E O
E B    46  -69.1 0.125815282020322 C E O
W B    47 -130.1 -0.984945255758446 E B O
T B    48 -138.6 -1.13972336348172 E B O
V B    49 -120.6 -0.811957958891261 E B O
D B    50  -98.6 -0.411355797725148 E E O
V B    51  -88.9 -0.23472666302918 E B O
A B    52 -125.4 -0.899362066782049 E E O
D B    53   48.6 2.26903684425903 C E O
K B    54   57.9 2.43838230329743 C E O
G B    55   95.3 3.11940597727982 C E O
Y B    56  -86.1 -0.18374093342622 C B O
T B    57 -130.2 -0.986766174672837 E B O
L B    58 -103.8 -0.506043581273502 E B O
N B    59  -92.1 -0.292996068289705 E B O
I B    60  -91.0 -0.272965960231399 E B O
K B    61 -101.6 -0.46598336515689 E E O
F B    62  -94.5 -0.336698122235099 E B O
>1WGN	A
S A     3 -172.9 -1.76429855111798 C E D
G A     4  -53.4 0.411699551579776 C E D
S A     5  -68.2 0.142203552249845 C E D
S A     6  -73.9 0.0384111741295339 C E D
G A     7  119.4 3.55824743564816 C E D
A A     8 -100.5 -0.445953257098585 C E D
Y A     9  -56.5 0.355251065233642 C E D
S A    10  -49.5 0.482715389241041 H E D
E A    11  -51.2 0.451759767696387 H E D
L A    12  -42.6 0.60835879433405 H E D
Q A    13  -51.0 0.45540160552517 H E D
M A    14 -120.5 -0.81013703997687 C E D
L A    15  -57.5 0.337041876089728 C B D
S A    16  -90.9 -0.271145041317008 C E D
P A    17  -75.0 0.0183810660712283 H E D
S A    18  -85.8 -0.178278176683045 H E D
E A    19  -81.3 -0.0963368255354313 H E D
R A    20  -58.4 0.320653605860205 H E D
Q A    21  -61.1 0.271488795171636 H E D
C A    22  -54.4 0.393490362435862 H B D
V A    23  -57.6 0.335220957175336 H B D
E A    24  -39.4 0.666628199594575 H E D
T A    25  -41.7 0.624747064563572 H B D
V A    26  -56.3 0.358892903062425 H B O
V A    27  -46.9 0.530059281015218 H B O
N A    28  -79.9 -0.0708439607339515 H E O
M A    29  -57.7 0.333400038260945 H B O
G A    30  112.6 3.43442494946954 H B O
Y A    31 -135.8 -1.08873763387876 C B O
S A    32  -91.8 -0.287533311546531 C B O
Y A    33  -86.1 -0.18374093342622 H B O
E A    34  -54.8 0.386206686778296 H E O
C A    35  -55.5 0.373460254377556 H B O
V A    36  -43.6 0.590149605190135 H B O
L A    37  -49.9 0.475431713583476 H B O
R A    38  -53.1 0.41716230832295 H E O
A A    39  -49.0 0.491819983812999 H B O
M A    40  -57.4 0.338862795004119 H B O
K A    41  -77.7 -0.0307837446173402 H E O
K A    42  -89.1 -0.238368500857962 H E O
K A    43  -74.8 0.0220229039000112 H E O
G A    44  100.5 3.21409376082818 C E O
E A    45 -113.4 -0.680851797055079 C E O
N A    46  176.8 4.60345489250883 C E O
I A    47  -40.5 0.64659809153627 H B O
E A    48  -40.9 0.639314415878704 H E O
Q A    49  -55.7 0.369818416548773 H E O
I A    50  -53.6 0.408057713750993 H B O
L A    51  -70.6 0.0985014983044511 H B O
D A    52  -55.9 0.36617657871999 H E O
Y A    53  -69.7 0.114889768533974 H B O
L A    54  -53.3 0.413520470494167 H B O
F A    55  -37.8 0.695762902224838 H B O
A A    56  -40.6 0.644777172621878 H E O
H A    57  -69.9 0.111247930705191 H B O
S A    58  -57.5 0.337041876089728 C B O
G A    59  -97.2 -0.385862932923668 C B O
P A    60  -75.0 0.0183810660712283 C E D
S A    61 -153.6 -1.41286120064043 C E D
>1AA3	_
F A   270  161.0 4.31574970403499 C E O
Y A   271   82.2 2.88086559949455 C E O
G A   272 -120.1 -0.802853364319304 C B O
E A   273  -95.9 -0.362190987036579 C E O
L A   274  -65.0 0.200472957510371 H B O
V A   275  -61.3 0.267846957342853 H B O
D A   276  -75.7 0.00563463367048832 H E O
L A   277  -91.8 -0.287533311546531 H B O
G A   278  -72.5 0.0639040389310139 H B O
V A   279  -46.7 0.533701118844001 C B O
K A   280  -90.1 -0.256577690001877 C E O
E A   281  -97.0 -0.382221095094885 C E O
K A   282  167.5 4.43410943347043 C E O
L A   283  -98.1 -0.40225120315319 C B O
I A   284 -100.0 -0.436848662526628 C B O
E A   285  -89.4 -0.243831257601137 C E O
K A   286 -143.3 -1.22530655245811 C E O
A A   287  -96.5 -0.373116500522928 C B O
G A   288  116.1 3.49815711147324 C B O
A A   289 -113.1 -0.675389040311904 C B O
W A   290  -71.6 0.0802923091605369 E B O
Y A   291  -97.7 -0.394967527495625 E B O
S A   292 -151.1 -1.36733822778065 C B O
Y A   293 -128.6 -0.957631472042575 C B O
K A   294  -61.3 0.267846957342853 C E O
G A   295  161.8 4.33031705535012 C E O
E A   296 -151.5 -1.37462190343821 C E O
K A   297  -46.5 0.537342956672784 C E O
I A   298  -89.4 -0.243831257601137 C B O
G A   299  135.6 3.85323629977957 E E O
Q A   300  -46.8 0.53188019992961 E E O
G A   301  -77.5 -0.0271419067885573 C B O
K A   302 -121.2 -0.82288347237761 C E O
A A   303  -85.6 -0.174636338854262 C E O
N A   304 -161.4 -1.55489287596296 C B O
A A   305  -62.4 0.247816849284548 C B O
T A   306  -91.0 -0.272965960231399 C E O
A A   307  -69.9 0.111247930705191 H E O
W A   308  -71.3 0.0857550659037111 H B O
L A   309  -89.5 -0.245652176515528 H B O
K A   310  -73.1 0.0529785254446655 H E O
D A   311 -101.4 -0.462341527328108 C E O
N A   312 -106.3 -0.551566554133287 C B O
P A   313  -68.3 0.140382633335454 C E O
E A   314  -70.7 0.0966805793900595 C E O
T A   315 -105.4 -0.535178283903765 C B O
A A   316  -36.6 0.717613929197535 H B O
K A   317  -91.3 -0.278428716974574 H E O
E A   318  -59.0 0.309728092373856 H E O
I A   319  -66.3 0.176801011623282 H B O
E A   320  -44.7 0.57011949713183 H B O
K A   321  -77.3 -0.0235000689597744 H E O
K A   322  -50.8 0.459043443353953 H E O
V A   323  -90.5 -0.263861365659442 H B O
R A   324  -64.5 0.209577552082328 H E O
E A   325  -84.8 -0.160068987539131 H E O
L A   326  -51.6 0.444476092038822 H E O
L A   327 -135.4 -1.08145395822119 H B O
L A   328  -42.7 0.606537875419658 C E O
>1WE9	A
S A     3  -63.1 0.235070416883808 C E D
G A     4  -61.9 0.256921443856505 C E D
S A     5  -75.8 0.003813714756097 C E D
S A     6 -174.2 -1.78797049700506 C E O
G A     7  -57.4 0.338862795004119 C E O
Q A     8 -143.0 -1.21984379571494 C B D
C A     9  -56.9 0.347967389576076 C B O
G A    10  -56.2 0.360713821976816 C E O
A A    11  -59.4 0.302444416716291 C B O
C A    12 -113.3 -0.679030878140687 C B O
G A    13  102.7 3.25415397694479 C E O
E A    14  -76.7 -0.0125745554734259 C E O
S A    15  -80.8 -0.0872322309634742 C E O
Y A    16  -68.5 0.136740795506671 C E O
A A    17 -110.8 -0.633507905280901 C E O
A A    18  -88.3 -0.223801149542831 C E O
D A    19 -132.7 -1.03228914753262 C E O
E A    20  -59.1 0.307907173459465 C E O
F A    21  -98.1 -0.40225120315319 C B O
W A    22  -94.5 -0.336698122235099 E B O
I A    23 -103.9 -0.507864500187893 E B O
C A    24 -117.7 -0.75915131037391 E B O
C A    25  -95.7 -0.358549149207796 C B O
D A    26 -105.7 -0.540641040646939 C E O
L A    27  -65.7 0.187726525109631 C E O
C A    28  -91.1 -0.274786879145791 C B O
E A    29   56.8 2.41835219523912 C E O
M A    30  -88.9 -0.23472666302918 C E O
W A    31 -108.1 -0.584343094592333 E B O
F A    32 -141.2 -1.18706725525589 E B O
H A    33 -115.1 -0.711807418599733 E B O
G A    34  -39.3 0.668449118508967 C B O
K A    35  -55.4 0.375281173291947 C E O
C A    36  -70.3 0.103964255047625 C B O
V A    37  -91.8 -0.287533311546531 C B O
K A    38   63.2 2.53489100576018 C E O
I A    39 -140.0 -1.1652162282832 C B O
T A    40  -88.1 -0.220159311714048 C E O
P A    41  -69.7 0.114889768533974 C E O
A A    42  -93.7 -0.322130770919968 C E O
R A    43  -68.4 0.138561714421062 C E O
A A    44  -37.4 0.703046577882404 C B O
E A    45  -50.3 0.46814803792591 C E O
H A    46  -79.3 -0.0599184472476028 C E O
I A    47  -94.3 -0.333056284406316 C B O
K A    48 -134.2 -1.05960293124849 C E O
Q A    49   71.6 2.68784819456906 C E O
Y A    50  -65.3 0.195010200767197 C B O
K A    51  -83.9 -0.143680717309608 C E O
C A    52  -42.9 0.602896037590876 C B O
P A    53  -69.8 0.113068849619582 H E O
S A    54  -69.2 0.123994363105931 H E O
C A    55  -92.8 -0.305742500690445 H B D
S A    56  -36.5 0.719434848111927 H E D
N A    57  -58.1 0.326116362603379 C E D
K A    58  -43.7 0.588328686275744 C E O
S A    59   58.6 2.45112873569817 C E D
G A    60  -90.7 -0.267503203488225 C E D
P A    61  -69.7 0.114889768533974 C E D
S A    62  -92.5 -0.300279743947271 C E D
>2FQM	F
K F   109 -135.8 -1.08873763387876 C E O
Q F   110  -53.8 0.40441587592221 C E D
P F   111  -60.3 0.286056146486768 C E D
E F   112 -124.8 -0.888436553295701 E E D
L F   113  -96.5 -0.373116500522928 E B D
E F   114  -86.5 -0.191024609083785 E E D
S F   115 -156.3 -1.462026011329 C E D
D F   116 -144.7 -1.25079941725959 C E D
E F   117  -62.0 0.255100524942113 C E D
H F   118 -167.9 -1.6732526053984 C E D
G F   119   90.9 3.0392855450466 C E D
K F   120  -75.4 0.0110973904136625 C E D
T F   121 -134.5 -1.06506568799167 E E D
L F   122 -108.4 -0.589805851335507 E B D
R F   123  -98.8 -0.41499763555393 E E D
L F   124 -112.0 -0.655358932253599 E B D
T F   125  -99.2 -0.422281311211496 E B O
L F   126  -90.0 -0.254756771087485 C B O
P F   127  -57.2 0.342504632832902 C B O
E F   128  -89.4 -0.243831257601137 C E O
G F   129   87.2 2.97191154521412 C E O
L F   130  -82.5 -0.118187852508128 C B O
S F   131  -65.9 0.184084687280848 C E O
G F   132  -55.9 0.36617657871999 H E O
E F   133  -76.1 -0.00164904198707722 H E O
Q F   134  -65.1 0.198652038595979 H B O
K F   135  -58.1 0.326116362603379 H E O
S F   136  -54.9 0.384385767863905 H E O
Q F   137  -64.6 0.207756633167937 H E O
W F   138  -60.0 0.291518903229942 H B O
M F   139  -64.4 0.211398470996719 H E O
L F   140  -62.4 0.247816849284548 H E O
T F   141  -62.3 0.249637768198939 H B O
I F   142  -74.0 0.0365902552151426 H B O
K F   143  -59.5 0.300623497801899 H E O
A F   144  -62.0 0.255100524942113 H B O
V F   145  -70.0 0.1094270117908 H B O
V F   146  -59.0 0.309728092373856 H B O
Q F   147  -54.1 0.398953119179036 H E O
S F   148  -54.0 0.400774038093427 H B O
A F   149  -58.9 0.311549011288248 C B O
K F   150  -68.3 0.140382633335454 C E O
H F   151 -149.9 -1.34548720080795 C B O
W F   152 -173.5 -1.77522406460432 C B O
N F   153  -92.7 -0.303921581776054 C E O
L F   154  -66.3 0.176801011623282 C B O
A F   155  -51.7 0.44265517312443 C B O
E F   156  -80.5 -0.0817694742203 C E O
C F   157 -100.1 -0.438669581441019 C B O
T F   158  -91.9 -0.289354230460922 E E O
F F   159 -165.0 -1.62044595688105 E B O
E F   160 -124.4 -0.881152877638135 E E O
A F   161 -124.9 -0.890257472210092 E E O
S F   162 -103.7 -0.50422266235911 C B O
G F   163  -85.4 -0.17099450102548 C E O
E F   164 -112.9 -0.671747202483121 C E O
G F   165  177.3 4.61255948708079 E B O
V F   166 -129.1 -0.966736066614532 E B O
I F   167 -119.0 -0.782823256260998 E B O
I F   168 -108.8 -0.597089526993073 E B O
>1ZW8	A
K A     4 -110.7 -0.63168698636651 C E O
C A     5  -59.3 0.304265335630682 C B O
K A     6  -95.0 -0.345802716807056 C E O
W A     7  -83.1 -0.129113365994477 C B O
K A     8  -65.1 0.198652038595979 C E O
E A     9  -87.1 -0.201950122570134 C E O
C A    10 -109.4 -0.608015040479422 C B O
P A    11 -102.1 -0.475087959728847 C E O
E A    12 -112.1 -0.65717985116799 C E O
S A    13 -114.2 -0.69541914837021 C E O
A A    14 -110.6 -0.629866067452118 C B O
S A    15  -92.3 -0.296637906118488 C E O
S A    16 -141.5 -1.19253001199907 C E O
L A    17  -50.4 0.466327119011519 H B O
F A    18  -70.3 0.103964255047625 H B O
D A    19  -58.4 0.320653605860205 H E O
L A    20  -68.6 0.13491987659228 H B O
Q A    21  -57.5 0.337041876089728 H B O
R A    22  -72.3 0.0675458767597968 H E O
H A    23  -69.1 0.125815282020322 H B O
L A    24  -69.3 0.12217344419154 H B O
L A    25  -66.3 0.176801011623282 H B O
K A    26  -80.1 -0.0744857985627342 H E O
D A    27  -83.8 -0.141859798395217 H B O
H A    28  -90.1 -0.256577690001877 C B O
V A    29 -161.1 -1.54943011921979 C B O
S A    30  -56.8 0.349788308490468 C E O
Q A    31   66.8 2.60044408667827 C E O
D A    32  -74.0 0.0365902552151426 C E O
F A    33   63.5 2.54035376250335 C E O
K A    34 -120.8 -0.815599796720044 C E O
H A    35  -96.1 -0.365832824865362 C E O
P A    36  -71.2 0.0875759848181024 C E O
M A    37 -155.2 -1.44199590327069 C E O
E A    38 -135.6 -1.08509579604997 C E O
P A    39  -55.9 0.36617657871999 C E O
L A    40  -92.1 -0.292996068289705 E B O
A A    41 -127.2 -0.932138607241095 E B O
C A    42  -60.1 0.28969798431555 C B O
N A    43 -107.6 -0.575238500020376 C E O
W A    44  -94.5 -0.336698122235099 C B O
E A    45  -57.5 0.337041876089728 C E O
D A    46 -101.1 -0.456878770584933 C E O
C A    47  -78.1 -0.0380674202749057 C B O
D A    48 -117.6 -0.757330391459518 C E O
F A    49  -63.9 0.220503065568676 C B O
L A    50 -139.4 -1.15429071479685 E E O
G A    51 -137.0 -1.11058866085145 E E O
D A    52  -81.8 -0.105441420107388 C E O
D A    53 -139.2 -1.15064887696807 C B O
T A    54  -60.2 0.287877065401159 H E O
A A    55  -64.2 0.215040308825502 H B O
S A    56  -63.8 0.222323984483068 H B O
I A    57  -72.5 0.0639040389310139 H B O
V A    58  -55.3 0.377102092206339 H B O
N A    59  -68.9 0.129457119849105 H B O
H A    60  -70.5 0.100322417218842 H B O
I A    61  -57.8 0.331579119346553 H B O
N A    62  -65.8 0.185905606195239 H E O
A A    63  -80.6 -0.0835903931346913 H E D
>2CC6	A
K A     4 -125.1 -0.893899310038875 E E O
K A     5 -118.0 -0.764614067117084 E E O
V A     6 -114.8 -0.706344661856558 E B O
L A     7 -100.1 -0.438669581441019 E E O
L A     8 -121.2 -0.82288347237761 E B O
T A     9 -111.3 -0.642612499852859 E B O
G A    10  -88.0 -0.218338392799657 E B O
T A    11 -131.5 -1.01043812055993 E E O
S A    12 -158.0 -1.49298163287365 E E O
E A    13  -87.2 -0.203771041484525 C E O
E A    14 -112.7 -0.668105364654339 C E O
S A    15 -161.5 -1.55671379487735 C B O
F A    16  -64.1 0.216861227739894 H B O
T A    17  -62.8 0.240533173626982 H E O
A A    18  -64.2 0.215040308825502 H E O
A A    19  -66.8 0.167696417051325 H B O
A A    20  -60.7 0.278772470829202 H B O
D A    21  -60.4 0.284235227572376 H E O
D A    22  -60.8 0.276951551914811 H E O
A A    23  -66.3 0.176801011623282 H B O
I A    24  -63.8 0.222323984483068 H B O
D A    25  -54.3 0.395311281350253 H E O
R A    26  -63.5 0.227786741226242 H E O
A A    27  -59.6 0.298802578887508 H B O
E A    28  -67.9 0.147666308993019 H E O
D A    29  -70.6 0.0985014983044511 H E O
T A    30 -118.6 -0.775539580603432 H B O
L A    31 -135.1 -1.07599120147802 C B O
D A    32  -90.9 -0.271145041317008 C E O
N A    33   63.2 2.53489100576018 C E O
V A    34  -69.1 0.125815282020322 E B O
V A    35 -117.2 -0.750046715801953 E E O
W A    36 -163.8 -1.59859492990836 E B O
A A    37 -137.1 -1.11240957976585 E B O
E A    38 -118.3 -0.770076823860258 E E O
V A    39  -72.6 0.0620831200166226 E B O
V A    40 -119.7 -0.795569688661738 E B O
D A    41 -164.2 -1.60587860556592 E E O
Q A    42 -141.0 -1.18342541742711 E E O
G A    43 -161.3 -1.55307195704857 E E O
V A    44 -135.7 -1.08691671496437 E B O
E A    45  -84.6 -0.156427149710348 E E O
I A    46 -123.6 -0.866585526323004 C B O
G A    47 -104.7 -0.522431851503025 C E O
A A    48 -155.2 -1.44199590327069 C E O
V A    49 -131.8 -1.0159008773031 C E O
E A    50  -69.9 0.111247930705191 C E O
E A    51 -120.5 -0.81013703997687 C E O
R A    52  -47.3 0.522775605357653 C B O
T A    53 -119.8 -0.79739060757613 E E O
Y A    54  -76.2 -0.0034699609014688 E B O
Q A    55 -124.6 -0.884794715466918 E E O
T A    56 -131.0 -1.00133352598797 E B O
E A    57  -94.5 -0.336698122235099 E E O
V A    58 -131.8 -1.0159008773031 E B O
Q A    59  -85.9 -0.180099095597437 E E O
V A    60 -104.8 -0.524252770417416 E B O
A A    61  -92.9 -0.307563419604837 E B O
F A    62 -137.7 -1.12333509325219 E B O
E A    63  -87.1 -0.201950122570134 E E O
>1V65	A
S A     3 -116.9 -0.744583959058778 C E D
G A     4 -134.8 -1.07052844473484 C E D
S A     5 -176.5 -1.82985163203607 C E D
S A     6 -147.8 -1.30724790360573 C E D
G A     7 -127.3 -0.933959526155486 C E O
V A     8   62.2 2.51668181661626 C B D
T A     9  -88.9 -0.23472666302918 C E O
Y A    10  -62.2 0.251458687113331 C B O
D A    11   60.1 2.47844251941404 C E O
D A    12 -138.0 -1.12879784999537 C E O
V A    13 -135.9 -1.09055855279315 C B O
H A    14  -98.5 -0.409534878810756 C B O
M A    15 -162.4 -1.57310206510688 C B O
N A    16  -82.7 -0.121829690336911 C E O
F A    17  -83.4 -0.134576122737651 C B O
T A    18  -81.7 -0.103620501192997 C E O
E A    19  -55.8 0.367997497634382 H E O
E A    20  -63.1 0.235070416883808 H E O
E A    21  -59.9 0.293339822144333 H B O
W A    22  -50.6 0.462685281182736 H B O
D A    23  -84.3 -0.150964392967174 H E O
L A    24  -97.0 -0.382221095094885 C E O
L A    25 -105.5 -0.536999202818156 C B O
D A    26 -110.2 -0.622582391794553 C E O
S A    27  -70.2 0.105785173962017 H E O
S A    28  -72.5 0.0639040389310139 H E O
Q A    29  -66.6 0.171338254880108 H B O
K A    30  -59.3 0.304265335630682 H E O
R A    31  -90.3 -0.260219527830659 H E O
L A    32  -67.6 0.153129065736194 H B O
Y A    33  -71.2 0.0875759848181024 H B O
E A    34  -87.1 -0.201950122570134 H E O
E A    35  -58.8 0.313369930202639 H E O
V A    36  -85.5 -0.172815419939871 H B O
M A    37  -70.4 0.102143336133234 H B O
L A    38  -59.3 0.304265335630682 H E O
E A    39  -72.9 0.0566203632734481 H E O
T A    40 -114.6 -0.702702824027775 C B O
Y A    41 -178.5 -1.8662700103239 C B O
Q A    42  -98.3 -0.405893040981973 C E O
N A    43  -95.2 -0.349444554635839 C B O
L A    44 -122.5 -0.846555418264698 C B O
T A    45 -108.6 -0.59344768916429 C E O
D A    46 -105.7 -0.540641040646939 C E O
I A    47  -77.9 -0.0344255824461231 C B O
G A    48  119.4 3.55824743564816 C B O
Y A    49  -64.3 0.213219389911111 C E O
N A    50 -159.2 -1.51483265984635 C E O
W A    51 -131.3 -1.00679628273114 C B O
Q A    52  -82.4 -0.116366933593737 C E O
D A    53 -135.2 -1.07781212039241 C E O
H A    54 -106.7 -0.558850229790853 C E O
H A    55 -136.0 -1.09237947170754 C E O
I A    56 -109.0 -0.600731364821856 C B O
E A    57  -79.1 -0.0562766094188199 C E D
E A    58   60.3 2.48208435724283 C E D
S A    59 -154.3 -1.42560763304117 C E D
G A    60 -114.0 -0.691777310541427 C B D
P A    61  -52.2 0.433550578552473 C E D
S A    62 -154.7 -1.43289130869874 C E D
>1UOY	A
A A     3  -84.1 -0.147322555138391 C B  O
G A     4  104.1 3.27964684174627 C E D
S A     5  -58.7 0.31519084911703 C E D
G A     6   94.1 3.09755495030713 C E D
Y A     7 -105.9 -0.544282878475722 C B D
N A     8 -101.2 -0.458699689499325 C E D
V A     9  -65.3 0.195010200767197 C B O
D A    10  -94.0 -0.327593527663142 C E O
Q A    11 -115.9 -0.726374769914864 C E D
R A    12 -138.4 -1.13608152565293 C E D
R A    13  -82.3 -0.114546014679346 C E D
T A    14  -54.9 0.384385767863905 C E D
N A    15   76.9 2.7843568970318 C B  O
S A    16  -83.0 -0.127292447080086 C B  O
G A    17  -67.8 0.149487227907411 C B  O
B A    18 -152.3 -1.38918925475334 C B  O
K A    19  -69.8 0.113068849619582 C E D
A A    20  -62.6 0.244175011455765 C B D
G A    21  -61.1 0.271488795171636 C B D
N A    22  -60.5 0.282414308657985 C E D
G A    23   56.3 2.40924760066717 C E O
D A    24  -98.3 -0.405893040981973 C E O
R A    25  -58.3 0.322474524774596 C B  O
H A    26 -110.3 -0.624403310708944 E B  O
F A    27 -121.8 -0.833808985863958 E B  O
C A    28  -99.0 -0.418639473382713 E B  O
G A    29  -70.4 0.102143336133234 C B  O
A A    30  -60.8 0.276951551914811 C B  O
D A    31  -90.2 -0.258398608916268 C E O
R A    32   58.7 2.45294965461256 C E O
T A    33  -89.8 -0.251114933258702 C E O
G A    34 -155.3 -1.44381682218509 E E O
V A    35  -95.9 -0.362190987036579 E B  O
V A    36 -119.7 -0.795569688661738 E B  O
E A    37 -138.6 -1.13972336348172 E B  O
B A    38  -79.2 -0.0580975283332115 E B  O
K A    39 -133.3 -1.04321466101897 E E O
G A    40   57.0 2.42199403306791 C E O
G A    41   78.7 2.81713343749085 C E O
K A    42 -134.0 -1.05596109341971 E E O
W A    43  -66.0 0.182263768366456 E B O
T A    44 -120.8 -0.815599796720044 E E O
E A    45  -70.9 0.0930387415612766 E E O
V A    46 -105.8 -0.54246195956133 E B  O
Q A    47 -153.6 -1.41286120064043 E B  O
D A    48  -94.7 -0.340339960063882 E B  O
D A    49  -72.3 0.0675458767597968 C B  O
G A    50   81.9 2.87540284275137 C E O
S A    51  -81.8 -0.105441420107388 C B  O
S A    52  -80.1 -0.0744857985627342 C B  O
S A    53  -99.7 -0.431385905783453 C B  O
C A    54  -60.2 0.287877065401159 C B  O
K A    55 -145.5 -1.26536676857473 E E D
G A    56 -158.7 -1.50572806527439 E E D
T A    57 -130.7 -0.995870769244795 E E D
S A    58  -65.3 0.195010200767197 C E D
N A    59 -109.1 -0.602552283736247 C E D
G A    60  106.4 3.32152797677727 E E D
G A    61   80.2 2.84444722120672 E E D
A A    62  -64.4 0.211398470996719 E E D
>2A50	A
S A     1 -160.8 -1.54396736247661 C E D
A A     2  -62.1 0.253279606027722 C E D
S A     3  -58.5 0.318832686945813 C E D
F A     4 -105.3 -0.533357364989373 C B D
L A     5  -96.4 -0.371295581608536 C B D
K A     6  -62.8 0.240533173626982 C E D
K A     7  -76.3 -0.00529087981586012 C E D
T A     8 -132.4 -1.02682639078945 C E D
M A     9 -140.1 -1.16703714719759 E B O
P A    10  -85.4 -0.17099450102548 E E O
F A    11 -146.9 -1.29085963337621 E B O
K A    12 -135.2 -1.07781212039241 E E O
T A    13 -133.6 -1.04867741776215 E B O
T A    14 -128.7 -0.959452390956966 E B O
I A    15 -129.1 -0.966736066614532 E B O
E A    16 -135.2 -1.07781212039241 E E O
G A    17 -166.1 -1.64047606493936 E B O
T A    18 -138.5 -1.13790244456733 E B O
V A    19 -125.3 -0.897541147867658 E B O
N A    20   53.1 2.35097819540664 C E O
G A    21   87.2 2.97191154521412 C E O
H A    22  -94.0 -0.327593527663142 E B O
Y A    23  -79.6 -0.0653812039907771 E E O
F A    24 -151.6 -1.3764428223526 E B O
K A    25 -139.5 -1.15611163371124 E E O
C A    26 -131.0 -1.00133352598797 E B O
T A    27 -124.5 -0.882973796552527 E E O
G A    28 -157.4 -1.48205611938731 E B O
K A    29 -147.0 -1.2926805522906 E E O
G A    30 -156.2 -1.46020509241461 E E O
E A    31 -152.6 -1.39465201149652 E E O
G A    32 -148.8 -1.32545709274964 E E O
N A    33 -110.0 -0.61894055396577 E E O
P A    34  -57.3 0.34068371391851 C B O
F A    35  -88.3 -0.223801149542831 C B O
E A    36  -84.8 -0.160068987539131 C E O
G A    37   71.4 2.68420635674027 C B O
T A    38 -123.1 -0.857480931751046 E E O
Q A    39 -163.3 -1.5894903353364 E B O
E A    40 -148.6 -1.32181525492086 E E O
M A    41 -144.7 -1.25079941725959 E B O
K A    42 -110.0 -0.61894055396577 E E O
I A    43 -114.4 -0.699060986198993 E B O
E A    44 -117.9 -0.762793148202693 E E O
V A    45  -82.8 -0.123650609251303 E B O
I A    46 -106.1 -0.547924716304504 E E O
E A    47 -139.5 -1.15611163371124 E E O
G A    48   85.0 2.93185132909751 C E O
G A    49  -89.3 -0.242010338686745 C E O
P A    50  -69.9 0.111247930705191 C E O
L A    51  -59.6 0.298802578887508 C B O
P A    52  -84.9 -0.161889906453523 C B O
F A    53 -138.8 -1.1433652013105 C B O
A A    54  -64.7 0.205935714253545 C B O
F A    55  -53.7 0.406236794836602 C B O
H A    56  -51.1 0.453580686610779 C B O
I A    57  -70.4 0.102143336133234 C B O
L A    58  -99.5 -0.427744067954671 C B O
S A    59  -57.5 0.337041876089728 C B O
T A    60  -80.6 -0.0835903931346913 C E O
>1G25	A
D A     3   60.3 2.48208435724283 C E D
Q A     4  -69.1 0.125815282020322 C E O
G A     5   82.4 2.88450743732333 C E O
C A     6  -32.4 0.794092523601975 C B O
P A     7  -88.9 -0.23472666302918 C E O
R A     8  -60.0 0.291518903229942 C E O
C A     9  -93.4 -0.316668014176794 C B O
K A    10  -35.5 0.737644037255841 C E O
T A    11 -176.1 -1.8225679563785 C E O
T A    12  -47.1 0.526417443186436 H E O
K A    13  -26.8 0.896063982807895 H E O
Y A    14  -70.0 0.1094270117908 H B O
R A    15  -88.4 -0.225622068457223 H E O
N A    16  -76.5 -0.00893271764464302 C E O
P A    17  -97.8 -0.396788446410016 C E O
S A    18 -164.2 -1.60587860556592 C E O
L A    19 -138.3 -1.13426060673854 C B O
K A    20  178.7 4.63805235188227 C E O
L A    21 -110.9 -0.635328824195293 E B O
M A    22 -105.9 -0.544282878475722 E B O
V A    23  -91.1 -0.274786879145791 E B O
N A    24 -128.6 -0.957631472042575 C B O
V A    25  -33.3 0.777704253372452 C B O
C A    26  -44.8 0.568298578217438 C B O
G A    27   83.7 2.90817938321042 C B O
H A    28 -130.6 -0.994049850330403 C B O
T A    29 -179.3 -1.88083736163903 C E O
L A    30 -141.6 -1.19435093091346 E B O
C A    31  -44.9 0.566477659303047 E B O
E A    32  -63.9 0.220503065568676 H E O
S A    33  -71.7 0.0784713902461453 H E O
C A    34  -83.1 -0.129113365994477 H B O
V A    35  -43.3 0.59561236193331 H B O
D A    36  -79.1 -0.0562766094188199 H E O
L A    37  -87.5 -0.2092337982277 H E O
L A    38  -66.1 0.180442849452065 H B O
F A    39  -88.7 -0.231084825200397 H B O
V A    40  -57.0 0.346146470661685 H E O
R A    41 -114.8 -0.706344661856558 C E O
G A    42  178.9 4.64169418971105 C E O
A A    43   65.4 2.57495122187679 C E O
G A    44  119.2 3.55460559781937 C E O
N A    45 -149.7 -1.34184536297917 C E O
C A    46  -42.7 0.606537875419658 C B O
P A    47  -65.3 0.195010200767197 C E O
E A    48 -141.6 -1.19435093091346 C E O
C A    49  -90.3 -0.260219527830659 C B O
G A    50   37.4 2.06509392584719 C E O
T A    51  -51.8 0.440834254210039 C E O
P A    52  -70.6 0.0985014983044511 C E O
L A    53  -48.3 0.504566416213739 C B O
R A    54  -43.3 0.59561236193331 C E O
K A    55  170.8 4.49419975764535 C E O
S A    56   59.1 2.46023333027013 C E O
N A    57   79.3 2.8280589509772 C E O
F A    58 -154.1 -1.42196579521239 C B O
R A    59  -89.3 -0.242010338686745 E E O
V A    60  -88.6 -0.229263906286005 E E O
Q A    61 -179.6 -1.8863001183822 E E D
L A    62 -175.4 -1.80982152397776 C B O
F A    63  -50.5 0.464506200097127 C B O
>2F44	A
Q A     3  -52.7 0.424445983980516 C E O
L A     4 -100.8 -0.451416013841759 C E O
W A     5  -72.6 0.0620831200166226 C B O
S A     6  -84.4 -0.152785311881566 C E O
K A     7  -65.3 0.195010200767197 H E O
F A     8  -73.6 0.0438739308727084 H E O
D A     9  -67.6 0.153129065736194 H E O
V A    10  -54.2 0.397132200264644 H B O
G A    11  -63.7 0.224144903397459 H B O
D A    12  -64.8 0.204114795339154 H E O
W A    13  -64.3 0.213219389911111 H B O
L A    14  -62.3 0.249637768198939 H B O
E A    15  -64.1 0.216861227739894 H E O
S A    16  -62.0 0.255100524942113 H E O
I A    17 -109.8 -0.615298716136987 C B O
H A    18   64.1 2.5512792759897 C E O
L A    19 -134.9 -1.07234936364923 C B O
G A    20  -57.3 0.34068371391851 C E O
E A    21  -61.0 0.273309714086028 C E O
H A    22  -95.7 -0.358549149207796 C B O
R A    23  -63.8 0.222323984483068 H E O
D A    24  -62.1 0.253279606027722 H E O
R A    25  -65.4 0.193189281852805 H E O
F A    26  -61.4 0.266026038428462 H B O
E A    27  -65.9 0.184084687280848 H E O
D A    28  -64.4 0.211398470996719 H E O
H A    29  -86.7 -0.194666446912568 C E O
E A    30   63.1 2.53307008684579 C E O
I A    31  -74.3 0.0311274984719684 C B O
E A    32 -118.2 -0.768255904945867 C E O
G A    33  -44.2 0.579224091703787 C B O
A A    34  -58.6 0.317011768031422 C E O
H A    35  -84.8 -0.160068987539131 C E O
L A    36  -42.1 0.617463388906007 C B O
P A    37  -59.1 0.307907173459465 C E O
A A    38 -100.9 -0.453236932756151 C E O
L A    39  -62.9 0.238712254712591 C B O
T A    40  -95.7 -0.358549149207796 C E O
K A    41  -59.8 0.295160741058725 H E O
E A    42  -72.9 0.0566203632734481 H E O
D A    43  -63.8 0.222323984483068 H B O
F A    44  -61.3 0.267846957342853 H B O
V A    45  -62.8 0.240533173626982 H E O
E A    46  -64.7 0.205935714253545 H E O
L A    47  -88.0 -0.218338392799657 C B O
G A    48   96.7 3.1448988420813 C E O
V A    49  -87.6 -0.211054717142091 C B O
T A    50  -94.2 -0.331235365491925 C E O
R A    51 -102.6 -0.484192554300805 C E O
V A    52  -47.9 0.511850091871304 H E O
G A    53  -60.7 0.278772470829202 H E O
H A    54  -70.8 0.0948596604756682 H B O
R A    55  -65.8 0.185905606195239 H B O
E A    56  -68.4 0.138561714421062 H E O
N A    57  -69.7 0.114889768533974 H E O
I A    58  -63.7 0.224144903397459 H B O
E A    59  -57.7 0.333400038260945 H B O
R A    60  -62.9 0.238712254712591 H E O
A A    61  -66.0 0.182263768366456 H B O
L A    62  -68.6 0.13491987659228 H B O
R A    63  -72.9 0.0566203632734481 H E O
>2FMR	_
R A     3 -100.0 -0.436848662526628 C E D
F A     4 -124.0 -0.873869201980569 E B D
H A     5 -120.5 -0.81013703997687 E E O
E A     6 -148.6 -1.32181525492086 E E O
Q A     7 -119.5 -0.791927850832955 E E O
F A     8 -160.3 -1.53486276790466 E B D
I A     9  -73.7 0.0420530119583168 C E O
V A    10 -120.9 -0.817420715634435 C B O
R A    11  -59.2 0.306086254545073 C E O
E A    12  -62.2 0.251458687113331 C E O
D A    13  -57.9 0.329758200432162 C E O
L A    14 -112.5 -0.664463526825556 C B O
M A    15  -86.3 -0.187382771255003 C B O
G A    16  154.8 4.20285273134272 C B O
L A    17 -110.6 -0.629866067452118 C B O
A A    18 -137.2 -1.11423049868024 C B O
I A    19  -58.3 0.322474524774596 C B O
G A    20  168.7 4.45596046044313 C B O
T A    21   59.2 2.46205424918452 C B O
H A    22   64.4 2.55674203273287 C E O
G A    23  123.3 3.62926327330942 C B O
A A    24 -114.7 -0.704523742942167 C E O
N A    25  -63.9 0.220503065568676 H B O
I A    26  -73.3 0.0493366876158826 H B O
Q A    27  -62.8 0.240533173626982 H E O
Q A    28  -50.2 0.469968956840301 H E O
A A    29  -56.2 0.360713821976816 H B O
R A    30  -79.6 -0.0653812039907771 H E O
K A    31  -65.1 0.198652038595979 H E O
V A    32  -51.8 0.440834254210039 C B O
P A    33  -74.7 0.0238438228144026 C E O
G A    34  144.8 4.02076083990358 C E O
V A    35  -55.9 0.36617657871999 E B O
T A    36  -95.5 -0.354907311379014 E E O
A A    37 -176.5 -1.82985163203607 E B O
I A    38 -136.3 -1.09784222845071 E B O
D A    39 -133.9 -1.05414017450532 E E O
L A    40 -122.1 -0.839271742607132 E B O
D A    41 -120.4 -0.808316121062478 E E O
E A    42 -103.6 -0.502401743444719 C E O
D A    43  -51.1 0.453580686610779 C E O
T A    44  -87.7 -0.212875636056483 C E O
C A    45   70.6 2.66963900542514 C B O
T A    46 -138.3 -1.13426060673854 E E O
F A    47 -120.4 -0.808316121062478 E B O
H A    48 -120.0 -0.801032445404912 E E O
I A    49 -119.8 -0.79739060757613 E B O
Y A    50 -118.0 -0.764614067117084 E E O
G A    51 -143.0 -1.21984379571494 E B O
E A    52 -132.4 -1.02682639078945 C E O
D A    53 -164.8 -1.61680411905227 C E O
Q A    54  -52.1 0.435371497466864 H E O
D A    55  -58.1 0.326116362603379 H E O
A A    56  -53.6 0.408057713750993 H B O
V A    57  -64.1 0.216861227739894 H B O
K A    58  -64.4 0.211398470996719 H E O
K A    59  -77.1 -0.0198582311309915 H E O
A A    60  -58.2 0.324295443688987 H B O
R A    61  -76.1 -0.00164904198707722 H E O
S A    62  -67.7 0.151308146821802 H E O
F A    63  -83.5 -0.136397041652043 H E O
>1GJT	A
A A     3  -40.0 0.655702686108227 C B O
I A     4  -82.7 -0.121829690336911 C B O
F A     5  -60.1 0.28969798431555 C B O
V A     6  -67.1 0.162233660308151 C B O
L A     7  -59.6 0.298802578887508 C B O
N A     8 -128.1 -0.948526877470618 C B O
A A     9  -87.9 -0.216517473885265 C B O
Q A    10  -60.0 0.291518903229942 C E O
H A    11  -49.4 0.484536308155433 C E O
D A    12 -159.8 -1.5257581733327 C E O
E A    13  -83.6 -0.138217960566434 C E O
A A    14  -50.0 0.473610794669084 C B O
V A    15  -90.1 -0.256577690001877 C B O
D A    16  -83.9 -0.143680717309608 H E O
A A    17  -60.0 0.291518903229942 H B O
N A    18  -60.0 0.291518903229942 H E O
S A    19  -67.4 0.156770903564976 H E O
L A    20  -60.6 0.280593389743593 H B D
A A    21  -60.8 0.276951551914811 H E O
E A    22  -62.6 0.244175011455765 H E D
A A    23  -60.0 0.291518903229942 H B O
K A    24  -70.0 0.1094270117908 H B O
V A    25  -65.4 0.193189281852805 H E O
L A    26  -64.8 0.204114795339154 H E O
A A    27  -67.6 0.153129065736194 H B O
N A    28  -60.0 0.291518903229942 H B O
R A    29  -59.9 0.293339822144333 H E O
E A    30  -60.0 0.291518903229942 H E O
L A    31  -67.4 0.156770903564976 H B O
D A    32  -60.1 0.28969798431555 H E O
K A    33  -66.4 0.174980092708891 H E O
Y A    34  -70.1 0.107606092876408 H E O
G A    35   94.4 3.1030177070503 C E O
V A    36  -74.7 0.0238438228144026 C B O
S A    37  -70.0 0.1094270117908 C B O
D A    38  -64.6 0.207756633167937 H E O
Y A    39  -60.0 0.291518903229942 H B O
Y A    40  -60.0 0.291518903229942 H B O
K A    41  -62.5 0.245995930370156 H E O
N A    42  -60.4 0.284235227572376 H E O
L A    43  -60.0 0.291518903229942 H B O
I A    44  -59.9 0.293339822144333 H B O
N A    45  -54.7 0.388027605692687 H E O
N A    46  -92.2 -0.294816987204097 C E O
A A    47  -57.1 0.344325551747293 C B O
K A    48  -69.3 0.12217344419154 C E O
T A    49 -139.0 -1.14700703913928 C E O
V A    50  -61.7 0.260563281685288 H B O
E A    51  -52.0 0.437192416381256 H E O
G A    52  -71.6 0.0802923091605369 H B O
V A    53  -63.2 0.233249497969416 H B O
K A    54  -70.2 0.105785173962017 H E O
A A    55  -68.0 0.145845390078628 H E O
L A    56  -69.1 0.125815282020322 H B O
I A    57  -71.8 0.076650471331754 H B O
D A    58  -65.9 0.184084687280848 H E O
E A    59  -70.0 0.1094270117908 H E O
I A    60  -70.0 0.1094270117908 H B O
L A    61  -67.7 0.151308146821802 H B O
A A    62  -69.7 0.114889768533974 H E O
A A    63  -60.0 0.291518903229942 H E O
>1OR7	C
K C     3  -57.6 0.335220957175336 H E D
E C     4  -60.9 0.275130633000419 H E D
Q C     5  -68.5 0.136740795506671 H E O
L C     6  -59.3 0.304265335630682 H B O
S C     7  -56.7 0.351609227404859 H B O
A C     8  -63.0 0.236891335798199 H B O
L C     9  -58.2 0.324295443688987 H B O
M C    10  -67.2 0.160412741393759 H B O
D C    11  -98.4 -0.407713959896365 C E O
G C    12   75.2 2.75340127548715 C E O
E C    13  -90.6 -0.265682284573834 C E O
T C    14 -140.6 -1.17614174176955 C E O
L C    15 -125.5 -0.901182985696441 C E O
D C    16  -62.1 0.253279606027722 C E O
S C    17  -63.3 0.231428579055025 H E O
E C    18  -69.1 0.125815282020322 H E O
L C    19  -71.7 0.0784713902461453 H B O
L C    20  -59.1 0.307907173459465 H B O
N C    21  -57.3 0.34068371391851 H E O
E C    22  -56.3 0.358892903062425 H E O
L C    23  -55.5 0.373460254377556 H B O
A C    24  -56.9 0.347967389576076 H E O
H C    25 -118.0 -0.764614067117084 C E O
N C    26 -122.9 -0.853839093922264 C B O
P C    27  -54.9 0.384385767863905 H E O
E C    28  -69.4 0.120352525277148 H E O
M C    29  -67.7 0.151308146821802 H B O
Q C    30  -63.1 0.235070416883808 H E O
K C    31  -64.9 0.202293876424762 H E O
T C    32  -66.8 0.167696417051325 H E O
W C    33  -53.4 0.411699551579776 H B O
E C    34  -63.0 0.236891335798199 H E O
S C    35  -61.3 0.267846957342853 H E O
Y C    36  -65.0 0.200472957510371 H B O
H C    37  -70.1 0.107606092876408 H B O
L C    38  -62.7 0.242354092541373 H B O
I C    39  -57.9 0.329758200432162 H B O
R C    40  -56.9 0.347967389576076 H B O
D C    41  -63.3 0.231428579055025 H B O
S C    42  -60.2 0.287877065401159 H B O
M C    43  -63.6 0.225965822311851 H B O
R C    44  -81.8 -0.105441420107388 H B O
G C    45   73.9 2.72972932960006 C E O
D C    46  -95.8 -0.360370068122188 C E O
T C    47 -135.6 -1.08509579604997 C E O
P C    48  -79.5 -0.0635602850763857 C E O
E C    49  -66.8 0.167696417051325 C E O
V C    50 -115.7 -0.722732932086081 E B O
L C    51  -79.6 -0.0653812039907771 E B O
H C    52 -112.9 -0.671747202483121 E E O
F C    53 -102.1 -0.475087959728847 C B O
D C    54 -108.6 -0.59344768916429 C E O
I C    55  -60.2 0.287877065401159 H B O
S C    56  -64.1 0.216861227739894 H B O
S C    57  -67.3 0.158591822479368 H E O
R C    58  -62.0 0.255100524942113 H E O
V C    59  -61.0 0.273309714086028 H B O
M C    60  -59.8 0.295160741058725 H B O
A C    61  -63.1 0.235070416883808 H E O
A C    62  -76.0 0.000171876927314102 H B O
I C    63  -71.8 0.076650471331754 H B O
E C    64  -58.6 0.317011768031422 H E O
>1V8Q	A
G A    22  131.4 3.77675770537513 E B D
V A    23  -72.1 0.0711877145885797 E B D
K A    24 -113.7 -0.686314553798253 C E O
R A    25 -130.8 -0.997691688159186 C E O
Y A    26 -103.5 -0.500580824530327 C B O
E A    27  -43.4 0.593791443018918 C E O
G A    28   76.9 2.7843568970318 C E O
Q A    29  -71.8 0.076650471331754 C E O
V A    30  -84.3 -0.150964392967174 E E O
V A    31 -130.2 -0.986766174672837 E B O
R A    32 -118.9 -0.781002337346607 C E O
A A    33  -56.8 0.349788308490468 C B O
G A    34  100.5 3.21409376082818 C B O
N A    35  -53.4 0.411699551579776 C B O
I A    36  -78.4 -0.0435301770180802 E B O
L A    37 -108.9 -0.598910445907464 E B O
V A    38 -148.5 -1.31999433600647 E B O
R A    39 -114.5 -0.700881905113384 E B O
Q A    40 -138.0 -1.12879784999537 C B O
R A    41  -81.6 -0.101799582278606 C B O
G A    42 -137.0 -1.11058866085145 C E O
T A    43  -95.1 -0.347623635721448 C B O
R A    44  -57.0 0.346146470661685 C E O
F A    45 -123.2 -0.859301850665438 C B O
K A    46 -112.5 -0.664463526825556 E E O
P A    47  -72.0 0.0730086335029711 E B O
G A    48 -109.9 -0.617119635051379 C B O
K A    49  -51.0 0.45540160552517 C E O
N A    50   61.0 2.49483078964357 C E O
V A    51 -128.4 -0.953989634213792 E B O
G A    52 -101.0 -0.455057851670542 E B O
M A    53 -138.4 -1.13608152565293 E E O
G A    54  -68.9 0.129457119849105 C B O
R A    55  -62.9 0.238712254712591 C E O
D A    56  -84.5 -0.154606230795957 C E O
F A    57   66.7 2.59862316776388 C B O
T A    58  -67.5 0.154949984650585 C B O
L A    59  -97.4 -0.389504770752451 E B O
F A    60 -139.0 -1.14700703913928 E B O
A A    61  -77.6 -0.0289628257029486 E B O
L A    62  -82.0 -0.109083257936171 C B O
V A    63 -133.2 -1.04139374210458 C B O
D A    64  -92.0 -0.291175149375314 C E O
G A    65  176.2 4.59252937902249 E B O
V A    66 -103.7 -0.50422266235911 E E O
V A    67  -76.5 -0.00893271764464302 E B O
E A    68 -144.5 -1.24715757943081 E E O
F A    69  -99.6 -0.429564986869062 E B O
Q A    70 -139.5 -1.15611163371124 E E O
D A    71  -96.7 -0.376758338351711 E E O
R A    72 -108.0 -0.582522175677942 C E O
G A    73   53.5 2.35826187106421 C E O
R A    74  -50.5 0.464506200097127 C E O
L A    75  -96.8 -0.378579257266102 C E O
G A    76  106.0 3.31424430111971 C E O
R A    77 -105.9 -0.544282878475722 E E O
Y A    78 -101.0 -0.455057851670542 E E O
V A    79 -127.9 -0.944885039641835 E B O
H A    80 -125.5 -0.901182985696441 E B O
V A    81 -129.4 -0.972198823357706 E B O
R A    82  -85.5 -0.172815419939871 E E O
P A    83  -56.9 0.347967389576076 E E O
>1F0Z	A
I A     3 -145.0 -1.25626217400277 E B O
L A     4 -125.2 -0.895720228953267 E E O
F A     5 -102.3 -0.47872979755763 E B O
N A     6   57.8 2.43656138438304 C E O
D A     7   57.6 2.43291954655426 C E O
Q A     8 -112.0 -0.655358932253599 C E O
A A     9  -71.5 0.0821132280749282 E E O
M A    10 -150.7 -1.36005455212308 E B O
Q A    11 -135.5 -1.08327487713558 C E O
C A    12 -134.5 -1.06506568799167 C B O
A A    13  -87.5 -0.2092337982277 C E O
A A    14  -56.4 0.357071984148033 C E O
G A    15   93.6 3.08845035573517 C E O
Q A    16  -81.0 -0.0908740687922571 C E O
T A    17  -52.1 0.435371497466864 C B O
V A    18  -75.1 0.016560147156837 H B O
H A    19  -50.2 0.469968956840301 H E O
E A    20  -84.3 -0.150964392967174 H E O
L A    21  -68.8 0.131278038763497 H B O
L A    22  -52.2 0.433550578552473 H B O
E A    23  -57.7 0.333400038260945 H E O
Q A    24  -62.5 0.245995930370156 H E O
L A    25  -63.5 0.227786741226242 H B O
D A    26   94.6 3.10665954487908 C E O
Q A    27 -122.5 -0.846555418264698 C E O
R A    28 -113.9 -0.689956391627036 C E O
Q A    29 -154.7 -1.43289130869874 C E O
A A    30   61.8 2.5093981409587 C E O
G A    31  113.3 3.44717138187028 C B O
A A    32 -133.1 -1.03957282319019 E B O
A A    33 -124.6 -0.884794715466918 E B O
L A    34 -149.6 -1.34002444406477 E B O
A A    35 -118.5 -0.773718661689041 E B O
I A    36 -104.7 -0.522431851503025 E B O
N A    37   56.1 2.40560576283839 C B O
Q A    38   82.5 2.88632835623772 C E O
Q A    39  -97.6 -0.393146608581233 E E O
I A    40  -72.8 0.0584412821878397 E B O
V A    41 -103.6 -0.502401743444719 E B O
P A    42  -75.1 0.016560147156837 C E O
R A    43  -21.0 1.0016772798426 H E O
E A    44  -39.6 0.662986361765792 H E O
Q A    45  -60.0 0.291518903229942 H E O
W A    46  -39.9 0.657523605022618 H B O
A A    47  -76.3 -0.00529087981586012 C E O
Q A    48 -124.4 -0.881152877638135 C E O
H A    49  -95.0 -0.345802716807056 C E O
I A    50  -51.5 0.446297010953213 C E O
V A    51  -89.8 -0.251114933258702 C B O
Q A    52 -120.4 -0.808316121062478 C E O
D A    53  -48.6 0.499103659470564 C E O
G A    54  116.1 3.49815711147324 C E O
D A    55  -54.0 0.400774038093427 E B O
Q A    56  -93.2 -0.313026176348011 E E O
I A    57 -140.7 -1.17796266068394 E B O
L A    58 -118.9 -0.781002337346607 C B O
L A    59 -111.6 -0.648075256596033 E B O
F A    60 -114.7 -0.704523742942167 E B O
Q A    61  -94.2 -0.331235365491925 E B O
V A    62   57.0 2.42199403306791 C B O
I A    63  -97.5 -0.391325689666842 C B O
A A    64 -125.2 -0.895720228953267 C E O
>1N7S	D
A D   141 -105.0 -0.527894608246199 C E D
R D   142  -55.6 0.371639335463165 H E D
E D   143  -62.0 0.255100524942113 H E O
N D   144  -64.4 0.211398470996719 H E O
E D   145  -63.7 0.224144903397459 H E O
M D   146  -61.0 0.273309714086028 H B O
D D   147  -65.5 0.191368362938414 H E O
E D   148  -65.9 0.184084687280848 H E O
N D   149  -61.9 0.256921443856505 H B O
L D   150  -63.8 0.222323984483068 H B O
E D   151  -64.9 0.202293876424762 H E O
Q D   152  -63.6 0.225965822311851 H E O
V D   153  -58.6 0.317011768031422 H B O
S D   154  -56.1 0.362534740891207 H E O
G D   155  -64.0 0.218682146654285 H E O
I D   156  -65.8 0.185905606195239 H B O
I D   157  -63.0 0.236891335798199 H B O
G D   158  -63.2 0.233249497969416 H E O
N D   159  -69.6 0.116710687448365 H E O
L D   160  -67.6 0.153129065736194 H B O
R D   161  -63.4 0.229607660140634 H E O
H D   162  -56.1 0.362534740891207 H E O
M D   163  -67.0 0.164054579222542 H B O
A D   164  -63.1 0.235070416883808 H B O
L D   165  -68.6 0.13491987659228 H E O
D D   166  -65.7 0.187726525109631 H E O
M D   167  -56.7 0.351609227404859 H B O
G D   168  -63.4 0.229607660140634 H E O
N D   169  -61.5 0.264205119514071 H E O
E D   170  -68.4 0.138561714421062 H E O
I D   171  -65.2 0.196831119681588 H B O
D D   172  -63.3 0.231428579055025 H E O
T D   173  -61.7 0.260563281685288 H E O
Q D   174  -68.6 0.13491987659228 H B O
N D   175  -64.9 0.202293876424762 H B O
R D   176  -67.8 0.149487227907411 H E O
Q D   177  -66.4 0.174980092708891 H B O
I D   178  -62.5 0.245995930370156 H B O
D D   179  -65.9 0.184084687280848 H E O
R D   180  -62.4 0.247816849284548 H E O
I D   181  -60.8 0.276951551914811 H B O
M D   182  -63.9 0.220503065568676 H E O
E D   183  -67.9 0.147666308993019 H E O
K D   184  -67.3 0.158591822479368 H E O
A D   185  -66.5 0.173159173794499 H B O
D D   186  -66.6 0.171338254880108 H E O
S D   187  -62.3 0.249637768198939 H E O
N D   188  -67.2 0.160412741393759 H B O
K D   189  -63.9 0.220503065568676 H E O
T D   190  -62.2 0.251458687113331 H E O
R D   191  -59.8 0.295160741058725 H B O
I D   192  -69.0 0.127636200934714 H B O
D D   193  -60.0 0.291518903229942 H E O
E D   194  -63.6 0.225965822311851 H E O
A D   195  -65.4 0.193189281852805 H B O
N D   196  -67.2 0.160412741393759 H B O
Q D   197  -65.4 0.193189281852805 H E O
R D   198  -61.0 0.273309714086028 H E O
A D   199  -60.7 0.278772470829202 H B D
T D   200  -54.5 0.39166944352147 H E D
K D   201  -60.0 0.291518903229942 H E O
M D   202 -100.8 -0.451416013841759 C B O
>1TG0	A
E A     3  -79.6 -0.0653812039907771 C E D
V A     4  -61.0 0.273309714086028 C B D
P A     5  -80.4 -0.0799485553059087 C E D
F A     6 -150.3 -1.35277087646551 E B D
K A     7  -87.5 -0.2092337982277 E E O
V A     8 -132.1 -1.02136363404627 E B O
V A     9 -128.4 -0.953989634213792 E B O
A A    10  -61.0 0.273309714086028 E B O
Q A    11  -89.0 -0.236547581943571 C E O
F A    12 -146.0 -1.27447136314668 C B O
P A    13  -66.7 0.169517335965716 C E O
Y A    14 -121.7 -0.831988066949567 C B O
K A    15 -121.1 -0.821062553463218 C E O
S A    16 -147.5 -1.30178514686255 C B O
D A    17  -93.3 -0.314847095262402 C E O
Y A    18 -102.9 -0.489655311043979 C E O
E A    19  -59.6 0.298802578887508 C E O
D A    20  -83.4 -0.134576122737651 C E O
D A    21  -76.0 0.000171876927314102 C E O
L A    22  -87.4 -0.207412879313308 C B O
N A    23 -118.2 -0.768255904945867 C E O
F A    24 -168.9 -1.69146179454232 C B O
E A    25  -92.8 -0.305742500690445 C E O
K A    26  -50.1 0.471789875754693 C E O
D A    27   83.5 2.90453754538164 C E O
Q A    28  -64.6 0.207756633167937 C B O
E A    29  -84.7 -0.15824806862474 E B O
I A    30 -132.0 -1.01954271513188 E B O
I A    31  -96.0 -0.364011905950971 E B O
V A    32  -78.1 -0.0380674202749057 E B O
T A    33 -112.0 -0.655358932253599 E B O
S A    34 -153.1 -1.40375660606847 E B O
V A    35 -101.3 -0.460520608413716 E E O
E A    36  -79.6 -0.0653812039907771 C E O
D A    37 -165.4 -1.62772963253862 C E O
A A    38  -66.6 0.171338254880108 C E O
E A    39 -102.1 -0.475087959728847 C E O
W A    40 -119.9 -0.799211526490521 E B O
Y A    41 -102.5 -0.482371635386413 E B O
F A    42 -115.7 -0.722732932086081 E E O
G A    43 -169.6 -1.70420822694306 E B O
E A    44 -149.8 -1.34366628189356 E E O
Y A    45 -155.2 -1.44199590327069 E B O
Q A    46  -96.9 -0.380400176180494 E E O
D A    47  -79.1 -0.0562766094188199 C B O
S A    48  -72.2 0.0693667956741882 C E O
N A    49  -72.6 0.0620831200166226 C E O
G A    50   82.9 2.89361203189529 C E O
D A    51  -92.2 -0.294816987204097 C E O
V A    52  -79.4 -0.0617393661619944 E E O
I A    53 -125.0 -0.892078391124484 E E O
E A    54 -138.0 -1.12879784999537 E E O
G A    55  158.8 4.27568948791838 E B O
I A    56  -95.6 -0.356728230293405 E B O
F A    57 -160.2 -1.53304184899026 E B O
P A    58  -76.7 -0.0125745554734259 E B O
K A    59  -54.1 0.398953119179036 C E O
S A    60  -63.4 0.229607660140634 C E O
F A    61  -84.4 -0.152785311881566 C B O
V A    62 -127.5 -0.937601363984269 E B O
A A    63 -124.3 -0.879331958723744 E E O
V A    64  -58.9 0.311549011288248 E B O
>1PCF	A
F A    64 -131.3 -1.00679628273114 E B O
Q A    65  -76.9 -0.0162163933022088 E E O
I A    66 -121.2 -0.82288347237761 E B O
G A    67 -179.6 -1.8863001183822 E B D
K A    68  -61.4 0.266026038428462 C E D
M A    69   64.8 2.56402570839044 C E O
R A    70 -131.5 -1.01043812055993 E B O
Y A    71 -137.2 -1.11423049868024 E E O
V A    72  -93.7 -0.322130770919968 E B O
S A    73 -110.5 -0.628045148537727 E B O
V A    74 -122.4 -0.844734499350307 E B O
R A    75 -150.9 -1.36369638995186 E E O
D A    76  -97.1 -0.384042014009276 E E O
F A    77 -131.4 -1.00861720164553 E B O
K A    78   58.7 2.45294965461256 C E O
G A    79   77.4 2.79346149160376 C E O
K A    80 -117.0 -0.74640487797317 E E O
V A    81  -90.3 -0.260219527830659 E E O
L A    82 -129.6 -0.975840661186489 E B O
I A    83 -113.2 -0.677209959226296 E B O
D A    84 -113.6 -0.684493634883861 E B O
I A    85 -110.7 -0.63168698636651 E B O
R A    86 -156.0 -1.45656325458583 E B O
E A    87  -84.9 -0.161889906453523 E B O
Y A    88 -122.1 -0.839271742607132 E B O
W A    89 -101.7 -0.467804284071282 E B O
M A    90 -106.6 -0.557029310876462 E E O
D A    91  -80.1 -0.0744857985627342 C E O
P A    92  -69.7 0.114889768533974 C E O
E A    93  -96.2 -0.367653743779754 C E O
G A    94   88.6 2.9974044100156 C E O
E A    95  -91.3 -0.278428716974574 C E O
M A    96  -82.4 -0.116366933593737 E E O
K A    97 -128.1 -0.948526877470618 E E O
P A    98  -65.0 0.200472957510371 E E O
G A    99  -88.5 -0.227442987371614 E E O
R A   100  -78.3 -0.0417092581036886 E E O
K A   101  -86.2 -0.185561852340611 E E O
G A   102 -164.0 -1.60223676773714 E B O
I A   103 -136.0 -1.09237947170754 E B O
S A   104 -105.7 -0.540641040646939 E E O
L A   105 -107.7 -0.577059418934767 E B O
N A   106  -85.3 -0.169173582111088 C E O
P A   107  -54.9 0.384385767863905 H E O
E A   108  -63.5 0.227786741226242 H E O
Q A   109  -73.5 0.0456948497870997 H B O
W A   110  -62.6 0.244175011455765 H B O
S A   111  -62.7 0.242354092541373 H E O
Q A   112  -69.5 0.118531606362757 H E O
L A   113  -57.4 0.338862795004119 H B O
K A   114  -66.6 0.171338254880108 H E O
E A   115  -63.5 0.227786741226242 H E O
Q A   116  -84.5 -0.154606230795957 H B O
I A   117  -57.8 0.331579119346553 H B O
S A   118  -59.7 0.296981659973116 H E O
D A   119  -69.0 0.127636200934714 H E O
I A   120  -60.0 0.291518903229942 H B O
D A   121  -65.7 0.187726525109631 H E O
D A   122  -62.0 0.255100524942113 H E O
A A   123  -70.4 0.102143336133234 H B O
V A   124  -59.7 0.296981659973116 H B O
R A   125  -69.5 0.118531606362757 H E O
>1OWT	A
A A   126  -86.7 -0.194666446912568 C B O
L A   127  -94.9 -0.343981797892665 C B O
L A   128 -136.3 -1.09784222845071 C E O
V A   129  -50.6 0.462685281182736 C B O
P A   130  -86.6 -0.192845527998177 C B  O
D A   131  -85.1 -0.165531744282305 C B  O
K A   132 -108.1 -0.584343094592333 C B  O
A A   133  -94.7 -0.340339960063882 C B  O
K A   134  -94.8 -0.342160878978274 E E O
F A   135  -93.2 -0.313026176348011 E B O
L A   136 -116.8 -0.742763040144387 E E O
H A   137  -93.8 -0.323951689834359 E B O
Q A   138 -138.9 -1.14518612022489 E E O
E A   139  -95.0 -0.345802716807056 E E O
R A   140 -111.8 -0.651717094424816 C E O
M A   141  -74.6 0.0256647417287941 C B  O
D A   142 -113.4 -0.680851797055079 C B  O
V A   143  -94.5 -0.336698122235099 C B  O
B A   144 -145.8 -1.2708295253179 C B  O
E A   145 -132.7 -1.03228914753262 E E O
T A   146  -71.5 0.0821132280749282 E E O
H A   147  -53.7 0.406236794836602 H B O
L A   148  -71.0 0.0912178226468853 H E O
H A   149  -62.5 0.245995930370156 H E O
W A   150  -60.5 0.282414308657985 H B O
H A   151  -61.3 0.267846957342853 H E O
T A   152  -69.7 0.114889768533974 H E O
V A   153  -56.1 0.362534740891207 H E O
A A   154  -62.7 0.242354092541373 H B D
K A   155  -62.2 0.251458687113331 H B  O
E A   156  -58.3 0.322474524774596 H B  O
T A   157  -53.2 0.415341389408559 H B  O
C A   158  -79.2 -0.0580975283332115 H B  O
S A   159  -65.0 0.200472957510371 H E D
E A   160  -65.4 0.193189281852805 C E D
K A   161  -96.1 -0.365832824865362 C E D
S A   162 -120.0 -0.801032445404912 C E D
T A   163 -146.0 -1.27447136314668 E B O
N A   164 -127.0 -0.928496769412312 E E O
L A   165  -72.7 0.060262201102231 E B O
H A   166 -115.1 -0.711807418599733 E B O
D A   167 -118.7 -0.777360499517824 E B O
Y A   168  -93.6 -0.320309852005576 C B O
G A   169 -146.5 -1.28357595771864 C B O
M A   170 -127.6 -0.939422282898661 C B O
L A   171 -113.4 -0.680851797055079 C B  O
L A   172   39.4 2.10151230413502 C B  O
P A   173  -50.9 0.457222524439562 C B  O
B A   174 -113.1 -0.675389040311904 C B  O
G A   175 -140.8 -1.17978357959833 C B O
I A   176  -73.2 0.0511576065302739 C B O
D A   177 -126.9 -0.926675850497921 C E O
K A   178  -96.9 -0.380400176180494 E E O
F A   179 -135.7 -1.08691671496437 E B O
R A   180 -139.4 -1.15429071479685 C E O
G A   181 -110.3 -0.624403310708944 E B O
V A   182 -144.5 -1.24715757943081 E B O
E A   183 -132.7 -1.03228914753262 E B  O
F A   184 -113.8 -0.688135472712644 E B  O
V A   185 -113.0 -0.673568121397513 E B O
C A   186 -113.4 -0.680851797055079 E B  O
A A   187  -93.5 -0.318488933091185 E B  O
>1C9O	A
R A     3 -117.4 -0.753688553630736 E E O
G A     4 -157.8 -1.48933979504487 E B O
K A     5 -131.7 -1.01407995838871 E E O
V A     6  -67.8 0.149487227907411 E B O
K A     7  -76.2 -0.0034699609014688 E E O
W A     8 -162.8 -1.58038574076444 E B O
F A     9 -150.7 -1.36005455212308 E B O
N A    10  -87.4 -0.207412879313308 E B O
N A    11  -62.8 0.240533173626982 C E O
E A    12  -63.2 0.233249497969416 C E O
K A    13  -83.5 -0.136397041652043 C E O
G A    14   78.7 2.81713343749085 C B O
Y A    15 -150.5 -1.3564127142943 E B O
G A    16 -171.7 -1.74244752414528 E B O
F A    17 -135.4 -1.08145395822119 E B O
I A    18  -99.8 -0.433206824697845 E B O
E A    19  -94.7 -0.340339960063882 E E O
V A    20 -118.8 -0.779181418432215 E E O
E A    21  -65.6 0.189547444024022 C E O
G A    22   76.5 2.77707322137424 C E O
G A    23 -139.1 -1.14882795805367 E E O
S A    24  -73.8 0.0402320930439255 E E O
D A    25  -60.2 0.287877065401159 E B O
V A    26 -122.0 -0.837450823692741 E B O
F A    27  -61.1 0.271488795171636 E B O
V A    28 -134.4 -1.06324476907728 E B O
H A    29 -101.1 -0.456878770584933 E B O
F A    30  -60.4 0.284235227572376 C B O
T A    31  -62.8 0.240533173626982 C B O
A A    32  -82.4 -0.116366933593737 C B O
I A    33  -75.8 0.003813714756097 C B O
Q A    34  -88.7 -0.231084825200397 C E O
G A    35   94.5 3.10483862596469 C E O
E A    36 -101.7 -0.467804284071282 C E O
G A    37   94.0 3.09573403139274 C B O
F A    38  -59.2 0.306086254545073 C B O
K A    39  -83.6 -0.138217960566434 C E O
T A    40 -156.8 -1.47113060590096 C E O
L A    41 -138.5 -1.13790244456733 C B O
E A    42 -117.6 -0.757330391459518 C E O
E A    43  -48.4 0.502745497299347 C E O
G A    44   96.6 3.14307792316691 C E O
Q A    45  -63.4 0.229607660140634 C B O
E A    46  -79.6 -0.0653812039907771 E E O
V A    47 -136.3 -1.09784222845071 E B O
S A    48 -103.1 -0.493297148872762 E E O
F A    49 -164.4 -1.6095204433947 E B O
E A    50 -115.2 -0.713628337514124 E E O
I A    51 -108.6 -0.59344768916429 E B O
V A    52 -127.4 -0.935780445069878 E E O
Q A    53 -110.9 -0.635328824195293 E E O
G A    54 -112.7 -0.668105364654339 E E O
N A    55  -64.6 0.207756633167937 C E O
R A    56  -99.4 -0.425923149040279 C E O
G A    57  107.5 3.34155808483558 E B O
P A    58  -65.9 0.184084687280848 E E O
Q A    59 -155.1 -1.4401749843563 E E O
A A    60  -80.6 -0.0835903931346913 E B D
A A    61 -134.5 -1.06506568799167 E E D
N A    62   55.3 2.39103841152325 E E D
V A    63  -85.8 -0.178278176683045 E B D
V A    64 -110.5 -0.628045148537727 E E D
>1TUK	A
Q A     3 -120.6 -0.811957958891261 C E O
A A     4  -50.7 0.460864362268344 C E O
S A     5  -55.9 0.36617657871999 C E O
Q A     6  -57.7 0.333400038260945 C E O
L A     7  -92.1 -0.292996068289705 C B  O
A A     8  -54.4 0.393490362435862 C B  O
V A     9  -63.2 0.233249497969416 C B  O
B A    10 -112.0 -0.655358932253599 C B  O
A A    11  -59.9 0.293339822144333 H B O
S A    12  -60.0 0.291518903229942 H E O
A A    13  -64.7 0.205935714253545 H E O
I A    14  -64.5 0.209577552082328 H B O
L A    15  -84.9 -0.161889906453523 H E O
S A    16 -127.1 -0.930317688326703 H E O
G A    17   82.1 2.87904468058015 C E O
A A    18  -56.5 0.355251065233642 C E O
K A    19  -58.1 0.326116362603379 C E O
P A    20  -71.1 0.089396903732494 C B O
S A    21  -70.8 0.0948596604756682 C B  O
G A    22  -60.4 0.284235227572376 H B  O
E A    23  -65.6 0.189547444024022 H B  O
B A    24  -54.4 0.393490362435862 H B  O
C A    25  -60.7 0.278772470829202 H B  O
G A    26  -67.8 0.149487227907411 H E O
N A    27  -65.0 0.200472957510371 H E O
L A    28  -58.4 0.320653605860205 H B O
R A    29  -58.4 0.320653605860205 H E O
A A    30  -70.1 0.107606092876408 H E O
Q A    31 -100.1 -0.438669581441019 H B  O
Q A    32  -52.2 0.433550578552473 C B  O
G A    33  -58.8 0.313369930202639 C B  O
A A    34  -86.2 -0.185561852340611 C B  O
F A    35  -58.0 0.32793728151777 H B  O
D A    36  -69.8 0.113068849619582 H B  O
Q A    37  -73.2 0.0511576065302739 H E O
Y A    38  -53.5 0.409878632665384 H B O
A A    39  -67.9 0.147666308993019 C B O
K A    40  -92.2 -0.294816987204097 C E O
D A    41  -60.7 0.278772470829202 C E O
P A    42  -64.4 0.211398470996719 C E O
T A    43  -80.6 -0.0835903931346913 C E O
Y A    44 -111.1 -0.638970662024076 C B O
G A    45  -56.3 0.358892903062425 H E O
Q A    46  -54.6 0.389848524607079 H E O
Y A    47  -80.6 -0.0835903931346913 H B O
I A    48  -63.4 0.229607660140634 H B O
R A    49  -84.8 -0.160068987539131 C E O
S A    50  -79.2 -0.0580975283332115 C B O
P A    51  -56.8 0.349788308490468 H E O
H A    52  -60.6 0.280593389743593 H E O
A A    53  -66.7 0.169517335965716 H B O
R A    54  -59.5 0.300623497801899 H E O
D A    55  -61.3 0.267846957342853 H E O
T A    56  -64.6 0.207756633167937 H B O
L A    57  -54.0 0.400774038093427 H B  O
T A    58  -61.5 0.264205119514071 H B  O
S A    59  -65.3 0.195010200767197 H B  O
C A    60  -82.1 -0.110904176850563 C B  O
G A    61   75.9 2.76614770788789 C E O
L A    62 -106.2 -0.549745635218896 C B O
A A    63  -63.5 0.227786741226242 C B  O
V A    64  -92.9 -0.307563419604837 C B O
P A    65  -71.5 0.0821132280749282 C E O
>1TBA	A
S A    13 -118.5 -0.773718661689041 C E D
I A    14 -106.0 -0.546103797390113 C B D
G A    15   93.7 3.09027127464956 C E D
N A    16  -80.4 -0.0799485553059087 C E O
G A    17  122.6 3.61651684090868 C B O
L A    18 -108.1 -0.584343094592333 C B O
D A    19  -88.6 -0.229263906286005 C B O
L A    20  -99.8 -0.433206824697845 C B O
T A    21  -52.2 0.433550578552473 C B O
G A    22  -91.9 -0.289354230460922 C B O
I A    23  -50.7 0.460864362268344 H B O
L A    24  -78.7 -0.0489929337612544 H B O
F A    25  -88.0 -0.218338392799657 H B O
G A    26  148.8 4.09359759647924 H B O
N A    27   33.0 1.98497349361397 C B O
I A    28 -139.8 -1.16157439045441 E B O
D A    29  -88.7 -0.231084825200397 E B O
S A    30  -37.7 0.697583821139229 C B O
E A    31  -57.6 0.335220957175336 C E O
G A    32  108.5 3.35976727397949 C B O
R A    33  -96.3 -0.369474662694145 E E O
L A    34  -89.0 -0.236547581943571 E B O
L A    35 -131.7 -1.01407995838871 C B O
Q A    36 -136.2 -1.09602130953632 C E O
D A    37  -41.7 0.624747064563572 C B O
D A    38  -99.0 -0.418639473382713 C E O
D A    39 -119.0 -0.782823256260998 C E O
G A    40 -137.0 -1.11058866085145 C E O
E A    41 -106.4 -0.553387473047679 C E O
G A    42 -109.1 -0.602552283736247 C E O
R A    43  -86.6 -0.192845527998177 C E O
G A    44  172.3 4.52151354136122 C E O
G A    45 -159.8 -1.5257581733327 C B O
T A    46  -43.5 0.591970524104527 C E O
G A    47  118.4 3.54003824650424 C B O
F A    48  -89.9 -0.252935852173094 C B O
D A    49  -63.0 0.236891335798199 C B O
A A    50  -99.5 -0.427744067954671 C E O
E A    51 -100.8 -0.451416013841759 C E O
L A    52 -102.1 -0.475087959728847 C B O
R A    53  -50.3 0.46814803792591 H B O
E A    54  -68.5 0.136740795506671 H E O
N A    55  -86.6 -0.192845527998177 H B O
I A    56  -52.6 0.426266902894907 H B O
G A    57  -50.1 0.471789875754693 C B O
S A    58 -124.5 -0.882973796552527 C B O
L A    59  -75.2 0.0147392282424454 C B O
S A    60  -85.7 -0.176457257768654 C E O
K A    61 -143.9 -1.23623206594446 C E O
L A    62 -133.3 -1.04321466101897 C B O
G A    63 -175.4 -1.80982152397776 C B O
L A    64  -49.8 0.477252632497867 H B O
D A    65  -46.9 0.530059281015218 H E O
S A    66  -66.9 0.165875498136934 H B O
M A    67  -72.4 0.0657249578454053 H B O
L A    68  -76.5 -0.00893271764464302 H B O
L A    69  -78.9 -0.0526347715900373 H B O
E A    70  -88.2 -0.22198023062844 C B O
V A    71 -138.2 -1.13243968782415 C B O
I A    72 -149.1 -1.33091984949282 C B O
D A    73  -76.0 0.000171876927314102 C E O
L A    74  -85.9 -0.180099095597437 C E O
K A    75 -139.9 -1.16339530936881 C E D
>2AHQ	A
S A     3  -62.3 0.249637768198939 C E O
L A     4 -175.1 -1.80435876723459 C B O
R A     5   56.9 2.42017311415352 C E O
T A     6  -82.4 -0.116366933593737 C E O
F A     7 -127.9 -0.944885039641835 C B O
F A     8 -175.2 -1.80617968614898 C B O
V A     9 -145.6 -1.26718768748912 C B O
R A    10  -77.0 -0.0180373122166001 C E O
E A    11  -57.7 0.333400038260945 C E O
S A    12   59.3 2.46387516809891 C E O
A A    13  -76.5 -0.00893271764464302 C E O
E A    14  -80.4 -0.0799485553059087 C E O
G A    15   51.9 2.32912716843395 C E O
L A    16  -40.7 0.642956253707487 C B O
T A    17  -87.2 -0.203771041484525 C B O
Q A    18  -54.1 0.398953119179036 H B O
G A    19  -71.4 0.0839341469893195 H E O
E A    20  -66.2 0.178621930537674 H B O
L A    21  -63.5 0.227786741226242 H B O
M A    22  -52.9 0.420804146151733 H E O
K A    23  -58.6 0.317011768031422 H E O
L A    24  -66.5 0.173159173794499 H B O
I A    25  -66.5 0.173159173794499 H B O
K A    26  -64.2 0.215040308825502 H E O
E A    27  -57.7 0.333400038260945 H E O
I A    28  -67.7 0.151308146821802 H B O
V A    29  -92.7 -0.303921581776054 C B O
E A    30  -70.7 0.0966805793900595 C E O
N A    31 -139.6 -1.15793255262563 C E O
E A    32  -62.2 0.251458687113331 C B O
D A    33 -157.5 -1.4838770383017 C E O
K A    34  -77.3 -0.0235000689597744 C E O
R A    35  -86.3 -0.187382771255003 C E O
K A    36 -167.1 -1.65868525408327 C E O
P A    37  -75.0 0.0183810660712283 C E O
Y A    38  -86.3 -0.187382771255003 C B O
S A    39  -65.9 0.184084687280848 C E O
D A    40  -44.4 0.575582253875004 H B O
Q A    41  -65.0 0.200472957510371 H E O
E A    42  -61.4 0.266026038428462 H E O
I A    43  -42.5 0.610179713248441 H B O
A A    44  -57.9 0.329758200432162 H B O
N A    45  -65.1 0.198652038595979 H E O
I A    46  -51.0 0.45540160552517 H B O
L A    47  -52.0 0.437192416381256 H B O
K A    48  -57.0 0.346146470661685 C E O
E A    49  -64.2 0.215040308825502 C E O
K A    50   69.5 2.64960889736684 C E O
G A    51 -115.4 -0.717270175342907 C E O
F A    52  -86.2 -0.185561852340611 C B O
K A    53 -111.6 -0.648075256596033 C E O
V A    54 -110.2 -0.622582391794553 C B O
A A    55  160.2 4.30118235271986 C B O
R A    56  -33.2 0.779525172286843 H B O
R A    57  -60.7 0.278772470829202 H E O
T A    58  -60.3 0.286056146486768 H B O
V A    59  -62.8 0.240533173626982 H B O
A A    60  -55.7 0.369818416548773 H B O
K A    61  -63.4 0.229607660140634 H E O
Y A    62  -67.5 0.154949984650585 H B O
R A    63  -47.3 0.522775605357653 H B O
E A    64  -71.3 0.0857550659037111 H E O
M A    65  -67.5 0.154949984650585 H E O
>1VFY	A
I A   171 -113.7 -0.686314553798253 C B O
D A   172 -142.1 -1.20345552548542 C E O
S A   173 -161.7 -1.56035563270614 C E O
D A   174  -90.9 -0.271145041317008 C E O
A A   175 -145.0 -1.25626217400277 C E O
C A   176  -61.2 0.269667876257245 C B O
M A   177  -68.6 0.13491987659228 C E O
I A   178  -90.7 -0.267503203488225 C E O
C A   179 -100.9 -0.453236932756151 C B O
S A   180   65.9 2.58405581644874 C E O
K A   181  -74.7 0.0238438228144026 C E O
K A   182  -77.9 -0.0344255824461231 C E O
F A   183  -71.6 0.0802923091605369 C B O
S A   184 -158.3 -1.49844438961683 C E O
L A   185  -59.7 0.296981659973116 C B O
L A   186  -89.7 -0.249294014344311 C B O
N A   187 -154.1 -1.42196579521239 C E O
R A   188  -72.5 0.0639040389310139 C B O
K A   189  -76.5 -0.00893271764464302 C E O
H A   190 -143.8 -1.23441114703007 E B O
H A   191  -97.1 -0.384042014009276 E B O
C A   192  -81.9 -0.10726233902178 C B O
R A   193  -71.8 0.076650471331754 C E O
S A   194  -86.5 -0.191024609083785 C E O
C A   195 -101.8 -0.469625202985673 C B O
G A   196   84.3 2.91910489669677 C B O
G A   197  -71.3 0.0857550659037111 C E O
V A   198 -113.5 -0.68267271596947 E B O
F A   199 -145.0 -1.25626217400277 E B O
C A   200  -79.8 -0.06902304181956 C B O
Q A   201  -58.0 0.32793728151777 C E O
E A   202  -59.7 0.296981659973116 C E O
H A   203 -105.0 -0.527894608246199 C B O
S A   204 -152.4 -1.39101017366773 C B O
S A   205  -82.4 -0.116366933593737 C E O
N A   206 -102.3 -0.47872979755763 E E O
S A   207 -137.2 -1.11423049868024 E E O
I A   208 -143.3 -1.22530655245811 E B O
P A   209  -75.5 0.00927647149927122 E E O
L A   210 -131.3 -1.00679628273114 E B O
P A   211  -53.7 0.406236794836602 C E O
D A   212  -68.9 0.129457119849105 C E O
L A   213 -108.4 -0.589805851335507 C B O
G A   214   74.9 2.74793851874397 C E O
I A   215 -109.0 -0.600731364821856 E E O
Y A   216 -116.0 -0.728195688829255 E E O
E A   217 -124.1 -0.875690120894961 E E O
P A   218  -67.1 0.162233660308151 E E O
V A   219 -128.2 -0.950347796385009 E B O
R A   220  -59.7 0.296981659973116 E E O
V A   221 -137.0 -1.11058866085145 E B O
C A   222  -73.3 0.0493366876158826 C B O
D A   223  -60.0 0.291518903229942 H E O
S A   224  -64.9 0.202293876424762 H E O
C A   225  -67.5 0.154949984650585 H B O
F A   226  -64.4 0.211398470996719 H B O
E A   227  -63.6 0.225965822311851 H E O
D A   228  -56.6 0.35343014631925 H E O
Y A   229  -66.9 0.165875498136934 H B O
E A   230  -60.8 0.276951551914811 H E O
F A   231  -59.1 0.307907173459465 H B O
I A   232  -65.3 0.195010200767197 H E O
V A   233  -59.1 0.307907173459465 H B D
>2HNT	E
I E    82  -95.7 -0.358549149207796 E B O
S E    83 -135.4 -1.08145395822119 E E O
M E    84 -102.6 -0.484192554300805 E E O
L E    85  -97.5 -0.391325689666842 C B O
E E    86 -110.7 -0.63168698636651 C E O
K E    87 -153.9 -1.41832395738361 C E O
I E    88 -136.6 -1.10330498519389 C B O
Y E    89 -124.4 -0.881152877638135 E B O
I E    90 -115.9 -0.726374769914864 E E O
H E    91  -47.6 0.517312848614478 C B O
P E    92  -49.6 0.48089447032665 C E O
R E    93 -103.3 -0.496938986701545 C E O
Y E    94  -50.1 0.471789875754693 C B O
N E    95 -120.6 -0.811957958891261 C E O
W E    96  -82.1 -0.110904176850563 C E O
R E    97  -83.1 -0.129113365994477 C E O
E E    97  -94.5 -0.336698122235099 C E O
N E    98 -150.9 -1.36369638995186 C E O
L E    99   36.6 2.05052657453206 C B O
D E   100  -81.7 -0.103620501192997 C E O
R E   101   63.4 2.53853284358896 C B O
D E   102  -78.3 -0.0417092581036886 C B O
I E   103 -156.9 -1.47295152481535 C B O
A E   104 -139.6 -1.15793255262563 E B O
L E   105 -109.9 -0.617119635051379 E B O
M E   106 -116.5 -0.737300283401213 C B O
K E   107  -59.3 0.304265335630682 C E O
L E   108  -63.8 0.222323984483068 C B O
K E   109  -72.9 0.0566203632734481 C E O
K E   110 -135.8 -1.08873763387876 C E O
P E   111  -50.2 0.469968956840301 C E O
V E   112  -72.6 0.0620831200166226 C B O
A E   113 -109.5 -0.609835959393813 C E O
F E   114  -64.8 0.204114795339154 C B O
S E   115 -151.3 -1.37098006560943 C B O
D E   116  -78.5 -0.0453510959324715 C E O
Y E   117 -144.3 -1.24351574160203 C B O
I E   118 -139.8 -1.16157439045441 C B O
H E   119 -177.2 -1.84259806443681 C B  O
P E   120  -52.9 0.420804146151733 C B  O
V E   121 -129.4 -0.972198823357706 C B  O
A E   122  -97.1 -0.384042014009276 C B  O
L E   123 -102.8 -0.487834392129587 C B O
P E   124  -90.4 -0.262040446745051 C B O
D E   125 -114.6 -0.702702824027775 C E O
R E   126  -52.3 0.431729659638082 H E O
E E   127  -69.5 0.118531606362757 H E O
T E   128  -69.3 0.12217344419154 H B O
A E   129  -74.3 0.0311274984719684 H B O
A E   129  -53.9 0.402594957007819 H E O
S E   129  -82.6 -0.12000877142252 H E O
L E   129 -101.2 -0.458699689499325 H B O
L E   130  -62.5 0.245995930370156 C B O
Q E   131 -156.3 -1.462026011329 C E O
A E   132  -53.0 0.418983227237342 C E O
G E   133   90.9 3.0392855450466 C E O
Y E   134  -76.5 -0.00893271764464302 C E O
K E   135  -73.4 0.047515768701491 E E O
G E   136 -114.2 -0.69541914837021 E B O
R E   137 -111.8 -0.651717094424816 E B O
V E   138 -123.1 -0.857480931751046 E B O
T E   139 -135.7 -1.08691671496437 E B O
G E   140  172.4 4.52333446027561 E B O
>1V1C	A
D A     3 -122.3 -0.842913580435915 C E O
I A     4  -85.4 -0.17099450102548 E B O
Y A     5  -97.8 -0.396788446410016 E B O
V A     6 -124.6 -0.884794715466918 E B O
V A     7  -85.9 -0.180099095597437 E B O
T A     8 -109.7 -0.613477797222596 C B O
A A     9 -141.9 -1.19981368765663 C B O
D A    10   63.8 2.54581651924652 C E O
Y A    11 -151.0 -1.36551730886625 C B O
L A    12 -116.3 -0.73365844557243 C E O
P A    13  -57.9 0.329758200432162 C E O
L A    14  -87.6 -0.211054717142091 C E O
G A    15  106.2 3.31788613894849 C E O
A A    16 -118.1 -0.766434986031475 C E O
E A    17 -108.9 -0.598910445907464 C E O
Q A    18  -82.5 -0.118187852508128 C E O
D A    19   61.3 2.50029354638674 C E O
A A    20 -112.8 -0.66992628356873 C B O
I A    21 -130.5 -0.992228931416012 C B O
T A    22  -78.0 -0.0362465013605144 C E O
L A    23 -145.8 -1.2708295253179 C B O
R A    24 -119.2 -0.786465094089781 C E O
E A    25  -57.2 0.342504632832902 C E O
G A    26  126.2 3.68206992182677 C B O
Q A    27 -101.0 -0.455057851670542 C B O
Y A    28 -122.7 -0.850197256093481 E B O
V A    29 -159.5 -1.52029541658952 E B O
E A    30  -78.9 -0.0526347715900373 E B O
V A    31  -90.2 -0.258398608916268 E B O
L A    32  -85.7 -0.176457257768654 E B O
D A    33 -138.8 -1.1433652013105 E B O
A A    34 -102.6 -0.484192554300805 E E O
A A    35  -92.2 -0.294816987204097 E E O
H A    36 -113.4 -0.680851797055079 E E O
P A    37  -56.7 0.351609227404859 C E O
L A    38  -68.9 0.129457119849105 C B O
R A    39 -147.1 -1.29450147120499 E E O
W A    40 -103.6 -0.502401743444719 E B O
L A    41  -79.4 -0.0617393661619944 E B O
V A    42 -138.5 -1.13790244456733 E B O
R A    43 -141.6 -1.19435093091346 E B O
T A    44  -58.8 0.313369930202639 E B O
K A    45  -91.6 -0.283891473717748 C E O
P A    46  -75.9 0.00199279584170542 C E D
T A    47 -139.8 -1.16157439045441 C E D
K A    48   65.0 2.56766754621922 C E D
S A    49 -147.9 -1.30906882252012 C E D
S A    50  -81.1 -0.0926949877066484 C E D
P A    51  -60.2 0.287877065401159 C E D
S A    52  -82.1 -0.110904176850563 C E D
R A    53 -109.7 -0.613477797222596 C E D
Q A    54 -123.6 -0.866585526323004 E E D
G A    55 -151.8 -1.38008466018139 E E D
W A    56  -77.4 -0.0253209878741659 E B D
V A    57 -131.2 -1.00497536381675 E B D
S A    58  -92.3 -0.296637906118488 C E O
P A    59  -72.5 0.0639040389310139 C E O
A A    60  -75.4 0.0110973904136625 C E O
Y A    61 -128.0 -0.946705958556226 C B O
L A    62 -109.2 -0.604373202650639 E B O
D A    63 -109.1 -0.602552283736247 E E O
R A    64  -62.4 0.247816849284548 E E O
R A    65 -142.3 -1.2070973633142 E E O
L A    66 -109.1 -0.602552283736247 C E D
>1NE3	A
D A     3   69.3 2.64596705953805 C E D
A A     4  -98.9 -0.416818554468322 C B D
T A     5  -97.5 -0.391325689666842 E E D
P A     6  -75.0 0.0183810660712283 E B O
A A     7 -151.3 -1.37098006560943 E B O
E A     8 -117.4 -0.753688553630736 E E D
V A     9  -50.6 0.462685281182736 E B D
I A    10 -114.2 -0.69541914837021 E B O
E A    11 -132.2 -1.02318455296067 E E O
V A    12 -123.9 -0.872048283066178 E B O
L A    13 -104.3 -0.515148175845459 E B O
K A    14 -132.9 -1.03593098536141 C E O
R A    15 -130.1 -0.984945255758446 C E O
T A    16   67.8 2.61865327582218 C E O
G A    17  -61.7 0.260563281685288 C E O
M A    18  -81.6 -0.101799582278606 C E O
T A    19 -145.6 -1.26718768748912 C E O
G A    20  160.3 4.30300327163425 C B O
E A    21 -178.1 -1.85898633466633 C E O
V A    22 -117.7 -0.75915131037391 C B O
M A    23  -96.6 -0.374937419437319 E B O
Q A    24 -106.8 -0.560671148705244 E B O
V A    25 -137.7 -1.12333509325219 E B O
K A    26 -110.5 -0.628045148537727 E B O
C A    27 -138.6 -1.13972336348172 E B O
R A    28 -117.7 -0.75915131037391 E E O
I A    29  -58.7 0.31519084911703 E B O
L A    30  -87.9 -0.216517473885265 C B O
D A    31 -164.4 -1.6095204433947 C E O
G A    32  141.1 3.95338684007109 C E O
R A    33  -80.9 -0.0890531498778658 C E O
D A    34  -83.0 -0.127292447080086 C E O
K A    35   59.1 2.46023333027013 C E O
G A    36   76.8 2.78253597811741 C E O
R A    37  -66.4 0.174980092708891 C B O
I A    38 -116.9 -0.744583959058778 E B O
L A    39 -131.5 -1.01043812055993 E B O
T A    40 -115.6 -0.72091201317169 E B O
R A    41 -143.4 -1.22712747137251 E B O
N A    42  -87.9 -0.216517473885265 E B O
V A    43 -130.1 -0.984945255758446 E B O
M A    44  -80.3 -0.0781276363915171 C E O
G A    45  120.3 3.57463570587768 C B O
P A    46  -75.0 0.0183810660712283 C E O
I A    47 -125.9 -0.908466661354007 C B O
R A    48 -128.7 -0.959452390956966 C E O
E A    49  -34.6 0.754032307485364 C E O
G A    50  115.3 3.48358976015811 C E O
D A    51  -74.7 0.0238438228144026 C B O
I A    52 -124.3 -0.879331958723744 E B O
L A    53 -127.2 -0.932138607241095 E B O
M A    54 -106.5 -0.55520839196207 E B O
L A    55 -102.1 -0.475087959728847 E B O
L A    56 -104.8 -0.524252770417416 C B O
D A    57  -56.6 0.35343014631925 C E O
T A    58  -90.9 -0.271145041317008 C B O
I A    59  -93.4 -0.316668014176794 C E O
R A    60  -89.8 -0.251114933258702 C E O
E A    61  -91.5 -0.282070554803357 C E O
A A    62  -93.3 -0.314847095262402 C B D
K A    63  -95.7 -0.358549149207796 C E D
E A    64 -103.3 -0.496938986701545 C E D
I A    65  -98.3 -0.405893040981973 C B D
R A    66 -107.2 -0.56795482436281 C E D
>1J2L	A
E A     3  -88.4 -0.225622068457223 C B  O
A A     4  -72.3 0.0675458767597968 C B  O
D A     5  -87.6 -0.211054717142091 C B  O
B A     6 -115.3 -0.715449256428515 C B  O
G A     7  -76.0 0.000171876927314102 C E O
S A     8 -113.0 -0.673568121397513 C E O
P A     9  -63.1 0.235070416883808 C E O
S A    10  -83.1 -0.129113365994477 C B  O
N A    11  -60.6 0.280593389743593 C B  O
P A    12  -69.5 0.118531606362757 C B  O
C A    13  -71.6 0.0802923091605369 C B  O
B A    14 -113.5 -0.68267271596947 C B  O
D A    15  -78.4 -0.0435301770180802 C E O
A A    16  -52.1 0.435371497466864 C B  O
A A    17  -75.1 0.016560147156837 C B  O
T A    18  -97.5 -0.391325689666842 C B  O
A A    19   67.3 2.60954868125022 C B  O
K A    20 -115.4 -0.717270175342907 C E O
L A    21  -48.2 0.50638733512813 C B O
R A    22  -84.5 -0.154606230795957 C E O
P A    23  -55.7 0.369818416548773 C E O
G A    24   96.9 3.14854067991009 C B  O
A A    25  -92.2 -0.294816987204097 C B  O
Q A    26 -100.6 -0.447774176012976 C B  O
D A    27 -158.4 -1.50026530853122 C B  O
A A    28 -125.5 -0.901182985696441 C B O
D A    29 -162.6 -1.57674390293566 C B  O
G A    30  113.2 3.44535046295589 C B  O
L A    31  -59.1 0.307907173459465 C B  O
E A    32 -107.4 -0.571596662191593 C B  O
D A    33 -120.7 -0.813778877805653 E B  O
D A    34 -144.1 -1.23987390377325 E B  O
Q A    35   57.1 2.4238149519823 C B  O
C A    36   69.1 2.64232522170927 C B  O
R A    37 -124.2 -0.877511039809352 E E O
F A    38  -67.2 0.160412741393759 E B O
K A    39  -71.5 0.0821132280749282 C E O
K A    40  -56.5 0.355251065233642 C E O
K A    41  -53.7 0.406236794836602 C E O
R A    42   82.2 2.88086559949455 C B  O
T A    43  -59.8 0.295160741058725 C B  O
I A    44  -68.8 0.131278038763497 E B  O
F A    45 -120.3 -0.806495202148087 E B  O
R A    46 -155.3 -1.44381682218509 E B O
I A    47  -91.1 -0.274786879145791 C E O
A A    48  -72.3 0.0675458767597968 C E O
R A    49  -84.9 -0.161889906453523 C E O
G A    50   80.4 2.8480890590355 C E O
D A    51  -86.6 -0.192845527998177 C E O
F A    52 -126.0 -0.910287580268398 C B O
P A    53  -58.3 0.322474524774596 C E O
D A    54  -68.8 0.131278038763497 C B  O
D A    55  -79.5 -0.0635602850763857 E B  O
R A    56 -131.5 -1.01043812055993 E B  O
E A    57  -68.4 0.138561714421062 C B  O
T A    58  -91.0 -0.272965960231399 C E O
G A    59   90.4 3.03018095047464 C E O
Q A    60 -124.2 -0.877511039809352 C E O
S A    61 -149.7 -1.34184536297917 C B  O
A A    62  -95.7 -0.358549149207796 C B  O
D A    63  -88.0 -0.218338392799657 C B  O
F A    64 -106.3 -0.551566554133287 C B  O
P A    65  -64.4 0.211398470996719 C B  O
R A    66  -88.8 -0.232905744114788 C B  O
>1VBW	A
A A     3   82.4 2.88450743732333 C B  O
Q A     4  -77.7 -0.0307837446173402 C E D
G A     5   94.4 3.1030177070503 C E O
K A     6  -63.4 0.229607660140634 C E O
S A     7 -129.4 -0.972198823357706 C E O
S A     8 -148.0 -1.31088974143451 C E D
W A     9 -127.9 -0.944885039641835 C B D
P A    10  -62.3 0.249637768198939 C E O
Q A    11  -74.5 0.0274856606431855 C E O
L A    12  -83.0 -0.127292447080086 C B O
V A    13  -62.3 0.249637768198939 C B O
G A    14   88.1 2.98829981544364 C E O
S A    15  -81.4 -0.0981577444498229 C E O
T A    16  -74.9 0.0202019849856197 C E O
G A    17  -58.6 0.317011768031422 H B O
A A    18  -64.1 0.216861227739894 H E O
A A    19  -60.9 0.275130633000419 H E O
A A    20  -60.6 0.280593389743593 H B O
K A    21  -53.9 0.402594957007819 H E O
A A    22  -66.8 0.167696417051325 H E O
V A    23  -63.4 0.229607660140634 H B O
I A    24  -59.0 0.309728092373856 H B O
E A    25  -72.9 0.0566203632734481 H E O
R A    26  -75.2 0.0147392282424454 H E O
E A    27  -73.4 0.047515768701491 H E O
N A    28 -126.5 -0.919392174840355 C E O
P A    29  -68.7 0.133098957677888 C E O
R A    30  -96.9 -0.380400176180494 C E O
V A    31 -130.3 -0.988587093587229 C B O
R A    32 -118.5 -0.773718661689041 E E O
A A    33  -90.1 -0.256577690001877 E B O
V A    34 -118.0 -0.764614067117084 E B O
I A    35  -81.2 -0.09451590662104 E B O
I A    36 -140.7 -1.17796266068394 E B O
K A    37  -70.8 0.0948596604756682 E E O
V A    38  -49.5 0.482715389241041 C E O
G A    39   90.3 3.02836003156025 C E O
S A    40  -92.4 -0.29845882503288 C B O
G A    41   83.9 2.9118212210392 C E O
A A    42 -162.5 -1.57492298402127 C B O
T A    43  -57.6 0.335220957175336 C E O
K A    44  -90.4 -0.262040446745051 C E O
D A    45 -112.3 -0.660821688996773 C B  O
F A    46 -126.1 -0.912108499182789 C B  O
R A    47 -136.8 -1.10694682302267 C B  O
A A    48  -76.3 -0.00529087981586012 C B  O
D A    49 -102.1 -0.475087959728847 C E O
R A    50 -120.9 -0.817420715634435 E B O
V A    51 -128.2 -0.950347796385009 E B O
R A    52  -74.4 0.0293065795575768 E B O
V A    53 -114.1 -0.693598229455818 E B O
W A    54  -85.5 -0.172815419939871 E B O
V A    55 -124.8 -0.888436553295701 E B O
T A    56  -73.0 0.0547994443590568 C B O
E A    57  -63.4 0.229607660140634 C E O
R A    58  -96.7 -0.376758338351711 C E O
G A    59   85.5 2.94095592366946 C E O
I A    60  -94.0 -0.327593527663142 C E O
V A    61  -66.2 0.178621930537674 C B O
A A    62 -122.3 -0.842913580435915 C B O
R A    63 -142.7 -1.21438103897177 C E O
P A    64  -70.1 0.107606092876408 C B O
P A    65  -63.2 0.233249497969416 C B O
T A    66 -144.5 -1.24715757943081 E E O
>1N7S	B
A B   191  -61.0 0.273309714086028 C E O
L B   192  -54.6 0.389848524607079 H B O
S B   193  -60.1 0.28969798431555 H E O
E B   194  -67.6 0.153129065736194 H E O
I B   195  -64.4 0.211398470996719 H B O
E B   196  -67.5 0.154949984650585 H E O
T B   197  -66.5 0.173159173794499 H E O
R B   198  -61.2 0.269667876257245 H B O
H B   199  -57.4 0.338862795004119 H B O
S B   200  -61.9 0.256921443856505 H E O
E B   201  -68.1 0.144024471164237 H E O
I B   202  -68.1 0.144024471164237 H B O
I B   203  -62.9 0.238712254712591 H E O
K B   204  -65.5 0.191368362938414 H E O
L B   205  -65.9 0.184084687280848 H B O
E B   206  -61.0 0.273309714086028 H B O
N B   207  -63.6 0.225965822311851 H E O
S B   208  -68.4 0.138561714421062 H B O
I B   209  -67.0 0.164054579222542 H B O
R B   210  -66.9 0.165875498136934 H E O
E B   211  -64.3 0.213219389911111 H E O
L B   212  -63.7 0.224144903397459 H B O
H B   213  -57.6 0.335220957175336 H B O
D B   214  -62.2 0.251458687113331 H E O
M B   215  -69.8 0.113068849619582 H B O
F B   216  -66.0 0.182263768366456 H B O
M B   217  -64.2 0.215040308825502 H B O
D B   218  -66.2 0.178621930537674 H B O
M B   219  -58.3 0.322474524774596 H B O
A B   220  -62.6 0.244175011455765 H B O
M B   221  -64.0 0.218682146654285 H E O
L B   222  -64.0 0.218682146654285 H B O
V B   223  -64.4 0.211398470996719 H B O
E B   224  -65.0 0.200472957510371 H E O
S B   225  -62.8 0.240533173626982 H E O
Q B   226  -68.8 0.131278038763497 H B O
G B   227  -67.8 0.149487227907411 H B O
E B   228  -66.0 0.182263768366456 H E O
M B   229  -65.8 0.185905606195239 H B O
I B   230  -63.9 0.220503065568676 H B O
D B   231  -58.7 0.31519084911703 H E O
R B   232  -68.4 0.138561714421062 H E O
I B   233  -59.5 0.300623497801899 H B O
E B   234  -62.2 0.251458687113331 H B O
Y B   235  -63.2 0.233249497969416 H E O
N B   236  -66.1 0.180442849452065 H B O
V B   237  -70.3 0.103964255047625 H B O
E B   238  -62.8 0.240533173626982 H E O
H B   239  -73.3 0.0493366876158826 H E O
A B   240  -65.0 0.200472957510371 H B O
V B   241  -58.5 0.318832686945813 H E O
D B   242  -60.6 0.280593389743593 H E O
Y B   243  -65.4 0.193189281852805 H B O
V B   244  -67.4 0.156770903564976 H B O
E B   245  -59.1 0.307907173459465 H E O
R B   246  -68.6 0.13491987659228 H E O
A B   247  -61.4 0.266026038428462 H B O
V B   248  -66.3 0.176801011623282 H E O
S B   249  -61.7 0.260563281685288 H E O
D B   250  -70.5 0.100322417218842 H E O
T B   251  -68.2 0.142203552249845 H B O
K B   252  -67.7 0.151308146821802 H E O
K B   253  -71.9 0.0748295524173624 H E O
A B   254  -61.1 0.271488795171636 H B D
>2BH1	X
R X    16 -141.2 -1.18706725525589 C E D
L X    17  -65.3 0.195010200767197 C B D
P X    18  -54.8 0.386206686778296 C B O
F X    19  -53.1 0.41716230832295 H B O
S X    20  -65.8 0.185905606195239 H B O
F X    21  -60.5 0.282414308657985 H B O
A X    22  -56.8 0.349788308490468 H B O
N X    23  -70.3 0.103964255047625 H E O
R X    24  -57.1 0.344325551747293 H E O
F X    25 -102.5 -0.482371635386413 H B O
K X    26   63.0 2.53124916793139 C B O
L X    27 -128.0 -0.946705958556226 E B O
V X    28 -132.0 -1.01954271513188 E B O
L X    29  -82.3 -0.114546014679346 E B O
D X    30 -146.1 -1.27629228206107 E B O
W X    31 -120.9 -0.817420715634435 E E O
N X    32  -76.6 -0.0107536365590343 C E O
E X    33  -80.8 -0.0872322309634742 C E O
D X    34  -81.9 -0.10726233902178 C E O
F X    35   59.8 2.47297976267087 C E O
S X    36  -81.9 -0.10726233902178 C E O
Q X    37 -126.5 -0.919392174840355 C E O
A X    38  -98.6 -0.411355797725148 E B O
S X    39 -136.8 -1.10694682302267 E B O
I X    40 -104.9 -0.526073689331808 E B O
Y X    41 -104.5 -0.518790013674242 E B O
Y X    42 -137.0 -1.11058866085145 E B O
L X    43  -91.9 -0.289354230460922 C B O
A X    44  -82.8 -0.123650609251303 C E O
P X    45  -83.4 -0.134576122737651 C E O
L X    46  -90.2 -0.258398608916268 C B O
S X    47  -87.1 -0.201950122570134 C E O
M X    48  -67.5 0.154949984650585 H B O
E X    49  -79.5 -0.0635602850763857 H E O
A X    50  -71.5 0.0821132280749282 H B O
L X    51  -71.7 0.0784713902461453 H B O
V X    52  -62.4 0.247816849284548 H B O
E X    53  -65.1 0.198652038595979 H B O
T X    54  -57.3 0.34068371391851 H B O
K X    55  -62.3 0.249637768198939 H B O
R X    56  -61.1 0.271488795171636 H E O
V X    57  -88.7 -0.231084825200397 H B O
V X    58  -71.7 0.0784713902461453 H B O
K X    59   52.0 2.33094808734834 C E O
H X    60 -160.5 -1.53850460573344 C E O
A X    61  -79.2 -0.0580975283332115 C E O
F X    62 -151.1 -1.36733822778065 E B O
Q X    63  -76.0 0.000171876927314102 E E O
L X    64 -106.6 -0.557029310876462 E B O
I X    65 -128.9 -0.963094228785749 E E O
E X    66  -75.5 0.00927647149927122 E E O
L X    67 -126.9 -0.926675850497921 C B O
S X    68  -88.4 -0.225622068457223 C E O
Q X    69  -54.1 0.398953119179036 H E O
A X    70  -62.4 0.247816849284548 H E O
E X    71  -75.3 0.0129183093280541 H E O
F X    72  -83.5 -0.136397041652043 H B O
E X    73  -61.9 0.256921443856505 H E O
S X    74  -63.2 0.233249497969416 H E O
K X    75  -67.5 0.154949984650585 H E O
L X    76  -52.7 0.424445983980516 H B O
T X    77  -56.2 0.360713821976816 H E O
Q X    78  -71.5 0.0821132280749282 H E O
V X    79  -94.9 -0.343981797892665 H B O
>1J9I	A
V A     3  -99.2 -0.422281311211496 E B D
N A     4  -89.6 -0.247473095429919 E E D
K A     5  -42.7 0.606537875419658 H E D
K A     6  -66.9 0.165875498136934 H E D
Q A     7  -61.8 0.258742362770896 H E O
L A     8  -62.7 0.242354092541373 H B D
A A     9  -63.4 0.229607660140634 H B O
D A    10  -76.2 -0.0034699609014688 H E O
I A    11  -57.3 0.34068371391851 H B O
F A    12 -103.9 -0.507864500187893 C B O
G A    13   62.9 2.529428249017 C E O
A A    14  -84.4 -0.152785311881566 C B O
S A    15 -112.4 -0.662642607911164 C E O
I A    16  -50.9 0.457222524439562 H B O
R A    17  -65.0 0.200472957510371 H E O
T A    18  -64.4 0.211398470996719 H B O
I A    19  -69.9 0.111247930705191 H B O
Q A    20  -72.9 0.0566203632734481 H E O
N A    21  -87.5 -0.2092337982277 H E O
W A    22  -73.1 0.0529785254446655 H B O
Q A    23  -47.5 0.51913376752887 C E O
E A    24  -95.8 -0.360370068122188 C E O
Q A    25  -98.7 -0.413176716639539 C E O
G A    26   96.8 3.14671976099569 C E O
M A    27  -83.1 -0.129113365994477 C B O
P A    28  -73.1 0.0529785254446655 C B O
V A    29  -82.9 -0.125471528165694 C B O
L A    30  -53.4 0.411699551579776 C B O
R A    31  -81.8 -0.105441420107388 C E O
G A    32  -99.3 -0.424102230125888 C E O
G A    33   38.7 2.08876587173428 C E O
G A    34 -107.0 -0.564312986534027 C E O
K A    35 -136.4 -1.09966314736511 C E O
G A    36   64.6 2.56038387056166 C E O
N A    37  -96.3 -0.369474662694145 C E O
E A    38 -125.8 -0.906645742439615 C E O
V A    39   58.2 2.4438450600406 C B O
L A    40  -94.8 -0.342160878978274 E B O
Y A    41 -146.6 -1.28539687663303 E B O
D A    42  -64.4 0.211398470996719 E B O
S A    43  -33.1 0.781346091201235 H B O
A A    44  -90.9 -0.271145041317008 H B O
A A    45  -67.2 0.160412741393759 H B O
V A    46  -67.9 0.147666308993019 H B O
I A    47  -83.0 -0.127292447080086 H B O
K A    48  -43.6 0.590149605190135 H E O
W A    49  -90.0 -0.254756771087485 H B O
Y A    50  -88.6 -0.229263906286005 H B O
A A    51  -77.3 -0.0235000689597744 C E O
E A    52  -85.6 -0.174636338854262 C E O
R A    53 -176.1 -1.8225679563785 C E O
D A    54  -88.4 -0.225622068457223 C E O
A A    55  -65.3 0.195010200767197 C E O
E A    56  -91.0 -0.272965960231399 C E O
I A    57  -45.1 0.562835821474264 C E D
E A    58  -45.9 0.548268470159133 C E D
N A    59  -69.8 0.113068849619582 C E D
E A    60  -49.5 0.482715389241041 C E D
K A    61  -90.1 -0.256577690001877 C E D
L A    62  -93.7 -0.322130770919968 C B D
R A    63 -120.7 -0.813778877805653 C E D
R A    64  -76.1 -0.00164904198707722 C E D
E A    65 -129.0 -0.964915147700141 C E D
V A    66  -82.0 -0.109083257936171 C B D
>2DMO	A
S A     3  -66.5 0.173159173794499 C E D
G A     4   91.6 3.05203197744734 C E D
S A     5   61.4 2.50211446530113 C E D
S A     6 -135.0 -1.07417028256363 C E D
G A     7  143.5 3.99708889401649 C E D
E A     8  -93.4 -0.316668014176794 E E D
A A     9  -69.7 0.114889768533974 E E D
H A    10 -132.2 -1.02318455296067 E B O
R A    11  -91.5 -0.282070554803357 E B O
V A    12  -66.8 0.167696417051325 E B O
L A    13 -112.9 -0.671747202483121 C B O
F A    14  -53.5 0.409878632665384 C B O
G A    15  154.4 4.19556905568516 C E O
F A    16  -95.9 -0.362190987036579 C B O
V A    17 -118.0 -0.764614067117084 C E O
P A    18  -69.8 0.113068849619582 C B O
E A    19 -111.5 -0.646254337681641 C E O
T A    20 -163.1 -1.58584849750762 C E O
K A    21  -70.0 0.1094270117908 C E O
E A    22  -75.2 0.0147392282424454 C E O
E A    23  -59.7 0.296981659973116 C B O
L A    24  -74.8 0.0220229039000112 C B O
Q A    25  -67.8 0.149487227907411 C E O
V A    26 -107.6 -0.575238500020376 C B O
M A    27 -106.9 -0.562492067619636 C E O
P A    28  -69.8 0.113068849619582 C E O
G A    29   92.2 3.06295749093369 C E O
N A    30  -96.3 -0.369474662694145 C B O
I A    31  -98.7 -0.413176716639539 E B O
V A    32 -135.0 -1.07417028256363 E B O
F A    33  -84.8 -0.160068987539131 E B O
V A    34  -77.0 -0.0180373122166001 E B O
L A    35  -84.0 -0.145501636224 C B O
K A    36 -143.1 -1.22166471462933 E E O
K A    37 -143.0 -1.21984379571494 E E O
G A    38  -94.7 -0.340339960063882 C E O
N A    39 -103.1 -0.493297148872762 C E O
D A    40 -127.3 -0.933959526155486 C E O
N A    41   56.5 2.41288943849595 C E O
W A    42 -140.1 -1.16703714719759 C B O
A A    43 -102.7 -0.486013473215196 E B O
T A    44  -89.9 -0.252935852173094 E E O
V A    45 -129.6 -0.975840661186489 E B O
M A    46 -141.7 -1.19617184982785 E E O
F A    47 -149.5 -1.33820352515038 E B O
N A    48   53.5 2.35826187106421 C E O
G A    49   82.4 2.88450743732333 C E O
Q A    50 -122.8 -0.852018175007872 E E O
K A    51  -99.2 -0.422281311211496 E E O
G A    52 -167.8 -1.67143168648401 E B O
L A    53  -88.4 -0.225622068457223 E B O
V A    54 -153.4 -1.40921936281165 E B O
P A    55  -69.7 0.114889768533974 C B O
C A    56  -73.3 0.0493366876158826 C B O
N A    57  -65.4 0.193189281852805 C B O
Y A    58 -101.0 -0.455057851670542 C B O
L A    59 -142.6 -1.21256012005737 E B O
E A    60 -132.2 -1.02318455296067 E E O
P A    61  -69.8 0.113068849619582 E E D
V A    62 -114.2 -0.69541914837021 C B O
S A    63  -72.1 0.0711877145885797 C E O
G A    64 -111.9 -0.653538013339207 C E O
P A    65  -69.7 0.114889768533974 C E O
S A    66  -78.6 -0.0471720148468628 C E D
>1COK	A
A A     3   67.3 2.60954868125022 C E D
D A     4 -140.4 -1.17249990394076 C E D
P A     5  -59.8 0.295160741058725 C E O
S A     6  -64.9 0.202293876424762 C B O
L A     7  177.3 4.61255948708079 C B O
V A     8  -67.9 0.147666308993019 H B O
S A     9  -60.4 0.284235227572376 H B O
F A    10  -87.3 -0.205591960398917 H B O
L A    11  -48.9 0.49364090272739 H B O
T A    12  -74.7 0.0238438228144026 H E O
G A    13  -50.5 0.464506200097127 H E O
L A    14  -62.4 0.247816849284548 C B O
G A    15  116.6 3.5072617060452 C E O
C A    16 -116.1 -0.730016607743647 C B O
P A    17  -72.6 0.0620831200166226 C E O
N A    18 -130.0 -0.983124336844055 C E O
C A    19 -111.3 -0.642612499852859 C B O
I A    20  -52.2 0.433550578552473 H B O
E A    21  -58.0 0.32793728151777 H E O
Y A    22  -72.0 0.0730086335029711 H B O
F A    23  -73.8 0.0402320930439255 H B O
T A    24  -55.7 0.369818416548773 H E O
S A    25  -49.5 0.482715389241041 C E O
Q A    26  -99.9 -0.435027743612236 C E O
G A    27  149.4 4.10452310996558 C E O
L A    28  -99.2 -0.422281311211496 C B O
Q A    29  -99.6 -0.429564986869062 C E O
S A    30 -106.5 -0.55520839196207 C B O
I A    31  -46.4 0.539163875587176 C B O
Y A    32  -58.2 0.324295443688987 C B O
H A    33  -82.9 -0.125471528165694 C B O
L A    34 -110.3 -0.624403310708944 C B O
Q A    35  -68.0 0.145845390078628 C E O
N A    36 -114.8 -0.706344661856558 C E O
L A    37  -44.9 0.566477659303047 C B O
T A    38 -140.4 -1.17249990394076 C E O
I A    39  -59.7 0.296981659973116 H B O
E A    40  -57.2 0.342504632832902 H E O
D A    41  -78.0 -0.0362465013605144 H B O
L A    42  -59.7 0.296981659973116 H B O
G A    43  -70.6 0.0985014983044511 C E O
A A    44  -77.4 -0.0253209878741659 C E O
L A    45  -47.3 0.522775605357653 C B O
K A    46   82.4 2.88450743732333 C E O
I A    47  -81.4 -0.0981577444498229 C B O
P A    48  -39.7 0.661165442851401 C E O
E A    49  -78.7 -0.0489929337612544 C E O
Q A    50  -85.5 -0.172815419939871 C E O
Y A    51 -140.4 -1.17249990394076 C B O
R A    52  -50.7 0.460864362268344 H B O
M A    53  -59.4 0.302444416716291 H E O
T A    54  -51.7 0.44265517312443 H E O
I A    55  -59.7 0.296981659973116 H B O
W A    56  -57.6 0.335220957175336 H B O
R A    57  -51.8 0.440834254210039 H E O
G A    58  -74.7 0.0238438228144026 H B O
L A    59  -67.5 0.154949984650585 H B D
Q A    60  -61.0 0.273309714086028 H E D
D A    61  -57.6 0.335220957175336 H E D
L A    62  -59.2 0.306086254545073 H B D
K A    63  -60.5 0.282414308657985 H E D
Q A    64  -61.0 0.273309714086028 H E D
G A    65  110.9 3.40346932792489 C E D
H A    66 -120.4 -0.808316121062478 C E D
>1JXC	A
E A     3 -137.8 -1.12515601216659 C E D
I A     4  -69.1 0.125815282020322 C B D
E A     5  -67.0 0.164054579222542 C E D
A A     6 -129.3 -0.970377904443315 C E D
Q A     7   61.0 2.49483078964357 C E D
G A     8 -106.5 -0.55520839196207 C B  O
N A     9 -162.1 -1.5676393083637 C B  O
E A    10 -108.6 -0.59344768916429 C B  O
A A    11   75.2 2.75340127548715 C B  O
L A    12 -128.4 -0.953989634213792 C B O
K A    13 -118.9 -0.781002337346607 C E O
E A    14 -100.4 -0.444132338184193 C E O
Y A    15  178.6 4.63623143296788 C B O
G A    16  122.6 3.61651684090868 C E O
G A    17 -136.0 -1.09237947170754 C E O
D A    18 -153.1 -1.40375660606847 C E O
V A    19 -133.7 -1.05049833667654 C B O
G A    20  -72.7 0.060262201102231 C E O
F A    21  -61.2 0.269667876257245 C B  O
G A    22  -37.8 0.695762902224838 C B  O
F A    23  -85.6 -0.174636338854262 C B  O
B A    24  -69.3 0.12217344419154 C B  O
A A    25   81.2 2.86265641035063 C B O
P A    26  -75.0 0.0183810660712283 C B O
R A    27 -140.4 -1.17249990394076 C E O
I A    28 -125.2 -0.895720228953267 C B O
F A    29 -131.1 -1.00315444490236 C B O
P A    30  -75.0 0.0183810660712283 C B  O
T A    31   44.9 2.20166284442655 C B  O
I A    32  -82.3 -0.114546014679346 H B  O
C A    33  -58.6 0.317011768031422 H B  O
Y A    34  -70.8 0.0948596604756682 H B  O
T A    35  -75.3 0.0129183093280541 H B  O
R A    36  -73.4 0.047515768701491 H B  O
D A    37  -67.1 0.162233660308151 H B  O
R A    38  -57.6 0.335220957175336 H E O
E A    39  -53.6 0.408057713750993 H E O
N A    40  -73.1 0.0529785254446655 H E O
K A    41   60.7 2.48936803290039 C E D
G A    42  -39.7 0.661165442851401 C E D
A A    43 -179.3 -1.88083736163903 C B D
K A    44  -83.6 -0.138217960566434 C E D
G A    45 -131.2 -1.00497536381675 E B  O
G A    46  160.3 4.30300327163425 E B  O
R A    47 -130.2 -0.986766174672837 E B  O
B A    48 -127.4 -0.935780445069878 E B  O
R A    49  -94.2 -0.331235365491925 C E O
W A    50  -43.8 0.586507767361353 C E O
G A    51   39.7 2.10697506087819 C E O
Q A    52  153.7 4.18282262328442 C E O
G A    53  122.7 3.61833775982307 C E O
S A    54  173.7 4.5470064061627 C E O
N A    55  -99.4 -0.425923149040279 C B  O
V A    56 -103.2 -0.495118067787153 C B  O
K A    57 -135.3 -1.0796330393068 C B  O
C A    58  -89.2 -0.240189419772354 E B  O
L A    59 -100.4 -0.444132338184193 E B  O
D A    60 -145.4 -1.26354584966033 E B  O
D A    61 -130.2 -0.986766174672837 E B  O
F A    62  -54.7 0.388027605692687 C B  O
A A    63  -57.2 0.342504632832902 C B  O
G A    64   26.0 1.85750916960657 C B  O
D A    65 -144.3 -1.24351574160203 C B  O
T A    66  -72.9 0.0566203632734481 C B  O
>1JSU	C
S C    27  -66.5 0.173159173794499 C E O
A C    28  -74.2 0.0329484173863597 C B O
C C    29  -76.0 0.000171876927314102 C B O
R C    30 -148.9 -1.32727801166403 C E D
N C    31  -93.9 -0.325772608748751 C E D
L C    32 -109.2 -0.604373202650639 C B O
F C    33 -120.5 -0.81013703997687 C B O
G C    34   86.2 2.9537023560702 C B O
P C    35  -68.3 0.140382633335454 C E O
V C    36 -119.1 -0.78464417517539 C B O
D C    37  -80.7 -0.0854113120490829 C E O
H C    38  -54.1 0.398953119179036 H E O
E C    39  -63.6 0.225965822311851 H E O
E C    40  -71.9 0.0748295524173624 H E O
L C    41  -61.8 0.258742362770896 H B O
T C    42  -60.7 0.278772470829202 H E O
R C    43  -66.7 0.169517335965716 H E O
D C    44  -66.8 0.167696417051325 H E O
L C    45  -67.1 0.162233660308151 H B O
E C    46  -54.4 0.393490362435862 H E O
K C    47  -56.6 0.35343014631925 H E O
H C    48  -52.0 0.437192416381256 H B O
C C    49  -69.7 0.114889768533974 H B D
R C    50  -80.5 -0.0817694742203 C E D
D C    51 -123.4 -0.862943688494221 C E D
M C    52  -66.9 0.165875498136934 C B D
E C    53 -155.9 -1.45474233567143 C E D
E C    54  -11.8 1.16920181996661 H E D
A C    55  -69.0 0.127636200934714 H E D
S C    56  -69.4 0.120352525277148 H B D
Q C    57  -60.5 0.282414308657985 H E D
R C    58  -67.7 0.151308146821802 H E O
K C    59  -61.4 0.266026038428462 H E O
W C    60  -95.3 -0.351265473550231 H B O
N C    61   42.5 2.15796079048115 C E O
F C    62 -135.4 -1.08145395822119 E B O
D C    63  -94.2 -0.331235365491925 E E O
F C    64  -61.1 0.271488795171636 C B O
Q C    65  -63.7 0.224144903397459 C E O
N C    66  -90.2 -0.258398608916268 C E O
H C    67   54.7 2.38011289803691 C E O
K C    68 -133.1 -1.03957282319019 E E O
P C    69  -61.5 0.264205119514071 E E O
L C    70 -166.3 -1.64411790276814 C B O
E C    71   34.0 2.00318268275788 C E O
G C    72  157.3 4.24837570420251 C E O
K C    73  134.3 3.82956435389248 C E O
Y C    74 -114.6 -0.702702824027775 C B O
E C    75  -80.1 -0.0744857985627342 C E O
W C    76  -60.5 0.282414308657985 C B O
Q C    77 -142.4 -1.20891828222859 E E O
E C    78  -85.2 -0.167352663196697 E E O
V C    79 -105.0 -0.527894608246199 E B O
E C    80  -70.5 0.100322417218842 E E O
K C    81  -48.0 0.510029172956913 C E O
G C    82  -77.6 -0.0289628257029486 C E O
S C    83  -80.2 -0.0763067174771258 C E O
L C    84 -123.8 -0.870227364151786 C B O
P C    85  -54.9 0.384385767863905 C B O
E C    86  -58.5 0.318832686945813 C E O
F C    87  -49.0 0.491819983812999 C B O
Y C    88  -59.7 0.296981659973116 C B O
Y C    89 -126.2 -0.913929418097181 C E O
R C    90  -70.5 0.100322417218842 C E O
P C    91  -79.0 -0.0544556905044286 C E D
>1UZC	A
A A     5  174.3 4.55793191964905 C E D
K A     6  -80.1 -0.0744857985627342 C E D
K A     7 -103.6 -0.502401743444719 C E D
T A     8 -107.6 -0.575238500020376 C E D
Y A     9  -95.0 -0.345802716807056 C B D
T A    10 -131.3 -1.00679628273114 C E D
W A    11 -123.6 -0.866585526323004 C B D
N A    12 -130.3 -0.988587093587229 C E D
T A    13 -100.0 -0.436848662526628 C E D
K A    14  -63.2 0.233249497969416 H E D
E A    15  -65.0 0.200472957510371 H E D
E A    16  -65.4 0.193189281852805 H E D
A A    17  -62.7 0.242354092541373 H B O
K A    18  -65.2 0.196831119681588 H E O
Q A    19  -68.1 0.144024471164237 H E O
A A    20  -65.2 0.196831119681588 H B O
F A    21  -68.5 0.136740795506671 H B O
K A    22  -66.5 0.173159173794499 H E O
E A    23  -62.6 0.244175011455765 H E O
L A    24  -61.6 0.262384200599679 H B O
L A    25  -63.3 0.231428579055025 H B O
K A    26  -60.2 0.287877065401159 H E O
E A    27  -68.5 0.136740795506671 H E O
K A    28  -82.2 -0.112725095764954 C E O
R A    29   56.0 2.40378484392399 C E O
V A    30  -60.0 0.291518903229942 C B O
P A    31  -72.9 0.0566203632734481 C E O
S A    32  -74.2 0.0329484173863597 C E O
N A    33 -113.3 -0.679030878140687 C E O
A A    34  -71.9 0.0748295524173624 C B O
S A    35  -86.0 -0.181920014511828 C E O
W A    36  -49.4 0.484536308155433 H B O
E A    37  -65.9 0.184084687280848 H E O
Q A    38  -67.8 0.149487227907411 H E O
A A    39  -69.0 0.127636200934714 H B O
M A    40  -58.2 0.324295443688987 H B O
K A    41  -65.0 0.200472957510371 H E O
M A    42  -59.3 0.304265335630682 H E O
I A    43  -96.1 -0.365832824865362 H B O
I A    44  -65.4 0.193189281852805 H B O
N A    45  -48.8 0.495461821641781 C E O
D A    46  -98.5 -0.409534878810756 C B O
P A    47  -63.5 0.227786741226242 C E O
R A    48  -62.9 0.238712254712591 C B O
Y A    49  -59.3 0.304265335630682 C B O
S A    50  -70.5 0.100322417218842 C E O
A A    51  -62.1 0.253279606027722 C B O
L A    52 -124.1 -0.875690120894961 C B O
A A    53  -77.4 -0.0253209878741659 C E O
K A    54  -97.4 -0.389504770752451 C E O
L A    55  -70.5 0.100322417218842 H B O
S A    56  -58.6 0.317011768031422 H E O
E A    57  -69.9 0.111247930705191 H E O
K A    58  -58.8 0.313369930202639 H B O
K A    59  -70.5 0.100322417218842 H E O
Q A    60  -61.1 0.271488795171636 H E O
A A    61  -66.8 0.167696417051325 H B O
F A    62  -67.9 0.147666308993019 H B O
N A    63  -63.0 0.236891335798199 H E O
A A    64  -64.7 0.205935714253545 H E O
Y A    65  -62.0 0.255100524942113 H B O
K A    66  -66.4 0.174980092708891 H E O
V A    67  -66.9 0.165875498136934 H E O
Q A    68  -88.8 -0.232905744114788 H E O
T A    69 -110.6 -0.629866067452118 C E O
>1Z1D	A
G A   204  -86.8 -0.19648736582696 C E D
L A   205 -139.8 -1.16157439045441 C B D
T A   206  -81.2 -0.09451590662104 C E O
V A   207  -54.8 0.386206686778296 H B O
A A   208  -64.1 0.216861227739894 H E O
Q A   209  -70.5 0.100322417218842 H B O
N A   210  -54.3 0.395311281350253 H E O
Q A   211  -69.9 0.111247930705191 H B O
V A   212  -58.7 0.31519084911703 H B O
L A   213  -63.9 0.220503065568676 H B O
N A   214  -63.2 0.233249497969416 H E O
L A   215  -60.4 0.284235227572376 H B O
I A   216  -74.1 0.0347693363007513 H B O
K A   217  -79.5 -0.0635602850763857 H E O
A A   218 -107.2 -0.56795482436281 C E O
C A   219  -86.6 -0.192845527998177 C B O
P A   220  -83.4 -0.134576122737651 C E O
R A   221 -102.0 -0.473267040814456 C E O
P A   222  -66.3 0.176801011623282 C E O
E A   223  -82.5 -0.118187852508128 C E O
G A   224   87.2 2.97191154521412 C E O
L A   225 -153.1 -1.40375660606847 E B O
N A   226  -71.0 0.0912178226468853 E E O
F A   227  -60.9 0.275130633000419 H B O
Q A   228  -67.3 0.158591822479368 H E O
D A   229  -87.8 -0.214696554970874 H E O
L A   230  -58.2 0.324295443688987 H B O
K A   231  -72.7 0.060262201102231 H E O
N A   232  -72.9 0.0566203632734481 H E O
Q A   233  -75.7 0.00563463367048832 H E O
L A   234 -102.6 -0.484192554300805 C B O
K A   235  -63.0 0.236891335798199 C E O
H A   236  -78.8 -0.0508138526756457 C E O
M A   237 -100.7 -0.449595094927368 C B O
S A   238  -72.1 0.0711877145885797 C E O
V A   239  -55.3 0.377102092206339 H E O
S A   240  -59.8 0.295160741058725 H E O
S A   241  -70.3 0.103964255047625 H E O
I A   242  -61.7 0.260563281685288 H B O
K A   243  -59.2 0.306086254545073 H E O
Q A   244  -64.6 0.207756633167937 H E O
A A   245  -61.8 0.258742362770896 H B O
V A   246  -58.3 0.322474524774596 H B O
D A   247  -60.9 0.275130633000419 H E O
F A   248  -66.5 0.173159173794499 H B O
L A   249  -64.5 0.209577552082328 H B O
S A   250  -74.6 0.0256647417287941 H B O
N A   251  -70.7 0.0966805793900595 H E O
E A   252  -80.5 -0.0817694742203 C E O
G A   253   61.7 2.50757722204431 C B O
H A   254 -100.8 -0.451416013841759 C B O
I A   255 -119.8 -0.79739060757613 E B O
Y A   256 -162.4 -1.57310206510688 E B O
S A   257  -80.0 -0.0726648796483429 E B O
T A   258  -65.4 0.193189281852805 C B O
V A   259 -138.8 -1.1433652013105 C B O
D A   260 -172.7 -1.76065671328919 C E O
D A   261  -69.8 0.113068849619582 C E O
D A   262  -92.9 -0.307563419604837 C E O
H A   263  -84.4 -0.152785311881566 E B O
F A   264  -88.0 -0.218338392799657 E B O
K A   265 -146.7 -1.28721779554742 E E O
S A   266 -131.3 -1.00679628273114 E B O
T A   267 -155.7 -1.45110049784265 C E O
D A   268 -115.7 -0.722732932086081 C E D
>1GCQ	C
H C   593  -85.8 -0.178278176683045 C E D
M C   594 -121.0 -0.819241634548827 C B O
P C   595  -71.8 0.076650471331754 C E O
K C   596 -109.8 -0.615298716136987 E E O
M C   597 -121.0 -0.819241634548827 E B O
E C   598 -106.3 -0.551566554133287 E E D
V C   599  -75.7 0.00563463367048832 E B O
F C   600 -114.9 -0.70816558077095 C B O
Q C   601 -135.9 -1.09055855279315 C B O
E C   602  -63.4 0.229607660140634 C E O
Y C   603 -148.5 -1.31999433600647 C B O
Y C   604 -119.5 -0.791927850832955 C E O
G C   605   92.2 3.06295749093369 C E O
I C   606 -126.2 -0.913929418097181 C E O
P C   607  -68.5 0.136740795506671 C E O
P C   608  -79.0 -0.0544556905044286 C E O
P C   609  -59.7 0.296981659973116 C B D
P C   610  -51.0 0.45540160552517 C E D
G C   611   66.5 2.59498132993509 C E D
A C   612   49.1 2.27814143883099 C E D
F C   613  -69.4 0.120352525277148 C E D
G C   614 -164.7 -1.61498320013788 C B D
P C   615  -70.7 0.0966805793900595 C E D
F C   616  -79.6 -0.0653812039907771 C B D
L C   617 -106.9 -0.562492067619636 C B D
R C   618  -66.1 0.180442849452065 C E O
L C   619 -126.8 -0.924854931583529 C B O
N C   620 -124.7 -0.886615634381309 C E O
P C   621  -53.2 0.415341389408559 C E O
G C   622   99.0 3.18677997711231 C E O
D C   623  -66.2 0.178621930537674 C B O
I C   624 -104.9 -0.526073689331808 E B O
V C   625 -106.3 -0.551566554133287 E B O
E C   626  -92.0 -0.291175149375314 E B O
L C   627  -67.3 0.158591822479368 E B O
T C   628 -115.5 -0.719091094257298 E B O
K C   629 -145.5 -1.26536676857473 E E O
A C   630 -155.9 -1.45474233567143 C B O
E C   631 -139.8 -1.16157439045441 C E O
A C   632  -54.0 0.400774038093427 C E O
E C   633  -75.6 0.0074555525848799 C E O
H C   634  -97.2 -0.385862932923668 C E O
N C   635  -82.1 -0.110904176850563 C E O
W C   636 -111.6 -0.648075256596033 E B O
W C   637 -118.6 -0.775539580603432 E B O
E C   638 -110.3 -0.624403310708944 E E O
G C   639 -167.2 -1.66050617299766 E B O
R C   640 -111.2 -0.640791580938467 E E O
N C   641  -76.2 -0.0034699609014688 E B O
T C   642  -70.0 0.1094270117908 C E O
A C   643  -81.3 -0.0963368255354313 C E O
T C   644 -128.9 -0.963094228785749 C E O
N C   645   60.4 2.48390527615722 C E O
E C   646 -105.4 -0.535178283903765 E E O
V C   647 -127.3 -0.933959526155486 E B O
G C   648  168.2 4.44685586587117 E B O
W C   649 -107.7 -0.577059418934767 E B O
F C   650 -154.0 -1.420144876298 E B O
P C   651  -74.4 0.0293065795575768 E B O
C C   652  -64.8 0.204114795339154 C B O
N C   653  -71.4 0.0839341469893195 C E O
R C   654  -97.0 -0.382221095094885 C E O
V C   655 -133.4 -1.04503557993336 E B O
H C   656 -147.2 -1.29632239011938 E E O
P C   657  -53.4 0.411699551579776 E E O
>1G6Z	A
S A     2 -121.4 -0.826525310206393 C E D
P A     3  -91.0 -0.272965960231399 C E D
K A     4  -80.8 -0.0872322309634742 C E O
Q A     5  -35.8 0.732181280512667 C E O
E A     6  166.9 4.42318391998408 C E O
E A     7  -52.0 0.437192416381256 C E O
Y A     8  -39.5 0.664807280680184 C B O
E A     9  -86.7 -0.194666446912568 C E O
V A    10   47.0 2.23990214162877 C B O
E A    11 -121.0 -0.819241634548827 C E O
R A    12 -126.6 -0.921213093754746 C E O
I A    13   88.8 3.00104624784438 C B O
V A    14  -99.9 -0.435027743612236 C B O
D A    15 -165.3 -1.62590871362423 E E O
E A    16 -152.7 -1.39647293041091 E E O
K A    17 -117.1 -0.748225796887561 E E O
L A    18  -92.5 -0.300279743947271 C E O
D A    19 -119.7 -0.795569688661738 C E O
R A    20  -66.7 0.169517335965716 C E O
N A    21  -84.5 -0.154606230795957 C E O
G A    22   78.2 2.80802884291889 C E O
A A    23  -97.7 -0.394967527495625 C E O
V A    24  -79.8 -0.06902304181956 C E O
K A    25 -170.7 -1.72423833500136 C E O
L A    26 -151.9 -1.38190557909578 E B O
Y A    27 -137.7 -1.12333509325219 E B O
R A    28 -110.1 -0.620761472880161 E B O
I A    29 -120.7 -0.813778877805653 E B O
R A    30  -90.4 -0.262040446745051 C B O
W A    31 -166.7 -1.65140157842571 C B O
L A    32  -83.7 -0.140038879480826 C E O
N A    33  -49.2 0.488178145984216 C E O
Y A    34  -71.4 0.0839341469893195 C B O
S A    35  -87.2 -0.203771041484525 C E O
S A    36   65.1 2.56948846513361 C E O
R A    37 -158.8 -1.50754898418879 C E O
S A    38   70.3 2.66417624868197 C E O
D A    39 -113.8 -0.688135472712644 C E O
T A    40 -133.6 -1.04867741776215 E E O
W A    41 -110.7 -0.63168698636651 E B O
E A    42 -142.4 -1.20891828222859 E E O
P A    43  -74.5 0.0274856606431855 C B O
P A    44  -61.2 0.269667876257245 C E O
E A    45  -49.5 0.482715389241041 C E O
N A    46  -79.2 -0.0580975283332115 C B O
L A    47  -82.4 -0.116366933593737 C B O
S A    48  -85.6 -0.174636338854262 C E O
G A    49 -150.1 -1.34912903863673 C E O
C A    50  -88.8 -0.232905744114788 C B O
S A    51  -37.8 0.695762902224838 H E O
A A    52  -66.2 0.178621930537674 H E O
V A    53  -53.5 0.409878632665384 H B O
L A    54  -57.6 0.335220957175336 H B O
A A    55  -63.4 0.229607660140634 H E O
E A    56  -68.0 0.145845390078628 H E O
W A    57  -57.0 0.346146470661685 H B O
K A    58  -49.1 0.489999064898607 H E O
R A    59  -53.0 0.418983227237342 H E D
R A    60  -88.5 -0.227442987371614 H E D
K A    61  -48.8 0.495461821641781 H E D
R A    62  -71.8 0.076650471331754 C E D
R A    63  -65.6 0.189547444024022 C E D
L A    64  -50.6 0.462685281182736 C E D
K A    65   69.0 2.64050430279488 C E D
G A    66   76.1 2.76978954571667 C E D
S A    67 -145.2 -1.25990401183155 C E D
>1Q1V	A
P A   311  -72.2 0.0693667956741882 C E D
L A   312  -67.3 0.158591822479368 C B D
I A   313 -137.9 -1.12697693108098 C B O
K A   314   59.5 2.46751700592769 C E D
K A   315 -122.8 -0.852018175007872 C E D
L A   316  -90.3 -0.260219527830659 C B D
K A   317 -164.0 -1.60223676773714 C E D
K A   318 -128.9 -0.963094228785749 C E D
P A   319  -73.3 0.0493366876158826 C E D
P A   320  -73.9 0.0384111741295339 C E D
T A   321  -54.3 0.395311281350253 C E D
D A   322  -50.1 0.471789875754693 H E D
E A   323  -55.2 0.37892301112073 H E D
E A   324  -78.0 -0.0362465013605144 H E D
L A   325  -48.9 0.49364090272739 H B O
K A   326  -50.1 0.471789875754693 H E O
E A   327  -50.6 0.462685281182736 H E O
T A   328  -52.0 0.437192416381256 H E O
I A   329  -62.9 0.238712254712591 H B O
K A   330  -43.1 0.599254199762093 H E O
K A   331  -80.9 -0.0890531498778658 H E O
L A   332  -66.4 0.174980092708891 H B O
L A   333  -55.6 0.371639335463165 H B O
A A   334  -60.9 0.275130633000419 C E O
S A   335 -116.9 -0.744583959058778 C E O
A A   336 -157.1 -1.47659336264413 C B O
N A   337  -72.1 0.0711877145885797 C E O
L A   338  -53.6 0.408057713750993 C B O
E A   339  -68.6 0.13491987659228 C E O
E A   340 -105.7 -0.540641040646939 C E O
V A   341 -105.9 -0.544282878475722 C B O
T A   342 -124.4 -0.881152877638135 C E O
M A   343  -55.3 0.377102092206339 H B O
K A   344  -65.7 0.187726525109631 H E O
Q A   345  -66.6 0.171338254880108 H E O
I A   346  -62.0 0.255100524942113 H B O
C A   347  -61.9 0.256921443856505 H B O
K A   348  -61.6 0.262384200599679 H E O
K A   349  -60.3 0.286056146486768 H E O
V A   350  -42.6 0.60835879433405 H B O
Y A   351  -50.3 0.46814803792591 H B O
E A   352  -45.5 0.555552145816698 H E O
N A   353  -88.5 -0.227442987371614 H E O
Y A   354 -126.8 -0.924854931583529 C B O
P A   355  -75.0 0.0183810660712283 C E O
T A   356  -78.8 -0.0508138526756457 C E O
Y A   357 -152.8 -1.3982938493253 C B O
D A   358 -100.7 -0.449595094927368 C E O
L A   359  -57.2 0.342504632832902 C B O
T A   360 -110.8 -0.633507905280901 C E O
E A   361  -78.2 -0.0398883391892973 H E O
R A   362  -59.4 0.302444416716291 H E O
K A   363  -67.7 0.151308146821802 H E O
D A   364  -47.0 0.528238362100827 H E O
F A   365  -69.5 0.118531606362757 H B O
I A   366  -43.9 0.584686848446961 H B O
K A   367  -45.3 0.559193983645481 H E O
T A   368  -68.0 0.145845390078628 H E O
T A   369  -63.0 0.236891335798199 H B O
V A   370  -81.2 -0.09451590662104 H B O
K A   371  -54.0 0.400774038093427 H E O
E A   372  -82.4 -0.116366933593737 H E O
L A   373  -77.2 -0.021679150045383 H B O
I A   374  -86.5 -0.191024609083785 H B O
S A   375  -95.2 -0.349444554635839 H E O
L A   376 -111.3 -0.642612499852859 C E O
>1O82	A
K A     3  -72.1 0.0711877145885797 H E D
E A     4  -99.3 -0.424102230125888 H E D
F A     5 -130.9 -0.999512607073578 H B D
G A     6   66.5 2.59498132993509 C E D
I A     7  -91.8 -0.287533311546531 C B O
P A     8  -62.3 0.249637768198939 C B O
A A     9  -52.7 0.424445983980516 H B O
A A    10  -64.9 0.202293876424762 H B O
V A    11  -73.2 0.0511576065302739 H B O
A A    12  -60.4 0.284235227572376 H B O
G A    13  -63.8 0.222323984483068 H B O
T A    14  -61.5 0.264205119514071 H B O
V A    15  -62.3 0.249637768198939 H B O
L A    16  -69.9 0.111247930705191 H B O
N A    17  -66.5 0.173159173794499 H E O
V A    18  -65.2 0.196831119681588 H B O
V A    19  -57.8 0.331579119346553 H B O
E A    20  -67.4 0.156770903564976 H E O
A A    21  -80.9 -0.0890531498778658 C B O
G A    22   74.0 2.73155024851445 C E O
G A    23  -66.4 0.174980092708891 C B O
W A    24  -82.1 -0.110904176850563 C B O
V A    25  -51.6 0.444476092038822 H B O
T A    26  -60.6 0.280593389743593 H B O
T A    27  -63.3 0.231428579055025 H B O
I A    28  -62.8 0.240533173626982 H B O
V A    29  -60.2 0.287877065401159 H B O
S A    30  -62.9 0.238712254712591 H B O
I A    31  -62.5 0.245995930370156 H B O
L A    32  -65.7 0.187726525109631 H B O
T A    33  -69.2 0.123994363105931 H B O
A A    34  -67.5 0.154949984650585 H B O
V A    35  -74.8 0.0220229039000112 H B O
G A    36   99.2 3.19042181494109 C B O
S A    37  -55.5 0.373460254377556 H E O
G A    38  -67.0 0.164054579222542 H B O
G A    39  -68.2 0.142203552249845 H B O
L A    40  -60.3 0.286056146486768 H B O
S A    41  -63.3 0.231428579055025 H B O
L A    42  -68.4 0.138561714421062 H B O
L A    43  -60.6 0.280593389743593 H B O
A A    44  -68.4 0.138561714421062 H E O
A A    45  -61.4 0.266026038428462 H E O
A A    46  -71.1 0.089396903732494 C B O
G A    47   65.7 2.58041397861996 C E O
R A    48  -89.9 -0.252935852173094 C E O
E A    49  -72.5 0.0639040389310139 C E O
S A    50  -51.7 0.44265517312443 C B O
I A    51  -66.7 0.169517335965716 H B O
K A    52  -66.4 0.174980092708891 H E O
A A    53  -66.1 0.180442849452065 H E O
Y A    54  -61.9 0.256921443856505 H B O
L A    55  -70.2 0.105785173962017 H B D
K A    56  -57.6 0.335220957175336 H E D
K A    57  -68.7 0.133098957677888 H E D
E A    58  -65.3 0.195010200767197 H E D
I A    59  -64.0 0.218682146654285 H B D
K A    60  -65.2 0.196831119681588 H E D
K A    61  -71.0 0.0912178226468853 H E D
K A    62 -115.5 -0.719091094257298 H E D
G A    63   89.6 3.01561359915951 C E D
K A    64  -56.7 0.351609227404859 H E D
R A    65  -54.3 0.395311281350253 H E D
A A    66  -70.5 0.100322417218842 H B D
V A    67  -65.7 0.187726525109631 H B D
I A    68  -59.5 0.300623497801899 H E D
>1RYJ	A
I A     6  -87.8 -0.214696554970874 C B O
G A     7  160.3 4.30300327163425 C B O
M A     8 -110.5 -0.628045148537727 E B O
K A     9 -115.0 -0.709986499685341 E E O
F A    10 -138.8 -1.1433652013105 E B O
T A    11 -125.4 -0.899362066782049 E B O
V A    12 -109.3 -0.60619412156503 E B O
I A    13 -100.3 -0.442311419269802 E B O
T A    14 -141.3 -1.18888817417029 E B O
D A    15  -61.0 0.273309714086028 C E O
D A    16  -74.5 0.0274856606431855 C E O
G A    17  100.3 3.21045192299939 E E O
K A    18  -76.8 -0.0143954743878172 E E O
K A    19 -102.5 -0.482371635386413 E E O
I A    20 -100.3 -0.442311419269802 E B O
L A    21 -144.3 -1.24351574160203 E B O
E A    22 -121.5 -0.828346229120784 E E O
S A    23 -119.9 -0.799211526490521 E E D
G A    24  -63.4 0.229607660140634 C E D
A A    25 -106.8 -0.560671148705244 C B O
P A    26  -63.7 0.224144903397459 C E D
R A    27 -118.6 -0.775539580603432 C E O
R A    28  -89.9 -0.252935852173094 C E O
I A    29  -50.2 0.469968956840301 H B O
K A    30  -59.6 0.298802578887508 H E O
D A    31  -64.9 0.202293876424762 H E O
V A    32  -64.8 0.204114795339154 H B O
L A    33  -63.2 0.233249497969416 H B O
G A    34  -71.2 0.0875759848181024 H E O
E A    35  -65.1 0.198652038595979 H E O
L A    36  -86.1 -0.18374093342622 C B O
E A    37   40.3 2.11790057436454 C E O
I A    38  -92.6 -0.302100662861662 C B O
P A    39  -60.3 0.286056146486768 C E O
I A    40  -65.3 0.195010200767197 C B O
E A    41  -66.4 0.174980092708891 C E O
T A    42 -125.7 -0.904824823525224 C B O
V A    43 -121.2 -0.82288347237761 E B O
V A    44  -98.9 -0.416818554468322 E B O
V A    45 -103.0 -0.49147622995837 E B O
K A    46 -125.9 -0.908466661354007 E E O
K A    47 -106.5 -0.55520839196207 E E O
N A    48   60.3 2.48208435724283 C E O
G A    49  126.9 3.69481635422751 C E O
Q A    50  -86.6 -0.192845527998177 E E O
I A    51  -75.2 0.0147392282424454 E B O
V A    52 -122.3 -0.842913580435915 C B O
I A    53  -97.8 -0.396788446410016 C B O
D A    54  -81.9 -0.10726233902178 C E O
E A    55  -93.4 -0.316668014176794 C E O
E A    56  -77.3 -0.0235000689597744 C E O
E A    57  -94.2 -0.331235365491925 C E O
I A    58 -102.2 -0.476908878643239 C B O
F A    59 -129.4 -0.972198823357706 C B O
D A    60  -66.6 0.171338254880108 C E O
G A    61  101.6 3.23412386888648 C E O
D A    62  -88.4 -0.225622068457223 C E O
I A    63 -114.0 -0.691777310541427 E B O
I A    64 -102.0 -0.473267040814456 E B O
E A    65  -97.0 -0.382221095094885 E B O
V A    66  -92.2 -0.294816987204097 E B O
I A    67 -109.3 -0.60619412156503 E B O
R A    68  -77.1 -0.0198582311309915 E B O
V A    69  -83.1 -0.129113365994477 C B O
I A    70  -77.3 -0.0235000689597744 C B O
Y A    71   63.8 2.54581651924652 C B O
>2CRG	A
S A     3 -137.9 -1.12697693108098 C E D
G A     4 -161.1 -1.54943011921979 C E D
S A     5  -51.8 0.440834254210039 C E D
S A     6 -159.7 -1.52393725441831 C E D
G A     7   68.3 2.62775787039414 C E D
M A     8 -134.1 -1.0577820123341 C B D
E A     9  -44.0 0.58286592953257 C E D
E A    10 -137.4 -1.11787233650902 C E D
W A    11  -91.2 -0.276607798060182 C B D
S A    12 -116.8 -0.742763040144387 C E O
A A    13  -39.2 0.670270037423358 H E O
S A    14  -57.8 0.331579119346553 H E O
E A    15  -58.3 0.322474524774596 H B D
A A    16  -52.6 0.426266902894907 H B O
C A    17  -53.9 0.402594957007819 H E O
L A    18  -51.0 0.45540160552517 H E O
F A    19  -59.3 0.304265335630682 H B O
E A    20  -40.5 0.64659809153627 H E O
E A    21  -58.4 0.320653605860205 H E O
A A    22  -65.0 0.200472957510371 H B O
L A    23  -70.8 0.0948596604756682 H B O
E A    24  -58.5 0.318832686945813 H E O
K A    25  -82.6 -0.12000877142252 H E O
Y A    26  -83.2 -0.130934284908868 C B O
G A    27  120.9 3.58556121936403 C E O
K A    28  -75.8 0.003813714756097 C E O
D A    29 -126.7 -0.923034012669138 C E O
F A    30  -46.5 0.537342956672784 H B O
N A    31  -60.9 0.275130633000419 H E O
D A    32  -48.8 0.495461821641781 H E O
I A    33  -70.5 0.100322417218842 H B O
R A    34  -47.2 0.524596524272044 H B O
Q A    35  -67.4 0.156770903564976 H E O
D A    36 -103.6 -0.502401743444719 C E O
F A    37  -36.3 0.72307668594071 C E O
L A    38 -135.0 -1.07417028256363 C B O
P A    39  -69.7 0.114889768533974 C E O
W A    40  -62.9 0.238712254712591 C E O
K A    41  -53.9 0.402594957007819 C E O
S A    42  -92.7 -0.303921581776054 C E O
L A    43  -64.1 0.216861227739894 H B O
T A    44  -66.4 0.174980092708891 H E O
S A    45  -39.9 0.657523605022618 H E O
I A    46  -68.5 0.136740795506671 H B O
I A    47  -63.8 0.222323984483068 H B O
E A    48  -34.5 0.755853226399755 H E O
Y A    49  -48.1 0.508208254042521 H B O
Y A    50  -34.5 0.755853226399755 H B O
Y A    51  -57.5 0.337041876089728 H B O
M A    52  -56.8 0.349788308490468 H B O
W A    53  -75.0 0.0183810660712283 H B O
K A    54  -72.3 0.0675458767597968 H E O
T A    55  -88.5 -0.227442987371614 C E O
T A    56  -66.4 0.174980092708891 C B O
D A    57   67.7 2.61683235690779 C E O
R A    58  -96.8 -0.378579257266102 C E O
Y A    59   34.4 2.01046635841545 C B O
V A    60  -81.3 -0.0963368255354313 C E D
Q A    61  -94.1 -0.329414446577534 C E D
Q A    62  -86.6 -0.192845527998177 C E D
K A    63  -67.1 0.162233660308151 C E D
R A    64 -152.1 -1.38554741692456 C E D
S A    65  -79.9 -0.0708439607339515 C E D
G A    66 -122.3 -0.842913580435915 C E D
P A    67  -69.7 0.114889768533974 C E D
S A    68   48.1 2.25993224968707 C E D
>1X5W	A
S A     3  -68.9 0.129457119849105 C E O
G A     4  -56.0 0.364355659805599 C E O
S A     5 -142.8 -1.21620195788616 C E O
S A     6  -67.7 0.151308146821802 C E O
G A     7  116.5 3.50544078713081 C E O
H A     8  -54.4 0.393490362435862 C E O
P A     9  -69.7 0.114889768533974 C E O
E A    10 -144.1 -1.23987390377325 E E O
K A    11 -147.0 -1.2926805522906 E E O
C A    12 -101.5 -0.464162446242499 C B O
S A    13  -79.6 -0.0653812039907771 C E O
E A    14  -74.7 0.0238438228144026 C E O
C A    15 -129.9 -0.981303417929663 C B O
S A    16  -84.9 -0.161889906453523 C E O
Y A    17  -95.7 -0.358549149207796 C E O
S A    18 -128.8 -0.961273309871358 E E O
C A    19 -133.7 -1.05049833667654 E B O
S A    20  -80.8 -0.0872322309634742 C E O
S A    21  -83.2 -0.130934284908868 C E O
K A    22  -47.0 0.528238362100827 H E O
A A    23  -43.6 0.590149605190135 H E O
A A    24  -56.1 0.362534740891207 H E O
L A    25  -50.9 0.457222524439562 H B O
R A    26  -45.9 0.548268470159133 H E O
I A    27  -57.1 0.344325551747293 H E O
H A    28  -64.2 0.215040308825502 H B O
E A    29  -45.6 0.553731226902307 H B O
R A    30  -50.6 0.462685281182736 C E O
I A    31  -46.8 0.53188019992961 C E O
H A    32  -89.5 -0.245652176515528 C B O
C A    33 -105.7 -0.540641040646939 C E O
T A    34 -148.3 -1.31635249817769 C E O
D A    35 -102.5 -0.482371635386413 C E O
R A    36  -83.0 -0.127292447080086 C E O
P A    37  -69.7 0.114889768533974 C E O
F A    38  -74.1 0.0347693363007513 E B O
K A    39 -123.8 -0.870227364151786 E E O
C A    40  -82.2 -0.112725095764954 C B O
N A    41 -100.9 -0.453236932756151 C E O
Y A    42  -77.7 -0.0307837446173402 C E O
C A    43 -118.9 -0.781002337346607 C B O
S A    44  -89.4 -0.243831257601137 C E O
F A    45  -93.4 -0.316668014176794 C E O
D A    46 -122.1 -0.839271742607132 E E O
T A    47 -130.9 -0.999512607073578 E B O
K A    48  -85.9 -0.180099095597437 C E O
Q A    49 -147.6 -1.30360606577695 C E O
P A    50  -69.8 0.113068849619582 H E O
S A    51  -76.3 -0.00529087981586012 H E O
N A    52  -51.3 0.449938848781996 H E O
L A    53  -76.8 -0.0143954743878172 H B O
S A    54  -51.1 0.453580686610779 H E O
K A    55  -56.7 0.351609227404859 H E O
H A    56  -66.0 0.182263768366456 H B O
M A    57  -53.1 0.41716230832295 H B O
K A    58  -85.3 -0.169173582111088 H E O
K A    59  -49.3 0.486357227069824 H E O
F A    60 -107.4 -0.571596662191593 H B O
H A    61  -96.9 -0.380400176180494 H E O
G A    62 -107.6 -0.575238500020376 C E D
D A    63  -89.8 -0.251114933258702 C E D
M A    64 -111.4 -0.64443341876725 C E D
S A    65  -83.3 -0.13275520382326 C E D
G A    66  -98.6 -0.411355797725148 C E D
P A    67  -69.7 0.114889768533974 C E D
S A    68  -89.3 -0.242010338686745 C E D
>1DZ1	A
K A   104 -172.1 -1.74973119980284 C E D
E A   105  -56.3 0.358892903062425 C E D
E A   106  -63.1 0.235070416883808 C E D
S A   107   71.8 2.69149003239784 C E D
E A   108 -164.0 -1.60223676773714 C E D
K A   109 -143.2 -1.22348563354372 C E D
P A   110  -76.3 -0.00529087981586012 C E D
R A   111 -144.1 -1.23987390377325 C E D
G A   112   65.8 2.58223489753435 C B D
F A   113  -57.2 0.342504632832902 C B D
A A   114  -55.5 0.373460254377556 C E O
R A   115  -54.1 0.398953119179036 C E O
G A   116  100.8 3.21955651757135 C E O
L A   117  -53.2 0.415341389408559 C B O
E A   118  -77.4 -0.0253209878741659 C E O
P A   119  -67.8 0.149487227907411 C B O
E A   120  -80.8 -0.0872322309634742 C E O
R A   121 -170.6 -1.72241741608697 C E O
I A   122  -61.7 0.260563281685288 C B O
I A   123 -138.6 -1.13972336348172 C B O
G A   124  174.8 4.56703651422101 C B O
A A   125 -161.7 -1.56035563270614 E B O
T A   126 -161.5 -1.55671379487735 E B O
D A   127 -176.6 -1.83167255095046 E E O
S A   128  -65.2 0.196831119681588 C E O
S A   129 -166.0 -1.63865514602497 C E O
G A   130  150.9 4.13183689368145 C E O
E A   131  -77.2 -0.021679150045383 C E O
L A   132  -61.0 0.273309714086028 E B O
M A   133 -143.0 -1.21984379571494 E B O
F A   134 -145.5 -1.26536676857473 E B O
L A   135  -81.5 -0.0999786633642142 C B O
M A   136  -47.7 0.515491929700087 C B O
K A   137  -89.8 -0.251114933258702 C E O
W A   138 -130.7 -0.995870769244795 C B O
K A   139  -56.3 0.358892903062425 C E O
N A   140   41.3 2.13610976350845 C E O
S A   141 -149.1 -1.33091984949282 C E O
D A   142  -69.0 0.127636200934714 C E O
E A   143  -70.9 0.0930387415612766 C E O
A A   144  -89.1 -0.238368500857962 C B O
D A   145 -177.4 -1.84623990226559 C E O
L A   146  -68.3 0.140382633335454 C B O
V A   147 -133.5 -1.04685649884775 E B O
P A   148  -50.4 0.466327119011519 E E O
A A   149  -53.5 0.409878632665384 H B O
K A   150  -64.1 0.216861227739894 H E O
E A   151  -73.3 0.0493366876158826 H E O
A A   152  -71.1 0.089396903732494 H B O
N A   153  -77.5 -0.0271419067885573 H E O
V A   154 -165.7 -1.63319238928179 H E O
K A   155  -80.7 -0.0854113120490829 H E O
C A   156 -140.1 -1.16703714719759 C B O
P A   157  -58.6 0.317011768031422 H B O
Q A   158  -58.4 0.320653605860205 H E O
V A   159  -66.0 0.182263768366456 H B O
V A   160  -54.9 0.384385767863905 H B O
I A   161  -60.2 0.287877065401159 H B O
S A   162  -60.8 0.276951551914811 H E O
F A   163  -60.2 0.287877065401159 H B O
Y A   164  -55.3 0.377102092206339 H B O
E A   165  -40.1 0.653881767193835 H E O
E A   166  -72.7 0.060262201102231 H E O
R A   167  -90.5 -0.263861365659442 C E O
L A   168  -74.9 0.0202019849856197 C B O
T A   169  177.6 4.61802224382397 C E O
>1F3M	A
D A    80  -98.2 -0.404072122067582 C E O
F A    81 -115.1 -0.711807418599733 C B O
E A    82 -142.1 -1.20345552548542 E E O
H A    83 -148.4 -1.31817341709208 E B O
T A    84  -75.7 0.00563463367048832 E E O
I A    85 -135.6 -1.08509579604997 E B O
H A    86 -124.1 -0.875690120894961 E B O
V A    87 -125.0 -0.892078391124484 E B O
G A    88 -123.6 -0.866585526323004 E B O
F A    89 -135.1 -1.07599120147802 E B O
D A    90 -108.6 -0.59344768916429 E E O
A A    91  -56.1 0.362534740891207 C E O
V A    92  -67.4 0.156770903564976 C E O
T A    93  -82.8 -0.123650609251303 C E O
G A    94   66.5 2.59498132993509 C E O
E A    95 -143.0 -1.21984379571494 E E O
F A    96  -77.6 -0.0289628257029486 E B O
T A    97 -120.8 -0.815599796720044 E E O
G A    98   76.7 2.78071505920302 C B O
M A    99  -77.3 -0.0235000689597744 C B O
P A   100  -55.4 0.375281173291947 C B O
E A   101  -54.1 0.398953119179036 H E O
Q A   102  -68.7 0.133098957677888 H E O
W A   103  -66.0 0.182263768366456 H B O
A A   104  -65.7 0.187726525109631 H E O
R A   105  -65.9 0.184084687280848 H E O
L A   106  -65.2 0.196831119681588 H B O
L A   107  -61.0 0.273309714086028 H B O
Q A   108  -52.4 0.42990874072369 H E O
T A   109 -109.3 -0.60619412156503 C E O
S A   110  -83.7 -0.140038879480826 C B O
N A   111   74.1 2.73337116742884 C E D
I A   112  -82.4 -0.116366933593737 C B D
T A   113  -68.1 0.144024471164237 C E D
K A   114  -57.8 0.331579119346553 H E D
S A   115  -56.0 0.364355659805599 H E D
E A   116  -56.6 0.35343014631925 H E D
Q A   117  -66.6 0.171338254880108 H E D
K A   118  -77.4 -0.0253209878741659 H E D
K A   119  -60.5 0.282414308657985 H E D
N A   120 -144.0 -1.23805298485885 C E O
P A   121  -54.8 0.386206686778296 H B O
Q A   122  -60.0 0.291518903229942 H E O
A A   123  -71.1 0.089396903732494 H B O
V A   124  -62.0 0.255100524942113 H B O
L A   125  -71.3 0.0857550659037111 H B O
D A   126  -64.1 0.216861227739894 H E O
V A   127  -63.4 0.229607660140634 H B O
L A   128  -63.1 0.235070416883808 H B O
E A   129  -64.6 0.207756633167937 H E O
F A   130  -67.1 0.162233660308151 H B O
Y A   131  -61.2 0.269667876257245 H B O
N A   132  -54.8 0.386206686778296 H E O
S A   133  -62.4 0.247816849284548 H E O
K A   134  -84.4 -0.152785311881566 H E D
K A   135  -66.7 0.169517335965716 H E D
T A   136  -99.1 -0.420460392297105 C E D
S A   137 -113.4 -0.680851797055079 C E D
N A   138  -99.5 -0.427744067954671 C E D
S A   139  -67.1 0.162233660308151 C E D
Q A   140  -80.5 -0.0817694742203 C E D
K A   141  -86.6 -0.192845527998177 C E D
Y A   142 -133.8 -1.05231925559093 C B D
M A   143  -61.0 0.273309714086028 C B D
S A   144 -109.8 -0.615298716136987 E E D
F A   145 -113.8 -0.688135472712644 E B D
>1SCJ	B
K B   309  -90.7 -0.267503203488225 E E O
Y B   310 -131.7 -1.01407995838871 E B O
I B   311 -117.6 -0.757330391459518 E B O
V B   312 -102.5 -0.482371635386413 E B O
G B   313 -103.4 -0.498759905615936 E B O
F B   314 -118.7 -0.777360499517824 E B O
K B   315  -72.1 0.0711877145885797 C E O
Q B   316  -38.6 0.681195550909707 C E O
T B   317 -151.2 -1.36915914669504 C E O
M B   318  -68.2 0.142203552249845 C B O
S B   319   78.8 2.81895435640524 C E O
A B   320   21.1 1.76828414280139 C E D
M B   321 -162.6 -1.57674390293566 C E D
S B   322  -37.2 0.706688415711187 C E D
S B   323  -41.9 0.62110522673479 H E D
A B   324  -90.8 -0.269324122402617 H E D
K B   325  -64.8 0.204114795339154 H E D
K B   326  -63.3 0.231428579055025 H E D
K B   327  -53.8 0.40441587592221 H E D
D B   328  -54.9 0.384385767863905 H E D
V B   329  -50.5 0.464506200097127 H E D
I B   330  -78.7 -0.0489929337612544 H B D
S B   331  -62.6 0.244175011455765 H E D
Q B   332  -92.6 -0.302100662861662 C E D
K B   333 -133.3 -1.04321466101897 C E D
G B   334   91.1 3.04292738287538 C E D
G B   335  -46.5 0.537342956672784 C E D
K B   336 -130.2 -0.986766174672837 E E D
V B   337  -98.4 -0.407713959896365 E B O
E B   338  -94.1 -0.329414446577534 E E O
K B   339 -168.9 -1.69146179454232 E E O
Q B   340 -109.1 -0.602552283736247 E B O
F B   341  -71.9 0.0748295524173624 C B O
K B   342  -79.9 -0.0708439607339515 C E O
Y B   343 -106.1 -0.547924716304504 C B O
V B   344 -105.0 -0.527894608246199 C B O
N B   345  -76.5 -0.00893271764464302 C E O
A B   346 -152.2 -1.38736833583895 E B O
A B   347 -150.1 -1.34912903863673 E B O
A B   348  -73.2 0.0511576065302739 E E O
A B   349 -145.2 -1.25990401183155 E B O
T B   350 -105.3 -0.533357364989373 E E O
L B   351 -137.3 -1.11605141759463 E B O
D B   352  -80.5 -0.0817694742203 C E O
E B   353  -80.4 -0.0799485553059087 H E O
K B   354  -62.0 0.255100524942113 H E O
A B   355  -56.1 0.362534740891207 H B O
V B   356  -61.4 0.266026038428462 H B O
K B   357  -65.3 0.195010200767197 H E O
E B   358  -60.6 0.280593389743593 H E O
L B   359  -60.6 0.280593389743593 H B O
K B   360  -52.8 0.422625065066125 H E O
K B   361  -90.5 -0.263861365659442 C E O
D B   362  -74.8 0.0220229039000112 C E O
P B   363  -64.7 0.205935714253545 C E O
S B   364  -85.1 -0.165531744282305 C E O
V B   365 -101.6 -0.46598336515689 E B O
A B   366  -95.6 -0.356728230293405 E E O
Y B   367 -166.2 -1.64229698385375 E B O
V B   368 -135.5 -1.08327487713558 E B O
E B   369 -119.8 -0.79739060757613 E E O
E B   370  -66.9 0.165875498136934 E E O
D B   371  -78.0 -0.0362465013605144 C E O
H B   372  -75.1 0.016560147156837 C B O
I B   373 -117.7 -0.75915131037391 E E O
A B   374  -94.9 -0.343981797892665 E E D
H B   375 -141.7 -1.19617184982785 E E D
>1BB8	_
R A     5  -88.8 -0.232905744114788 C E D
R A     6 -133.9 -1.05414017450532 C E D
D A     7  -91.4 -0.280249635888965 C E D
N A     8  -63.1 0.235070416883808 C E D
R A     9 -101.3 -0.460520608413716 C E D
G A    10  169.1 4.46324413610069 C E D
R A    11  -88.0 -0.218338392799657 C E D
I A    12  -82.6 -0.12000877142252 C B D
L A    13  -89.4 -0.243831257601137 C B D
K A    14  -86.0 -0.181920014511828 C E D
T A    15  -58.6 0.317011768031422 C E D
G A    16   94.0 3.09573403139274 C E D
E A    17  -72.1 0.0711877145885797 C E D
S A    18 -154.7 -1.43289130869874 E E D
Q A    19 -110.3 -0.624403310708944 E E D
R A    20  -89.5 -0.245652176515528 C E O
K A    21  -64.2 0.215040308825502 C E O
D A    22  -87.7 -0.212875636056483 C E O
G A    23  107.5 3.34155808483558 C B O
R A    24  -64.9 0.202293876424762 C E O
Y A    25  -82.8 -0.123650609251303 E B O
L A    26 -154.6 -1.43107038978435 E B O
Y A    27 -132.8 -1.03411006644701 E B O
K A    28 -131.5 -1.01043812055993 E E O
Y A    29 -145.2 -1.25990401183155 E B O
I A    30 -112.7 -0.668105364654339 E B O
D A    31  -88.3 -0.223801149542831 C E O
S A    32  -62.1 0.253279606027722 C E O
F A    33 -100.7 -0.449595094927368 C B O
G A    34   88.6 2.9974044100156 C E O
E A    35  -83.3 -0.13275520382326 C E O
P A    36  -74.0 0.0365902552151426 E E O
Q A    37 -135.2 -1.07781212039241 E E O
F A    38 -112.6 -0.666284445739947 E B O
V A    39 -122.0 -0.837450823692741 E B O
Y A    40 -127.5 -0.937601363984269 E B O
S A    41 -170.8 -1.72605925391576 E B O
W A    42  -86.6 -0.192845527998177 C B O
K A    43 -131.8 -1.0159008773031 C E O
L A    44  -86.2 -0.185561852340611 C B O
V A    45 -118.8 -0.779181418432215 C B O
A A    46  -75.9 0.00199279584170542 C B O
T A    47  -88.4 -0.225622068457223 C E O
D A    48  -70.0 0.1094270117908 C E O
R A    49 -139.6 -1.15793255262563 C E O
V A    50  -82.1 -0.110904176850563 C B O
P A    51  -44.0 0.58286592953257 C E O
A A    52  -48.8 0.495461821641781 C E O
G A    53   97.9 3.166749869054 C E O
K A    54  -92.2 -0.294816987204097 C E O
R A    55  -75.2 0.0147392282424454 C E O
D A    56  -55.5 0.373460254377556 C E O
C A    57 -147.3 -1.29814330903377 C B O
I A    58  -83.1 -0.129113365994477 C B O
S A    59  -58.4 0.320653605860205 C E O
L A    60  -59.9 0.293339822144333 H B O
R A    61  -48.9 0.49364090272739 H E O
E A    62  -72.3 0.0675458767597968 H E O
K A    63  -67.3 0.158591822479368 H E O
I A    64  -55.2 0.37892301112073 H B O
A A    65  -56.3 0.358892903062425 H E O
E A    66  -68.9 0.129457119849105 H E O
L A    67  -71.3 0.0857550659037111 H B O
Q A    68  -71.4 0.0839341469893195 H E D
K A    69  -74.1 0.0347693363007513 H E D
D A    70  -98.8 -0.41499763555393 H E D
I A    71  -81.4 -0.0981577444498229 C B D
>1WJ2	A
T A   401 -134.8 -1.07052844473484 C B D
T A   402 -140.4 -1.17249990394076 C E D
S A   403 -113.6 -0.684493634883861 C E O
E A   404  -87.8 -0.214696554970874 C E O
V A   405  -90.3 -0.260219527830659 C E O
D A   406 -121.3 -0.824704391292001 C E O
L A   407  -76.4 -0.0071117987302517 C E O
L A   408  -63.1 0.235070416883808 C E O
D A   409  -60.7 0.278772470829202 C E O
D A   410 -144.7 -1.25079941725959 C E O
G A   411  127.8 3.71120462445704 C E O
Y A   412 -100.9 -0.453236932756151 C B O
R A   413  -79.8 -0.06902304181956 C E O
W A   414  -98.8 -0.41499763555393 C B O
R A   415 -126.8 -0.924854931583529 C E O
K A   416  -88.0 -0.218338392799657 C E O
Y A   417 -112.2 -0.659000770082381 C B O
G A   418 -170.5 -1.72059649717258 E B O
Q A   419 -124.5 -0.882973796552527 E E O
K A   420 -130.3 -0.988587093587229 E E O
V A   421 -115.1 -0.711807418599733 C E O
V A   422 -138.3 -1.13426060673854 C B O
K A   423  -67.3 0.158591822479368 C E O
G A   424  -74.9 0.0202019849856197 C E O
N A   425 -116.0 -0.728195688829255 C E O
P A   426  -74.5 0.0274856606431855 C E O
Y A   427 -103.3 -0.496938986701545 C E O
P A   428  -76.8 -0.0143954743878172 C B O
R A   429 -105.7 -0.540641040646939 E E O
S A   430 -102.5 -0.482371635386413 E B O
Y A   431 -112.6 -0.666284445739947 E B O
Y A   432 -129.2 -0.968556985528923 E B O
K A   433 -168.1 -1.67689444322719 E E O
C A   434  -64.2 0.215040308825502 E B O
T A   435  -95.0 -0.345802716807056 E B O
T A   436 -100.0 -0.436848662526628 C E O
P A   437  -52.8 0.422625065066125 C E O
G A   438   99.5 3.19588457168426 C E O
C A   439  -83.8 -0.141859798395217 C B O
G A   440 -128.7 -0.959452390956966 E E O
V A   441  -89.7 -0.249294014344311 E B O
R A   442 -125.4 -0.899362066782049 E E O
K A   443 -118.7 -0.777360499517824 E E O
H A   444 -119.2 -0.786465094089781 E E O
V A   445 -103.3 -0.496938986701545 E B O
E A   446 -118.3 -0.770076823860258 E E O
R A   447 -117.0 -0.74640487797317 E E O
A A   448  -73.7 0.0420530119583168 E B O
A A   449  -79.7 -0.0672021229051686 C E O
T A   450  -54.2 0.397132200264644 C E O
D A   451  -89.4 -0.243831257601137 C E O
P A   452  -67.0 0.164054579222542 C E O
K A   453   65.3 2.5731303029624 C E O
A A   454 -111.8 -0.651717094424816 E B O
V A   455  -90.1 -0.256577690001877 E B O
V A   456  -89.6 -0.247473095429919 E B O
T A   457 -121.0 -0.819241634548827 E B O
T A   458 -108.5 -0.591626770249899 E B O
Y A   459  -98.1 -0.40225120315319 E B O
E A   460  -88.4 -0.225622068457223 E E O
G A   461  115.4 3.4854106790725 C B D
K A   462 -122.9 -0.853839093922264 C E D
H A   463  -66.6 0.171338254880108 C B O
N A   464 -144.9 -1.25444125508838 C E D
H A   465 -140.5 -1.17432082285515 C B D
D A   466   57.3 2.42745678981108 C E D
L A   467  -83.2 -0.130934284908868 C E D
>1VIG	_
R A     8 -153.3 -1.40739844389726 C E D
M A     9 -103.7 -0.50422266235911 C B O
D A    10  -99.9 -0.435027743612236 E E O
Y A    11 -129.0 -0.964915147700141 E B O
V A    12  176.9 4.60527581142323 E B O
E A    13 -114.9 -0.70816558077095 E E O
I A    14 -109.6 -0.611656878308204 E B O
N A    15  -67.2 0.160412741393759 E E O
I A    16 -136.3 -1.09784222845071 E B O
D A    17 -131.5 -1.01043812055993 C E O
H A    18  -46.3 0.540984794501567 C E O
K A    19  -67.7 0.151308146821802 C E O
F A    20  -81.0 -0.0908740687922571 H B O
H A    21  -55.3 0.377102092206339 H B O
R A    22  -46.4 0.539163875587176 H E O
H A    23  -69.9 0.111247930705191 H E O
L A    24  -76.0 0.000171876927314102 H B O
I A    25  -94.1 -0.329414446577534 C B O
G A    26   46.4 2.22897662814242 C B O
K A    27  -95.8 -0.360370068122188 C E O
S A    28 -108.3 -0.587984932421116 C E O
G A    29  136.4 3.8678036510947 C B O
A A    30 -140.8 -1.17978357959833 C E O
N A    31  -49.3 0.486357227069824 H E O
I A    32  -51.7 0.44265517312443 H B O
N A    33  -79.1 -0.0562766094188199 H E O
R A    34  -53.1 0.41716230832295 H E O
I A    35  -78.9 -0.0526347715900373 H B O
K A    36  -40.6 0.644777172621878 H E O
D A    37  -93.7 -0.322130770919968 H E O
Q A    38  -75.8 0.003813714756097 H E O
Y A    39 -102.5 -0.482371635386413 C B O
K A    40   46.1 2.22351387139924 C E O
V A    41 -122.1 -0.839271742607132 C B O
S A    42 -123.9 -0.872048283066178 E E O
V A    43  -86.8 -0.19648736582696 E B O
R A    44 -139.8 -1.16157439045441 E E O
I A    45 -100.9 -0.453236932756151 C B O
P A    46  -72.9 0.0566203632734481 C B O
P A    47  -71.2 0.0875759848181024 C E O
D A    48 -141.1 -1.1852463363415 C E O
S A    49 -157.9 -1.49116071395926 C E O
E A    50  -90.7 -0.267503203488225 C E O
K A    51   64.7 2.56220478947605 C E D
S A    52 -120.0 -0.801032445404912 C E O
N A    53  -81.7 -0.103620501192997 E E O
L A    54 -152.8 -1.3982938493253 E E O
I A    55  -68.4 0.138561714421062 E B D
R A    56  -86.7 -0.194666446912568 E E O
I A    57 -144.0 -1.23805298485885 E B O
E A    58 -145.0 -1.25626217400277 E E O
G A    59 -154.8 -1.43471222761313 E B O
D A    60 -169.2 -1.69692455128549 C E O
P A    61  -72.1 0.0711877145885797 C E O
Q A    62  -62.6 0.244175011455765 H E O
G A    63  -62.0 0.255100524942113 H E O
V A    64  -72.5 0.0639040389310139 H B O
Q A    65  -71.7 0.0784713902461453 H E O
Q A    66  -76.6 -0.0107536365590343 H E O
A A    67  -59.8 0.295160741058725 H B O
K A    68  -68.0 0.145845390078628 H E O
R A    69  -72.4 0.0657249578454053 H E O
E A    70  -68.5 0.136740795506671 H E O
L A    71  -61.6 0.262384200599679 H B O
L A    72  -61.6 0.262384200599679 H E O
E A    73  -88.8 -0.232905744114788 H E O
L A    74  -66.9 0.165875498136934 C B O
>1WI3	A
S A     3  179.0 4.64351510862545 C E D
G A     4 -162.3 -1.57128114619248 C E D
S A     5 -175.4 -1.80982152397776 C E D
S A     6  -78.5 -0.0453510959324715 C E D
G A     7 -164.2 -1.60587860556592 C E D
P A     8  -75.0 0.0183810660712283 C E D
R A     9   60.7 2.48936803290039 C E D
S A    10 -158.9 -1.50936990310318 C E D
R A    11 -176.5 -1.82985163203607 C E D
T A    12 -144.0 -1.23805298485885 C E D
K A    13 -148.2 -1.31453157926329 C E D
I A    14 -104.2 -0.513327256931068 C B D
S A    15  -40.4 0.648419010450661 C B D
L A    16  154.4 4.19556905568516 C B D
E A    17  -36.1 0.726718523769492 H E O
A A    18  -28.6 0.863287442348849 H B O
L A    19  -48.6 0.499103659470564 H B O
G A    20  -46.6 0.535522037758393 H B O
I A    21  -45.8 0.550089389073524 H B O
L A    22  -45.9 0.548268470159133 H B O
Q A    23  -55.5 0.373460254377556 H B O
S A    24  -61.2 0.269667876257245 H B O
F A    25  -65.7 0.187726525109631 H B O
I A    26  -68.5 0.136740795506671 H B O
H A    27  -74.1 0.0347693363007513 H E O
D A    28  -93.5 -0.318488933091185 H E O
V A    29  -78.9 -0.0526347715900373 H B O
G A    30  133.0 3.80589240800539 C B O
L A    31 -144.8 -1.25262033617399 C B O
Y A    32 -148.2 -1.31453157926329 C B O
P A    33  -75.0 0.0183810660712283 C E O
D A    34  -97.6 -0.393146608581233 C E O
Q A    35  -43.5 0.591970524104527 H E O
E A    36  -78.6 -0.0471720148468628 H E O
A A    37  -60.2 0.287877065401159 H B O
I A    38  -60.7 0.278772470829202 H B O
H A    39  -57.7 0.333400038260945 H E O
T A    40  -67.6 0.153129065736194 H B O
L A    41  -70.4 0.102143336133234 H B O
S A    42  -73.7 0.0420530119583168 H B O
A A    43  -98.8 -0.41499763555393 H E O
Q A    44  -41.6 0.626567983477964 H E O
L A    45  -91.1 -0.274786879145791 C B O
D A    46   81.1 2.86083549143624 C E O
L A    47  -95.7 -0.358549149207796 C B O
P A    48  -75.0 0.0183810660712283 C E O
K A    49  -63.6 0.225965822311851 H E O
H A    50  -48.9 0.49364090272739 H E O
T A    51  -54.9 0.384385767863905 H B O
I A    52  -54.0 0.400774038093427 H B O
I A    53  -56.5 0.355251065233642 H B O
K A    54  -43.9 0.584686848446961 H E O
F A    55  -37.3 0.704867496796795 H B O
F A    56  -50.0 0.473610794669084 H B O
Q A    57  -40.9 0.639314415878704 H E O
N A    58  -58.5 0.318832686945813 H E O
Q A    59  -55.2 0.37892301112073 H B O
R A    60  -61.9 0.256921443856505 H B O
Y A    61  -45.4 0.55737306473109 H B O
H A    62  -63.5 0.227786741226242 H E D
V A    63  -49.3 0.486357227069824 C B D
K A    64 -155.9 -1.45474233567143 C E D
H A    65  -57.4 0.338862795004119 C E D
S A    66  -80.5 -0.0817694742203 C E D
G A    67 -120.1 -0.802853364319304 C E D
P A    68  -74.9 0.0202019849856197 C E D
S A    69   56.3 2.40924760066717 C E D
>1GH9	A
I A     3 -129.0 -0.964915147700141 E B O
I A     4 -127.2 -0.932138607241095 E B O
F A     5 -143.6 -1.23076930920129 E B O
R A     6 -140.0 -1.1652162282832 E B O
C A     7  -76.9 -0.0162163933022088 E B O
D A     8  -62.7 0.242354092541373 C E O
C A     9  -73.1 0.0529785254446655 C B O
G A    10   82.7 2.8899701940665 C B O
R A    11  -79.9 -0.0708439607339515 C E O
A A    12 -157.7 -1.48751887613048 C B O
L A    13 -144.7 -1.25079941725959 E B O
Y A    14 -137.5 -1.11969325542341 E B O
S A    15 -155.5 -1.44745866001387 E B O
R A    16  -76.0 0.000171876927314102 E E O
E A    17  -56.1 0.362534740891207 C E O
G A    18  142.1 3.97159602921501 C E O
A A    19  -75.1 0.016560147156837 C E O
K A    20  -89.7 -0.249294014344311 C E O
T A    21 -145.4 -1.26354584966033 E E O
R A    22  -89.7 -0.249294014344311 E E O
K A    23 -150.6 -1.35823363320869 E E O
C A    24  -97.8 -0.396788446410016 E B O
V A    25  -68.2 0.142203552249845 C B O
C A    26  -68.8 0.131278038763497 C B O
G A    27  134.5 3.83320619172126 C E O
R A    28 -170.7 -1.72423833500136 E E O
T A    29 -139.1 -1.14882795805367 E E O
V A    30 -102.2 -0.476908878643239 E B O
N A    31  -94.1 -0.329414446577534 E E O
V A    32  -65.2 0.196831119681588 C B O
K A    33  -57.3 0.34068371391851 C E O
D A    34  -90.1 -0.256577690001877 C E O
R A    35  -84.5 -0.154606230795957 C E O
R A    36  -76.8 -0.0143954743878172 C E O
I A    37 -155.9 -1.45474233567143 C B O
F A    38  -90.7 -0.267503203488225 C B O
G A    39   47.8 2.2544694929439 C B O
R A    40  -91.9 -0.289354230460922 C E O
A A    41  -94.8 -0.342160878978274 C B D
D A    42  -83.9 -0.143680717309608 C E D
D A    43  -88.9 -0.23472666302918 C E D
F A    44  -57.2 0.342504632832902 H B D
E A    45  -66.4 0.174980092708891 H E D
E A    46  -68.4 0.138561714421062 H E D
A A    47  -59.2 0.306086254545073 H B D
S A    48  -59.5 0.300623497801899 H B D
E A    49  -70.1 0.107606092876408 H E D
L A    50  -68.3 0.140382633335454 H B D
V A    51  -64.7 0.205935714253545 H B D
R A    52  -61.2 0.269667876257245 H E D
K A    53  -68.1 0.144024471164237 H E D
L A    54  -68.5 0.136740795506671 H B D
Q A    55  -67.2 0.160412741393759 C E D
E A    56  -79.2 -0.0580975283332115 C E D
E A    57  -76.9 -0.0162163933022088 C E D
K A    58  -81.4 -0.0981577444498229 C E D
Y A    59  -88.8 -0.232905744114788 C E O
G A    60  165.2 4.39222829843943 C E O
S A    61  -88.5 -0.227442987371614 C E O
C A    62  -84.6 -0.156427149710348 C B D
H A    63 -129.9 -0.981303417929663 C E D
F A    64  -72.3 0.0675458767597968 C B D
T A    65  -97.5 -0.391325689666842 C E O
N A    66  -78.1 -0.0380674202749057 C E D
P A    67  -60.0 0.291518903229942 C E D
S A    68  -82.9 -0.125471528165694 C E D
K A    69  -88.6 -0.229263906286005 C E D
>2AW0	_
Q A     3 -128.5 -0.955810553128184 E E O
E A     4 -137.9 -1.12697693108098 E E O
T A     5 -130.7 -0.995870769244795 E B O
V A     6 -101.0 -0.455057851670542 E E O
I A     7  -99.9 -0.435027743612236 E B O
N A     8  -75.8 0.003813714756097 E E O
I A     9 -123.4 -0.862943688494221 E B O
D A    10  -99.7 -0.431385905783453 E E O
G A    11   92.5 3.06842024767686 C E O
M A    12  -79.9 -0.0708439607339515 C B O
T A    13  -84.6 -0.156427149710348 C E O
C A    14 -158.5 -1.50208622744561 C B O
N A    15  -69.1 0.125815282020322 H E O
S A    16  -59.8 0.295160741058725 H E O
C A    17  -59.6 0.298802578887508 H B O
V A    18  -52.2 0.433550578552473 H B O
Q A    19  -57.6 0.335220957175336 H E O
S A    20  -61.1 0.271488795171636 H E O
I A    21  -59.2 0.306086254545073 H B O
E A    22  -62.2 0.251458687113331 H B O
G A    23  -57.4 0.338862795004119 H E O
V A    24  -61.2 0.269667876257245 H E O
I A    25  -63.2 0.233249497969416 H B O
S A    26  -56.0 0.364355659805599 H E O
K A    27  -89.5 -0.245652176515528 C E O
K A    28  -70.3 0.103964255047625 C E O
P A    29  -66.4 0.174980092708891 C E O
G A    30   99.2 3.19042181494109 C E O
V A    31  -68.3 0.140382633335454 C B O
K A    32 -119.9 -0.799211526490521 C E O
S A    33  -80.2 -0.0763067174771258 C E O
I A    34 -150.1 -1.34912903863673 E B O
R A    35 -139.0 -1.14700703913928 E E O
V A    36  -99.2 -0.422281311211496 E B O
S A    37 -139.8 -1.16157439045441 E B O
L A    38  -70.4 0.102143336133234 C B O
A A    39  -55.4 0.375281173291947 C E O
N A    40  -89.3 -0.242010338686745 C E O
S A    41   54.1 2.36918738455056 C E O
N A    42 -161.3 -1.55307195704857 E E O
G A    43 -137.1 -1.11240957976585 E B O
T A    44  -99.4 -0.425923149040279 E E O
V A    45 -116.3 -0.73365844557243 E B O
E A    46  -90.0 -0.254756771087485 E E O
Y A    47 -150.3 -1.35277087646551 E B O
D A    48  -97.4 -0.389504770752451 C E O
P A    49  -47.5 0.51913376752887 C E O
L A    50  -69.9 0.111247930705191 C E O
L A    51  -99.7 -0.431385905783453 C E O
T A    52 -151.6 -1.3764428223526 C B O
S A    53 -141.8 -1.19799276874224 C E O
P A    54  -53.3 0.413520470494167 H B O
E A    55  -67.9 0.147666308993019 H E O
T A    56  -61.8 0.258742362770896 H E O
L A    57  -60.6 0.280593389743593 H B O
R A    58  -52.3 0.431729659638082 H B O
G A    59  -54.6 0.389848524607079 H E O
A A    60  -58.6 0.317011768031422 H B O
I A    61  -60.8 0.276951551914811 H B O
E A    62  -61.4 0.266026038428462 H E O
D A    63  -63.8 0.222323984483068 H E O
M A    64  -59.5 0.300623497801899 H B O
G A    65  127.5 3.70574186771386 C E O
F A    66 -140.4 -1.17249990394076 C B O
D A    67  -76.9 -0.0162163933022088 E E O
A A    68  -99.4 -0.425923149040279 E B O
T A    69 -148.5 -1.31999433600647 E E O
L A    70  -71.2 0.0875759848181024 E B O
>1WU0	A
L A     3  -90.6 -0.265682284573834 C B O
G A     4  -57.4 0.338862795004119 H B O
V A     5  -63.4 0.229607660140634 H B O
L A     6  -58.3 0.322474524774596 H B O
A A     7  -57.8 0.331579119346553 H B O
A A     8  -69.6 0.116710687448365 H B O
A A     9  -70.8 0.0948596604756682 H B O
I A    10  -78.7 -0.0489929337612544 H B O
A A    11  -58.8 0.313369930202639 H B O
V A    12  -77.5 -0.0271419067885573 H B O
G A    13  -57.4 0.338862795004119 H B O
L A    14  -73.8 0.0402320930439255 H B O
G A    15  -71.9 0.0748295524173624 H B O
A A    16  -73.8 0.0402320930439255 H B O
L A    17  -72.0 0.0730086335029711 H B O
G A    18  -73.4 0.047515768701491 H B O
A A    19  -68.1 0.144024471164237 H B O
G A    20  -55.6 0.371639335463165 H B O
I A    21  -54.2 0.397132200264644 H B O
G A    22  -73.7 0.0420530119583168 H B O
N A    23  -69.8 0.113068849619582 H B O
G A    24  -79.5 -0.0635602850763857 H B O
L A    25  -76.1 -0.00164904198707722 H B O
I A    26  -67.0 0.164054579222542 H B O
V A    27  -68.1 0.144024471164237 H B O
S A    28  -65.1 0.198652038595979 H B O
R A    29  -66.8 0.167696417051325 H E O
T A    30  -75.0 0.0183810660712283 H B O
I A    31  -67.4 0.156770903564976 H B O
E A    32  -69.5 0.118531606362757 H B O
G A    33  -66.6 0.171338254880108 H B O
I A    34  -69.7 0.114889768533974 H B O
A A    35  -69.2 0.123994363105931 H B O
R A    36  -52.9 0.420804146151733 C B O
Q A    37  -64.0 0.218682146654285 C B O
P A    38  -75.0 0.0183810660712283 C E O
E A    39  -70.9 0.0930387415612766 C E O
L A    40 -110.8 -0.633507905280901 C B O
R A    41  -64.7 0.205935714253545 C E O
P A    42  -75.0 0.0183810660712283 C E O
V A    43  -61.4 0.266026038428462 H E O
L A    44  -53.7 0.406236794836602 H B O
Q A    45  -60.2 0.287877065401159 H E O
T A    46  -73.4 0.047515768701491 H B O
T A    47  -75.3 0.0129183093280541 H B O
M A    48  -68.6 0.13491987659228 H B O
F A    49  -73.9 0.0384111741295339 H B O
I A    50  -68.1 0.144024471164237 H B O
G A    51  -67.6 0.153129065736194 H B O
V A    52  -60.5 0.282414308657985 H B O
A A    53  -56.0 0.364355659805599 H B O
L A    54  -70.1 0.107606092876408 H B O
V A    55  -71.0 0.0912178226468853 H B O
E A    56  -72.8 0.0584412821878397 C B O
A A    57  -88.8 -0.232905744114788 H B O
L A    58  -68.0 0.145845390078628 H B O
P A    59  -75.0 0.0183810660712283 H B O
I A    60  -58.3 0.322474524774596 H B O
I A    61  -62.1 0.253279606027722 H B O
G A    62  -52.5 0.428087821809299 H B O
V A    63  -73.3 0.0493366876158826 H B O
V A    64  -59.3 0.304265335630682 H B O
F A    65  -50.3 0.46814803792591 H B O
S A    66  -61.2 0.269667876257245 H B O
F A    67  -61.7 0.260563281685288 H B O
I A    68  -55.5 0.373460254377556 H B O
Y A    69  -48.4 0.502745497299347 H B O
L A    70  -53.0 0.418983227237342 H E O
>1V54	I
A I     3  -73.0 0.0547994443590568 C E D
L I     4 -117.7 -0.75915131037391 C E D
A I     5  -76.6 -0.0107536365590343 C E D
K I     6  -69.4 0.120352525277148 C E O
P I     7  -82.4 -0.116366933593737 C E O
Q I     8  -69.9 0.111247930705191 C E D
M I     9 -123.2 -0.859301850665438 C B D
R I    10 -117.2 -0.750046715801953 C E O
G I    11   60.4 2.48390527615722 C E O
L I    12  -68.1 0.144024471164237 H B O
L I    13  -71.6 0.0802923091605369 H B O
A I    14  -62.9 0.238712254712591 H E O
R I    15  -60.9 0.275130633000419 H E O
R I    16  -64.6 0.207756633167937 H B O
L I    17  -60.2 0.287877065401159 H B O
R I    18  -51.7 0.44265517312443 H E O
F I    19  -58.2 0.324295443688987 H E O
H I    20  -78.6 -0.0471720148468628 H B O
I I    21  -71.9 0.0748295524173624 H B O
V I    22  -63.6 0.225965822311851 H B O
G I    23  -66.7 0.169517335965716 H B O
A I    24  -63.5 0.227786741226242 H B O
F I    25  -64.4 0.211398470996719 H B O
M I    26  -62.2 0.251458687113331 H B O
V I    27  -70.0 0.1094270117908 H B O
S I    28  -68.5 0.136740795506671 H B O
L I    29  -65.9 0.184084687280848 H B O
G I    30  -66.3 0.176801011623282 H B O
F I    31  -73.8 0.0402320930439255 H B O
A I    32  -59.5 0.300623497801899 H B O
T I    33  -58.5 0.318832686945813 H B O
F I    34  -68.3 0.140382633335454 H B O
Y I    35  -60.9 0.275130633000419 H B O
K I    36  -76.1 -0.00164904198707722 H B O
F I    37 -154.1 -1.42196579521239 H B O
A I    38  -81.7 -0.103620501192997 H B O
V I    39 -130.6 -0.994049850330403 C B O
A I    40  -61.4 0.266026038428462 H B O
E I    41  -62.3 0.249637768198939 H E O
K I    42  -55.3 0.377102092206339 H E O
R I    43  -65.5 0.191368362938414 H E O
K I    44  -62.1 0.253279606027722 H E O
K I    45  -72.8 0.0584412821878397 H E O
A I    46  -61.7 0.260563281685288 H B O
Y I    47  -71.1 0.089396903732494 H B O
A I    48  -65.6 0.189547444024022 H B O
D I    49  -67.3 0.158591822479368 H E O
F I    50  -65.0 0.200472957510371 H B O
Y I    51  -83.8 -0.141859798395217 H B O
R I    52  -51.3 0.449938848781996 H E O
N I    53 -121.7 -0.831988066949567 C E O
Y I    54  -74.4 0.0293065795575768 C B O
D I    55 -118.0 -0.764614067117084 C E O
S I    56  -63.0 0.236891335798199 H E O
M I    57  -72.2 0.0693667956741882 H E O
K I    58  -62.2 0.251458687113331 H E O
D I    59  -59.6 0.298802578887508 H E O
F I    60  -61.7 0.260563281685288 H B O
E I    61  -54.8 0.386206686778296 H E O
E I    62  -59.9 0.293339822144333 H E O
M I    63  -64.4 0.211398470996719 H B O
R I    64  -64.3 0.213219389911111 H E O
K I    65  -63.5 0.227786741226242 H E O
A I    66  -79.0 -0.0544556905044286 C B O
G I    67   77.8 2.80074516726132 C E O
I I    68  -77.0 -0.0180373122166001 C E O
F I    69  -84.6 -0.156427149710348 C B O
Q I    70  -88.5 -0.227442987371614 C E O
S I    71  -94.2 -0.331235365491925 C E O
>1D3B	A
P A     6  -44.3 0.577403172789396 H B O
I A     7  -60.5 0.282414308657985 H B O
K A     8  -67.6 0.153129065736194 H E O
V A     9  -63.3 0.231428579055025 H B O
L A    10  -59.9 0.293339822144333 H B O
H A    11  -58.1 0.326116362603379 H E O
E A    12  -64.3 0.213219389911111 H E O
A A    13  -85.5 -0.172815419939871 C B O
E A    14  -59.8 0.295160741058725 C E O
G A    15  102.4 3.24869122020161 C E O
H A    16 -111.6 -0.648075256596033 C E O
I A    17  -81.8 -0.105441420107388 E E O
V A    18 -127.9 -0.944885039641835 E B O
T A    19 -114.4 -0.699060986198993 E B O
C A    20 -122.1 -0.839271742607132 E B O
E A    21 -105.8 -0.54246195956133 E B O
T A    22  -79.8 -0.06902304181956 E B O
N A    23  -69.7 0.114889768533974 C E O
T A    24 -107.1 -0.566133905448419 C E O
G A    25   92.7 3.07206208550565 C E O
E A    26  -81.2 -0.09451590662104 C E O
V A    27 -116.6 -0.739121202315604 E E O
Y A    28 -110.1 -0.620761472880161 E B O
R A    29 -122.2 -0.841092661521524 E E O
G A    30  174.5 4.56157375747783 E B O
K A    31  -74.4 0.0293065795575768 E E O
L A    32  -75.7 0.00563463367048832 E B O
I A    33  -91.5 -0.282070554803357 E E O
E A    34 -162.0 -1.56581838944931 E E O
A A    35 -110.0 -0.61894055396577 E B O
E A    36 -102.8 -0.487834392129587 C B O
D A    37  -46.5 0.537342956672784 C E O
N A    38  -90.1 -0.256577690001877 C E O
M A    39   77.7 2.79892424834693 C B O
N A    40  -64.2 0.215040308825502 C B O
C A    41 -120.4 -0.808316121062478 E B O
Q A    42  -97.8 -0.396788446410016 E E O
M A    43 -127.2 -0.932138607241095 E B O
S A    44 -133.5 -1.04685649884775 E E O
N A    45   46.1 2.22351387139924 E E O
I A    46  -99.2 -0.422281311211496 E B O
T A    47 -119.0 -0.782823256260998 E E O
V A    48 -116.5 -0.737300283401213 E B O
T A    49 -114.2 -0.69541914837021 E E O
Y A    50  -86.4 -0.189203690169394 C E O
R A    51  -54.5 0.39166944352147 C E O
D A    52  -87.6 -0.211054717142091 C E O
G A    53   88.1 2.98829981544364 C E O
R A    54  -64.0 0.218682146654285 C E O
V A    55 -108.6 -0.59344768916429 E E O
A A    56 -148.1 -1.3127106603489 E B O
Q A    57 -124.0 -0.873869201980569 E E O
L A    58 -144.7 -1.25079941725959 E B O
E A    59  -68.9 0.129457119849105 E E O
Q A    60 -156.5 -1.46566784915778 E E O
V A    61 -141.2 -1.18706725525589 E B O
Y A    62 -127.5 -0.937601363984269 E B O
I A    63 -105.5 -0.536999202818156 E B O
R A    64  -72.6 0.0620831200166226 C B O
G A    65  -62.9 0.238712254712591 C B O
C A    66  -69.6 0.116710687448365 C E O
K A    67 -103.0 -0.49147622995837 C E O
I A    68  -93.7 -0.322130770919968 E B O
R A    69  -84.5 -0.154606230795957 E B O
F A    70 -156.5 -1.46566784915778 E B O
L A    71 -119.2 -0.786465094089781 E B O
I A    72 -108.1 -0.584343094592333 E B O
L A    73 -101.5 -0.464162446242499 E B O
>2CSV	A
S A     3  -45.7 0.551910307987916 C E D
G A     4  124.0 3.64200970571016 C B D
S A     5 -123.6 -0.866585526323004 C E D
S A     6 -153.0 -1.40193568715408 C E D
G A     7  -54.5 0.39166944352147 C B O
Q A     8   39.7 2.10697506087819 C E D
L A     9  -71.5 0.0821132280749282 C B D
L A    10 -169.1 -1.6951036323711 C E D
E A    11 -151.4 -1.37280098452382 C E O
P A    12  -69.8 0.113068849619582 C B O
I A    13  -89.1 -0.238368500857962 C E O
R A    14 -111.7 -0.649896175510424 C E O
D A    15 -131.3 -1.00679628273114 C E O
F A    16  -80.6 -0.0835903931346913 C B O
E A    17 -123.8 -0.870227364151786 C E O
A A    18 -116.5 -0.737300283401213 C E O
R A    19  -96.7 -0.376758338351711 C E O
K A    20 -117.1 -0.748225796887561 C B O
C A    21  -68.0 0.145845390078628 C B O
P A    22  -69.7 0.114889768533974 C E O
V A    23  -98.1 -0.40225120315319 C E O
H A    24 -107.2 -0.56795482436281 C B O
G A    25  101.0 3.22319835540013 C E O
K A    26  -95.2 -0.349444554635839 C E O
T A    27  -42.2 0.615642469991615 C E O
M A    28  -68.9 0.129457119849105 C B O
E A    29 -117.9 -0.762793148202693 C E O
L A    30 -139.4 -1.15429071479685 E B O
F A    31 -147.4 -1.29996422794816 E B O
C A    32  -68.8 0.131278038763497 E B O
Q A    33 -100.0 -0.436848662526628 C E O
T A    34  -79.6 -0.0653812039907771 C E O
D A    35 -104.3 -0.515148175845459 C E O
Q A    36   44.2 2.18891641202581 C B O
T A    37 -129.4 -0.972198823357706 C E O
C A    38  -79.6 -0.0653812039907771 E B O
I A    39 -151.8 -1.38008466018139 E B O
C A    40  -91.2 -0.276607798060182 C B O
Y A    41  -63.8 0.222323984483068 H B O
L A    42  -67.7 0.151308146821802 H B O
C A    43  -84.6 -0.156427149710348 H B O
M A    44  -52.2 0.433550578552473 H B O
F A    45  -89.7 -0.249294014344311 H B O
Q A    46 -116.3 -0.73365844557243 C E O
E A    47  -41.9 0.62110522673479 C E O
H A    48 -110.4 -0.626224229623336 C B O
K A    49  -90.1 -0.256577690001877 C E O
N A    50  -73.3 0.0493366876158826 C E O
H A    51  -43.5 0.591970524104527 C B O
S A    52  -96.4 -0.371295581608536 C E O
T A    53  -86.6 -0.192845527998177 E E O
V A    54 -138.3 -1.13426060673854 E B O
T A    55  -46.6 0.535522037758393 E E O
V A    56  -41.0 0.637493496964312 H B O
E A    57  -52.3 0.431729659638082 H E O
E A    58  -66.9 0.165875498136934 H E O
A A    59  -59.3 0.304265335630682 H E O
K A    60  -71.3 0.0857550659037111 H E O
A A    61  -34.4 0.757674145314146 H E O
E A    62  -62.4 0.247816849284548 H E O
K A    63  -58.3 0.322474524774596 H E D
E A    64  -71.3 0.0857550659037111 C E D
T A    65  -37.0 0.710330253539969 C E D
E A    66  -40.5 0.64659809153627 C E O
S A    67 -124.8 -0.888436553295701 C E O
G A    68  -71.3 0.0857550659037111 C E O
P A    69  -69.8 0.113068849619582 C E D
S A    70 -155.9 -1.45474233567143 C E D
>1WI9	A
S A   100 -117.7 -0.75915131037391 C E D
G A   101   92.1 3.0611365720193 C E D
S A   102  -84.2 -0.149143474052783 C E D
S A   103  -95.1 -0.347623635721448 C E D
G A   104 -159.6 -1.52211633550392 C E O
F A   105  -59.8 0.295160741058725 H B D
L A   106  -69.0 0.127636200934714 H B D
T A   107  -65.6 0.189547444024022 H E O
E A   108  -67.6 0.153129065736194 H E O
F A   109  -64.5 0.209577552082328 H B O
I A   110  -68.3 0.140382633335454 H B O
N A   111  -59.4 0.302444416716291 H E O
Y A   112  -66.2 0.178621930537674 H B O
I A   113  -65.7 0.187726525109631 H B O
K A   114  -55.2 0.37892301112073 H E O
K A   115  -69.3 0.12217344419154 H E O
S A   116  -70.0 0.1094270117908 C E O
K A   117  -63.3 0.231428579055025 C E O
V A   118 -121.4 -0.826525310206393 E B O
V A   119 -120.8 -0.815599796720044 E B O
L A   120  -98.4 -0.407713959896365 C E O
L A   121  -65.6 0.189547444024022 H B O
E A   122  -65.0 0.200472957510371 H E O
D A   123  -73.6 0.0438739308727084 H E O
L A   124  -56.7 0.351609227404859 H B O
A A   125  -65.0 0.200472957510371 H B O
F A   126  -67.2 0.160412741393759 H E O
Q A   127  -64.8 0.204114795339154 H E O
M A   128  -86.5 -0.191024609083785 H B O
G A   129   80.4 2.8480890590355 C E O
L A   130  -46.3 0.540984794501567 C B O
R A   131  -86.3 -0.187382771255003 C E O
T A   132  -56.0 0.364355659805599 H B O
Q A   133  -59.8 0.295160741058725 H E O
D A   134  -61.7 0.260563281685288 H E O
A A   135  -61.7 0.260563281685288 H B O
I A   136  -61.1 0.271488795171636 H B O
N A   137  -56.3 0.358892903062425 H E O
R A   138  -67.5 0.154949984650585 H B O
I A   139  -66.6 0.171338254880108 H B O
Q A   140  -62.5 0.245995930370156 H E O
D A   141  -65.7 0.187726525109631 H E O
L A   142  -66.1 0.180442849452065 H B O
L A   143  -71.0 0.0912178226468853 H E O
T A   144  -68.2 0.142203552249845 H E O
E A   145  -74.8 0.0220229039000112 H E O
G A   146  101.3 3.22866111214331 C E O
T A   147  -40.9 0.639314415878704 C E O
L A   148 -139.9 -1.16339530936881 C B O
T A   149 -121.8 -0.833808985863958 C E O
G A   150 -163.6 -1.59495309207957 E B O
V A   151 -131.4 -1.00861720164553 E B O
I A   152 -117.1 -0.748225796887561 E B O
D A   153  -97.1 -0.384042014009276 C E O
D A   154  -60.5 0.282414308657985 C E O
R A   155  -97.6 -0.393146608581233 C E O
G A   156   43.4 2.17434906071067 C B O
K A   157 -102.0 -0.473267040814456 C E O
F A   158 -106.1 -0.547924716304504 E B O
I A   159 -123.0 -0.855660012836655 E B O
Y A   160 -101.8 -0.469625202985673 E B O
I A   161 -115.1 -0.711807418599733 C B O
T A   162 -105.3 -0.533357364989373 C B O
P A   163  -69.8 0.113068849619582 C B O
S A   164  -79.0 -0.0544556905044286 C E O
G A   165  115.2 3.48176884124372 C B O
P A   166  -69.7 0.114889768533974 C E D
S A   167  -92.9 -0.307563419604837 C E D
>1NOH	A
K A     4  -56.6 0.35343014631925 C E D
P A     5  -42.3 0.613821551077224 H E D
E A     6  -66.4 0.174980092708891 H E D
E A     7  -45.0 0.564656740388656 H E D
H A     8  -61.7 0.260563281685288 H B D
E A     9  -65.0 0.200472957510371 H E D
D A    10  -53.5 0.409878632665384 H E D
I A    11  -57.8 0.331579119346553 H B D
L A    12  -52.0 0.437192416381256 H B O
N A    13  -64.8 0.204114795339154 H E O
K A    14  -37.7 0.697583821139229 H E O
L A    15  -73.8 0.0402320930439255 C B O
L A    16  -68.4 0.138561714421062 C E O
D A    17  -60.5 0.282414308657985 C E O
P A    18  -70.0 0.1094270117908 C E O
E A    19  -97.5 -0.391325689666842 C E O
L A    20  -74.6 0.0256647417287941 C B D
A A    21  -46.2 0.542805713415958 C E D
Q A    22  -85.7 -0.176457257768654 H E D
S A    23  -75.0 0.0183810660712283 H E D
E A    24  -75.8 0.003813714756097 H E D
R A    25  -85.5 -0.172815419939871 H E D
T A    26  -76.5 -0.00893271764464302 H E D
E A    27  -65.2 0.196831119681588 H E D
A A    28  -65.9 0.184084687280848 H B D
L A    29  -66.8 0.167696417051325 H B D
Q A    30  -73.4 0.047515768701491 H E O
Q A    31  -70.5 0.100322417218842 H E O
L A    32  -61.2 0.269667876257245 H B O
R A    33  -59.4 0.302444416716291 H E O
V A    34  -46.7 0.533701118844001 H E O
N A    35  -57.2 0.342504632832902 H E O
Y A    36  -61.4 0.266026038428462 H B O
G A    37  -59.0 0.309728092373856 H E O
S A    38  -59.9 0.293339822144333 H E O
F A    39  -50.6 0.462685281182736 H B O
V A    40  -49.9 0.475431713583476 H B O
S A    41  -49.4 0.484536308155433 H E O
E A    42  -51.4 0.448117929867604 H E O
Y A    43  -59.2 0.306086254545073 H B O
N A    44  -60.0 0.291518903229942 H E O
D A    45  -75.8 0.003813714756097 H E O
L A    46  -50.0 0.473610794669084 H B O
T A    47  -69.9 0.111247930705191 H E O
K A    48  -86.1 -0.18374093342622 H E O
S A    49  -68.8 0.131278038763497 H E O
H A    50  -80.4 -0.0799485553059087 H E O
E A    51  -63.4 0.229607660140634 H E D
K A    52  -73.9 0.0384111741295339 H E D
L A    53  -54.1 0.398953119179036 H B D
A A    54  -70.3 0.103964255047625 H E D
A A    55  -49.8 0.477252632497867 H E D
E A    56  -57.1 0.344325551747293 H E O
K A    57  -63.9 0.220503065568676 H E O
D A    58  -60.9 0.275130633000419 H E O
D A    59  -59.3 0.304265335630682 H E O
L A    60  -58.3 0.322474524774596 H B O
I A    61  -58.8 0.313369930202639 H B O
V A    62  -59.6 0.298802578887508 H B O
S A    63  -44.0 0.58286592953257 H B O
N A    64  -63.5 0.227786741226242 H E O
S A    65  -59.3 0.304265335630682 H B O
K A    66  -73.3 0.0493366876158826 H E O
L A    67  -65.9 0.184084687280848 H B O
F A    68  -60.2 0.287877065401159 H B O
R A    69  -68.1 0.144024471164237 H E O
Q A    70  -97.1 -0.384042014009276 H E O
I A    71  -71.3 0.0857550659037111 H B O
G A    72  -92.2 -0.294816987204097 H E O
>1NS1	A
S A     3  -70.3 0.103964255047625 H E D
N A     4  -51.3 0.449938848781996 H E D
T A     5  -66.0 0.182263768366456 H E D
V A     6  -66.5 0.173159173794499 H B D
S A     7  -61.5 0.264205119514071 H E O
S A     8  -55.5 0.373460254377556 H E D
F A     9  -66.7 0.169517335965716 H B D
Q A    10  -52.0 0.437192416381256 H E O
V A    11  -63.7 0.224144903397459 H B O
D A    12  -54.3 0.395311281350253 H B O
C A    13  -61.9 0.256921443856505 H B O
F A    14  -55.5 0.373460254377556 H B O
L A    15  -58.7 0.31519084911703 H B O
W A    16  -53.2 0.415341389408559 H B O
H A    17  -61.2 0.269667876257245 H B O
V A    18  -49.6 0.48089447032665 H B O
R A    19  -58.2 0.324295443688987 H B O
K A    20  -51.5 0.446297010953213 H E O
Q A    21  -69.8 0.113068849619582 H E O
V A    22  -64.3 0.213219389911111 H B O
V A    23  -70.8 0.0948596604756682 H B O
D A    24  -65.5 0.191368362938414 H E O
Q A    25  -84.3 -0.150964392967174 C E O
E A    26   62.1 2.51486089770187 C E O
L A    27 -133.2 -1.04139374210458 C E O
G A    28  -85.1 -0.165531744282305 C E O
D A    29  -85.1 -0.165531744282305 C E O
A A    30  173.0 4.53425997376196 C B O
P A    31  -75.1 0.016560147156837 H E O
F A    32  -64.6 0.207756633167937 H B O
L A    33  -65.3 0.195010200767197 H B O
D A    34  -54.9 0.384385767863905 H E O
R A    35  -64.2 0.215040308825502 H E O
L A    36  -60.6 0.280593389743593 H B O
R A    37  -63.1 0.235070416883808 H E O
R A    38  -57.6 0.335220957175336 H E D
D A    39  -72.2 0.0693667956741882 H E D
Q A    40  -64.5 0.209577552082328 H B D
K A    41  -57.9 0.329758200432162 H E D
S A    42  -68.3 0.140382633335454 H E D
L A    43  -64.4 0.211398470996719 H B D
R A    44  -68.6 0.13491987659228 H E D
G A    45  -64.4 0.211398470996719 H E D
R A    46  -71.3 0.0857550659037111 H E D
G A    47  -63.0 0.236891335798199 H E D
S A    48  -77.0 -0.0180373122166001 H E D
T A    49  -57.0 0.346146470661685 H E D
L A    50  -67.7 0.151308146821802 H B D
G A    51   68.0 2.62229511365096 C B O
L A    52 -100.3 -0.442311419269802 C B O
N A    53  -72.1 0.0711877145885797 C E O
I A    54  -65.6 0.189547444024022 H B O
E A    55  -62.0 0.255100524942113 H E O
A A    56  -67.3 0.158591822479368 H E O
A A    57  -64.5 0.209577552082328 H B O
T A    58  -61.1 0.271488795171636 H E O
H A    59  -62.0 0.255100524942113 H E O
V A    60  -51.1 0.453580686610779 H E O
G A    61  -60.8 0.276951551914811 H B O
K A    62  -48.5 0.500924578384956 H E O
Q A    63  -70.0 0.1094270117908 H E O
I A    64  -62.0 0.255100524942113 H B O
V A    65  -73.9 0.0384111741295339 H B O
E A    66  -62.1 0.253279606027722 H E O
K A    67  -71.5 0.0821132280749282 H E O
I A    68  -76.3 -0.00529087981586012 H B O
L A    69  -75.2 0.0147392282424454 H B O
K A    70  -65.2 0.196831119681588 H E O
E A    71  -79.2 -0.0580975283332115 C E D
>1QKF	A
F A    10 -131.3 -1.00679628273114 C B O
V A    11 -108.6 -0.59344768916429 C B O
D A    12  -51.3 0.449938848781996 C B O
D A    13  -66.1 0.180442849452065 H E O
H A    14  -66.1 0.180442849452065 H E O
L A    15  -80.6 -0.0835903931346913 H B O
L A    16  -64.0 0.218682146654285 H B O
E A    17  -55.9 0.36617657871999 H E O
K A    18 -101.8 -0.469625202985673 H B O
V A    19  -74.8 0.0220229039000112 H B O
L A    20  -62.2 0.251458687113331 H E D
E A    21  -71.3 0.0857550659037111 H E D
L A    22  -75.5 0.00927647149927122 H B D
N A    23  -83.8 -0.141859798395217 H E D
A A    24  -86.3 -0.187382771255003 H E D
K A    25  -89.3 -0.242010338686745 H E D
G A    26   95.6 3.124868734023 C E D
E A    27  -78.7 -0.0489929337612544 C E D
K A    28 -101.3 -0.460520608413716 C E D
R A    29 -109.9 -0.617119635051379 C E D
L A    30 -119.0 -0.782823256260998 E B D
I A    31 -125.9 -0.908466661354007 E B D
K A    32  -78.6 -0.0471720148468628 E E O
T A    33 -143.0 -1.21984379571494 C B O
W A    34 -147.7 -1.30542698469134 C B O
S A    35  -99.7 -0.431385905783453 C B O
R A    36 -164.0 -1.60223676773714 C B O
R A    37  -97.4 -0.389504770752451 C E O
S A    38  -38.4 0.68483738873849 C B O
T A    39 -127.1 -0.930317688326703 C B O
I A    40  -81.9 -0.10726233902178 C B O
V A    41 -140.0 -1.1652162282832 C B O
P A    42  -66.1 0.180442849452065 C B O
E A    43  -66.9 0.165875498136934 C E O
M A    44  -92.4 -0.29845882503288 C B O
V A    45  -55.1 0.380743930035122 C B O
G A    46 -149.2 -1.33274076840721 C B O
H A    47 -143.8 -1.23441114703007 E B O
T A    48  -99.9 -0.435027743612236 E B O
I A    49  -86.3 -0.187382771255003 E B O
A A    50  -78.3 -0.0417092581036886 E B O
V A    51  -57.5 0.337041876089728 E B O
Y A    52  -75.5 0.00927647149927122 E B O
N A    53  -71.3 0.0857550659037111 C E O
G A    54  119.1 3.55278467890498 C E O
K A    55 -140.6 -1.17614174176955 C E O
Q A    56 -127.7 -0.941243201813052 C E O
H A    57 -101.3 -0.460520608413716 E B O
V A    58  -96.2 -0.367653743779754 E B O
P A    59  -66.0 0.182263768366456 E B O
V A    60  -97.5 -0.391325689666842 E B O
Y A    61  -73.6 0.0438739308727084 E B O
I A    62  -84.1 -0.147322555138391 E B O
T A    63 -105.9 -0.544282878475722 C B O
E A    64  -90.5 -0.263861365659442 C E O
N A    65 -139.9 -1.16339530936881 C E O
M A    66  -85.2 -0.167352663196697 C B O
V A    67  -66.2 0.178621930537674 C B O
G A    68  116.0 3.49633619255885 C B O
H A    69 -124.3 -0.879331958723744 C B O
K A    70  177.7 4.61984316273836 C E O
L A    71  173.6 4.54518548724831 C B O
G A    72  -69.6 0.116710687448365 C B O
E A    73  -86.1 -0.18374093342622 C E O
F A    74  -97.0 -0.382221095094885 C B O
A A    75 -133.3 -1.04321466101897 C B O
P A    76  -84.9 -0.161889906453523 C B O
T A    77  -97.1 -0.384042014009276 C E O
R A    78   55.6 2.39650116826643 C B O
>2CT5	A
S A     3  -80.3 -0.0781276363915171 C E D
G A     4  117.8 3.52911273301789 C E D
S A     5  -99.6 -0.429564986869062 C E D
S A     6  -59.4 0.302444416716291 C E D
G A     7 -175.4 -1.80982152397776 C E D
S A     8  -49.1 0.489999064898607 C B D
K A     9 -121.9 -0.83562990477835 C E D
V A    10  -85.8 -0.178278176683045 C B D
W A    11 -126.3 -0.915750337011572 C B D
K A    12  -47.6 0.517312848614478 C E D
Y A    13  -81.6 -0.101799582278606 C B O
F A    14 -102.5 -0.482371635386413 C B O
G A    15 -114.4 -0.699060986198993 C E O
F A    16  -88.1 -0.220159311714048 C B O
D A    17 -105.9 -0.544282878475722 C E O
T A    18 -128.3 -0.952168715299401 C E O
N A    19 -159.2 -1.51483265984635 C E O
A A    20 -172.1 -1.74973119980284 C E O
E A    21  -37.5 0.701225658968012 C E O
G A    22  -79.0 -0.0544556905044286 C E O
C A    23   52.9 2.34733635757786 C B O
I A    24  -53.6 0.408057713750993 C B O
L A    25  -42.9 0.602896037590876 C B O
Q A    26  -63.5 0.227786741226242 C E O
W A    27  -59.3 0.304265335630682 C E O
K A    28  -92.7 -0.303921581776054 C E O
K A    29 -132.2 -1.02318455296067 C E O
I A    30 -129.9 -0.981303417929663 C B O
Y A    31 -145.0 -1.25626217400277 E B O
C A    32  -78.0 -0.0362465013605144 E B O
R A    33  -62.6 0.244175011455765 C E O
I A    34  -46.2 0.542805713415958 C B O
C A    35 -107.4 -0.571596662191593 C B O
M A    36   36.9 2.05598933127523 C B O
A A    37 -106.5 -0.55520839196207 E E O
Q A    38 -112.5 -0.664463526825556 E E O
I A    39 -130.0 -0.983124336844055 C B O
A A    40  -66.8 0.167696417051325 C B O
Y A    41  -86.4 -0.189203690169394 C E O
S A    42 -113.2 -0.677209959226296 C E O
G A    43  -39.2 0.670270037423358 C E O
N A    44 -138.6 -1.13972336348172 C E O
T A    45  -86.6 -0.192845527998177 C B O
S A    46  -76.2 -0.0034699609014688 H E O
N A    47  -72.5 0.0639040389310139 H B O
L A    48  -45.5 0.555552145816698 H B O
S A    49  -71.5 0.0821132280749282 H B O
Y A    50  -43.3 0.59561236193331 H E O
H A    51  -44.0 0.58286592953257 H B O
L A    52  -69.1 0.125815282020322 H B O
E A    53  -38.8 0.677553713080924 H E O
K A    54 -105.7 -0.540641040646939 H E O
N A    55  -71.2 0.0875759848181024 C E O
H A    56 -104.5 -0.518790013674242 C B O
P A    57  -69.8 0.113068849619582 H E O
E A    58  -80.4 -0.0799485553059087 H E O
E A    59  -70.2 0.105785173962017 H E O
F A    60  -53.9 0.402594957007819 H B O
C A    61  -57.7 0.333400038260945 H B O
E A    62  -52.0 0.437192416381256 H E O
F A    63  -84.0 -0.145501636224 H B D
V A    64  -89.5 -0.245652176515528 C B D
K A    65 -109.8 -0.615298716136987 C E D
S A    66  -91.3 -0.278428716974574 C E D
N A    67 -104.1 -0.511506338016676 C E D
S A    68 -173.2 -1.76976130786115 C E D
G A    69  -51.4 0.448117929867604 C E D
P A    70  -69.8 0.113068849619582 C E D
S A    71 -109.3 -0.60619412156503 C E D
>1DQC	A
A A     3  -90.3 -0.260219527830659 C B  O
F A     4 -126.5 -0.919392174840355 C B  O
R A     5   57.6 2.43291954655426 C B  O
A A     6  -98.6 -0.411355797725148 C B  O
G A     7   85.8 2.94641868041264 C B O
R A     8  -59.9 0.293339822144333 C E O
Y A     9  -86.9 -0.198308284741351 C B  O
S A    10 -156.0 -1.45656325458583 C B  O
P A    11  -76.4 -0.0071117987302517 C B  O
B A    12 -113.9 -0.689956391627036 C B  O
L A    13 -117.9 -0.762793148202693 C B O
D A    14 -134.8 -1.07052844473484 C E O
D A    15 -136.5 -1.1014840662795 C E O
G A    16  145.2 4.02804451556114 E B O
P A    17  -72.5 0.0639040389310139 E E O
N A    18 -138.3 -1.13426060673854 E E O
V A    19  -76.0 0.000171876927314102 C E O
N A    20  -80.2 -0.0763067174771258 C E O
L A    21 -109.8 -0.615298716136987 C B  O
Y A    22 -130.0 -0.983124336844055 C B  O
S A    23  -56.1 0.362534740891207 C B  O
C A    24 -124.9 -0.890257472210092 C B  O
D A    25 -106.5 -0.55520839196207 C B  O
S A    26 -103.3 -0.496938986701545 E B O
F A    27  -79.8 -0.06902304181956 E B  O
Y A    28 -109.3 -0.60619412156503 E B  O
N A    29 -103.8 -0.506043581273502 E B  O
B A    30  -78.9 -0.0526347715900373 E B  O
H A    31 -145.4 -1.26354584966033 E B  O
K A    32   49.7 2.28906695231733 C B  O
A A    33  -84.2 -0.149143474052783 C B  O
L A    34 -154.5 -1.42924947086995 E B O
A A    35 -117.7 -0.75915131037391 E E O
R A    36  -79.1 -0.0562766094188199 E E O
L A    37  -79.1 -0.0562766094188199 E B  O
E A    38 -136.6 -1.10330498519389 E B  O
N A    39  -77.7 -0.0307837446173402 E B  O
E A    40  -74.1 0.0347693363007513 C B  O
P A    41  -73.3 0.0493366876158826 C E O
K A    42   59.0 2.45841241135574 C E O
G A    43   43.6 2.17799089853946 C E O
L A    44  -95.7 -0.358549149207796 C B O
H A    45 -100.3 -0.442311419269802 E B O
Y A    46  -83.4 -0.134576122737651 E B O
N A    47  -80.0 -0.0726648796483429 E E O
A A    48  -53.9 0.402594957007819 C B O
Y A    49  -78.8 -0.0508138526756457 C B O
L A    50 -138.3 -1.13426060673854 C B  O
K A    51   53.6 2.3600827899786 C B  O
V A    52 -122.6 -0.848376337179089 E B  O
E A    53 -123.5 -0.864764607408612 E B  O
D A    54  177.2 4.6107385681664 E E O
W A    55  -42.9 0.602896037590876 C B O
P A    56  -72.8 0.0584412821878397 C E O
S A    57  -90.1 -0.256577690001877 C E O
K A    58 -116.7 -0.740942121229995 C B  O
A A    59  -71.3 0.0857550659037111 C B  O
G A    60   50.1 2.2963506279749 C B  O
C A    61  -88.9 -0.23472666302918 C B  O
T A    62 -110.8 -0.633507905280901 C E O
S A    63  -69.5 0.118531606362757 C E D
V A    64  -45.4 0.55737306473109 C B D
N A    65  -96.2 -0.367653743779754 C B  O
K A    66  -80.2 -0.0763067174771258 C B  O
E A    67  -80.4 -0.0799485553059087 C B  O
D A    68  -62.6 0.244175011455765 C B  O
H A    69  -67.3 0.158591822479368 C B  O
L A    70 -119.5 -0.791927850832955 C B  O
W A    71 -155.0 -1.43835406544191 C B  O
>1I27	A
L A   447   58.3 2.445665978955 C E D
G A   448   89.8 3.0192554369883 C E D
S A   449  -68.4 0.138561714421062 C E D
G A   450  169.6 4.47234873067265 C E D
D A   451  -63.4 0.229607660140634 C E D
V A   452 -109.4 -0.608015040479422 C E D
Q A   453 -129.6 -0.975840661186489 C E D
V A   454 -102.9 -0.489655311043979 C B D
T A   455 -134.7 -1.06870752582045 C E D
E A   456  -55.5 0.373460254377556 H E O
D A   457  -57.0 0.346146470661685 H E O
A A   458  -67.1 0.162233660308151 H B O
V A   459  -62.9 0.238712254712591 H B O
R A   460  -59.8 0.295160741058725 H E O
R A   461  -56.1 0.362534740891207 H E O
Y A   462  -68.5 0.136740795506671 H B O
L A   463  -73.8 0.0402320930439255 H B O
T A   464  -78.5 -0.0453510959324715 H E O
R A   465  -80.1 -0.0744857985627342 H E O
K A   466 -167.1 -1.65868525408327 C E O
P A   467  -64.5 0.209577552082328 C E O
M A   468 -143.2 -1.22348563354372 C E O
T A   469  -83.9 -0.143680717309608 C E O
T A   470  -59.1 0.307907173459465 H B O
K A   471  -59.8 0.295160741058725 H E O
D A   472  -61.4 0.266026038428462 H E O
L A   473  -65.6 0.189547444024022 H B O
L A   474  -58.8 0.313369930202639 H B O
K A   475  -62.4 0.247816849284548 H E O
K A   476  -80.5 -0.0817694742203 C E O
F A   477 -119.4 -0.790106931918564 C B D
Q A   478  -95.4 -0.353086392464622 C E D
T A   479  -53.9 0.402594957007819 H E D
K A   480  -60.9 0.275130633000419 H E D
K A   481  -99.1 -0.420460392297105 H E D
T A   482  -91.8 -0.287533311546531 H E D
G A   483   76.4 2.77525230245984 C E D
L A   484  -92.7 -0.303921581776054 C B D
S A   485  -67.5 0.154949984650585 C E D
S A   486  -61.1 0.271488795171636 H E D
E A   487  -64.3 0.213219389911111 H E D
Q A   488  -60.3 0.286056146486768 H E D
T A   489  -69.7 0.114889768533974 H B D
V A   490  -62.6 0.244175011455765 H B D
N A   491  -66.9 0.165875498136934 H E O
V A   492  -74.1 0.0347693363007513 H B O
L A   493  -58.5 0.318832686945813 H B O
A A   494  -60.9 0.275130633000419 H B O
Q A   495  -61.5 0.264205119514071 H E O
I A   496  -60.9 0.275130633000419 H B O
L A   497  -69.2 0.123994363105931 H B O
K A   498  -58.9 0.311549011288248 H E O
R A   499  -71.4 0.0839341469893195 H E O
L A   500  -62.4 0.247816849284548 H B O
N A   501   47.8 2.2544694929439 C E O
P A   502  -68.3 0.140382633335454 C E O
E A   503  -59.1 0.307907173459465 E E O
R A   504  -85.5 -0.172815419939871 E E O
K A   505 -130.9 -0.999512607073578 E E O
M A   506  -88.5 -0.227442987371614 E E O
I A   507 -132.4 -1.02682639078945 E B O
N A   508   54.4 2.37465014129373 C E O
D A   509   60.9 2.49300987072917 C E O
K A   510 -139.6 -1.15793255262563 E E O
M A   511  -66.0 0.182263768366456 E B O
H A   512 -111.5 -0.646254337681641 E B O
F A   513 -100.8 -0.451416013841759 E B O
S A   514 -147.0 -1.2926805522906 E B O
L A   515 -109.5 -0.609835959393813 C B O
>1M94	A
E A     3 -118.8 -0.779181418432215 E B O
V A     4 -114.2 -0.69541914837021 E B O
V A     5 -108.5 -0.591626770249899 E B O
V A     6 -121.4 -0.826525310206393 E B O
N A     7 -119.7 -0.795569688661738 E B O
D A     8  -80.2 -0.0763067174771258 E B O
R A     9  -64.7 0.205935714253545 C E O
L A    10  -64.1 0.216861227739894 C B O
G A    11  146.6 4.05353738036262 C E O
K A    12 -147.9 -1.30906882252012 E E O
K A    13 -101.4 -0.462341527328108 E E O
V A    14 -121.6 -0.830167148035175 E B O
R A    15 -102.3 -0.47872979755763 E E O
V A    16 -152.3 -1.38918925475334 E B O
K A    17 -100.3 -0.442311419269802 E E O
C A    18 -163.1 -1.58584849750762 E B O
L A    19 -135.7 -1.08691671496437 C E O
A A    20  -60.7 0.278772470829202 C E O
E A    21  -80.8 -0.0872322309634742 C E O
D A    22  -60.3 0.286056146486768 C B O
S A    23  -89.2 -0.240189419772354 C E O
V A    24  -62.1 0.253279606027722 H B O
G A    25  -60.4 0.284235227572376 H E O
D A    26  -65.9 0.184084687280848 H E O
F A    27  -62.6 0.244175011455765 H B O
K A    28  -66.8 0.167696417051325 H E O
K A    29  -69.0 0.127636200934714 H E O
V A    30  -70.1 0.107606092876408 H B O
L A    31  -67.5 0.154949984650585 H B O
S A    32  -54.1 0.398953119179036 H B O
L A    33  -66.9 0.165875498136934 H E O
Q A    34  -82.5 -0.118187852508128 H E O
I A    35  -77.0 -0.0180373122166001 H E O
G A    36   66.9 2.60226500559266 C E O
T A    37 -117.6 -0.757330391459518 C E O
Q A    38   66.3 2.59133949210631 C E O
P A    39  -73.9 0.0384111741295339 C E O
N A    40  -97.8 -0.396788446410016 C E O
K A    41 -115.8 -0.724553851000473 C E O
I A    42 -110.1 -0.620761472880161 E B O
V A    43 -127.6 -0.939422282898661 E B O
L A    44  -98.8 -0.41499763555393 E B O
Q A    45 -127.3 -0.933959526155486 E E O
K A    46 -128.9 -0.963094228785749 C E O
G A    47   64.4 2.55674203273287 C E O
G A    48   67.4 2.61136960016462 C E O
S A    49 -149.3 -1.3345616873216 C E O
V A    50  -79.7 -0.0672021229051686 E E O
L A    51  -93.1 -0.311205257433619 E B O
K A    52 -122.1 -0.839271742607132 C E O
D A    53  -60.8 0.276951551914811 C E O
H A    54  -64.5 0.209577552082328 C E O
I A    55 -105.2 -0.531536446074982 C B O
S A    56  -80.5 -0.0817694742203 C E O
L A    57  -60.8 0.276951551914811 H B O
E A    58  -57.8 0.331579119346553 H E O
D A    59  -63.5 0.227786741226242 H E O
Y A    60  -74.3 0.0311274984719684 H B O
E A    61   78.5 2.81349159966206 C E O
V A    62 -109.2 -0.604373202650639 C B O
H A    63 -121.0 -0.819241634548827 C E O
D A    64  -67.7 0.151308146821802 C E O
Q A    65   58.6 2.45112873569817 C E O
T A    66 -101.0 -0.455057851670542 E B O
N A    67 -101.2 -0.458699689499325 E E O
L A    68 -128.5 -0.955810553128184 E B O
E A    69 -102.7 -0.486013473215196 E E O
L A    70 -122.5 -0.846555418264698 E B O
Y A    71 -148.2 -1.31453157926329 E B O
>1H8B	A
D A     3 -152.0 -1.38372649801017 C E D
T A     4 -164.8 -1.61680411905227 C E D
D A     5  175.5 4.57978294662175 C E D
T A     6   63.2 2.53489100576018 C E D
A A     7  -70.3 0.103964255047625 H B D
E A     8  -62.0 0.255100524942113 H E D
Q A     9  -60.8 0.276951551914811 H E D
V A    10  -66.1 0.180442849452065 H B O
I A    11  -61.4 0.266026038428462 H B O
A A    12  -62.7 0.242354092541373 H E O
S A    13  -68.2 0.142203552249845 H B O
F A    14  -65.7 0.187726525109631 H B O
R A    15  -54.2 0.397132200264644 H E O
I A    16  -60.6 0.280593389743593 H E O
L A    17  -65.1 0.198652038595979 H B O
A A    18  -75.5 0.00927647149927122 C B O
S A    19   67.0 2.60408592450705 C E O
D A    20   47.0 2.23990214162877 C E O
K A    21 -134.3 -1.06142385016289 C E O
P A    22  -73.8 0.0402320930439255 C E O
Y A    23 -145.9 -1.27265044423229 C B O
I A    24 -127.1 -0.930317688326703 C B O
L A    25  -88.6 -0.229263906286005 C B O
A A    26  -60.3 0.286056146486768 H E O
E A    27  -60.2 0.287877065401159 H E O
E A    28  -61.9 0.256921443856505 H E O
L A    29  -59.5 0.300623497801899 H B O
R A    30  -65.2 0.196831119681588 H E O
R A    31  -91.3 -0.278428716974574 H E O
E A    32  -98.7 -0.413176716639539 H E O
L A    33 -128.2 -0.950347796385009 C B O
P A    34  -43.6 0.590149605190135 C E O
P A    35  -36.8 0.713972091368752 H E O
D A    36  -65.9 0.184084687280848 H E O
Q A    37  -69.1 0.125815282020322 H B O
A A    38  -58.7 0.31519084911703 H B O
Q A    39  -60.3 0.286056146486768 H E O
Y A    40  -61.8 0.258742362770896 H B O
C A    41  -65.4 0.193189281852805 H B O
I A    42  -44.4 0.575582253875004 H B O
K A    43  -84.1 -0.147322555138391 H E O
R A    44  -64.1 0.216861227739894 H E O
M A    45  -48.0 0.510029172956913 C B O
P A    46  -59.6 0.298802578887508 C E O
A A    47  -88.8 -0.232905744114788 C E O
Y A    48   32.7 1.97951073687079 C B D
S A    49  169.4 4.46870689284387 C E D
G A    50 -134.1 -1.0577820123341 C E D
P A    51  -81.7 -0.103620501192997 C E D
G A    52  -96.2 -0.367653743779754 C E D
S A    53  -53.7 0.406236794836602 C B D
V A    54 -136.0 -1.09237947170754 C E D
P A    55  -79.5 -0.0635602850763857 C E D
G A    56  130.7 3.76401127297439 C E O
A A    57 -108.1 -0.584343094592333 C B O
L A    58 -135.9 -1.09055855279315 C B O
D A    59 -103.4 -0.498759905615936 C B O
Y A    60  -81.7 -0.103620501192997 H B O
A A    61  -61.5 0.264205119514071 H B O
A A    62  -66.5 0.173159173794499 H E O
F A    63  -72.1 0.0711877145885797 H B O
S A    64  -60.9 0.275130633000419 H B O
S A    65  -64.1 0.216861227739894 H E O
A A    66  -67.7 0.151308146821802 H E O
L A    67  -58.5 0.318832686945813 H B O
Y A    68  -99.4 -0.425923149040279 C B O
G A    69 -174.8 -1.79889601049141 C E O
E A    70 -131.6 -1.01225903947432 C E O
S A    71   65.5 2.57677214079118 C E O
>1ZS4	D
E D     9  -57.4 0.338862795004119 H E D
A D    10  -62.9 0.238712254712591 H B D
L D    11  -67.1 0.162233660308151 H E D
R D    12  -64.2 0.215040308825502 H E D
I D    13  -61.2 0.269667876257245 H B O
E D    14  -58.8 0.313369930202639 H B O
S D    15  -63.0 0.236891335798199 H B O
A D    16  -62.0 0.255100524942113 H E O
L D    17  -65.6 0.189547444024022 H B O
L D    18  -63.4 0.229607660140634 H B O
N D    19  -66.4 0.174980092708891 H E O
K D    20  -70.1 0.107606092876408 H E O
I D    21  -67.8 0.149487227907411 H B O
A D    22  -64.4 0.211398470996719 H B O
M D    23  -61.6 0.262384200599679 H E O
L D    24  -65.4 0.193189281852805 H E O
G D    25   94.9 3.11212230162226 C B O
T D    26  -53.9 0.402594957007819 H E O
E D    27  -57.5 0.337041876089728 H E O
K D    28  -69.5 0.118531606362757 H E O
T D    29  -67.2 0.160412741393759 H B O
A D    30  -62.1 0.253279606027722 H B O
E D    31  -64.0 0.218682146654285 H E O
A D    32  -63.3 0.231428579055025 H B O
V D    33  -94.2 -0.331235365491925 H B O
G D    34   71.2 2.68056451891149 C E O
V D    35 -112.6 -0.666284445739947 C B O
D D    36  -62.2 0.251458687113331 C E O
K D    37  -55.1 0.380743930035122 C E O
S D    38  -72.9 0.0566203632734481 C E O
Q D    39 -111.7 -0.649896175510424 C B O
I D    40  -61.9 0.256921443856505 H B O
S D    41  -62.5 0.245995930370156 H B O
R D    42  -65.1 0.198652038595979 H E O
W D    43  -56.2 0.360713821976816 H B O
K D    44  -63.9 0.220503065568676 H E O
R D    45  -52.8 0.422625065066125 H E O
D D    46  -82.4 -0.116366933593737 H E O
W D    47  -82.7 -0.121829690336911 H B O
I D    48  -60.8 0.276951551914811 H B O
P D    49  -63.3 0.231428579055025 H E O
K D    50  -67.9 0.147666308993019 H E O
F D    51  -71.3 0.0857550659037111 H B O
S D    52  -67.4 0.156770903564976 H B O
M D    53  -64.7 0.205935714253545 H B O
L D    54  -60.3 0.286056146486768 H B O
L D    55  -61.8 0.258742362770896 H B O
A D    56  -62.3 0.249637768198939 H B O
V D    57  -62.2 0.251458687113331 H B O
L D    58  -84.1 -0.147322555138391 C B O
E D    59   56.4 2.41106851958156 C B O
W D    60  -60.9 0.275130633000419 C B O
G D    61   93.5 3.08662943682078 C E O
V D    62  -66.3 0.176801011623282 H B O
V D    63  -61.9 0.256921443856505 H E O
D D    64  -61.4 0.266026038428462 H E O
D D    65  -65.7 0.187726525109631 H E O
D D    66  -68.1 0.144024471164237 H E O
M D    67  -64.7 0.205935714253545 H B O
A D    68  -64.4 0.211398470996719 H B O
R D    69  -62.1 0.253279606027722 H E O
L D    70  -61.4 0.266026038428462 H B O
A D    71  -58.4 0.320653605860205 H B O
R D    72  -64.6 0.207756633167937 H E O
Q D    73  -65.4 0.193189281852805 H E O
V D    74  -63.6 0.225965822311851 H B O
A D    75  -61.3 0.267846957342853 H B O
A D    76  -65.9 0.184084687280848 H E O
I D    77  -73.6 0.0438739308727084 H B O
>2EY4	C
R C     3  -71.3 0.0857550659037111 C E D
L C     4   50.2 2.29817154688929 C B D
G C     5 -133.7 -1.05049833667654 C B O
K C     6   79.4 2.82987986989159 C E O
V C     7  -65.8 0.185905606195239 E B O
L C     8  -76.8 -0.0143954743878172 E E O
H C     9 -173.1 -1.76794038894676 E B O
Y C    10 -108.0 -0.582522175677942 E B O
A C    11  -46.4 0.539163875587176 E B O
K C    12  -52.1 0.435371497466864 C E O
Q C    13  -78.1 -0.0380674202749057 C E O
G C    14   94.5 3.10483862596469 C B O
F C    15 -140.8 -1.17978357959833 E B O
L C    16  -91.6 -0.283891473717748 E B O
I C    17 -103.8 -0.506043581273502 E B O
V C    18 -132.3 -1.02500547187506 E B O
R C    19  -96.7 -0.376758338351711 E B O
T C    20 -150.2 -1.35094995755112 C B O
N C    21 -113.4 -0.680851797055079 C E O
W C    22 -141.0 -1.18342541742711 C E O
V C    23  -98.2 -0.404072122067582 C B O
P C    24  -74.8 0.0220229039000112 C E O
S C    25 -115.9 -0.726374769914864 C E O
L C    26  -73.3 0.0493366876158826 C B O
N C    27   69.2 2.64414614062366 C E O
D C    28  -65.7 0.187726525109631 C E O
R C    29  -76.7 -0.0125745554734259 E E O
V C    30 -118.2 -0.768255904945867 E B O
V C    31 -135.7 -1.08691671496437 E B O
D C    32  -88.3 -0.223801149542831 C E O
K C    33  -69.8 0.113068849619582 C E O
R C    34  -93.8 -0.323951689834359 C E O
L C    35   56.7 2.41653127632473 C B O
Q C    36  -73.8 0.0402320930439255 C E O
F C    37   68.1 2.62411603256536 C E O
V C    38  -94.8 -0.342160878978274 C B O
G C    39 -172.9 -1.76429855111798 E B O
I C    40 -123.4 -0.862943688494221 E B O
V C    41  -61.2 0.269667876257245 E B O
K C    42 -126.4 -0.917571255925964 E E O
D C    43 -173.3 -1.77158222677554 E B O
V C    44 -134.6 -1.06688660690606 E B O
F C    45 -155.5 -1.44745866001387 E B O
G C    46   87.7 2.98101613978608 E B O
P C    47  -63.4 0.229607660140634 E B O
V C    48  -56.9 0.347967389576076 C B O
K C    49  -75.5 0.00927647149927122 C E O
M C    50 -133.7 -1.05049833667654 C E O
P C    51  -77.2 -0.021679150045383 C B O
Y C    52 -102.6 -0.484192554300805 E B O
V C    53 -134.3 -1.06142385016289 E B O
A C    54 -104.9 -0.526073689331808 E B O
I C    55  -89.1 -0.238368500857962 E B O
K C    56  -74.9 0.0202019849856197 E E O
P C    57  -61.2 0.269667876257245 E B O
K C    58 -117.8 -0.760972229288301 C E O
V C    59  -95.1 -0.347623635721448 C B O
S C    60  -57.2 0.342504632832902 C E O
N C    61 -156.4 -1.46384693024339 C E O
P C    62  -72.2 0.0693667956741882 C B O
E C    63   67.1 2.60590684342144 C E O
I C    64  -82.8 -0.123650609251303 C E O
Y C    65  -80.0 -0.0726648796483429 C B O
V C    66  -68.3 0.140382633335454 C B O
G C    67   79.4 2.82987986989159 C B O
E C    68 -104.4 -0.51696909475985 C E O
V C    69  -67.2 0.160412741393759 C B O
L C    70 -120.0 -0.801032445404912 C B O
Y C    71 -129.7 -0.97766158010088 E B O
>1WXL	A
M A     4  179.7 4.65626154102619 C E D
P A     5  -62.3 0.249637768198939 C E O
K A     6  -76.5 -0.00893271764464302 C E O
R A     7 -150.6 -1.35823363320869 C E O
A A     8   89.6 3.01561359915951 C E O
T A     9 -118.1 -0.766434986031475 C B O
T A    10  -68.0 0.145845390078628 C B O
A A    11  -45.6 0.553731226902307 H B O
F A    12  -67.7 0.151308146821802 H B O
M A    13  -81.2 -0.09451590662104 H B O
L A    14  -49.8 0.477252632497867 H B O
W A    15  -82.9 -0.125471528165694 H B O
L A    16  -64.1 0.216861227739894 H B O
N A    17  -73.9 0.0384111741295339 H B O
D A    18  -73.9 0.0384111741295339 H E O
T A    19 -102.9 -0.489655311043979 H B O
R A    20  -54.1 0.398953119179036 H B O
[truncated: 5,483,349 more chars]
