# Supplementary material for: TANGLE: Two-Level Support Vector Regression Approach for Protein Backbone Torsion Angle Prediction from Primary Sequences
Source: PLoS One. 2012 Feb 2;7(2):e30361. doi: 10.1371/journal.pone.0030361 (PMC3271071; doi:10.1371/journal.pone.0030361)
Supplement: Dataset S4 — The Psi angles in the testing set of 1,026 protein chains. The description for each column in this file is similar as the above Dataset S1. (TXT) [file pone.0030361.s004.txt]

>1A92	A
E A    14  -33.8 -0.787392965950384 H E D
D A    15  -50.8 -0.974992702886741 H E O
I A    16  -37.6 -0.829327024794981 H B O
L A    17  -37.5 -0.82822349693065 H B O
E A    18  -44.3 -0.903263391705193 H E O
Q A    19  -45.4 -0.91540219821284 H E O
W A    20  -47.4 -0.93747275549947 H B O
V A    21  -37.8 -0.831534080523644 H B O
S A    22  -38.2 -0.83594819198097 H E O
G A    23  -43.2 -0.891124585197546 H E O
R A    24  -40.7 -0.863536388589258 H B D
K A    25  -50.6 -0.972785647158078 H E D
K A    26  -43.6 -0.895538696654872 H E D
L A    27  -43.8 -0.897745752383535 H B D
E A    28  -34.6 -0.796221188865036 H E D
E A    29  -42.7 -0.885606945875889 H E D
L A    30  -40.4 -0.860225804996264 H B D
E A    31  -39.6 -0.851397582081612 H E D
R A    32  -47.3 -0.936369227635138 H E D
D A    33  -49.2 -0.957336257057437 H E D
L A    34  -49.3 -0.958439784921769 H B D
R A    35  -48.2 -0.946300978414122 H E D
K A    36  -50.9 -0.976096230751073 H E D
L A    37  -36.4 -0.816084690423003 H B D
K A    38  -37.6 -0.829327024794981 H E D
K A    39  -39.7 -0.852501109945943 H E D
K A    40  -41.8 -0.875675195096905 H E D
I A    41  -40.2 -0.858018749267601 H B D
K A    42  -41.9 -0.876778722961236 H E D
K A    43  -45.2 -0.913195142484176 H E D
L A    44  -44.5 -0.905470447433856 H B D
E A    45  -36.6 -0.818291746151666 H E O
E A    46  -42.2 -0.880089306554231 H E O
D A    47  -20.3 -0.638416704265629 H E O
N A    48   76.9 0.434212379864603 C B O
P A    49  -24.7 -0.686971930296216 C E O
W A    50  -14.4 -0.57330856027007 C B O
L A    51  -18.1 -0.614139091250336 H B O
G A    52  -38.3 -0.837051719845302 H B O
N A    53  -39.7 -0.852501109945943 H E O
I A    54  -43.3 -0.892228113061878 H B O
K A    55  -40.8 -0.86463991645359 H E O
G A    56  -39.5 -0.85029405421728 H B O
I A    57  -45.1 -0.912091614619845 H B O
I A    58  -42.7 -0.885606945875889 H B O
G A    59    4.8 -0.361431210318419 C E O
>1JY2	R
P R    66  130.7 1.02791037087496 C E D
P R    67  143.4 1.16805840964506 C E O
D R    68  137.8 1.1062608492425 C E D
A R    69  151.8 1.26075475024891 C B  O
D R    70   26.5 -0.121965663758481 C B  O
G R    71  161.8 1.37110753668206 C B  O
A R    72  149.3 1.23316655364062 E B  O
L R    73  124.0 0.953974003964746 E E O
H R    74  143.3 1.16695488178073 C B O
A R    75  -26.1 -0.702421320396857 C E O
D R    76  116.0 0.865691774818225 C E O
P R    77  -25.2 -0.692489569617874 C E O
D R    78  -31.6 -0.76311535293509 C E O
L R    79  -36.6 -0.818291746151666 C B O
G R    80 -143.0 -1.9924453938004 C B  O
V R    81  129.1 1.01025392504565 E B  O
L R    82  139.8 1.12833140652913 E B  O
I R    83  156.5 1.31262055987249 E B  O
P R    84  139.5 1.12502082293613 E B  O
T R    85  167.2 1.43069804135596 C B  O
G R    86  -29.4 -0.738837739919797 H B  O
J R    87  -42.1 -0.878985778689899 H B  O
K R    88  -39.3 -0.848086998488617 H E O
L R    89  -40.3 -0.859122277131932 H B O
Q R    90  -43.0 -0.888917529468883 H B O
D R    91  -44.8 -0.90878103102685 H E O
T R    92  -46.7 -0.929748060449149 H B O
L R    93  -43.7 -0.896642224519204 H B O
V R    94  -42.6 -0.884503418011557 H B O
R R    95  -39.5 -0.85029405421728 H E O
Q R    96  -37.8 -0.831534080523644 H B O
E R    97  -37.4 -0.827119969066318 H E O
R R    98  -60.4 -1.08093137786257 H E O
P R    99  -26.8 -0.710146015447178 H E O
I R   100  -50.3 -0.969475063565084 H B O
R R   101  -42.5 -0.883399890147226 H E O
K R   102  -35.3 -0.803945883915356 H E D
S R   103  -40.9 -0.865743444317921 H B D
I R   104  -38.5 -0.839258775573965 H B D
E R   105  -40.1 -0.856915221403269 H E O
D R   106  -45.1 -0.912091614619845 H E O
L R   107  -43.9 -0.898849280247867 H B O
R R   108  -43.4 -0.893331640926209 H E D
N R   109  -33.7 -0.786289438086052 H E D
T R   110  -45.3 -0.914298670348508 H E O
V R   111  -34.4 -0.794014133136373 H B D
>1SS3	A
A A     3  -47.7 -0.940783339092464 H E D
Q A     4  -33.0 -0.778564743035732 H E O
F A     5  -44.8 -0.90878103102685 H B  O
K A     6  -28.7 -0.731113044869477 H B  O
E A     7  -40.1 -0.856915221403269 H B  O
A A     8  -43.4 -0.893331640926209 H B  O
Y A     9  -52.5 -0.993752676580377 H B O
D A    10  -53.2 -1.0014773716307 H E O
T A    11  -44.1 -0.90105633597653 H E O
C A    12  -46.5 -0.927541004720486 H B O
H A    13  -39.5 -0.85029405421728 H B  O
K A    14  -61.1 -1.08865607291289 H B  O
E A    15  -10.0 -0.524753334239483 H B  O
B A    16  -62.6 -1.10520899087786 H B  O
S A    17  -26.6 -0.707938959718515 H E D
D A    18  -37.3 -0.826016441201987 C E D
K A    19  -13.0 -0.557859170169429 C E D
G A    20    7.8 -0.328325374388474 C E D
N A    21  177.7 1.54656846711077 C E D
G A    22  157.0 1.31813819919415 C E D
F A    23  -56.7 -1.0401008468823 H B  O
T A    24  -58.1 -1.05555023698294 H B  O
F A    25  -38.4 -0.838155247709634 H B  O
B A    26  -37.7 -0.830430552659313 H B  O
E A    27  -65.5 -1.13721129894347 H E O
M A    28  -25.1 -0.691386041753542 H B O
K A    29  -63.9 -1.11955485311417 H E O
C A    30  -29.0 -0.734423628462471 H B O
D A    31  -63.2 -1.11183015806385 H B  O
T A    32  -17.9 -0.611932035521673 H B  O
D A    33  -69.5 -1.18135241351673 H B  O
A A    34   58.0 0.225645613505946 C B  O
S A    35  147.4 1.21219952421832 C E O
V A    36 -178.2 -2.38088720204509 C B O
K A    37 -153.3 -2.10610876382654 C E O
D A    38  120.6 0.916454056577474 C E O
V A    39   87.3 0.54897927775508 C B O
K A    40  149.1 1.23095949791196 C E O
E A    41  167.2 1.43069804135596 C E O
K A    42   87.0 0.545668694162086 C E O
L A    43  154.5 1.29055000258586 C B O
E A    44  178.8 1.55870727361842 C E O
N A    45  162.8 1.38214281532537 C E D
Y A    46  174.3 1.5090485197235 C B D
K A    47   77.0 0.435315907728934 C E D
P A    48  137.0 1.09743262632784 C E D
>1PFT	_
N A     3 -155.5 -2.13038637684184 C E D
K A     4  -43.5 -0.894435168790541 C E D
Q A     5   86.8 0.543461638433423 C E D
K A     6 -176.5 -2.36212722835145 C E O
V A     7 -163.4 -2.21756507812403 C E O
C A     8  112.4 0.82596477170229 C B D
P A     9  -14.7 -0.576619143863065 C E D
A A    10  -74.5 -1.23652880673331 C E D
C A    11   -6.5 -0.48612985898788 C B O
E A    12   68.7 0.343723094989418 C E O
S A    13  105.5 0.749821349063416 C E O
A A    14  -15.7 -0.58765442250638 C E O
E A    15  104.8 0.742096654013095 C E O
L A    16 -179.6 -2.39633659214573 E B O
I A    17  153.2 1.27620414034955 E B O
Y A    18  159.7 1.3479334515311 E E O
D A    19   80.0 0.46842174365888 E E O
P A    20  -18.7 -0.620760258436325 C E O
E A    21  -37.2 -0.824912913337655 C E O
R A    22  -24.4 -0.683661346703221 C E O
G A    23   36.0 -0.0171305166469868 C B O
E A    24  165.9 1.41635217911965 E E O
I A    25  116.0 0.865691774818225 E B O
V A    26  170.8 1.47042504447189 E B O
C A    27  151.0 1.25192652733425 E B O
A A    28   14.2 -0.257699591071257 C E O
K A    29  -69.1 -1.17693830205941 C E O
C A    30  -16.0 -0.590965006099374 C B O
G A    31  -11.0 -0.535788612882799 C B O
Y A    32  126.9 0.98597631203036 C B O
V A    33  168.3 1.44283684786361 C B O
I A    34  -75.9 -1.25197819683395 C B O
E A    35  159.7 1.3479334515311 C E O
E A    36   48.7 0.123017522123116 C E O
N A    37   56.9 0.2135068069983 C E O
I A    38   65.3 0.306203147602147 C B O
I A    39  153.0 1.27399708462089 C B O
D A    40   74.5 0.407727711120646 C B O
M A    41  -55.6 -1.02796204037465 C E O
G A    42   67.7 0.332687816346103 C E O
P A    43  -64.5 -1.12617602030016 C E O
E A    44   78.1 0.447454714236581 C E O
W A    45  -40.6 -0.862432860724927 C B O
R A    46  148.5 1.22433833072597 C E O
A A    47  132.1 1.0433597609756 C E O
F A    48  148.3 1.2221312749973 C B D
>1TPN	_
Q A     3   99.7 0.685816732932188 C B  O
V A     4   10.6 -0.297426594187191 C B  O
I A     5  166.7 1.4251804020343 C B  O
A A     6  113.1 0.833689466752611 E B  O
R A     7  116.2 0.867898830546888 E E O
D A     8  112.1 0.822654188109296 E E D
E A     9   -1.2 -0.42764288217831 C E O
K A    10  -13.3 -0.561169753762423 C E O
T A    11  -20.0 -0.635106120672635 C E O
Q A    12   44.3 0.0744622960925289 C E D
M A    13  139.1 1.1206067114788 E E D
I A    14  154.5 1.29055000258586 E E O
Y A    15  154.1 1.28613589112853 E B D
Q A    16 -175.7 -2.3532990054368 C E O
Q A    17  150.4 1.24530536014827 C E O
H A    18   19.6 -0.198109086397355 C E O
Q A    19  140.5 1.13605610157945 C E O
S A    20  140.3 1.13384904585078 E B O
W A    21  123.7 0.950663420371751 E B O
L A    22  167.4 1.43290509708462 E B O
R A    23  158.9 1.33910522861644 E B O
P A    24  171.8 1.48146032311521 C E O
V A    25  179.9 1.57084608012606 C E O
L A    26  -69.0 -1.17583477419508 C B O
R A    27  -18.5 -0.618553202707662 C E O
S A    28 -109.6 -1.62386708711367 C E O
N A    29   15.3 -0.24556078456361 C E O
R A    30 -175.5 -2.35109194970814 C E O
V A    31  138.1 1.10957143283549 C B  O
E A    32  115.4 0.859070607632236 E B  O
Y A    33  126.4 0.980458672708702 E B  O
B A    34  141.5 1.14709138022276 E B  O
W A    35  152.0 1.26296180597757 E B  O
A A    36  112.4 0.82596477170229 C B  O
N A    37  -14.4 -0.57330856027007 C E O
S A    38  -23.0 -0.66821195660258 C E O
G A    39   13.2 -0.268734869714572 C E O
R A    40    8.5 -0.320600679338153 C B  O
A A    41   98.5 0.67257439856021 C B  O
Q A    42  117.4 0.881141164918866 E B  O
B A    43  151.3 1.25523711092725 E B  O
H A    44  136.9 1.09632909846351 E E O
S A    45  113.1 0.833689466752611 E E O
V A    46  111.0 0.810515381601649 C B  O
P A    47  172.9 1.49359912962286 C E O
V A    48   -2.2 -0.438678160821625 C E O
>1TFI	_
G A     3   57.3 0.217920918455626 C E D
G A     4  178.1 1.5509825785681 C E D
T A     5  148.5 1.22433833072597 E E D
Q A     6  116.2 0.867898830546888 E E D
T A     7  -40.9 -0.865743444317921 C E D
D A     8   65.2 0.305099619737815 C E D
L A     9  -36.2 -0.81387763469434 C E D
F A    10  149.0 1.22985597004762 C B D
T A    11  167.8 1.43731920854195 C E D
C A    12  178.7 1.55760374575408 C B O
G A    13   18.1 -0.214662004362328 C E O
K A    14  -64.9 -1.13059013175748 C E O
C A    15  -16.6 -0.597586173285363 C B O
K A    16   51.9 0.158330413781724 C E O
K A    17 -172.3 -2.31577905804953 C E O
K A    18   47.9 0.114189299208463 C E O
N A    19   71.2 0.371311291597706 C E O
C A    20  145.5 1.19123249479602 E B O
T A    21  150.0 1.24089124869094 E E O
Y A    22  159.4 1.3446228679381 E B O
T A    23  150.5 1.2464088880126 E E O
Q A    24  101.3 0.703473178761492 E B O
V A    25  156.8 1.31593114346548 E B O
Q A    26   74.5 0.407727711120646 C B O
T A    27  121.4 0.925282279492127 C B O
R A    28   93.0 0.611880366021976 C E O
S A    29  162.3 1.37662517600372 C E O
A A    30   18.0 -0.215765532226659 C E O
D A    31   -2.7 -0.444195800143283 C E O
E A    32   75.3 0.416555934035298 C E O
P A    33  158.2 1.33138053356612 C E O
M A    34  152.7 1.27068650102789 C B O
T A    35  132.6 1.04887740029726 E B O
T A    36  118.1 0.888865859969187 E B O
F A    37  151.2 1.25413358306292 E B O
V A    38  128.3 1.001425702131 E B O
V A    39  131.3 1.03453153806095 E E O
C A    40  128.3 1.001425702131 E B O
N A    41   -8.1 -0.503786304817185 C E O
E A    42  -52.8 -0.997063260173372 C E O
C A    43  -16.2 -0.593172061828037 C B O
G A    44   58.3 0.228956197098941 C E O
N A    45  123.7 0.950663420371751 C E O
R A    46  145.0 1.18571485547436 E E O
W A    47  176.8 1.53663671633179 E B O
K A    48  166.7 1.4251804020343 E E O
>1YUG	_
S A     3  133.4 1.05770562321191 C E D
H A     4  163.5 1.38986751037569 C E O
F A     5  164.5 1.40090278901901 C B  O
N A     6  -63.0 -1.10962310233519 C B  O
D A     7   94.7 0.630640339715612 C B  O
A A     8  -51.5 -0.982717397937062 C B  O
P A     9  121.1 0.921971695899132 C E O
D A    10   37.5 -0.000577598682014046 C E O
S A    11  -40.2 -0.858018749267601 C E O
H A    12  -10.6 -0.531374501425472 C B O
T A    13   -8.3 -0.505993360545848 C B  O
Q A    14   -7.3 -0.494958081902532 C B  O
F A    15    1.9 -0.393433518384033 C B  O
B A    16  114.3 0.846931801124589 C B  O
F A    17  -43.5 -0.894435168790541 C B O
H A    18   76.7 0.43200532413594 C B  O
G A    19  160.5 1.35676167444575 E B  O
T A    20  148.7 1.22654538645463 E B  O
A A    21  126.0 0.976044561251376 E B  O
R A    22  121.3 0.924178751627795 E B O
F A    23  111.5 0.816033020923307 E B O
L A    24  102.5 0.71671551313347 E B O
V A    25  -60.2 -1.0787243221339 C B O
Q A    26  -29.8 -0.743251851377123 C E O
E A    27   63.1 0.281925534586854 C E O
D A    28   95.9 0.64388267408759 C E O
K A    29  114.5 0.849138856853252 E B  O
P A    30  145.4 1.19012896693169 E B  O
A A    31  114.8 0.852449440446247 E B  O
B A    32  152.2 1.26516886170623 E B  O
V A    33  138.1 1.10957143283549 E B  O
C A    34  155.6 1.3026888090935 E B  O
H A    35  -86.4 -1.36784862258876 C E O
S A    36  156.1 1.30820644841516 C E O
G A    37   36.0 -0.0171305166469868 C B O
Y A    38  177.6 1.54546493924644 C B O
V A    39  176.3 1.53111907701013 C B O
G A    40  172.3 1.48697796243687 C B  O
A A    41  -40.5 -0.861329332860595 C B  O
R A    42  -17.3 -0.605310868335684 C B  O
C A    43   50.2 0.139570440088088 C B  O
E A    44  -27.6 -0.71897423836183 C E O
H A    45  146.6 1.20337130130367 C E O
A A    46  102.9 0.721129624590796 C B  O
D A    47  178.6 1.55650021788975 C E O
L A    48   25.4 -0.134104470266127 C E O
>1UGL	A
M A     3   88.6 0.56332513999139 C B  O
K A     4  -88.5 -1.39102270773972 C B  O
R A     5   32.2 -0.0590645754915843 C B  O
A A     6  115.7 0.86238119122523 C B  O
T A     7  161.1 1.36338284163174 C E D
R A     8   30.7 -0.075617493456557 C E D
G A     9   18.8 -0.206937309312007 C B O
F A    10   90.6 0.58539569727802 C B O
R A    11   53.8 0.179297443204023 C E O
K A    12  158.4 1.33358758929479 E E O
L A    13  156.1 1.30820644841516 E B  O
G A    14   49.7 0.134052800766431 C B  O
K A    15   82.9 0.500424051724494 C B  O
B A    16   51.1 0.149502190867072 C B  O
T A    17  154.7 1.29275705831452 C E O
T A    18  -51.8 -0.986027981530056 H E O
L A    19  -25.5 -0.695800153210868 H B O
E A    20  -45.9 -0.920919837534497 H E O
E A    21  -25.8 -0.699110736803863 H B  O
E A    22  -36.2 -0.81387763469434 H B  O
K A    23  -48.0 -0.944093922685459 H B  O
C A    24  -33.8 -0.787392965950384 H B  O
K A    25  -69.1 -1.17693830205941 H E O
T A    26  -40.7 -0.863536388589258 H E O
L A    27  -38.9 -0.843672887031291 H B O
Y A    28  112.2 0.823757715973627 C B O
P A    29   67.4 0.329377232753109 C E O
R A    30  169.7 1.45828623796425 C B  O
G A    31  -19.6 -0.630692009215309 C B  O
Q A    32   15.5 -0.243353728834947 C B  O
D A    33  150.8 1.24971947160559 C B  O
T A    34 -152.5 -2.09728054091189 C B  O
B A    35  129.4 1.01356450863865 C B  O
S A    36  125.5 0.970526921929719 C E D
D A    37  159.3 1.34351934007377 C E D
S A    38  -74.6 -1.23763233459764 C E D
K A    39   43.3 0.0634270174492138 C E D
M A    40 -168.8 -2.27715558279793 C E D
N A    41  -18.3 -0.616346146978999 C E O
T A    42  141.4 1.14598785235843 E B  O
H A    43 -171.3 -2.30474377940622 E B  O
S A    44 -151.2 -2.08293467867558 C B  O
C A    45  175.5 1.52229085409548 C B  O
D A    46   36.6 -0.0105093494609977 C B  O
D A    47  -24.0 -0.679247235245895 C B  O
K A    48  129.5 1.01466803650298 C B  O
>1CEU	A
Q A     3  157.7 1.32586289424447 C E D
A A     4  119.2 0.901004666476833 C E D
P A     5  131.2 1.03342801019661 C E D
E A     6  -49.4 -0.9595433127861 C E D
D A     7  106.0 0.755338988385073 C E D
Q A     8   61.1 0.259854977300223 C E D
G A     9 -173.2 -2.32571080882851 C E D
P A    10  105.4 0.748717821199084 C E D
Q A    11  144.8 1.1835077997457 C E D
R A    12  149.3 1.23316655364062 C E D
E A    13   72.7 0.387864209562679 C E D
P A    14   -3.7 -0.455231078786598 C E D
Y A    15  -32.8 -0.776357687307069 C B D
N A    16  157.1 1.31924172705848 C B D
D A    17  -28.6 -0.730009517005145 H E D
W A    18  -58.8 -1.06327493203326 H B O
T A    19   -6.8 -0.489440442580875 H B O
L A    20  -33.7 -0.786289438086052 H B O
E A    21  -42.6 -0.884503418011557 H E O
L A    22  -18.9 -0.622967314164988 H B O
L A    23  -47.4 -0.93747275549947 H B O
E A    24  -37.9 -0.832637608387976 H E O
E A    25  -46.3 -0.925333948991823 H E O
L A    26  -49.6 -0.961750368514763 H B O
K A    27  -36.8 -0.820498801880329 H E O
N A    28  -43.2 -0.891124585197546 H E O
E A    29  -37.5 -0.82822349693065 H E O
A A    30   -2.0 -0.436471105092962 C B O
V A    31   48.6 0.121913994258784 C B O
R A    32  -68.1 -1.16590302341609 C E O
H A    33   63.9 0.290753757501506 C E O
F A    34   -2.7 -0.444195800143283 C B O
P A    35  -48.1 -0.94519745054979 H E O
R A    36    8.5 -0.320600679338153 H B O
I A    37  -10.6 -0.531374501425472 H E O
W A    38  -47.8 -0.941886866956796 H B O
L A    39  -50.4 -0.970578591429415 H B O
H A    40  -21.6 -0.652762566501939 H E O
S A    41  -46.5 -0.927541004720486 H E O
L A    42  -41.0 -0.866846972182253 H B O
G A    43  -43.0 -0.888917529468883 H B O
Q A    44  -50.8 -0.974992702886741 H E O
H A    45   44.9 0.081083463278518 H E O
I A    46  -60.0 -1.07651726640524 H B O
Y A    47  -58.8 -1.06327493203326 H B O
E A    48  -39.9 -0.854708165674606 C E D
T A    49   68.9 0.345930150718082 C E D
>1L8C	B
L B   101  -55.2 -1.02354792891733 C B D
A B   102  -45.7 -0.918712781805834 C B D
C B   103    2.7 -0.384605295469381 C B O
R B   104  118.6 0.894383499290844 C E O
L B   105   58.6 0.232266780691936 C B O
L B   106  -34.2 -0.79180707740771 C B D
G B   107  -39.7 -0.852501109945943 H B O
Q B   108  -57.1 -1.04451495833963 H E O
S B   109  -35.7 -0.808359995372683 H E O
M B   110  -32.1 -0.768632992256748 H B O
D B   111  -34.2 -0.79180707740771 C E O
E B   112   89.5 0.573256890770373 C E O
S B   113  -58.6 -1.0610678763046 C E O
G B   114  -78.0 -1.27515228198491 C B O
L B   115  124.5 0.959491643286403 C B O
P B   116  179.2 1.56312138507574 C E O
Q B   117   62.6 0.276407895265196 C E O
L B   118  166.8 1.42628392989863 C B O
T B   119  168.4 1.44394037572794 C B O
S B   120  -52.8 -0.997063260173372 H E O
Y B   121  -57.9 -1.05334318125428 H B O
D B   122  -52.3 -0.991545620851714 H E O
C B   123  -48.2 -0.946300978414122 H B O
E B   124  -46.8 -0.930851588313481 H E O
V B   125  -50.8 -0.974992702886741 H B O
N B   126  -43.1 -0.890021057333215 H E O
A B   127   75.7 0.420970045492624 C B O
P B   128  135.7 1.08308676409153 C E O
I B   129  128.9 1.00804686931699 C B O
Q B   130  138.8 1.11729612788581 C E O
G B   131  -88.6 -1.39212623560405 C E O
S B   132  138.9 1.11839965575014 C E O
R B   133  138.9 1.11839965575014 C E O
N B   134 -167.5 -2.26280972056162 C E O
L B   135   94.7 0.630640339715612 C B O
L B   136  123.5 0.948456364643088 C B O
Q B   137  164.3 1.39869573329035 C E O
G B   138 -140.0 -1.95933955787045 C B O
E B   139  -42.4 -0.882296362282894 H E O
E B   140  -32.3 -0.770840047985411 H E O
L B   141  -60.1 -1.07762079426957 H B O
L B   142  -42.4 -0.882296362282894 H B O
R B   143  -47.0 -0.933058644042144 H E O
A B   144  -47.7 -0.940783339092464 H B O
L B   145  -30.8 -0.754287130020438 H B O
D B   146  -38.6 -0.840362303438296 H E O
Q B   147  -15.5 -0.585447366777717 C E O
>1R4A	E
E E  2174  -25.7 -0.698007208939531 H E O
F E  2175  -44.4 -0.904366919569524 H B O
E E  2176  -33.7 -0.786289438086052 H E O
Y E  2177  -57.4 -1.04782554193262 H B O
L E  2178  -43.1 -0.890021057333215 H B O
R E  2179  -40.2 -0.858018749267601 H B O
K E  2180  -45.9 -0.920919837534497 H E O
V E  2181  -43.3 -0.892228113061878 H B O
L E  2182  -43.1 -0.890021057333215 H B O
F E  2183  -53.5 -1.00478795522369 H B O
E E  2184  -50.5 -0.971682119293747 H E O
Y E  2185  -56.8 -1.04120437474663 H B O
M E  2186  -19.4 -0.628484953486646 H B O
M E  2187    7.1 -0.336050069438794 C E O
G E  2188   17.5 -0.221283171548317 C E O
R E  2189  119.9 0.908729361527154 C E O
E E  2190   43.5 0.0656340731778768 C E O
T E  2191  -42.7 -0.885606945875889 H E O
K E  2192  -38.2 -0.83594819198097 H E O
T E  2193  -47.1 -0.934162171906475 H B O
M E  2194  -43.6 -0.895538696654872 H B O
A E  2195  -40.9 -0.865743444317921 H B O
K E  2196  -44.7 -0.907677503162519 H E O
V E  2197  -36.0 -0.811670578965677 H B O
I E  2198  -50.6 -0.972785647158078 H B O
T E  2199  -22.0 -0.657176677959265 H B O
T E  2200  -42.5 -0.883399890147226 H B O
V E  2201  -45.2 -0.913195142484176 H B O
L E  2202   10.7 -0.29632306632286 C B O
K E  2203   53.0 0.170469220289371 C E O
F E  2204  155.6 1.3026888090935 C B O
P E  2205  146.8 1.20557835703233 C E O
D E  2206  -50.8 -0.974992702886741 H E O
D E  2207  -59.6 -1.07210315494791 H E O
Q E  2208  -37.2 -0.824912913337655 H E O
T E  2209  -39.2 -0.846983470624286 H B O
Q E  2210  -32.8 -0.776357687307069 H E O
K E  2211  -40.1 -0.856915221403269 H E D
I E  2212  -51.0 -0.977199758615404 H B D
L E  2213   80.5 0.473939382980537 H B D
E E  2214  -43.9 -0.898849280247867 H E D
R E  2215  -36.6 -0.818291746151666 H E D
E E  2216  -44.7 -0.907677503162519 C B D
D E  2217  -48.9 -0.954025673464443 H E D
A E  2218   -9.3 -0.517028639189163 H E D
R E  2219  -33.5 -0.784082382357389 H E D
L E  2220  -13.6 -0.564480337355418 H E D
>1AFP	_
Y A     3 -163.8 -2.22197918958135 C E D
N A     4  141.3 1.1448843244941 C E D
G A     5 -135.1 -1.90526669251821 E E O
K A     6  160.0 1.35124403512409 E E D
C A     7  153.4 1.27841119607821 E B O
Y A     8  134.4 1.06874090185522 E E O
K A     9  -48.4 -0.948508034142785 C E O
K A    10  -47.9 -0.942990394821127 C E O
D A    11   -6.1 -0.481715747530554 C E O
N A    12   61.1 0.259854977300223 C E O
I A    13  165.3 1.40973101193366 E B O
C A    14  110.8 0.808308325872986 E B O
K A    15  135.5 1.08087970836287 E E O
Y A    16  157.2 1.32034525492281 E B O
K A    17  109.3 0.791755407908013 C E O
A A    18  160.3 1.35455461871709 C E O
Q A    19  -20.2 -0.637313176401298 C E O
S A    20   14.5 -0.254389007478262 C E O
G A    21    4.2 -0.368052377504408 C E O
K A    22  -66.8 -1.15155716117978 C E O
T A    23 -173.0 -2.32350375309985 C E O
A A    24 -153.8 -2.1116264031482 C B O
I A    25  141.5 1.14709138022276 C B O
C A    26  109.0 0.788444824315019 E B O
K A    27  140.8 1.13936668517244 E E O
C A    28   77.3 0.438626491321929 C B O
Y A    29  114.4 0.848035328988921 C B O
V A    30  146.9 1.20668188489666 C B O
K A    31   74.7 0.409934766849309 C E O
K A    32  160.2 1.35345109085275 C E O
C A    33  144.3 1.17799016042404 C B O
P A    34  -45.0 -0.910988086755513 C E O
R A    35  137.8 1.1062608492425 C E O
D A    36  132.0 1.04225623311127 C E O
G A    37  -19.9 -0.634002592808303 C E O
A A    38  118.1 0.888865859969187 E E O
K A    39  147.0 1.20778541276099 E E O
C A    40  153.2 1.27620414034955 E B O
E A    41  150.9 1.25082299946992 C E O
F A    42   99.4 0.682506149339193 C B O
D A    43  122.3 0.93521403027111 C E O
S A    44   24.7 -0.141829165316448 C E O
Y A    45  -24.2 -0.681454290974558 C B O
K A    46  -51.7 -0.984924453665725 C E O
G A    47   25.1 -0.137415053859122 C E O
K A    48 -148.9 -2.05755353779596 C E O
C A    49   70.9 0.368000708004712 C B O
>1XRD	A
R A     3   29.8 -0.0855492442355407 C E O
I A     4   47.7 0.1119822434798 C B O
W A     5   37.6 0.000525929182317484 C B O
Q A     6   36.8 -0.00830229373233468 C E O
L A     7  -68.5 -1.17031713487342 C B O
F A     8   81.4 0.483871133759521 C B O
D A     9  -56.3 -1.03568673542497 C B O
P A    10  -58.9 -1.06437845989759 H B O
R A    11  -49.6 -0.961750368514763 H E O
Q A    12  -36.1 -0.812774106830009 H B O
A A    13  -46.5 -0.927541004720486 H B O
L A    14  -35.7 -0.808359995372683 H B O
V A    15  -27.4 -0.716767182633167 H B O
G A    16  -49.1 -0.956232729193105 H B O
L A    17  -57.8 -1.05223965338995 H E O
A A    18  -48.7 -0.951818617735779 H E O
T A    19  -37.6 -0.829327024794981 H E O
F A    20  -52.7 -0.99595973230904 H E O
L A    21  -49.2 -0.957336257057437 H E O
F A    22  -49.2 -0.957336257057437 H E O
V A    23  -48.6 -0.950715089871448 H E O
L A    24  -65.0 -1.13169365962182 H E O
A A    25  -31.7 -0.764218880799422 H E O
L A    26  -49.4 -0.9595433127861 H E O
L A    27  -37.9 -0.832637608387976 H E O
I A    28  -62.9 -1.10851957447085 H E O
H A    29  -38.6 -0.840362303438296 H B O
F A    30  -45.2 -0.913195142484176 H B O
I A    31  -47.6 -0.939679811228133 H B O
L A    32  -47.7 -0.940783339092464 H B O
L A    33  -45.5 -0.916505726077171 H B O
S A    34  -55.3 -1.02465145678166 H B O
T A    35  -39.6 -0.851397582081612 H B O
E A    36  -57.7 -1.05113612552562 H E O
R A    37  -37.4 -0.827119969066318 H E O
F A    38  -66.9 -1.15266068904412 H B O
N A    39  -20.4 -0.639520232129961 H E O
W A    40  -70.7 -1.19459474788871 H B O
L A    41  -17.3 -0.605310868335684 H B O
E A    42  -53.4 -1.00368442735936 H E O
G A    43  112.3 0.824861243837959 C E O
A A    44   74.2 0.404417127527652 C B O
S A    45   26.9 -0.117551552301155 C E O
T A    46  -57.8 -1.05223965338995 C E O
K A    47  -60.3 -1.07982784999824 C E D
P A    48   76.9 0.434212379864603 C E D
V A    49  126.2 0.978251616980039 C E D
Q A    50  -91.0 -1.41861090434801 C E D
>1FJP	A
K A     3  -35.4 -0.805049411779688 C E D
V A     4  -12.7 -0.554548586576434 H B D
Q A     5  -45.9 -0.920919837534497 H E D
Y A     6  -34.1 -0.790703549543378 H E D
L A     7  -40.6 -0.862432860724927 H B D
T A     8  -41.6 -0.873468139368242 H B D
R A     9  -42.3 -0.881192834418563 H E D
S A    10   -8.8 -0.511510999867505 H B O
A A    11  -31.0 -0.756494185749101 H B O
I A    12  -39.5 -0.85029405421728 H B D
R A    13  -45.7 -0.918712781805834 H E D
R A    14   27.2 -0.11424096870816 H E D
A A    15  -40.0 -0.855811693538938 H B D
S A    16    1.6 -0.396744101977028 H E D
T A    17  -12.3 -0.550134475119108 C E D
I A    18  -19.6 -0.630692009215309 C B D
E A    19  -20.0 -0.635106120672635 C E D
M A    20   55.4 0.196953889033327 C B D
P A    21  -29.1 -0.735527156326803 H E D
Q A    22  -32.7 -0.775254159442737 H E D
Q A    23  -48.1 -0.94519745054979 H E D
A A    24  -43.8 -0.897745752383535 H B D
R A    25  -45.2 -0.913195142484176 H E D
Q A    26  -45.1 -0.912091614619845 H E D
N A    27  -41.9 -0.876778722961236 H E D
L A    28  -25.1 -0.691386041753542 H B D
Q A    29  -29.1 -0.735527156326803 H E O
N A    30  -30.6 -0.752080074291775 H E O
L A    31  -29.0 -0.734423628462471 H B O
F A    32  -53.1 -1.00037384376637 H B O
I A    33  -37.4 -0.827119969066318 H B O
N A    34  -54.6 -1.01692676173134 H E O
F A    35  -46.1 -0.92312689326316 H B O
C A    36  -39.7 -0.852501109945943 H B O
L A    37  -55.2 -1.02354792891733 H E O
I A    38  -23.5 -0.673729595924238 H E O
L A    39  -32.6 -0.774150631578406 H E O
I A    40  -28.2 -0.725595405547819 H E O
F A    41  -24.7 -0.686971930296216 H E O
L A    42  -21.3 -0.649451982908944 H E O
L A    43  -37.8 -0.831534080523644 H E O
L A    44  -45.3 -0.914298670348508 H E O
I A    45  -20.7 -0.642830815722955 H E O
C A    46  -26.5 -0.706835431854183 H B O
I A    47  -40.9 -0.865743444317921 H E O
I A    48  -35.0 -0.800635300322362 H E O
V A    49  -31.5 -0.762011825070759 H E O
M A    50   -2.0 -0.436471105092962 C E O
>1QMC	A
Q A   221  -65.1 -1.13279718748615 C E D
N A   222   79.6 0.464007632201553 C E O
F A   223  130.9 1.03011742660362 E B O
R A   224  109.5 0.793962463636676 E B O
V A   225  128.1 0.999218646402338 E B O
Y A   226  142.4 1.15702313100174 E B O
Y A   227  143.9 1.17357604896672 E B O
R A   228  177.4 1.54325788351777 C B O
D A   229  155.7 1.30379233695784 C E O
S A   230  -68.5 -1.17031713487342 C E O
R A   231   20.1 -0.192591447075698 C E O
N A   232  110.3 0.802790686551328 C E O
P A   233  -42.1 -0.878985778689899 C E O
L A   234  158.0 1.32917347783746 C B O
W A   235  149.5 1.23537360936928 C B O
K A   236  153.8 1.28282530753554 E E O
G A   237  169.1 1.45166507077826 E B O
P A   238   85.7 0.531322831925776 E B O
A A   239  166.6 1.42407687416997 E B O
K A   240  132.4 1.04667034456859 E E O
L A   241  126.8 0.984872784166028 E B O
L A   242  -45.2 -0.913195142484176 E B O
W A   243  144.8 1.1835077997457 E B O
K A   244   98.4 0.671470870695878 E E O
G A   245  -92.3 -1.43295676658432 C B O
E A   246 -149.2 -2.06086412138895 C E O
G A   247   15.8 -0.240043145241953 C B O
A A   248  145.5 1.19123249479602 E B O
V A   249  128.9 1.00804686931699 E B O
V A   250  125.7 0.972733977658382 E B O
I A   251  149.7 1.23758066509795 E B O
Q A   252  123.8 0.951766948236083 E B O
D A   253  -31.8 -0.765322408663753 C E O
N A   254  -77.2 -1.26632405907026 C E O
S A   255  -22.8 -0.666004900873917 C E O
D A   256  147.4 1.21219952421832 C E O
I A   257  130.7 1.02791037087496 E B O
K A   258  158.1 1.33027700570179 E E O
V A   259  129.0 1.00915039718132 E B O
V A   260  139.6 1.12612435080046 E B O
P A   261  138.5 1.11398554429282 E E O
R A   262  -29.3 -0.737734212055466 C E O
R A   263  -31.1 -0.757597713613433 C E O
K A   264   23.8 -0.151760916095432 C E O
A A   265  158.8 1.33800170075211 E B O
K A   266  110.1 0.800583630822665 E E O
I A   267  147.6 1.21440657994698 E B O
I A   268  160.2 1.35345109085275 E B O
>1P4Q	A
G A     3  175.5 1.52229085409548 C E D
S A     4  132.7 1.04998092816159 C E D
G A     5  -37.0 -0.822705857608992 C E D
S A     6  147.0 1.20778541276099 C E D
G A     7 -101.4 -1.53337780223849 C E D
S A     8   89.8 0.576567474363368 C E D
N A     9   57.7 0.222335029912952 C E D
V A    10  -52.3 -0.991545620851714 C B D
I A    11  156.9 1.31703467132981 C B D
D A    12   44.4 0.0755658239568604 C E D
T A    13   16.2 -0.235629033784627 C B D
D A    14   -5.3 -0.472887524615902 C E O
F A    15  -19.3 -0.627381425622314 C B O
I A    16  155.6 1.3026888090935 C B O
D A    17  133.5 1.05880915107624 C B O
E A    18  -10.8 -0.533581557154135 C E O
E A    19  -34.6 -0.796221188865036 C E O
V A    20  -59.3 -1.06879257135492 H B O
L A    21  -25.8 -0.699110736803863 H B O
M A    22  -51.3 -0.980510342208399 H B O
S A    23  -35.0 -0.800635300322362 H B O
L A    24  -27.2 -0.714560126904504 H B O
V A    25  -44.0 -0.899952808112198 H B O
I A    26  -35.7 -0.808359995372683 H B O
E A    27  -41.0 -0.866846972182253 H B O
M A    28  -41.1 -0.867950500046584 H B O
G A    29   39.3 0.0192859028759532 C B O
L A    30  -20.2 -0.637313176401298 C B O
D A    31    3.5 -0.375777072554729 C E O
R A    32   38.0 0.00494004063964353 C B O
I A    33  133.3 1.05660209534758 C B O
K A    34  -33.1 -0.779668270900063 C E O
E A    35  112.8 0.830378883159616 C E O
L A    36  108.9 0.787341296450687 C B O
P A    37  165.1 1.407523956205 C E O
E A    38  142.6 1.15923018673041 C E O
L A    39   95.8 0.642779146223259 C B O
W A    40  144.0 1.17467957683105 C B O
L A    41   89.0 0.567739251448716 C B O
G A    42  -78.0 -1.27515228198491 C B O
Q A    43  170.9 1.47152857233623 C E O
N A    44  -17.3 -0.605310868335684 C E O
E A    45   -2.0 -0.436471105092962 C E O
F A    46   18.6 -0.20914436504067 C B O
D A    47  -10.3 -0.528063917832478 C E O
F A    48  -10.4 -0.529167445696809 C B O
M A    49   12.0 -0.28197720408655 C B O
T A    50  -61.7 -1.09527724009888 C E O
>1GVD	A
K A    92  155.8 1.30489586482217 C E O
G A    93 -105.4 -1.57751891681175 C E O
P A    94  145.3 1.18902543906736 C E O
W A    95  138.6 1.11508907215715 C B O
T A    96  162.9 1.38324634318971 C E O
K A    97  -31.8 -0.765322408663753 H E O
E A    98  -41.3 -0.870157555775247 H E O
E A    99  -43.2 -0.891124585197546 H B O
D A   100  -42.7 -0.885606945875889 H B O
Q A   101  -42.0 -0.877882250825568 H E O
R A   102  -39.5 -0.85029405421728 H E O
L A   103  -40.2 -0.858018749267601 H B O
I A   104  -46.3 -0.925333948991823 H B O
K A   105  -38.2 -0.83594819198097 H E O
L A   106  -36.8 -0.820498801880329 H B O
V A   107  -33.7 -0.786289438086052 H B O
Q A   108  -40.0 -0.855811693538938 H E O
K A   109  -49.4 -0.9595433127861 H E O
Y A   110  -18.1 -0.614139091250336 H E O
G A   111  166.6 1.42407687416997 C E O
P A   112   35.5 -0.0226481559686443 C E O
K A   113  -11.7 -0.543513307933119 C E O
R A   114   52.8 0.168262164560708 C E O
W A   115  -36.2 -0.81387763469434 H B O
S A   116  -41.1 -0.867950500046584 H E O
V A   117  -42.0 -0.877882250825568 H B O
I A   118  -46.0 -0.922023365398829 H B O
A A   119  -27.7 -0.720077766226161 H B O
K A   120  -22.0 -0.657176677959265 C E O
H A   121    1.8 -0.394537046248365 C E O
L A   122  103.6 0.728854319641117 C B O
K A   123  130.8 1.02901389873929 C E O
G A   124   15.1 -0.247767840292273 C E O
R A   125  147.7 1.21551010781131 C E D
I A   126  163.5 1.38986751037569 C B D
G A   127  -49.0 -0.955129201328774 H E O
K A   128  -31.8 -0.765322408663753 H E O
Q A   129  -39.8 -0.853604637810275 H E O
C A   130  -42.2 -0.880089306554231 H B O
R A   131  -47.5 -0.938576283363801 H B O
E A   132  -38.7 -0.841465831302628 H E O
R A   133  -40.2 -0.858018749267601 H B O
W A   134  -53.3 -1.00258089949503 H B O
H A   135  -33.7 -0.786289438086052 H B O
N A   136  -27.4 -0.716767182633167 H E O
H A   137  -45.7 -0.918712781805834 C E O
L A   138  -32.3 -0.770840047985411 C B O
N A   139   62.8 0.278614950993859 C E O
>1FAQ	_
T A   138  142.5 1.15812665886608 C E O
H A   139 -171.5 -2.30695083513488 C B O
N A   140  149.3 1.23316655364062 C E O
F A   141   97.9 0.665953231374221 C B O
A A   142  126.7 0.983769256301697 E E O
R A   143  122.4 0.936317558135442 E E O
K A   144  162.1 1.37441812027505 E E O
T A   145  154.9 1.29496411404318 C E O
F A   146  151.9 1.26185827811324 C B O
L A   147   25.0 -0.138518581723453 C E O
K A   148  171.4 1.47704621165788 C E O
L A   149  124.9 0.96390575474373 C B O
A A   150 -174.9 -2.34447078252215 E E O
F A   151  135.1 1.07646559690554 E B O
C A   152  112.8 0.830378883159616 C B O
D A   153  -14.4 -0.57330856027007 C E O
I A   154  -31.8 -0.765322408663753 C B O
C A   155  -88.0 -1.38550506841806 C B O
Q A   156  -18.4 -0.617449674843331 C E O
K A   157 -172.9 -2.32240022523552 C E O
F A   158  169.1 1.45166507077826 E B O
L A   159  154.2 1.28723941899286 E B O
L A   160 -169.0 -2.27936263852659 C B O
N A   161  101.4 0.704576706625824 C E O
G A   162 -126.9 -1.81477740764302 E B O
F A   163  119.2 0.901004666476833 E B O
R A   164  142.4 1.15702313100174 E E O
C A   165  126.1 0.977148089115708 C B O
Q A   166   29.8 -0.0855492442355407 C E O
T A   167  -44.9 -0.909884558891182 C E O
C A   168  -18.7 -0.620760258436325 C B O
G A   169   44.6 0.0777728796855235 C E O
Y A   170  160.6 1.35786520231008 C B O
K A   171  138.8 1.11729612788581 C E O
F A   172  154.2 1.28723941899286 C B O
H A   173 -135.8 -1.91299138756853 C B O
E A   174  -16.5 -0.596482645421032 C E O
H A   175   15.4 -0.244457256699279 C E O
C A   176   40.0 0.0270105979262738 C B O
S A   177   10.7 -0.29632306632286 C E O
T A   178  -34.2 -0.79180707740771 C E O
K A   179  -29.4 -0.738837739919797 C E O
V A   180  -41.1 -0.867950500046584 C B O
P A   181   83.3 0.50483816318182 C B O
T A   182   45.6 0.0888081583288386 C E O
M A   183  153.5 1.27951472394254 C E O
C A   184   32.0 -0.0612716312202473 C B O
V A   185   99.1 0.679195565746199 C B O
>1K8B	A
L A    41  133.6 1.05991267894057 E E O
I A    42  131.6 1.03784212165394 E E D
E A    43  137.0 1.09743262632784 E E O
G A    44  -88.1 -1.3866085962824 C E O
N A    45   -4.2 -0.460748718108256 C E O
R A    46  138.0 1.10846790497116 E E O
T A    47  137.8 1.1062608492425 E B O
I A    48  137.7 1.10515732137816 E B O
I A    49  133.3 1.05660209534758 E B O
R A    50   59.4 0.241095003606588 C E O
N A    51   26.1 -0.126379775215807 C B O
F A    52  -44.6 -0.906573975298187 H B O
R A    53  -73.7 -1.22770058381866 H E O
E A    54  -46.6 -0.928644532584818 H E O
L A    55  -48.6 -0.950715089871448 H B O
A A    56  -53.6 -1.00589148308802 H B O
K A    57  -49.0 -0.955129201328774 H E O
A A    58  -48.8 -0.952922145600111 H E O
V A    59  -50.7 -0.97388917502241 H B O
N A    60  -34.5 -0.795117661000704 H E O
R A    61   26.8 -0.118655080165486 C E O
D A    62   77.0 0.435315907728934 C E O
E A    63  -43.8 -0.897745752383535 H E O
E A    64  -55.3 -1.02465145678166 H E O
F A    65  -48.4 -0.948508034142785 H B O
F A    66  -63.9 -1.11955485311417 H B O
A A    67  -46.0 -0.922023365398829 H B O
K A    68  -48.5 -0.949611562007116 H E O
Y A    69  -54.2 -1.01251265027401 H B O
L A    70  -47.5 -0.938576283363801 H B O
L A    71  -48.9 -0.954025673464443 H B O
K A    72  -48.1 -0.94519745054979 H E O
E A    73  -49.9 -0.965060952107758 H B O
T A    74  -70.4 -1.19128416429572 H B O
G A    75  -38.8 -0.84256935916696 C E O
S A    76  -99.1 -1.50799666135886 C E O
A A    77  153.2 1.27620414034955 E E O
G A    78  155.9 1.3059993926865 E B O
N A    79  137.8 1.1062608492425 E E O
L A    80  136.9 1.09632909846351 E B O
E A    81  139.4 1.1239172950718 E E O
G A    82   70.2 0.360276012954391 C E O
G A    83  -19.8 -0.632899064943972 C E O
R A    84  143.7 1.17136899323805 E E O
L A    85  136.7 1.09412204273485 E B O
I A    86  138.0 1.10846790497116 E B O
L A    87  136.4 1.09081145914185 E B O
Q A    88  103.8 0.73106137536978 E E O
>1Q02	A
P A     3  124.9 0.96390575474373 C E D
P A     4    0.3 -0.411089964213337 C E D
E A     5   37.0 -0.00609523800367162 C E D
A A     6  -19.4 -0.628484953486646 C E D
D A     7   52.0 0.159433941646056 C B D
P A     8  -12.3 -0.550134475119108 H E D
R A     9  -15.9 -0.589861478235043 H E D
L A    10  -43.2 -0.891124585197546 H B D
I A    11  -43.9 -0.898849280247867 H B D
E A    12  -61.0 -1.08755254504856 H E D
S A    13  -39.1 -0.845879942759954 H B O
L A    14  -30.9 -0.75539065788477 H B O
S A    15  -44.4 -0.904366919569524 H E O
Q A    16  -28.3 -0.726698933412151 H E O
M A    17  -23.2 -0.670419012331243 H B O
L A    18  -28.5 -0.728905989140814 H B O
S A    19   20.9 -0.183763224161045 C E O
M A    20  -63.8 -1.11845132524984 C B O
G A    21   44.1 0.0722552403638659 C B O
F A    22 -178.9 -2.38861189709541 C B O
S A    23 -158.2 -2.16018162917879 C E O
D A    24   38.5 0.0104576799613011 C E O
E A    25  -70.8 -1.19569827575304 C E O
G A    26   38.1 0.00604356850397506 C B O
G A    27   46.8 0.102050492700817 C B O
W A    28  -21.5 -0.651659038637608 H B O
L A    29  -24.0 -0.679247235245895 H B O
T A    30  -45.2 -0.913195142484176 H B O
R A    31  -32.7 -0.775254159442737 H E O
L A    32  -63.8 -1.11845132524984 H B O
L A    33  -55.4 -1.02575498464599 H B O
Q A    34  -41.9 -0.876778722961236 H E O
T A    35  -49.8 -0.963957424243426 H E O
K A    36   40.8 0.0358388208409259 C E O
N A    37   50.3 0.14067396795242 C E O
Y A    38   20.9 -0.183763224161045 C E O
D A    39   39.2 0.0181823750116217 C E O
I A    40  -21.8 -0.654969622230602 H B O
G A    41  -49.1 -0.956232729193105 H E O
A A    42  -39.7 -0.852501109945943 H E O
A A    43  -30.7 -0.753183602156107 H B O
L A    44  -43.8 -0.897745752383535 H B O
D A    45  -30.9 -0.75539065788477 H E O
T A    46  -23.8 -0.677040179517232 H B O
I A    47  -21.1 -0.647244927180281 H B O
Q A    48   -6.3 -0.483922803259217 C E O
Y A    49   86.3 0.537943999111765 C E O
S A    50   19.2 -0.202523197854681 C E D
>1UR6	B
C B    14  126.0 0.976044561251376 E B O
P B    15   -3.1 -0.448609911600609 C E O
L B    16  -29.9 -0.744355379241455 C B O
C B    17    4.8 -0.361431210318419 C B O
M B    18   36.7 -0.00940582159666613 C B O
E B    19  151.6 1.25854769452024 E E O
P B    20  167.4 1.43290509708462 E E O
L B    21 -178.6 -2.38530131350242 C B O
E B    22  157.2 1.32034525492281 C E O
I B    23  -48.7 -0.951818617735779 C E O
D B    24    0.1 -0.413297019942 C E O
D B    25  -11.4 -0.540202724340125 C B O
I B    26  -28.3 -0.726698933412151 C E O
N B    27    9.7 -0.307358344966175 C E O
F B    28   98.6 0.673677926424541 C B O
F B    29  118.4 0.892176443562181 C E O
P B    30    2.1 -0.39122646265537 C E O
C B    31  140.4 1.13495257371511 C B O
T B    32   22.8 -0.162796194738747 C E O
C B    33   22.1 -0.170520889789067 C B O
G B    34   -5.2 -0.471783996751571 C B O
Y B    35   97.2 0.6582285363239 C B O
Q B    36  142.1 1.15371254740875 C B O
I B    37  144.2 1.17688663255971 C B O
C B    38  150.8 1.24971947160559 C B O
R B    39  -35.5 -0.80615293964402 H B O
F B    40   33.2 -0.0480292968482691 H B O
C B    41  -47.7 -0.940783339092464 H B O
W B    42  -39.9 -0.854708165674606 H B O
H B    43  -37.6 -0.829327024794981 H E O
R B    44  -38.1 -0.834844664116639 H E O
I B    45  -29.3 -0.737734212055466 H B O
R B    46   12.6 -0.275356036900561 C E O
T B    47  -53.1 -1.00037384376637 C E O
D B    48  -24.2 -0.681454290974558 C E O
E B    49  173.7 1.50242735253751 C E O
N B    50    6.7 -0.34046418089612 C E O
G B    51   53.6 0.17709038747536 C E O
L B    52  162.3 1.37662517600372 C E O
C B    53  124.4 0.958388115422072 C B O
P B    54   -3.6 -0.454127550922266 C E O
A B    55   24.9 -0.139622109587785 C E O
C B    56  -28.1 -0.724491877683487 C B O
R B    57   -1.4 -0.429849937906973 C E O
K B    58  146.4 1.20116424557501 C E O
P B    59  143.8 1.17247252110239 C E O
Y B    60  136.5 1.09191498700619 C B D
P B    61  -13.0 -0.557859170169429 C E D
>1JJD	A
V A     7  157.1 1.31924172705848 C B O
K A     8  178.8 1.55870727361842 C E O
C A     9  166.1 1.41855923484831 C B O
A A    10    5.4 -0.35481004313243 C E O
C A    11  125.1 0.966112810472393 C B O
E A    12  -57.4 -1.04782554193262 C E O
P A    13    2.1 -0.39122646265537 C E O
C A    14  123.6 0.94955989250742 C B O
L A    15    9.1 -0.313979512152164 C B O
C A    16  146.7 1.204474829168 C B O
N A    17  105.9 0.754235460520742 C E O
V A    18  174.9 1.51566968690949 C B O
D A    19  154.9 1.29496411404318 C E O
P A    20   -0.3 -0.417711131399326 C B O
S A    21  -23.6 -0.674833123788569 C E O
K A    22  -26.8 -0.710146015447178 C E O
A A    23  176.3 1.53111907701013 C B O
I A    24   80.9 0.478353494437863 E B O
D A    25  125.4 0.969423394065387 E E O
R A    26  -61.5 -1.09307018437021 C E O
N A    27   59.1 0.237784420013593 C E O
G A    28   -7.4 -0.496061609766864 C E O
L A    29  124.2 0.956181059693409 C E O
Y A    30  128.9 1.00804686931699 E B O
Y A    31  131.7 1.03894564951827 E B O
C A    32  -70.4 -1.19128416429572 C B O
S A    33  174.1 1.50684146399483 C B O
E A    34  -36.8 -0.820498801880329 H E O
A A    35  -38.9 -0.843672887031291 H E O
C A    36  -23.2 -0.670419012331243 H B O
A A    37  -34.7 -0.797324716729367 H B O
D A    38  -28.6 -0.730009517005145 H E O
G A    39   38.8 0.0137682635542956 C E O
H A    40   49.1 0.127431633580442 C B O
T A    41  147.7 1.21551010781131 C E O
G A    42  -85.3 -1.35570981608111 C E O
G A    43 -172.0 -2.31246847445654 C E O
S A    44  -87.0 -1.37446978977475 C E O
K A    45  161.0 1.36227931376741 C E O
G A    46  172.1 1.4847709067082 C B O
C A    47   28.9 -0.0954809950145243 C B O
G A    48  -14.1 -0.569997976677076 C E O
H A    49 -177.2 -2.36985192340178 C E O
T A    50  134.7 1.07205148544822 C E O
G A    51   17.6 -0.220179643683985 C B O
C A    52  109.4 0.792858935772345 C B O
N A    53   48.2 0.117499882801458 C E O
C A    54  131.6 1.03784212165394 C B D
>1NKZ	A
Q A     3   18.0 -0.215765532226659 C E D
G A     4   -5.7 -0.477301636073228 C E D
K A     5    8.8 -0.317290095745159 C E O
I A     6  -35.4 -0.805049411779688 C B O
W A     7    1.0 -0.403365269163017 C B O
T A     8  -17.4 -0.606414396200015 C E O
V A     9  -39.6 -0.851397582081612 C B O
V A    10  127.4 0.991493951352017 C B O
N A    11  114.7 0.851345912581915 C E O
P A    12  -21.1 -0.647244927180281 H B O
A A    13  -26.0 -0.701317792532526 H E O
I A    14  -45.2 -0.913195142484176 H B O
G A    15  -44.5 -0.905470447433856 H B O
I A    16  -49.2 -0.957336257057437 H B O
P A    17  -39.1 -0.845879942759954 H B O
A A    18  -41.0 -0.866846972182253 H B O
L A    19  -51.6 -0.983820925801393 H B O
L A    20  -43.2 -0.891124585197546 H B O
G A    21  -41.5 -0.87236461150391 H B O
S A    22  -47.2 -0.935265699770807 H B O
V A    23  -41.3 -0.870157555775247 H B O
T A    24  -43.0 -0.888917529468883 H B O
V A    25  -46.2 -0.924230421127492 H B O
I A    26  -43.3 -0.892228113061878 H B O
A A    27  -41.6 -0.873468139368242 H B O
I A    28  -46.8 -0.930851588313481 H B O
L A    29  -42.1 -0.878985778689899 H B O
V A    30  -42.1 -0.878985778689899 H B O
H A    31  -50.9 -0.976096230751073 H B O
L A    32  -36.8 -0.820498801880329 H B O
A A    33  -49.0 -0.955129201328774 H B O
I A    34  -42.1 -0.878985778689899 H B O
L A    35  -39.5 -0.85029405421728 H B O
S A    36  -15.0 -0.579929727456059 H E O
H A    37   14.5 -0.254389007478262 H E O
T A    38  159.7 1.3479334515311 C B O
T A    39  -26.7 -0.709042487582846 C E O
W A    40  -26.0 -0.701317792532526 H B O
F A    41  -51.0 -0.977199758615404 H B O
P A    42  -40.2 -0.858018749267601 H E O
A A    43  -32.8 -0.776357687307069 H E O
Y A    44  -46.4 -0.926437476856155 H B O
W A    45  -39.5 -0.85029405421728 H B O
Q A    46  -36.3 -0.814981162558672 H E O
G A    47 -145.4 -2.01893006254435 C E O
G A    48   28.3 -0.102102162200513 C E O
V A    49  148.2 1.22102774713297 C E O
K A    50  -56.5 -1.03789379115364 C E D
K A    51 -110.4 -1.63269531002832 C E D
>2BZ6	L
V L    92  -29.6 -0.74104479564846 C E O
N L    93  112.6 0.828171827430953 C E O
E L    94   38.3 0.00825062423263804 C E O
N L    95   25.7 -0.130793886673133 C B  O
G L    96   16.5 -0.232318450191632 C B  O
G L    97   -3.8 -0.456334606650929 C B  O
G L    98  142.1 1.15371254740875 C B  O
E L    99  -36.2 -0.81387763469434 C B  O
Q L   100 -104.5 -1.56758716603276 C B  O
Y L   101  150.2 1.2430983044196 E B  O
F L   102  135.1 1.07646559690554 E B  O
S L   103  136.4 1.09081145914185 E E O
D L   104  145.0 1.18571485547436 E E O
H L   105  163.9 1.39428162183302 E E O
T L   106  137.2 1.09963968205651 C E O
G L   107 -170.4 -2.29481202862723 C E O
T L   108   49.9 0.136259856495094 C E O
K L   109  137.0 1.09743262632784 E B  O
R L   110  153.7 1.28172177967121 E B  O
S L   111  131.0 1.03122095446795 E B  O
G L   112  153.4 1.27841119607821 E B  O
R L   113  165.5 1.41193806766232 E B  O
H L   114  153.3 1.27730766821388 C B  O
H L   115  157.5 1.3236558385158 C E O
E L   116  141.1 1.14267726876543 C E O
G L   117    7.8 -0.328325374388474 C E O
Y L   118  158.3 1.33248406143046 E B O
S L   119  149.6 1.23647713723361 E E O
L L   120  134.3 1.06763737399089 E B O
L L   121  169.4 1.45497565437125 C E O
A L   122  -14.9 -0.578826199591728 C E O
D L   123  -14.6 -0.575515615998733 C E O
G L   124    8.7 -0.31839362360949 C B  O
V L   125  -35.9 -0.810567051101346 C B  O
S L   126  148.4 1.22323480286164 C B  O
H L   127  133.4 1.05770562321191 E B  O
T L   128  135.1 1.07646559690554 E E O
P L   129  145.1 1.1868183833387 E E O
T L   130   -1.5 -0.430953465771305 C E O
V L   131  169.7 1.45828623796425 C E O
E L   132  -37.2 -0.824912913337655 C B  O
Y L   133   70.5 0.363586596547386 C B  O
P L   134  152.3 1.26627238957056 C B  O
C L   135  150.2 1.2430983044196 C B  O
G L   136   11.6 -0.286391315543876 C B O
K L   137  147.1 1.20888894062533 C E O
I L   138  102.8 0.720026096726465 C B  O
P L   139  -46.4 -0.926437476856155 C E O
I L   140  -21.6 -0.652762566501939 C E O
>1BRZ	_
K A     3  151.7 1.25965122238458 C B  O
A A     4   21.7 -0.174935001246393 C B  O
K A     5  122.5 0.937421085999773 E E O
K A     6  125.5 0.970526921929719 E E O
V A     7  127.9 0.997011590673675 E B O
Y A     8   73.9 0.401106543934657 C B D
E A     9 -125.9 -1.80374212899971 C E O
N A    10 -122.2 -1.76291159801944 C E O
Y A    11   95.7 0.641675618358927 C B O
P A    12  115.5 0.860174135496567 C E O
V A    13  -50.2 -0.968371535700752 C B  O
S A    14  -79.0 -1.28618756062823 C B  O
K A    15  -87.8 -1.3832980126894 C B  O
B A    16   81.3 0.482767605895189 C B  O
Q A    17  -23.7 -0.675936651652901 C E O
L A    18 -176.4 -2.36102370048712 C B O
A A    19 -157.1 -2.14804282267114 C B  O
N A    20  -87.7 -1.38219448482507 C B  O
Q A    21  -90.4 -1.41198973716202 H B  O
C A    22  -45.4 -0.91540219821284 H B  O
N A    23  -71.7 -1.20563002653203 H B  O
Y A    24  -59.5 -1.07099962708358 H B  O
D A    25  -54.7 -1.01803028959567 H B  O
D A    26  -42.0 -0.877882250825568 H B  O
K A    27   11.0 -0.293012482729865 H E O
L A    28  -45.5 -0.916505726077171 H B O
D A    29  -15.3 -0.583240311049054 H E O
K A    30   30.1 -0.0822386606425461 C E O
H A    31   39.1 0.0170788471472902 C E O
A A    32 -176.6 -2.36323075621579 C B O
R A    33  -38.3 -0.837051719845302 C E O
S A    34 -157.1 -2.14804282267114 E B  O
G A    35  169.2 1.45276859864259 E B  O
E A    36  170.2 1.46380387728591 E B  O
B A    37  127.4 0.991493951352017 E B  O
F A    38  166.0 1.41745570698398 E B O
Y A    39 -178.1 -2.37978367418076 C B O
D A    40 -178.3 -2.38199072990942 C E O
E A    41   43.0 0.0601164338562192 C E O
K A    42  -25.3 -0.693593097482205 C E O
R A    43   61.4 0.263165560893218 C E O
N A    44  105.7 0.752028404792079 C B  O
L A    45  136.2 1.08860440341319 C B  O
Q A    46  153.9 1.28392883539987 E B  O
C A    47  101.4 0.704576706625824 E B  O
I A    48  121.7 0.928592863085121 E B  O
D A    49  117.3 0.880037637054534 E B  O
D A    50  133.9 1.06322326253357 E B  O
Y A    51  -25.7 -0.698007208939531 C B  O
A A    52   86.7 0.542358110569091 C B  O
>1Z9I	A
R A     3 -168.2 -2.27053441561194 C E D
H A     4   86.7 0.542358110569091 C E D
I A     5  131.4 1.03563506592528 C E D
V A     6  108.4 0.78182365712903 C E D
R A     7  -38.7 -0.841465831302628 C E D
K A     8  -57.3 -1.04672201406829 C E D
R A     9  -18.6 -0.619656730571994 C E D
T A    10  -51.6 -0.983820925801393 H B D
L A    11  -25.1 -0.691386041753542 H B D
R A    12  -36.0 -0.811670578965677 H E D
R A    13  -33.1 -0.779668270900063 H E D
L A    14  -52.1 -0.989338565123051 H B D
L A    15  -27.7 -0.720077766226161 H B D
Q A    16  -19.6 -0.630692009215309 H E D
E A    17   13.3 -0.267631341850241 C E D
R A    18  -12.6 -0.553445058712103 C E D
E A    19   26.2 -0.125276247351475 C E D
L A    20  -78.2 -1.27735933771358 C E D
V A    21   94.4 0.627329756122618 C B D
E A    22  -53.7 -1.00699501095236 C E D
P A    23  -60.0 -1.07651726640524 C E D
L A    24  -33.2 -0.780771798764395 C B D
T A    25  109.6 0.795065991501008 C E D
P A    26  -62.7 -1.10631251874219 C E D
S A    27  -39.4 -0.849190526352949 C E D
G A    28 -109.8 -1.62607414284233 C E D
E A    29  -37.4 -0.827119969066318 C E D
A A    30  163.6 1.39097103824003 C E O
P A    31  -34.1 -0.790703549543378 H E O
N A    32  -36.7 -0.819395274015998 H E O
Q A    33  -25.6 -0.6969036810752 H E O
A A    34  -50.4 -0.970578591429415 H B O
L A    35  -32.9 -0.7774612151714 H B O
L A    36  -51.6 -0.983820925801393 H B O
R A    37  -28.6 -0.730009517005145 H E O
I A    38  -51.2 -0.979406814344067 H B O
L A    39  -24.1 -0.680350763110227 H B O
K A    40  -24.9 -0.689178986024879 H E O
E A    41   -3.2 -0.44971343946494 H E O
T A    42   11.0 -0.293012482729865 C E O
E A    43  -62.9 -1.10851957447085 H E O
F A    44  -26.7 -0.709042487582846 H B O
K A    45  -58.4 -1.05886082057594 H E O
K A    46  -43.4 -0.893331640926209 H E O
I A    47  -53.8 -1.00809853881669 H B O
K A    48  -34.8 -0.798428244593699 H E O
V A    49  -37.8 -0.831534080523644 H E O
L A    50  -30.0 -0.745458907105786 H B O
G A    51   27.5 -0.110930385115165 C E O
>1PYV	A
R A     3  -62.0 -1.09858782369187 C E D
R A     4  -20.0 -0.635106120672635 H E D
L A     5  -41.7 -0.874571667232574 H B O
L A     6  -24.0 -0.679247235245895 H B O
A A     7  -63.3 -1.11293368592818 H B D
S A     8  -31.0 -0.756494185749101 H B D
L A     9  -36.3 -0.814981162558672 H B D
L A    10  -51.7 -0.984924453665725 H B D
R A    11  -25.1 -0.691386041753542 H E D
Q A    12  -35.6 -0.807256467508351 H E D
S A    13  -18.6 -0.619656730571994 H B D
A A    14  -50.3 -0.969475063565084 H E D
Q A    15  -19.6 -0.630692009215309 C E D
R A    16    6.9 -0.338257125167457 C E D
G A    17  -44.5 -0.905470447433856 C E D
G A    18   46.6 0.0998434369721538 C B D
G A    19 -171.3 -2.30474377940622 C B D
L A    20   42.1 0.0501846830772356 C B D
I A    21  -31.4 -0.760908297206427 C E D
S A    22  -54.9 -1.02023734532433 C E D
R A    23  -36.4 -0.816084690423003 C E D
S A    24  -88.5 -1.39102270773972 C E D
L A    25  -15.4 -0.584343838913385 C B D
G A    26   -3.6 -0.454127550922266 C E D
N A    27  -17.6 -0.608621451928678 C E D
S A    28   52.5 0.164951580967713 C E D
I A    29  -35.0 -0.800635300322362 C B D
P A    30  -25.1 -0.691386041753542 C E D
K A    31   10.3 -0.300737177780186 C E D
S A    32   34.1 -0.0380975460692855 C E D
A A    33   28.2 -0.103205690064845 C B D
S A    34  -27.7 -0.720077766226161 C E D
R A    35   53.9 0.180400971068354 C E D
A A    36  -95.5 -1.46826965824293 C E D
S A    37  -68.6 -1.17142066273775 C E D
S A    38  -57.7 -1.05113612552562 C E D
R A    39   71.5 0.374621875190701 C E D
A A    40   -1.3 -0.428746410042642 C E D
S A    41  -55.0 -1.02134087318866 C E D
P A    42  -31.9 -0.766425936528085 H E D
K A    43  -23.3 -0.671522540195575 H E D
G A    44  -56.9 -1.04230790261096 H B D
F A    45  -36.3 -0.814981162558672 H B D
L A    46  -21.0 -0.64614139931595 H B O
L A    47  -24.0 -0.679247235245895 H B O
N A    48  -31.8 -0.765322408663753 H E O
R A    49  -29.7 -0.742148323512792 H E O
A A    50  -32.7 -0.775254159442737 H B O
V A    51  -28.5 -0.728905989140814 H E O
>1YUJ	A
A A    12  154.8 1.29386058617885 C E D
K A    13  163.1 1.38545339891837 C E D
R A    14   93.5 0.617398005343634 C E D
A A    15  131.4 1.03563506592528 C E D
K A    16   11.7 -0.285287787679545 C E D
H A    17  -31.6 -0.76311535293509 C E D
P A    18  154.2 1.28723941899286 C E D
P A    19  164.7 1.40310984474767 C E D
G A    20   37.7 0.00162945704664901 C E D
T A    21   85.4 0.528012248332781 C E D
E A    22  144.4 1.17909368828837 C E D
K A    23   76.6 0.430901796271608 C E D
P A    24  142.7 1.16033371459474 C E D
R A    25   -5.8 -0.47840516393756 C E D
S A    26   -1.9 -0.435367577228631 C E D
R A    27  -27.8 -0.721181294090493 C E D
S A    28  -35.1 -0.801738828186693 C E D
Q A    29  -39.5 -0.85029405421728 C E D
S A    30  -29.8 -0.743251851377123 C E D
E A    31  145.4 1.19012896693169 C E D
Q A    32  151.7 1.25965122238458 C E D
P A    33  156.3 1.31041350414383 C E D
A A    34  136.0 1.08639734768453 E E D
T A    35  149.6 1.23647713723361 E E D
C A    36  127.2 0.989286895623354 C B D
P A    37   -6.2 -0.482819275394886 C E D
I A    38  -55.9 -1.03127262396765 C B D
C A    39   15.6 -0.242250200970616 C B O
Y A    40   20.0 -0.193694974940029 C B O
A A    41  140.0 1.13053846225779 C B O
V A    42  111.6 0.817136548787638 E B O
I A    43  130.0 1.02018567582464 E B O
R A    44  -56.4 -1.03679026328931 C E O
Q A    45  133.2 1.05549856748325 C B O
S A    46  -37.0 -0.822705857608992 H B O
R A    47  -43.0 -0.888917529468883 H E O
N A    48  -28.7 -0.731113044869477 H E O
L A    49  -45.3 -0.914298670348508 H B O
R A    50  -42.0 -0.877882250825568 H E O
R A    51  -37.4 -0.827119969066318 H E O
H A    52  -32.9 -0.7774612151714 H B O
L A    53  -49.3 -0.958439784921769 H B O
E A    54  -24.4 -0.683661346703221 H E O
L A    55  -59.7 -1.07320668281225 H B O
R A    56   21.0 -0.182659696296714 H E O
H A    57  -73.3 -1.22328647236133 C E O
F A    58   25.2 -0.13631152599479 C B O
A A    59    2.7 -0.384605295469381 C E O
K A    60  156.5 1.31262055987249 C E O
P A    61  138.2 1.11067496069982 C E D
>1JJR	A
E A    46    3.5 -0.375777072554729 C E O
Y A    47   44.4 0.0755658239568604 C B O
S A    48  -42.1 -0.878985778689899 C E O
E A    49  -42.8 -0.88671047374022 C E O
E A    50  -58.7 -1.06217140416893 H E O
E A    51  -39.1 -0.845879942759954 H E O
L A    52  -52.9 -0.998166788037703 H B O
K A    53  -48.2 -0.946300978414122 H E O
T A    54  -45.6 -0.917609253941502 H E O
H A    55  -49.1 -0.956232729193105 H B O
I A    56  -40.6 -0.862432860724927 H B O
S A    57  -77.0 -1.2641170033416 H E O
K A    58  -49.3 -0.958439784921769 H E O
G A    59   31.8 -0.0634786869489104 C B O
T A    60   -6.2 -0.482819275394886 C E O
L A    61  -22.5 -0.662694317280923 C B O
G A    62   22.4 -0.167210306196073 C B O
K A    63  -54.9 -1.02023734532433 C E O
F A    64  158.3 1.33248406143046 C B O
T A    65 -168.0 -2.26832735988328 C B O
V A    66  -47.5 -0.938576283363801 H B O
P A    67  -34.1 -0.790703549543378 H E O
M A    68  -40.5 -0.861329332860595 H E O
L A    69  -41.5 -0.87236461150391 H B O
K A    70  -34.9 -0.799531772458031 H E O
E A    71  -54.9 -1.02023734532433 H E O
A A    72  -43.6 -0.895538696654872 H B O
C A    73  -41.3 -0.870157555775247 H B O
R A    74  -36.0 -0.811670578965677 H E O
A A    75  -30.3 -0.748769490698781 H E O
Y A    76  -29.1 -0.735527156326803 H E O
G A    77   24.0 -0.149553860366768 C E O
L A    78 -170.8 -2.29922614008456 C B O
K A    79  -37.6 -0.829327024794981 C E D
S A    80  176.6 1.53442966060312 C E D
G A    81  146.2 1.19895718984634 C E D
L A    82   65.6 0.309513731195141 C E D
K A    83  -73.4 -1.22439000022566 C E O
K A    84  -83.8 -1.33915689811614 C B O
Q A    85  -31.8 -0.765322408663753 H E O
E A    86  -36.9 -0.821602329744661 H E O
L A    87  -47.4 -0.93747275549947 H B O
L A    88  -51.3 -0.980510342208399 H B O
E A    89  -53.2 -1.0014773716307 H E O
A A    90  -44.1 -0.90105633597653 H B O
L A    91  -57.3 -1.04672201406829 H B O
T A    92  -55.9 -1.03127262396765 H E O
K A    93  -35.2 -0.802842356051025 H E O
H A    94   -3.4 -0.451920495193603 C B O
F A    95   27.7 -0.108723329386502 C B O
>1PD3	A
W A    65  -51.3 -0.980510342208399 H B D
R A    66  -35.7 -0.808359995372683 H E D
E A    67  -37.7 -0.830430552659313 H E D
Q A    68  -36.9 -0.821602329744661 H E D
L A    69  -55.5 -1.02685851251032 H B D
G A    70  -29.6 -0.74104479564846 H E O
Q A    71  -31.9 -0.766425936528085 H E O
K A    72  -36.8 -0.820498801880329 H E O
F A    73  -43.1 -0.890021057333215 H B O
E A    74  -39.5 -0.85029405421728 H E O
E A    75  -43.0 -0.888917529468883 H E O
I A    76  -44.6 -0.906573975298187 H B O
R A    77  -45.4 -0.91540219821284 H E O
W A    78  -48.9 -0.954025673464443 H E O
L A    79  -35.2 -0.802842356051025 H B O
I A    80  -39.0 -0.844776414895623 H B O
E A    81  -36.1 -0.812774106830009 H E O
E A    82  -47.5 -0.938576283363801 H E O
V A    83  -37.2 -0.824912913337655 H B O
R A    84  -28.0 -0.723388349819156 H E O
H A    85  -31.7 -0.764218880799422 H E O
R A    86   -1.5 -0.430953465771305 C E O
L A    87  157.9 1.32806994997313 C B O
K A    88  105.8 0.75313193265641 C E O
I A    89  161.1 1.36338284163174 C E O
T A    90  162.1 1.37441812027505 C E O
E A    91  -17.6 -0.608621451928678 C E O
N A    92   16.5 -0.232318450191632 C E O
S A    93  144.0 1.17467957683105 C B O
F A    94  -33.0 -0.778564743035732 H B O
E A    95  -49.3 -0.958439784921769 H E O
Q A    96  -52.2 -0.990442092987383 H E O
I A    97  -40.5 -0.861329332860595 H B O
T A    98  -42.8 -0.88671047374022 H B O
F A    99  -45.5 -0.916505726077171 H B O
M A   100  -38.0 -0.833741136252307 H B O
Q A   101  -30.6 -0.752080074291775 H E O
A A   102  -43.4 -0.893331640926209 H B O
L A   103  -44.3 -0.903263391705193 H B O
Q A   104  -37.4 -0.827119969066318 H E O
L A   105  -35.7 -0.808359995372683 H B O
L A   106  -46.8 -0.930851588313481 H B O
L A   107  -38.1 -0.834844664116639 H B O
E A   108  -41.7 -0.874571667232574 H E O
V A   109  -44.2 -0.902159863840861 H B O
E A   110  -39.2 -0.846983470624286 H B O
Q A   111  -34.4 -0.794014133136373 H E O
E A   112  -40.2 -0.858018749267601 H E O
I A   113  -27.8 -0.721181294090493 H B O
R A   114  -23.7 -0.675936651652901 H E D
>1WRG	A
V A     3  158.5 1.33469111715912 C E D
K A     4  100.2 0.691334372253846 C E D
Q A     5   40.1 0.0281141257906053 C E D
E A     6 -162.1 -2.20321921588772 C E D
S A     7  -29.1 -0.735527156326803 C B D
L A     8  -12.1 -0.547927419390445 C B D
S A     9  -26.8 -0.710146015447178 H E D
G A    10  -28.0 -0.723388349819156 H E D
I A    11  -55.2 -1.02354792891733 H B D
T A    12  -52.4 -0.992649148716046 H E D
E A    13  -23.5 -0.673729595924238 H E D
G A    14  -56.5 -1.03789379115364 H E D
E A    15  -43.3 -0.892228113061878 H B O
A A    16  -46.1 -0.92312689326316 H B O
K A    17  -33.6 -0.785185910221721 H E O
E A    18  -56.7 -1.0401008468823 H E O
F A    19  -33.8 -0.787392965950384 H B O
H A    20  -57.4 -1.04782554193262 H B O
K A    21  -48.7 -0.951818617735779 H E O
I A    22  -36.9 -0.821602329744661 H B O
F A    23  -64.8 -1.12948660389315 H B O
T A    24  -48.5 -0.949611562007116 H E O
S A    25  -53.1 -1.00037384376637 H E O
S A    26  -37.0 -0.822705857608992 H B O
I A    27  -57.7 -1.05113612552562 H B O
L A    28  -43.0 -0.888917529468883 H B O
V A    29  -40.2 -0.858018749267601 H B O
F A    30  -71.2 -1.20011238721037 H B O
F A    31  -31.4 -0.760908297206427 H B O
G A    32  -49.5 -0.960646840650432 H B O
V A    33  -60.5 -1.0820349057269 H B O
A A    34  -33.8 -0.787392965950384 H B O
A A    35  -77.9 -1.27404875412058 H E O
F A    36  -45.5 -0.916505726077171 H E O
A A    37  -45.6 -0.917609253941502 H B O
H A    38  -42.4 -0.882296362282894 H B O
L A    39  -19.7 -0.63179553707964 H B O
L A    40  -23.9 -0.678143707381564 H B O
V A    41  -21.7 -0.653866094366271 H B O
W A    42    6.5 -0.342671236624783 C B O
I A    43  -37.7 -0.830430552659313 C B O
W A    44   83.1 0.502631107453156 C B O
R A    45  -51.2 -0.979406814344067 C B O
P A    46  -55.3 -1.02465145678166 C B O
W A    47   85.7 0.531322831925776 C B O
V A    48   53.9 0.180400971068354 C B O
P A    49  -44.9 -0.909884558891182 C E O
G A    50 -169.6 -2.28598380571258 C E O
P A    51   88.0 0.556703972805401 C E O
N A    52   91.4 0.594223920192672 C E O
G A    53 -171.9 -2.31136494659221 C E D
>1S0Y	B
I B     4  124.4 0.958388115422072 E B O
E B     5  121.3 0.924178751627795 E E O
C B     6  117.9 0.886658804240524 E B O
H B     7  109.2 0.790651880043682 E B O
I B     8  167.9 1.43842273640628 E B O
A B     9  147.1 1.20888894062533 E B O
T B    10  153.4 1.27841119607821 C B O
G B    11  -24.8 -0.688075458160547 C E O
L B    12  150.2 1.2430983044196 C B O
S B    13  158.0 1.32917347783746 C B O
V B    14  -38.1 -0.834844664116639 H B O
A B    15  -46.4 -0.926437476856155 H B O
R B    16  -36.0 -0.811670578965677 H E O
K B    17  -33.7 -0.786289438086052 H E O
Q B    18  -34.6 -0.796221188865036 H E O
Q B    19  -41.6 -0.873468139368242 H E O
L B    20  -34.1 -0.790703549543378 H B O
I B    21  -51.7 -0.984924453665725 H B O
R B    22  -44.0 -0.899952808112198 H E O
D B    23  -37.3 -0.826016441201987 H E O
V B    24  -43.3 -0.892228113061878 H B O
I B    25  -59.8 -1.07431021067658 H B O
D B    26  -56.6 -1.03899731901797 H E O
V B    27  -24.7 -0.686971930296216 H B O
T B    28  -37.1 -0.823809385473324 H B O
N B    29  -34.5 -0.795117661000704 H E O
K B    30  -37.3 -0.826016441201987 H E O
S B    31  -29.2 -0.736630684191134 H E O
I B    32  -21.6 -0.652762566501939 H B O
G B    33   11.2 -0.290805427001202 C E O
S B    34  131.9 1.04115270524694 C E O
D B    35  132.3 1.04556681670426 C E O
P B    36  -31.8 -0.765322408663753 C E O
K B    37  -15.9 -0.589861478235043 C E O
I B    38   14.4 -0.255492535342594 C B O
I B    39  134.6 1.07094795758389 C B O
N B    40  136.0 1.08639734768453 E B O
V B    41  136.8 1.09522557059918 E B O
L B    42  116.3 0.869002358411219 E B O
L B    43  123.9 0.952870476100414 E B O
V B    44  127.5 0.992597479216349 E B O
E B    45  143.3 1.16695488178073 E B O
H B    46  156.2 1.30930997627949 E B O
A B    47  133.4 1.05770562321191 C B O
E B    48  -40.3 -0.859122277131932 C E O
A B    49  -27.7 -0.720077766226161 C B O
N B    50    7.6 -0.330532430117137 C E O
M B    51  127.9 0.997011590673675 E B O
S B    52  117.4 0.881141164918866 E E O
I B    53  131.2 1.03342801019661 C B O
S B    54   39.2 0.0181823750116217 C B O
>2VGH	_
Q A     3   50.9 0.147295135138409 C E D
E A     4  178.5 1.55539669002542 C B  O
N A     5   84.6 0.519184025418129 C B  O
P A     6  129.1 1.01025392504565 C B  O
A A     7  168.9 1.4494580150496 C B  O
G A     8   97.3 0.659332064188232 C B  O
P A     9  140.1 1.13164199012212 C B  O
B A    10  -53.5 -1.00478795522369 C B  O
S A    11  158.5 1.33469111715912 C E D
E A    12  -78.0 -1.27515228198491 C E D
R A    13  -59.9 -1.07541373854091 C E O
R A    14   55.3 0.195850361168995 C E O
K A    15   41.8 0.046874099484241 C E O
H A    16  -41.4 -0.871261083639579 C E O
L A    17   41.0 0.038045876569589 C B O
F A    18  159.5 1.34572639580243 E B O
V A    19  156.0 1.30710292055083 E E O
Q A    20  133.2 1.05549856748325 E E O
D A    21  119.1 0.899901138612502 C E O
P A    22   44.8 0.0799799354141865 C B  O
Q A    23  -54.7 -1.01803028959567 C B  O
T A    24  -12.2 -0.549030947254777 C B  O
A A    25   22.9 -0.161692666874415 C B  O
K A    26  132.5 1.04777387243292 C B  O
B A    27  142.8 1.16143724245907 E B  O
S A    28  147.0 1.20778541276099 E B  O
C A    29  138.4 1.11288201642848 E B  O
K A    30  -35.6 -0.807256467508351 C E O
N A    31  113.0 0.832585938888279 C E O
T A    32  160.8 1.36007225803874 C E O
D A    33  -27.4 -0.716767182633167 H B  O
S A    34  -46.0 -0.922023365398829 H B  O
R A    35  -44.6 -0.906573975298187 H B  O
D A    36  -47.1 -0.934162171906475 H B  O
K A    37  -41.5 -0.87236461150391 H E O
A A    38  -25.1 -0.691386041753542 H E O
R A    39    9.2 -0.312875984287833 C E O
Q A    40   50.8 0.146191607274077 C E D
L A    41  176.0 1.52780849341713 C E D
E A    42  154.1 1.28613589112853 E E O
L A    43  133.2 1.05549856748325 E B O
N A    44  100.6 0.695748483711171 E E O
E A    45  -12.4 -0.55123800298344 C B  O
R A    46  -54.6 -1.01692676173134 C B  O
T A    47  -14.1 -0.569997976677076 C B  O
C A    48   56.9 0.2135068069983 C B  O
R A    49  156.6 1.31372408773682 E B  O
D A    50  126.7 0.983769256301697 E B  O
D A    51  174.6 1.51235910331649 E B  O
K A    52  140.1 1.13164199012212 C B  O
P A    53  -73.5 -1.22549352809 C B  O
>1L1C	A
I A     3  107.1 0.76747779489272 E B O
A A     4  -38.3 -0.837051719845302 E E O
K A     5  171.7 1.48035679525088 E E O
V A     6  131.1 1.03232448233228 E B O
I A     7  -29.9 -0.744355379241455 E B O
N A     8  165.7 1.41414512339099 E B O
N A     9  -15.4 -0.584343838913385 C B O
N A    10  -24.2 -0.681454290974558 C B O
V A    11  142.6 1.15923018673041 E B O
I A    12  162.2 1.37552164813938 E B O
S A    13  159.7 1.3479334515311 E B O
V A    14  146.4 1.20116424557501 E B O
V A    15  137.4 1.10184673778517 E E O
N A    16 -164.3 -2.22749682890301 C E O
E A    17  -21.0 -0.64614139931595 C E O
Q A    18  -15.2 -0.582136783184722 C E O
G A    19   20.2 -0.191487919211366 C E O
K A    20  160.6 1.35786520231008 C E O
E A    21  131.7 1.03894564951827 E B O
L A    22  149.5 1.23537360936928 E B O
V A    23  136.8 1.09522557059918 E B O
V A    24  110.2 0.801687158686997 E B O
M A    25  147.4 1.21219952421832 E B O
G A    26 -180.0 -2.40075070360306 C B O
R A    27  115.4 0.859070607632236 C E O
G A    28   36.7 -0.00940582159666613 C B O
L A    29  -24.6 -0.685868402431885 C B O
A A    30   -9.8 -0.52254627851082 C B O
F A    31  136.9 1.09632909846351 C B O
Q A    32   23.4 -0.156175027552758 C E O
K A    33  174.6 1.51235910331649 C E O
K A    34  176.9 1.53774024419612 C E O
S A    35  145.0 1.18571485547436 C E O
G A    36  -35.4 -0.805049411779688 C E O
D A    37  156.6 1.31372408773682 C E O
D A    38  138.6 1.11508907215715 C E O
V A    39  129.6 1.01577156436731 C B O
D A    40  105.5 0.749821349063416 C E O
E A    41  -32.9 -0.7774612151714 C E O
A A    42  -29.4 -0.738837739919797 C E O
R A    43   -4.1 -0.459645190243924 C E O
I A    44  113.7 0.8403106339386 C B O
E A    45  -40.5 -0.861329332860595 C E O
K A    46  123.7 0.950663420371751 E E O
V A    47  162.0 1.37331459241072 E B O
F A    48  166.5 1.42297334630564 E B O
T A    49  132.9 1.05218798389025 E E O
L A    50  140.4 1.13495257371511 E B O
D A    51 -177.2 -2.36985192340178 E E O
N A    52  115.5 0.860174135496567 C E O
K A    53  -17.6 -0.608621451928678 C E D
>1HDL	A
E A     3   -5.1 -0.470680468887239 C E D
D A     4    1.7 -0.395640574112696 C E D
Q A     5  -30.4 -0.749873018563112 C B  O
E A     6   53.9 0.180400971068354 C B  O
M A     7  -39.8 -0.853604637810275 C B  O
A A     8  103.6 0.728854319641117 C B  O
H A     9  -48.7 -0.951818617735779 C E D
E A    10  -37.3 -0.826016441201987 C E D
F A    11  -25.8 -0.699110736803863 C B D
Q A    12  -45.5 -0.916505726077171 C E O
A A    13  -18.8 -0.621863786300657 C E O
F A    14   12.0 -0.28197720408655 C B O
M A    15  118.0 0.887762332104855 C B O
K A    16   86.0 0.53463341551877 C E O
N A    17   52.1 0.160537469510387 C E O
G A    18   -8.8 -0.511510999867505 C B O
K A    19  111.6 0.817136548787638 C B  O
L A    20  103.6 0.728854319641117 C B  O
F A    21   65.4 0.307306675466479 C B  O
B A    22  -46.9 -0.931955116177812 C B  O
P A    23   84.4 0.516976969689466 C E O
Q A    24  -83.9 -1.34026042598047 C E O
D A    25   71.0 0.369104235869043 C E O
K A    26   -7.0 -0.491647498309538 C E O
K A    27  -27.2 -0.714560126904504 C E D
F A    28  -19.5 -0.629588481350977 C E D
F A    29  -24.2 -0.681454290974558 C B D
Q A    30   -5.0 -0.469576941022908 C E D
S A    31  165.1 1.407523956205 C B O
L A    32  -50.8 -0.974992702886741 H E O
D A    33  -39.6 -0.851397582081612 H E O
G A    34  -48.8 -0.952922145600111 H E O
I A    35  -35.4 -0.805049411779688 H E O
M A    36  -65.1 -1.13279718748615 H B O
F A    37  -50.5 -0.971682119293747 H B O
I A    38  -39.4 -0.849190526352949 H B  O
N A    39  -35.9 -0.810567051101346 H B  O
K A    40  -14.6 -0.575515615998733 H B  O
B A    41  -71.6 -1.2045264986677 H B  O
A A    42  -30.3 -0.748769490698781 H B  O
T A    43  -53.6 -1.00589148308802 H B  O
A A    44  -26.1 -0.702421320396857 H B  O
K A    45  -48.3 -0.947404506278453 H E O
M A    46  -22.7 -0.664901373009586 H E O
I A    47  -38.1 -0.834844664116639 H B O
L A    48  -39.9 -0.854708165674606 H B D
E A    49  -25.7 -0.698007208939531 H E O
K A    50  -34.5 -0.795117661000704 H E O
E A    51  -24.0 -0.679247235245895 H B D
A A    52  -22.7 -0.664901373009586 H B D
K A    53  -24.0 -0.679247235245895 H E D
>1KFT	A
S A    25   39.0 0.0159753192829587 C E D
L A    26  -32.2 -0.76973652012108 C B D
E A    27  -16.7 -0.598689701149695 C E D
T A    28   36.6 -0.0105093494609977 C E D
I A    29  166.2 1.41966276271264 C B D
E A    30    9.5 -0.309565400694838 C E O
G A    31   36.9 -0.00719876586800315 C E O
V A    32  155.4 1.30048175336484 C B O
G A    33  -37.1 -0.823809385473324 C B O
P A    34  -42.6 -0.884503418011557 C E O
K A    35  -18.3 -0.616346146978999 C E O
R A    36  -44.0 -0.899952808112198 H B O
R A    37  -48.3 -0.947404506278453 H B O
Q A    38  -32.8 -0.776357687307069 H E O
M A    39  -50.1 -0.967268007836421 H E O
L A    40  -47.3 -0.936369227635138 H B O
L A    41  -27.9 -0.722284821954825 H B O
K A    42  -19.8 -0.632899064943972 H E O
Y A    43  -37.0 -0.822705857608992 H E O
M A    44  -39.6 -0.851397582081612 H B O
G A    45   34.2 -0.036994018204954 C E O
G A    46  107.9 0.776306017807372 C B O
L A    47  -41.6 -0.873468139368242 H B O
Q A    48  -54.1 -1.01140912240968 H E O
G A    49  -37.0 -0.822705857608992 H E O
L A    50  -34.0 -0.789600021679047 H B O
R A    51  -23.7 -0.675936651652901 H E O
N A    52  -19.7 -0.63179553707964 H E O
A A    53  111.9 0.820447132380633 C B O
S A    54 -172.7 -2.32019316950686 C B O
V A    55  -38.7 -0.841465831302628 H B O
E A    56  -47.6 -0.939679811228133 H E O
E A    57  -48.0 -0.944093922685459 H E O
I A    58  -29.0 -0.734423628462471 H B O
A A    59   31.5 -0.0667892705419049 C E O
K A    60   17.6 -0.220179643683985 C E O
V A    61  174.8 1.51456615904516 C B O
P A    62  110.6 0.806101270144323 C E O
G A    63  -36.7 -0.819395274015998 C E O
I A    64   83.9 0.511459330367809 C B O
S A    65  -51.8 -0.986027981530056 C E O
Q A    66  -52.2 -0.990442092987383 C E O
G A    67  -63.1 -1.11072663019952 H E O
L A    68  -46.8 -0.930851588313481 H B O
A A    69  -58.0 -1.05444670911861 H B O
E A    70  -50.6 -0.972785647158078 H E O
K A    71  -42.8 -0.88671047374022 H E O
I A    72  -40.1 -0.856915221403269 H B O
F A    73  -56.3 -1.03568673542497 H B O
W A    74  -14.4 -0.57330856027007 H E O
S A    75  -56.2 -1.03458320756064 H E O
L A    76  -41.2 -0.869054027910916 H B O
>1CCV	A
A A     3 -164.3 -2.22749682890301 C B  O
G A     4 -169.8 -2.28819086144124 C E O
P A     5  127.9 0.997011590673675 C E O
N A     6    1.9 -0.393433518384033 C E O
E A     7  156.7 1.31482761560115 E E O
V A     8  150.4 1.24530536014827 E E O
F A     9  127.6 0.99370100708068 E B  O
N A    10  133.7 1.0610162068049 E B  O
T A    11    4.2 -0.368052377504408 E B  O
B A    12   80.0 0.46842174365888 E B  O
G A    13  162.5 1.37883223173238 E B  O
S A    14  107.4 0.770788378485715 C B  O
A A    15  -34.9 -0.799531772458031 C B  O
C A    16   32.7 -0.0535469361699267 C B  O
A A    17  161.2 1.36448636949607 C B  O
P A    18  163.1 1.38545339891837 C B  O
T A    19 -170.1 -2.29150144503424 C B  O
D A    20  -22.1 -0.658280205823597 C B  O
A A    21  -52.8 -0.997063260173372 C E O
Q A    22   95.8 0.642779146223259 C E O
P A    23    1.1 -0.402261741298685 C E O
K A    24  113.7 0.8403106339386 C E O
T A    25  174.4 1.51015204758783 C B  O
R A    26   46.0 0.0932222697861647 C B  O
I A    27  160.3 1.35455461871709 C B  O
C A    28  -33.3 -0.781875326628726 C B  O
T A    29  174.3 1.5090485197235 C B  O
M A    30   71.1 0.370207763733375 C B  O
Q A    31  112.2 0.823757715973627 C B  O
B A    32  179.0 1.56091432934708 C B  O
R A    33  127.2 0.989286895623354 E B  O
I A    34  118.2 0.889969387833518 E B  O
G A    35  179.9 1.57084608012606 E B  O
A A    36  150.0 1.24089124869094 E B  O
Q A    37  177.7 1.54656846711077 E B  O
E A    38  130.6 1.02680684301063 E B  O
Q A    39  169.5 1.45607918223558 C E O
E A    40  103.9 0.732164903234112 C E O
G A    41    3.3 -0.377984128283392 C B O
F A    42  151.5 1.25744416665591 C B O
L A    43  140.1 1.13164199012212 E B O
R A    44  130.5 1.02570331514629 E E O
N A    45  149.9 1.23978772082661 E E O
G A    46  -32.1 -0.768632992256748 C E O
E A    47   35.9 -0.0182340445113183 C B  O
G A    48   37.0 -0.00609523800367162 C B  O
A A    49  123.7 0.950663420371751 E B  O
E A    50   95.2 0.63615797903727 E B  O
V A    51  144.1 1.17578310469538 E B O
L A    52  156.7 1.31482761560115 C B  O
P A    53  -30.3 -0.748769490698781 C B  O
E A    54   -6.1 -0.481715747530554 C E O
>1QA4	A
K A     4   95.1 0.635054451172938 C E D
W A     5  141.0 1.1415737409011 C B D
S A     6   97.7 0.663746175645558 C E D
K A     7  112.3 0.824861243837959 C E D
S A     8  137.4 1.10184673778517 C E O
S A     9  128.6 1.004736285724 C B D
V A    10  146.6 1.20337130130367 C B O
V A    11  137.1 1.09853615419217 C B O
G A    12  111.9 0.820447132380633 C B O
W A    13  147.6 1.21440657994698 C B O
P A    14  136.3 1.08970793127752 C E O
A A    15  127.1 0.988183367759023 C E O
V A    16  -56.3 -1.03568673542497 C B O
R A    17  152.1 1.2640653338419 C B O
E A    18  136.1 1.08750087554886 C E O
R A    19   84.8 0.521391081146792 C B O
M A    20  129.1 1.01025392504565 C B O
R A    21  122.9 0.941835197457099 C E O
R A    22 -172.7 -2.32019316950686 C E O
A A    23   53.8 0.179297443204023 C B O
E A    24  133.6 1.05991267894057 C E O
P A    25  114.1 0.844724745395926 C E O
A A    26  136.4 1.09081145914185 C E O
A A    27  126.5 0.981562200573034 C B D
D A    28  173.6 1.50132382467318 C E D
G A    29  -93.7 -1.44840615668496 C E D
V A    30  107.8 0.775202489943041 C B O
G A    31   58.1 0.226749141370278 C B O
A A    32  147.4 1.21219952421832 C B O
A A    33  136.9 1.09632909846351 C B O
S A    34   76.4 0.428694740542945 C B O
R A    35  -57.5 -1.04892906979695 H E O
D A    36  -35.9 -0.810567051101346 H E O
L A    37  -37.4 -0.827119969066318 H B O
E A    38  -47.8 -0.941886866956796 H E O
K A    39  -44.4 -0.904366919569524 H E O
H A    40  -39.9 -0.854708165674606 H E O
G A    41  -36.5 -0.817188218287335 H E O
A A    42   39.8 0.0248035421976108 C B O
I A    43  -37.8 -0.831534080523644 C B O
T A    44  164.4 1.39979926115468 C E O
S A    45  -51.4 -0.98161387007273 C B O
S A    46   89.5 0.573256890770373 C E O
N A    47  125.6 0.97163044979405 C E O
T A    48   55.0 0.192539777576001 C E O
A A    49  142.1 1.15371254740875 C E O
A A    50  151.6 1.25854769452024 C E O
N A    51 -163.3 -2.21646155025969 C E D
N A    52  166.4 1.42186981844131 C E D
A A    53  140.0 1.13053846225779 C E D
A A    54  152.4 1.2673759174349 C E D
C A    55  154.7 1.29275705831452 C B D
>2BAY	A
C A     3  136.4 1.09081145914185 C B O
A A     4  -22.2 -0.659383733687928 C B O
I A     5  -62.9 -1.10851957447085 C B O
S A     6  -21.6 -0.652762566501939 C B O
G A     7   10.8 -0.295219538458528 C E O
K A     8  161.0 1.36227931376741 C E O
V A     9  122.0 0.931903446678116 C E O
P A    10  141.6 1.14819490808709 C E O
R A    11  -39.3 -0.848086998488617 C E O
R A    12   85.6 0.530219304061444 C E O
P A    13  138.5 1.11398554429282 E B O
V A    14  162.3 1.37662517600372 E B O
L A    15  136.1 1.08750087554886 E B O
S A    16  126.3 0.979355144844371 E B O
P A    17  -15.6 -0.586550894642048 C E O
K A    18  -55.0 -1.02134087318866 C E O
S A    19   -5.1 -0.470680468887239 C B O
R A    20   39.1 0.0170788471472902 C E O
T A    21  147.1 1.20888894062533 E B O
I A    22  140.1 1.13164199012212 E B O
F A    23  157.9 1.32806994997313 E B O
E A    24  131.4 1.03563506592528 E B O
K A    25  -55.9 -1.03127262396765 H B O
S A    26  -33.9 -0.788496493814715 H E O
L A    27  -44.6 -0.906573975298187 H B O
L A    28  -42.0 -0.877882250825568 H B O
E A    29  -33.7 -0.786289438086052 H E O
Q A    30  -49.8 -0.963957424243426 H E O
Y A    31  -45.2 -0.913195142484176 H B O
V A    32  -43.0 -0.888917529468883 H B O
K A    33  -39.1 -0.845879942759954 H E O
D A    34  -39.3 -0.848086998488617 H E O
T A    35  -20.0 -0.635106120672635 H E O
G A    36   17.1 -0.225697283005643 C E O
N A    37  151.2 1.25413358306292 C E O
D A    38  130.8 1.02901389873929 C B O
P A    39  -13.2 -0.560066225898092 C E O
I A    40  -45.4 -0.91540219821284 C B O
T A    41  -10.2 -0.526960389968146 C E O
N A    42   12.7 -0.27425250903623 C E O
E A    43  150.1 1.24199477655527 C E O
P A    44  142.7 1.16033371459474 C E O
L A    45  129.1 1.01025392504565 C B O
S A    46  160.9 1.36117578590307 C E O
I A    47  -39.1 -0.845879942759954 C E O
E A    48  -21.9 -0.656073150094934 C E O
E A    49  -18.8 -0.621863786300657 C E O
I A    50  139.8 1.12833140652913 C B O
V A    51  108.3 0.780720129264698 E B O
E A    52  136.7 1.09412204273485 E E O
I A    53  129.1 1.01025392504565 C B O
V A    54  126.6 0.982665728437365 C E O
>2A05	A
A A   189    0.7 -0.406675852756011 C B  O
A A   190  -35.4 -0.805049411779688 C B  O
S A   191  -15.6 -0.586550894642048 C B  O
B A   192   62.6 0.276407895265196 C B  O
P A   193  -22.9 -0.667108428738249 C B  O
N A   194    2.4 -0.387915879062376 C B  O
N A   195  104.9 0.743200181877427 C B  O
A A   196   88.8 0.565532195720053 C B  O
E A   197  -36.6 -0.818291746151666 C E O
N A   198   39.4 0.0203894307402847 C B  O
G A   199   -7.3 -0.494958081902532 C B  O
L A   200  142.2 1.15481607527308 C B  O
B A   201  147.3 1.21109599635399 C B  O
T A   202    6.9 -0.338257125167457 C B  O
N A   203   92.8 0.609673310293313 C B  O
S A   204    4.1 -0.36915590536874 C B  O
C A   205  132.6 1.04887740029726 C B  O
D A   206    8.4 -0.321704207202485 C E O
F A   207  156.9 1.31703467132981 C B O
E A   208  143.4 1.16805840964506 C E O
D A   209  109.5 0.793962463636676 C E O
L A   210  -28.9 -0.73332010059814 C E O
L A   211  143.7 1.17136899323805 C B  O
S A   212   -0.1 -0.415504075670663 C B  O
N A   213   14.3 -0.256596063206925 C B  O
D A   214  -46.6 -0.928644532584818 H B  O
E A   215  -38.4 -0.838155247709634 H E O
S A   216  -42.9 -0.887814001604552 H E O
L A   217  -34.3 -0.792910605272041 H B O
K A   218  -51.6 -0.983820925801393 H E O
T A   219  -33.3 -0.781875326628726 H E O
S A   220  -16.6 -0.597586173285363 H B  O
A A   221  -84.3 -1.3446745374378 C B  O
G A   222  134.3 1.06763737399089 C B  O
E A   223  -38.9 -0.843672887031291 C B  O
K A   224  -24.9 -0.689178986024879 C E O
H A   225  146.3 1.20006071771067 C E O
E A   226  -38.3 -0.837051719845302 C E O
L A   227  -48.7 -0.951818617735779 C E O
L A   228  -22.1 -0.658280205823597 H B O
K A   229   -4.0 -0.458541662379593 H B  O
T A   230  -34.7 -0.797324716729367 H B  O
K A   231  -21.5 -0.651659038637608 H B  O
D A   232   30.4 -0.0789280770495516 C B  O
Q A   233  -36.8 -0.820498801880329 H B  O
A A   234  -37.5 -0.82822349693065 H B  O
T A   235  -27.9 -0.722284821954825 H B  O
E A   236  -65.3 -1.13500424321481 H B  O
L A   237  -33.6 -0.785185910221721 C B  O
C A   238 -159.5 -2.1745274914151 C B  O
E A   239   31.6 -0.0656857426775734 C B  O
D A   240    1.2 -0.401158213434354 C B  O
K A   241  123.5 0.948456364643088 C B  O
>2ACM	A
F A  1043  154.5 1.29055000258586 E B O
F A  1044  116.3 0.869002358411219 E B O
L A  1045  132.8 1.05108445602592 E B O
S A  1046  140.6 1.13715962944378 E B O
F A  1047  164.2 1.39759220542601 E B O
H A  1048  142.0 1.15260901954442 E B O
I A  1049  140.3 1.13384904585078 E B O
S A  1050  -19.4 -0.628484953486646 C E O
N A  1051  -28.3 -0.726698933412151 C E O
L A  1052  150.3 1.24420183228393 C B O
Q A  1053  158.2 1.33138053356612 C E O
F A  1054  134.0 1.0643267903979 C B O
N A  1055  152.9 1.27289355675655 C E O
S A  1056  -35.8 -0.809463523237014 C E O
S A  1057  -37.6 -0.829327024794981 C E O
L A  1058  -10.1 -0.525856862103815 C B O
E A  1059   18.5 -0.210247892905002 C E O
D A  1060  122.8 0.940731669592768 C E O
P A  1061    6.5 -0.342671236624783 C E O
S A  1062    3.0 -0.381294711876387 C E O
T A  1063  147.0 1.20778541276099 C E O
D A  1064  -30.7 -0.753183602156107 H E O
Y A  1065  -44.2 -0.902159863840861 H B O
Y A  1066  -49.3 -0.958439784921769 H B O
Q A  1067  -43.8 -0.897745752383535 H E O
E A  1068  -43.6 -0.895538696654872 H E O
L A  1069  -49.3 -0.958439784921769 H B O
Q A  1070  -46.4 -0.926437476856155 H E O
R A  1071  -45.1 -0.912091614619845 H E O
D A  1072  -43.0 -0.888917529468883 H E O
I A  1073  -43.3 -0.892228113061878 H B O
S A  1074  -39.5 -0.85029405421728 H B O
E A  1075  -47.1 -0.934162171906475 H E O
M A  1076  -39.9 -0.854708165674606 H B O
F A  1077  -44.1 -0.90105633597653 H B O
L A  1078  -26.2 -0.703524848261189 H B O
Q A  1079  -37.3 -0.826016441201987 H E O
I A  1080  -42.3 -0.881192834418563 H B O
Y A  1081   12.8 -0.273148981171898 C B O
K A  1082  -15.1 -0.581033255320391 C E O
Q A  1083  -25.9 -0.700214264668194 C E O
G A  1084  -23.7 -0.675936651652901 C E O
G A  1085  -26.3 -0.70462837612552 C E O
F A  1086  141.2 1.14378079662977 E B O
L A  1087  -43.1 -0.890021057333215 E B O
G A  1088  173.5 1.50022029680885 E B O
L A  1089  132.4 1.04667034456859 E B O
S A  1090  152.1 1.2640653338419 E B O
N A  1091   52.0 0.159433941646056 E E O
I A  1092  142.8 1.16143724245907 E B O
K A  1093  135.5 1.08087970836287 E E O
F A  1094  155.4 1.30048175336484 E B O
R A  1095  151.3 1.25523711092725 E E O
>1P65	A
R A    13  -34.9 -0.799531772458031 C E O
H A    14    1.6 -0.396744101977028 C E O
H A    15  -13.3 -0.561169753762423 C E O
F A    16  140.8 1.13936668517244 C B O
T A    17  157.4 1.32255231065147 C E O
P A    18  -45.4 -0.91540219821284 H E O
S A    19  -39.8 -0.853604637810275 H E O
E A    20  -35.8 -0.809463523237014 H B O
R A    21  -50.0 -0.966164479972089 H B O
Q A    22  -52.0 -0.988235037258719 H E O
L A    23  -40.0 -0.855811693538938 H B O
C A    24  -42.2 -0.880089306554231 H B O
L A    25  -51.8 -0.986027981530056 H B O
S A    26  -37.3 -0.826016441201987 H E O
S A    27  -43.4 -0.893331640926209 H B O
I A    28  -46.4 -0.926437476856155 H B O
Q A    29  -63.3 -1.11293368592818 H E O
T A    30  -45.5 -0.916505726077171 H E O
A A    31  -49.4 -0.9595433127861 H B O
F A    32  -40.2 -0.858018749267601 H B O
N A    33  -35.6 -0.807256467508351 H E O
Q A    34  -14.1 -0.569997976677076 H E O
G A    35   14.5 -0.254389007478262 C E O
A A    36  170.3 1.46490740515024 C E O
G A    37 -164.8 -2.23301446822467 C B O
T A    38  118.2 0.889969387833518 E E O
C A    39  120.2 0.912039945120148 E B O
T A    40  140.4 1.13495257371511 E E O
L A    41  117.1 0.877830581325871 E B O
S A    42  164.6 1.40200631688334 C E O
D A    43  -47.0 -0.933058644042144 C E O
S A    44   11.5 -0.287494843408208 C E O
G A    45  -10.0 -0.524753334239483 C E O
R A    46  141.3 1.1448843244941 C E O
I A    47  137.8 1.1062608492425 E B O
S A    48  145.4 1.19012896693169 E E O
Y A    49  142.0 1.15260901954442 E B O
T A    50  131.1 1.03232448233228 E E O
V A    51  151.2 1.25413358306292 E B O
E A    52  134.0 1.0643267903979 E B O
F A    53  176.6 1.53442966060312 E B O
S A    54  139.7 1.12722787866479 C B O
L A    55  159.4 1.3446228679381 C B O
P A    56  157.0 1.31813819919415 C B O
T A    57  -44.1 -0.90105633597653 H E O
H A    58  -22.9 -0.667108428738249 H E O
H A    59  -46.1 -0.92312689326316 H B O
T A    60  -48.1 -0.94519745054979 H B O
V A    61  -45.6 -0.917609253941502 H B O
R A    62  -43.6 -0.895538696654872 H B O
L A    63  -47.2 -0.935265699770807 H B O
I A    64  -38.4 -0.838155247709634 H B O
R A    65  -53.0 -0.999270315902035 H E D
>2A6Q	B
H B     9  149.7 1.23758066509795 C E D
M B    10  141.8 1.15040196381576 C B O
R B    11    3.9 -0.371362961097403 C E O
T B    12  151.3 1.25523711092725 E E O
I B    13  144.9 1.18461132761003 E B O
S B    14  159.2 1.34241581220944 E E O
Y B    15  -48.5 -0.949611562007116 H B O
S B    16  -45.1 -0.912091614619845 H E O
E B    17  -35.0 -0.800635300322362 H E O
A B    18  -35.5 -0.80615293964402 H B O
R B    19  -48.5 -0.949611562007116 H B O
Q B    20   -7.7 -0.499372193359859 H E O
N B    21   24.4 -0.145139748909442 H E O
L B    22  -48.9 -0.954025673464443 H B O
S B    23  -49.5 -0.960646840650432 H E O
A B    24  -41.4 -0.871261083639579 H E O
T B    25  -41.3 -0.870157555775247 H B O
M B    26  -44.0 -0.899952808112198 H B O
M B    27  -36.2 -0.81387763469434 H E O
K B    28  -40.2 -0.858018749267601 H E O
A B    29  -40.4 -0.860225804996264 H B O
V B    30  -45.1 -0.912091614619845 H B O
E B    31  -49.4 -0.9595433127861 H E O
D B    32   -4.3 -0.461852245972587 H E O
H B    33   45.2 0.0843940468715126 C B O
A B    34  142.4 1.15702313100174 C E O
P B    35  147.4 1.21219952421832 C B O
I B    36  130.5 1.02570331514629 E B O
L B    37  127.1 0.988183367759023 E B O
I B    38  106.4 0.759753099842399 E B O
T B    39  155.8 1.30489586482217 E B O
R B    40  118.0 0.887762332104855 C B O
Q B    41  -42.2 -0.880089306554231 C E O
N B    42  -58.7 -1.06217140416893 C E O
G B    43 -153.8 -2.1116264031482 C E O
E B    44  145.1 1.1868183833387 C E O
A B    45  159.0 1.34020875648078 C B O
C B    46  162.5 1.37883223173238 E B O
V B    47  140.4 1.13495257371511 E B O
L B    48  132.7 1.04998092816159 E B O
M B    49  160.6 1.35786520231008 E B O
S B    50  153.8 1.28282530753554 E B O
L B    51  -39.8 -0.853604637810275 H B O
E B    52  -49.7 -0.962853896379095 H E O
E B    53  -37.0 -0.822705857608992 H E O
Y B    54  -45.4 -0.91540219821284 H B O
N B    55  -41.9 -0.876778722961236 H E O
S B    56  -42.9 -0.887814001604552 H B O
L B    57  -40.7 -0.863536388589258 H B O
E B    58  -40.0 -0.855811693538938 H B O
E B    59  -39.9 -0.854708165674606 H B O
T B    60  -52.4 -0.992649148716046 H B O
A B    61   -9.7 -0.521442750646489 H B O
Y B    62    0.3 -0.411089964213337 C B O
>2C7N	I
C I    19  140.8 1.13936668517244 C B D
K I    20  -14.3 -0.572205032405739 C E O
K I    21    4.5 -0.364741793911414 C E O
G I    22   11.9 -0.283080731950882 C E O
C I    23  -14.4 -0.57330856027007 C B O
G I    24  -39.9 -0.854708165674606 C B O
Y I    25  160.7 1.35896873017441 C B O
Y I    26  146.4 1.20116424557501 C B O
G I    27  134.9 1.07425854117688 C B O
N I    28  123.9 0.952870476100414 C B O
P I    29  -44.9 -0.909884558891182 C E O
A I    30  -16.4 -0.5953791175567 C E O
W I    31   38.5 0.0104576799613011 C E O
Q I    32   45.4 0.0866011026001756 C E O
G I    33   18.2 -0.213558476497996 C E O
F I    34  151.1 1.25303005519859 C B O
C I    35  166.3 1.42076629057698 C B O
S I    36  -52.6 -0.994856204444708 H B O
K I    37  -52.9 -0.998166788037703 H E O
C I    38  -22.0 -0.657176677959265 H B O
W I    39  -42.2 -0.880089306554231 H B O
R I    40  -55.6 -1.02796204037465 H E O
E I    41    0.8 -0.40557232489168 H E D
E I    42  -27.0 -0.712353071175841 H E D
Y I    43  -44.2 -0.902159863840861 H B D
H I    44  -37.9 -0.832637608387976 H E D
K I    45  -49.6 -0.961750368514763 H E D
A I    46  -36.9 -0.821602329744661 H E D
R I    47  -42.7 -0.885606945875889 H E D
Q I    48  -44.8 -0.90878103102685 H E D
K I    49  -54.1 -1.01140912240968 H E D
Q I    50  -53.7 -1.00699501095236 H E D
I I    51  -47.4 -0.93747275549947 H B D
Q I    52  -40.6 -0.862432860724927 H E D
E I    53  -35.1 -0.801738828186693 H E D
D I    54  -37.7 -0.830430552659313 H B D
W I    55  -47.0 -0.933058644042144 H E D
E I    56  -40.9 -0.865743444317921 H E D
L I    57  -47.8 -0.941886866956796 H B D
A I    58  -45.2 -0.913195142484176 H B D
E I    59  -47.8 -0.941886866956796 H E D
R I    60  -28.4 -0.727802461276482 H E D
L I    61  -23.9 -0.678143707381564 H B D
Q I    62  -42.6 -0.884503418011557 H E D
R I    63  -50.0 -0.966164479972089 H E D
E I    64  -39.6 -0.851397582081612 H E D
E I    65  -33.1 -0.779668270900063 H E D
E I    66  -30.7 -0.753183602156107 H E D
E I    67  -29.5 -0.739941267784129 H E D
A I    68  -44.8 -0.90878103102685 H B D
F I    69  -39.0 -0.844776414895623 H B D
A I    70  -56.6 -1.03899731901797 H E D
S I    71   -2.1 -0.437574632957294 H E D
S I    72  -14.6 -0.575515615998733 H E D
>1YP5	A
F A     3  149.1 1.23095949791196 E B O
E A     4  136.6 1.09301851487052 E E O
A A     5  127.4 0.991493951352017 E B O
A A     6  -17.5 -0.607517924064347 C E O
Y A     7  150.7 1.24861594374126 C B O
D A     8  139.8 1.12833140652913 C E O
F A     9   93.4 0.616294477479303 C B O
P A    10  -31.5 -0.762011825070759 C E O
G A    11   46.9 0.103154020565148 C E O
S A    12   -8.0 -0.502682776952853 C E O
G A    13  -41.2 -0.869054027910916 C E O
S A    14  163.6 1.39097103824003 C E O
P A    15  -11.1 -0.53689214074713 C E O
S A    16   -5.4 -0.473991052480234 C E O
E A    17  158.3 1.33248406143046 C E O
L A    18  107.4 0.770788378485715 C B O
P A    19  138.8 1.11729612788581 C E O
L A    20  143.8 1.17247252110239 C B O
K A    21  148.3 1.2221312749973 C E O
K A    22  130.4 1.02459978728196 C E O
G A    23  -13.4 -0.562273281626755 C E O
D A    24  121.8 0.929696390949453 C B O
V A    25  129.6 1.01577156436731 E B O
I A    26  167.4 1.43290509708462 E B O
Y A    27  140.4 1.13495257371511 E B O
I A    28  127.3 0.990390423487686 E B O
T A    29  -31.4 -0.760908297206427 E B O
R A    30  139.9 1.12943493439346 E B O
E A    31  127.7 0.994804534945012 E E O
E A    32  155.5 1.30158528122917 C B O
P A    33   -5.9 -0.479508691801891 C E O
S A    34  -13.8 -0.566687393084081 C E O
G A    35    2.6 -0.385708823333713 C B O
W A    36  146.2 1.19895718984634 E B O
S A    37  146.8 1.20557835703233 E B O
L A    38  114.2 0.845828273260258 E B O
G A    39  159.4 1.3446228679381 E B O
K A    40  134.7 1.07205148544822 E E O
L A    41  148.9 1.22875244218329 E B O
L A    42  -23.3 -0.671522540195575 C E O
D A    43    4.1 -0.36915590536874 C E O
G A    44   13.0 -0.270941925443235 C E O
S A    45  -19.7 -0.63179553707964 C E O
K A    46  147.3 1.21109599635399 C E O
E A    47  158.7 1.33689817288778 E E O
G A    48  178.3 1.55318963429676 E B O
W A    49  137.0 1.09743262632784 E B O
V A    50  153.8 1.28282530753554 E B O
P A    51  125.6 0.97163044979405 E B O
T A    52  -40.1 -0.856915221403269 C B O
A A    53  -16.0 -0.590965006099374 C E O
Y A    54  -11.5 -0.541306252204456 C B O
M A    55  126.0 0.976044561251376 E B O
K A    56  145.3 1.18902543906736 E E O
>1NZ9	A
V A   129  148.8 1.22764891431896 C B O
A A   130  -44.4 -0.904366919569524 C E O
F A   131  157.5 1.3236558385158 C B O
R A   132  134.1 1.06543031826223 C E O
E A   133  147.8 1.21661363567565 C E O
G A   134    6.5 -0.342671236624783 C E O
D A   135  174.5 1.51125557545216 C E O
Q A   136  132.6 1.04887740029726 E E O
V A   137  136.2 1.08860440341319 E B O
R A   138  166.3 1.42076629057698 E E O
V A   139  167.3 1.43180156922029 E B O
V A   140  -60.3 -1.07982784999824 C E O
S A   141 -164.2 -2.22639330103868 C E O
G A   142 -168.0 -2.26832735988328 C B O
P A   143  -19.0 -0.62407084202932 C E O
F A   144   13.1 -0.269838397578904 C B O
A A   145   39.7 0.0237000143332793 C E O
D A   146   34.9 -0.0292693231546334 C E O
F A   147  167.1 1.42959451349163 C B O
T A   148 -174.0 -2.33453903174317 E E O
G A   149  164.8 1.404213372612 E B O
T A   150  108.5 0.782927184993361 E E O
V A   151  113.9 0.842517689667263 E B O
T A   152  -33.9 -0.788496493814715 E E O
E A   153  158.5 1.33469111715912 E E O
I A   154  158.7 1.33689817288778 E B O
N A   155   86.7 0.542358110569091 E E O
P A   156  -34.1 -0.790703549543378 C E O
E A   157  -33.6 -0.785185910221721 C E O
R A   158  -61.2 -1.08975960077722 C E O
G A   159   42.7 0.0568058502632247 C E O
K A   160  170.3 1.46490740515024 E E O
V A   161  137.1 1.09853615419217 E B O
K A   162  128.3 1.001425702131 E E O
V A   163  142.5 1.15812665886608 E B O
M A   164  104.0 0.733268431098443 E B O
V A   165  171.1 1.47373562806489 E B O
T A   166  115.3 0.857967079767904 E B O
I A   167  133.8 1.06211973466923 C B O
F A   168   30.4 -0.0789280770495516 C B O
G A   169   45.3 0.085497574735844 C E O
R A   170  138.9 1.11839965575014 C E O
E A   171  151.9 1.26185827811324 E E O
T A   172   91.2 0.592016864464009 E B O
P A   173  117.5 0.882244692783198 E E O
V A   174  155.0 1.29606764190752 E B O
E A   175  138.1 1.10957143283549 E E O
L A   176 -162.2 -2.20432274375205 E B O
D A   177  156.7 1.31482761560115 C E O
F A   178  -29.4 -0.738837739919797 C B O
S A   179   -3.5 -0.453024023057935 C E O
Q A   180   15.1 -0.247767840292273 C E O
V A   181  170.0 1.46159682155724 E B O
V A   182  146.7 1.204474829168 E E O
>1TLE	_
A A     3  133.9 1.06322326253357 C B  O
Q A     4  136.0 1.08639734768453 C B  O
B A     5  157.2 1.32034525492281 C B  O
N A     6  170.4 1.46601093301457 C E O
D A     7   67.4 0.329377232753109 C E O
N A     8   62.7 0.277511423129528 C E O
I A     9  152.4 1.2673759174349 C E O
D A    10  129.2 1.01135745290998 C E O
P A    11   -6.6 -0.487233386852212 C E O
N A    12  -69.3 -1.17914535778807 C E O
A A    13  169.2 1.45276859864259 C E O
V A    14  152.8 1.27179002889222 C B  O
G A    15  -11.6 -0.542409780068788 C B  O
N A    16  -15.3 -0.583240311049054 C B  O
A A    17  150.0 1.24089124869094 C B  O
N A    18  122.1 0.933006974542447 C E O
R A    19   -6.9 -0.490543970445206 C E O
L A    20  -45.1 -0.912091614619845 C E O
T A    21  -15.5 -0.585447366777717 C B  O
G A    22   61.0 0.258751449435892 C B  O
E A    23  152.5 1.26847944529923 C B  O
B A    24  119.0 0.89879761074817 C B  O
L A    25  -31.4 -0.760908297206427 C B  O
K A    26   84.7 0.520287553282461 C B  O
C A    27  155.7 1.30379233695784 C B  O
I A    28  -66.6 -1.14935010545112 C E O
Y A    29   77.7 0.443040602779255 C E O
N A    30   48.9 0.125224577851779 C E O
T A    31  150.9 1.25082299946992 E B O
A A    32  171.5 1.47814973952222 E E O
G A    33  158.6 1.33579464502345 C B  O
F A    34  -29.6 -0.74104479564846 C B  O
Y A    35   32.0 -0.0612716312202473 C B  O
C A    36   27.2 -0.11424096870816 C B  O
D A    37   20.4 -0.189280863482703 C B  O
R A    38 -174.6 -2.34116019892916 E B  O
D A    39  135.4 1.07977618049854 E B  O
K A    40  147.1 1.20888894062533 C E O
E A    41  123.6 0.94955989250742 C E O
G A    42  -33.4 -0.782978854493058 C B O
F A    43  129.8 1.01797862009597 C B O
F A    44  178.9 1.55981080148275 E B O
G A    45 -143.8 -2.00127361671505 E B O
N A    46  110.1 0.800583630822665 C E O
P A    47   -9.8 -0.52254627851082 C E O
L A    48   37.9 0.003836512775312 C E O
A A    49  153.2 1.27620414034955 C E O
P A    50  -29.7 -0.742148323512792 C E O
N A    51  138.6 1.11508907215715 C E O
P A    52  -19.4 -0.628484953486646 C E D
A A    53  -18.1 -0.614139091250336 C B  O
D A    54   17.8 -0.217972587955322 C E D
K A    55 -130.7 -1.85671146648762 C E D
D A    56  102.9 0.721129624590796 E B  O
>1G6X	A
D A     3  -36.4 -0.816084690423003 C B  O
F A     4  -19.4 -0.628484953486646 C B  O
A A     5  -17.2 -0.604207340471352 C B  O
L A     6   -9.0 -0.513718055596168 C E O
E A     7  148.6 1.2254418585903 C E O
P A     8  153.5 1.27951472394254 C E O
P A     9  148.5 1.22433833072597 C E O
Y A    10  104.1 0.734371958962775 C E O
A A    11  -36.8 -0.820498801880329 C B  O
G A    12 -176.3 -2.35992017262279 C B  O
A A    13  -17.9 -0.611932035521673 C B  O
B A    14  168.0 1.43952626427061 C B  O
R A    15   19.0 -0.204730253583344 C E O
A A    16  163.7 1.39207456610436 C E O
R A    17   92.9 0.610776838157645 C E O
I A    18  121.0 0.9208681680348 E B O
I A    19  124.5 0.959491643286403 E E O
R A    20  171.9 1.48256385097954 E B O
Y A    21  146.8 1.20557835703233 E B O
F A    22  152.6 1.26958297316356 E B O
Y A    23  122.1 0.933006974542447 E B O
N A    24  102.7 0.718922568862133 E B O
A A    25  -25.7 -0.698007208939531 C B O
K A    26  -47.2 -0.935265699770807 C E O
A A    27  -25.8 -0.699110736803863 C B  O
G A    28   43.5 0.0656340731778768 C B  O
L A    29  174.5 1.51125557545216 E B  O
C A    30  131.0 1.03122095446795 E B  O
Q A    31  161.3 1.3655898973604 E E O
T A    32  154.9 1.29496411404318 E E O
F A    33  164.8 1.404213372612 E B O
V A    34  119.6 0.905418777934159 E B O
Y A    35  137.8 1.1062608492425 E B  O
G A    36   -3.9 -0.457438134515261 C B  O
G A    37   -0.1 -0.415504075670663 C B  O
B A    38  151.3 1.25523711092725 C B  O
R A    39   32.8 -0.0524434083055953 C E O
A A    40  140.0 1.13053846225779 C E O
K A    41  180.0 1.57194960799039 C E O
R A    42  -26.7 -0.709042487582846 C E O
N A    43   67.7 0.332687816346103 C B O
N A    44  106.4 0.759753099842399 C E O
F A    45  153.7 1.28172177967121 C B O
K A    46  -12.7 -0.554548586576434 C E O
S A    47  157.7 1.32586289424447 C E O
A A    48  -40.7 -0.863536388589258 H B  O
E A    49  -46.5 -0.927541004720486 H B  O
D A    50  -41.3 -0.870157555775247 H B  O
C A    51  -48.1 -0.94519745054979 H B  O
L A    52  -41.0 -0.866846972182253 H B  O
R A    53  -40.4 -0.860225804996264 H B  O
T A    54  -45.0 -0.910988086755513 H B  O
A A    55   -9.2 -0.515925111324831 H B  O
G A    56  -25.0 -0.690282513889211 C B  O
>1EV0	A
D A    33   13.3 -0.267631341850241 C E D
A A    34  -16.6 -0.597586173285363 C E D
E A    35  -43.6 -0.895538696654872 C E D
P A    36  -41.5 -0.87236461150391 C B O
H A    37    2.8 -0.38350176760505 C E O
Y A    38  -37.3 -0.826016441201987 C B D
L A    39  -51.7 -0.984924453665725 H B D
P A    40  -16.5 -0.596482645421032 H E O
Q A    41  -32.3 -0.770840047985411 H E O
L A    42  -42.6 -0.884503418011557 H B O
R A    43  -44.4 -0.904366919569524 H E O
K A    44  -30.9 -0.75539065788477 H E O
D A    45  -47.6 -0.939679811228133 H E O
I A    46  -29.5 -0.739941267784129 H B O
L A    47  -48.8 -0.952922145600111 H B O
E A    48  -37.0 -0.822705857608992 H E O
V A    49  -55.8 -1.03016909610332 H B O
I A    50  -23.4 -0.672626068059906 H B O
C A    51  -45.0 -0.910988086755513 H E O
K A    52  -32.3 -0.770840047985411 H E O
Y A    53  -15.1 -0.581033255320391 H B O
V A    54 -138.5 -1.94278663990548 C B O
Q A    55  106.8 0.764167211299725 C E O
I A    56  168.3 1.44283684786361 C B O
D A    57  163.5 1.38986751037569 C E O
P A    58  -30.2 -0.747665962834449 C E O
E A    59  -10.9 -0.534685085018467 C E O
M A    60  -22.2 -0.659383733687928 C E O
V A    61  121.3 0.924178751627795 E B O
T A    62  158.2 1.33138053356612 E E O
V A    63  132.6 1.04887740029726 E B O
Q A    64  124.4 0.958388115422072 E E O
L A    65  146.9 1.20668188489666 E B O
E A    66  178.3 1.55318963429676 E E O
Q A    67  158.2 1.33138053356612 E E O
K A    68  166.0 1.41745570698398 E E O
D A    69   60.0 0.247716170792577 C E O
G A    70   31.9 -0.0623751590845789 C E O
D A    71   44.0 0.0711517124995344 C E O
I A    72  156.2 1.30930997627949 E B O
S A    73  170.3 1.46490740515024 E E O
I A    74   88.1 0.557807500669732 E B O
L A    75  103.4 0.726647263912454 E B O
E A    76  144.3 1.17799016042404 E E O
L A    77  128.3 1.001425702131 E B O
N A    78  142.5 1.15812665886608 E E O
V A    79   90.2 0.580981585820694 E B O
T A    80  100.7 0.696852011575503 E E O
L A    81  138.7 1.11619260002148 E B O
P A    82 -176.6 -2.36323075621579 C E O
E A    83 -170.4 -2.29481202862723 C E O
A A    84  139.7 1.12722787866479 C E O
E A    85  -39.7 -0.852501109945943 C E D
E A    86  -23.6 -0.674833123788569 C E D
>1T50	A
N A     3   46.1 0.0943257976504962 C B  O
A A     4  155.8 1.30489586482217 C B  O
D A     5  113.0 0.832585938888279 C E O
I A     6  -33.9 -0.788496493814715 C B O
G A     7   38.3 0.00825062423263804 C E O
N A     8  -59.5 -1.07099962708358 C E D
I A     9  -32.4 -0.771943575849743 C B O
T A    10  -41.2 -0.869054027910916 H B  O
S A    11  -35.6 -0.807256467508351 H B  O
Q A    12  -39.8 -0.853604637810275 H B  O
B A    13  -31.0 -0.756494185749101 H B  O
Q A    14  -51.6 -0.983820925801393 H E O
M A    15  -35.3 -0.803945883915356 H E O
Q A    16  -56.0 -1.03237615183198 H E O
H A    17   62.9 0.279718478858191 C B  O
K A    18   98.5 0.67257439856021 C B  O
N A    19  118.9 0.897694082883839 C B  O
C A    20  117.9 0.886658804240524 C B  O
E A    21   61.5 0.264269088757549 C E O
D A    22  139.6 1.12612435080046 C E O
A A    23  175.5 1.52229085409548 C B  O
N A    24   34.9 -0.0292693231546334 C B  O
G A    25  -61.2 -1.08975960077722 C B  O
C A    26   26.5 -0.121965663758481 C B  O
D A    27  114.5 0.849138856853252 C E O
T A    28  -61.6 -1.09417371223454 C E O
I A    29  -39.2 -0.846983470624286 C B O
I A    30  -28.5 -0.728905989140814 H B  O
E A    31  -47.6 -0.939679811228133 H B  O
E A    32  -40.7 -0.863536388589258 H B  O
B A    33  -33.0 -0.778564743035732 H B  O
K A    34  -70.1 -1.18797358070272 H E O
T A    35  -30.3 -0.748769490698781 H E O
S A    36  -69.1 -1.17693830205941 H E O
M A    37  -13.3 -0.561169753762423 H B D
V A    38   -1.6 -0.432056993635636 H B  O
E A    39  -36.1 -0.812774106830009 C B  O
R A    40  -32.2 -0.76973652012108 C B  O
A A    41   15.7 -0.241146673106284 C B  O
Q A    42  -38.0 -0.833741136252307 H E D
N A    43  -45.3 -0.914298670348508 H E D
Q A    44  -43.1 -0.890021057333215 H E D
E A    45  -23.8 -0.677040179517232 H E D
F A    46   69.9 0.356965429361397 C B D
E A    47   97.6 0.662642647781226 C E D
S A    48  -59.5 -1.07099962708358 C E D
A A    49  -48.6 -0.950715089871448 C E D
A A    50  -54.7 -1.01803028959567 C E D
G A    51  -70.0 -1.18687005283839 C E D
S A    52  -34.5 -0.795117661000704 C E D
T A    53   74.9 0.412141822577972 C E D
T A    54   71.3 0.372414819462038 C E D
L A    55  118.8 0.896590555019507 C E D
G A    56  -66.2 -1.14493599399379 C E D
>1VF6	A
Q A    14  -39.3 -0.848086998488617 H E D
V A    15  -53.0 -0.999270315902035 H B D
L A    16  -45.1 -0.912091614619845 H B D
D A    17  -45.7 -0.918712781805834 H E O
R A    18  -42.7 -0.885606945875889 H E O
L A    19  -42.5 -0.883399890147226 H B O
K A    20  -41.7 -0.874571667232574 H E D
M A    21  -42.0 -0.877882250825568 H E D
K A    22  -31.5 -0.762011825070759 H E D
L A    23  -41.8 -0.875675195096905 H B D
Q A    24  -49.4 -0.9595433127861 H E D
E A    25  -35.0 -0.800635300322362 H E D
K A    26  -11.0 -0.535788612882799 H E D
G A    27   16.3 -0.234525505920295 C E D
D A    28  106.4 0.759753099842399 C E D
T A    29   16.4 -0.233421978055964 C E D
S A    30  -20.0 -0.635106120672635 C E D
Q A    31    6.4 -0.343774764489115 C E D
N A    32  -56.8 -1.04120437474663 H E D
E A    33  -44.7 -0.907677503162519 H E D
K A    34  -50.2 -0.968371535700752 H B D
L A    35  -42.9 -0.887814001604552 H B D
S A    36  -41.3 -0.870157555775247 H E O
M A    37  -42.8 -0.88671047374022 H E O
F A    38  -48.1 -0.94519745054979 H B O
Y A    39  -49.6 -0.961750368514763 H E O
E A    40  -33.8 -0.787392965950384 H E O
T A    41  -45.9 -0.920919837534497 H B O
L A    42  -28.8 -0.732216572733808 H B O
K A    43  -12.9 -0.556755642305097 H E O
S A    44  131.4 1.03563506592528 C E O
P A    45  -45.8 -0.919816309670165 H E O
L A    46  -45.4 -0.91540219821284 H B O
F A    47  -42.1 -0.878985778689899 H B O
N A    48  -34.7 -0.797324716729367 H E O
Q A    49  -42.4 -0.882296362282894 H B O
I A    50  -45.8 -0.919816309670165 H B O
L A    51  -52.4 -0.992649148716046 H B O
T A    52  -48.6 -0.950715089871448 H E O
L A    53  -40.3 -0.859122277131932 H B O
Q A    54  -34.0 -0.789600021679047 H B O
Q A    55  -36.7 -0.819395274015998 H E O
S A    56  -43.8 -0.897745752383535 H B O
I A    57  -37.2 -0.824912913337655 H B D
K A    58  -42.8 -0.88671047374022 H E D
Q A    59  -38.9 -0.843672887031291 H E D
L A    60  -40.5 -0.861329332860595 H B D
K A    61  -32.9 -0.7774612151714 H E D
G A    62  -35.3 -0.803945883915356 H E D
Q A    63  -38.9 -0.843672887031291 H B D
L A    64  -58.6 -1.0610678763046 H B D
N A    65  -39.5 -0.85029405421728 H E D
H A    66  -58.9 -1.06437845989759 H E D
I A    67  -44.1 -0.90105633597653 H B D
>1H0T	B
N B     3   55.8 0.201368000490653 C E D
K B     4   60.5 0.253233810114234 C E D
F B     5   67.2 0.327170177024446 C B D
N B     6  -39.1 -0.845879942759954 H E D
K B     7  -34.3 -0.792910605272041 H E D
E B     8  -32.9 -0.7774612151714 H E D
L B     9  -27.6 -0.71897423836183 H B O
S B    10  -46.4 -0.926437476856155 H B O
V B    11  -53.6 -1.00589148308802 H E O
A B    12  -49.8 -0.963957424243426 H B O
G B    13  -56.0 -1.03237615183198 H B O
R B    14  -39.5 -0.85029405421728 H B O
E B    15  -40.9 -0.865743444317921 H E O
I B    16  -28.9 -0.73332010059814 H B O
V B    17  -36.8 -0.820498801880329 H B O
T B    18   33.7 -0.0425116575266116 H E O
L B    19  154.2 1.28723941899286 C B O
P B    20  -23.6 -0.674833123788569 C E O
N B    21   17.8 -0.217972587955322 C E O
L B    22  157.9 1.32806994997313 C B O
N B    23  158.2 1.33138053356612 C E O
D B    24  -36.3 -0.814981162558672 H E O
P B    25  -37.2 -0.824912913337655 H E O
Q B    26  -48.2 -0.946300978414122 H B O
K B    27  -35.9 -0.810567051101346 H E O
K B    28  -60.5 -1.0820349057269 H E O
A B    29  -32.2 -0.76973652012108 H B O
F B    30  -53.4 -1.00368442735936 H B O
I B    31  -41.8 -0.875675195096905 H B O
F B    32  -33.4 -0.782978854493058 H E O
S B    33  -34.6 -0.796221188865036 H B O
L B    34  -41.1 -0.867950500046584 H B O
W B    35  -43.1 -0.890021057333215 H E O
D B    36  -43.4 -0.893331640926209 H E O
D B    37   83.8 0.510355802503477 C E O
P B    38   -3.0 -0.447506383736277 C E O
S B    39  -35.4 -0.805049411779688 C E O
Q B    40   11.2 -0.290805427001202 C E O
S B    41  -42.1 -0.878985778689899 H B O
A B    42  -47.4 -0.93747275549947 H E D
N B    43  -30.8 -0.754287130020438 H E D
L B    44  -48.6 -0.950715089871448 H B D
L B    45  -47.7 -0.940783339092464 H B D
A B    46  -44.0 -0.899952808112198 H E D
E B    47  -33.0 -0.778564743035732 H E D
A B    48  -55.3 -1.02465145678166 H B D
K B    49  -43.8 -0.897745752383535 H E D
K B    50  -42.5 -0.883399890147226 H E D
L B    51  -36.1 -0.812774106830009 H B D
N B    52  -32.7 -0.775254159442737 H E O
D B    53  -33.1 -0.779668270900063 H E D
A B    54  -35.5 -0.80615293964402 H E D
Q B    55  -37.1 -0.823809385473324 H E D
A B    56  152.5 1.26847944529923 C E D
>1WJ0	A
C A   126  159.5 1.34572639580243 E E O
C A   127  139.5 1.12502082293613 C B O
Q A   128  -30.0 -0.745458907105786 C E O
V A   129  142.0 1.15260901954442 C B O
D A   130  156.3 1.31041350414383 C E O
N A   131   25.7 -0.130793886673133 C E O
C A   132  104.1 0.734371958962775 C B O
G A   133   30.8 -0.0745139655922255 C E O
A A   134  132.3 1.04556681670426 C E O
D A   135  120.5 0.915350528713143 E E O
L A   136   54.3 0.18481508252568 E B O
S A   137  -31.8 -0.765322408663753 C E O
K A   138  -33.1 -0.779668270900063 C E O
V A   139  170.1 1.46270034942157 C B O
K A   140  -37.9 -0.832637608387976 C E O
D A   141 -174.8 -2.34336725465782 C E O
Y A   142  -67.5 -1.1592818562301 C B O
H A   143  -30.3 -0.748769490698781 C B O
R A   144  -27.1 -0.713456599040172 C E O
R A   145  -45.2 -0.913195142484176 C E O
H A   146   15.2 -0.246664312427942 C B O
K A   147   87.0 0.545668694162086 C E O
V A   148  136.7 1.09412204273485 C B O
C A   149 -171.9 -2.31136494659221 C B O
E A   150  -27.9 -0.722284821954825 H E O
I A   151  -70.0 -1.18687005283839 H E O
H A   152  -25.0 -0.690282513889211 H B O
S A   153  -44.9 -0.909884558891182 H E O
K A   154   36.8 -0.00830229373233468 C E O
A A   155 -179.9 -2.39964717573873 C B O
T A   156  -48.2 -0.946300978414122 C E O
T A   157  139.3 1.12281376720747 C E O
A A   158  148.4 1.22323480286164 E B O
L A   159  109.2 0.790651880043682 E B O
V A   160  100.1 0.690230844389514 E B O
G A   161  -45.4 -0.91540219821284 C E O
G A   162  -30.2 -0.747665962834449 C E O
I A   163  135.2 1.07756912476988 E E O
M A   164  146.3 1.20006071771067 E E O
Q A   165  177.1 1.53994729992478 E E O
R A   166  128.6 1.004736285724 C E O
F A   167  128.2 1.00032217426667 C B O
C A   168  155.4 1.30048175336484 C B O
Q A   169  -46.3 -0.925333948991823 C E O
Q A   170  -55.8 -1.03016909610332 C B O
C A   171  -30.6 -0.752080074291775 C B O
S A   172   69.6 0.353654845768402 C E O
R A   173  149.2 1.23206302577629 C E O
F A   174  147.3 1.21109599635399 C B O
H A   175  137.8 1.1062608492425 C E O
V A   176  146.9 1.20668188489666 C E O
L A   177   38.6 0.0115612078256326 C B O
E A   178  -30.2 -0.747665962834449 C E O
E A   179  -20.8 -0.643934343587287 C E O
>1V54	J
N J     3  109.6 0.795065991501008 C E D
R J     4   17.4 -0.222386699412648 C E D
V J     5  -40.1 -0.856915221403269 H B D
A J     6  -35.8 -0.809463523237014 H E D
E J     7  -43.6 -0.895538696654872 H E D
K J     8  -35.2 -0.802842356051025 H E D
Q J     9  -37.4 -0.827119969066318 H B D
K J    10  -47.7 -0.940783339092464 H E D
L J    11  -45.9 -0.920919837534497 H E D
F J    12   -7.3 -0.494958081902532 H B D
Q J    13   -2.1 -0.437574632957294 H E D
E J    14  122.2 0.934110502406779 C E O
D J    15   78.7 0.45407588142257 C E O
N J    16    6.5 -0.342671236624783 C E O
G J    17    8.8 -0.317290095745159 C E O
L J    18  139.2 1.12171023934314 C B O
P J    19  151.6 1.25854769452024 C B O
V J    20  -34.4 -0.794014133136373 C B O
H J    21   -5.6 -0.476198108208897 C B O
L J    22   -7.5 -0.497165137631196 C B O
K J    23  -13.3 -0.561169753762423 C E O
G J    24  -23.3 -0.671522540195575 C E O
G J    25 -165.2 -2.23742857968199 C B O
A J    26  -30.0 -0.745458907105786 H E O
T J    27  -35.6 -0.807256467508351 H B O
D J    28  -42.8 -0.88671047374022 H B O
N J    29  -44.0 -0.899952808112198 H B O
I J    30  -49.4 -0.9595433127861 H B O
L J    31  -41.7 -0.874571667232574 H B O
Y J    32  -49.5 -0.960646840650432 H B O
R J    33  -35.2 -0.802842356051025 H B O
V J    34  -45.4 -0.91540219821284 H B O
T J    35  -53.4 -1.00368442735936 H B O
M J    36  -34.6 -0.796221188865036 H B O
T J    37  -43.4 -0.893331640926209 H B O
L J    38  -38.6 -0.840362303438296 H B O
C J    39  -52.3 -0.991545620851714 H B O
L J    40  -43.5 -0.894435168790541 H B O
G J    41  -46.8 -0.930851588313481 H B O
G J    42  -31.7 -0.764218880799422 H B O
T J    43  -39.7 -0.852501109945943 H B O
L J    44  -40.3 -0.859122277131932 H B O
Y J    45  -38.1 -0.834844664116639 H B O
S J    46  -34.7 -0.797324716729367 H B O
L J    47  -39.6 -0.851397582081612 H B O
Y J    48  -45.1 -0.912091614619845 H B O
C J    49  -38.8 -0.84256935916696 H B O
L J    50  -41.4 -0.871261083639579 H B O
G J    51  -36.8 -0.820498801880329 H B O
W J    52  -49.4 -0.9595433127861 H B O
A J    53  -18.3 -0.616346146978999 H B O
S J    54  -23.8 -0.677040179517232 C B O
F J    55  140.8 1.13936668517244 C B O
P J    56  139.6 1.12612435080046 C E O
>2B7E	A
M A     3  -81.2 -1.31046517364352 C E D
E A     4  -46.5 -0.927541004720486 H E D
A A     5  -47.4 -0.93747275549947 H B D
E A     6  -47.2 -0.935265699770807 H E D
K A     7  -54.2 -1.01251265027401 H E O
E A     8  -36.5 -0.817188218287335 H E D
F A     9  -37.8 -0.831534080523644 H B D
I A    10  -38.7 -0.841465831302628 H B D
T A    11  -41.7 -0.874571667232574 H E O
M A    12  -26.8 -0.710146015447178 H B O
L A    13  -38.3 -0.837051719845302 H B O
K A    14  -42.3 -0.881192834418563 H E O
E A    15  -28.9 -0.73332010059814 H E O
N A    16    8.7 -0.31839362360949 C E O
Q A    17   32.5 -0.0557539918985898 C E O
V A    18  141.7 1.14929843595142 C B O
D A    19 -159.7 -2.17673454714376 C E O
S A    20  -27.0 -0.712353071175841 C B O
T A    21   45.9 0.0921187419218331 C E O
W A    22  146.8 1.20557835703233 C B O
S A    23  170.2 1.46380387728591 C B O
F A    24   15.4 -0.244457256699279 H B O
S A    25  -41.0 -0.866846972182253 H E O
R A    26  -32.9 -0.7774612151714 H E O
I A    27  -54.5 -1.01582323386701 H B O
I A    28  -32.7 -0.775254159442737 H B O
S A    29  -37.9 -0.832637608387976 H E O
E A    30  -35.8 -0.809463523237014 H E O
L A    31  -16.3 -0.594275589692369 H B O
G A    32   -3.8 -0.456334606650929 H E O
T A    33  -38.2 -0.83594819198097 H E O
R A    34  -45.6 -0.917609253941502 H E O
D A    35  138.9 1.11839965575014 C E O
P A    36   14.5 -0.254389007478262 C E O
R A    37  -28.7 -0.731113044869477 H E O
Y A    38  -17.4 -0.606414396200015 H B O
W A    39  -24.4 -0.683661346703221 H B O
M A    40  -49.9 -0.965060952107758 H B O
V A    41  123.4 0.947352836778757 C B O
D A    42  144.3 1.17799016042404 C B O
D A    43   97.3 0.659332064188232 C E O
D A    44   98.0 0.667056759238552 C E O
P A    45  -22.2 -0.659383733687928 H E O
L A    46  -37.8 -0.831534080523644 H B O
W A    47  -38.7 -0.841465831302628 H B O
K A    48  -32.4 -0.771943575849743 H B O
K A    49  -33.1 -0.779668270900063 H E O
E A    50  -47.9 -0.942990394821127 H E O
M A    51  -24.1 -0.680350763110227 H B O
F A    52  -36.4 -0.816084690423003 H B O
E A    53  -28.2 -0.725595405547819 H E O
K A    54  -37.2 -0.824912913337655 H E O
Y A    55  -18.8 -0.621863786300657 H B O
L A    56  -32.6 -0.774150631578406 H B O
S A    57  -49.0 -0.955129201328774 H E O
>1Y6U	A
I A     8  -42.7 -0.885606945875889 C B O
W A     9   12.7 -0.27425250903623 C B O
E A    10  -25.7 -0.698007208939531 C E O
R A    11  170.9 1.47152857233623 C E O
Y A    12  -14.5 -0.574412088134401 C B O
T A    13  154.2 1.28723941899286 E B O
L A    14  146.2 1.19895718984634 E B O
T A    15 -178.8 -2.38750836923108 E B O
I A    16  -38.2 -0.83594819198097 H B O
E A    17  -48.0 -0.944093922685459 H E O
E A    18  -37.7 -0.830430552659313 H E O
A A    19  -52.0 -0.988235037258719 H B O
S A    20  -42.7 -0.885606945875889 H B O
K A    21  -68.3 -1.16811007914476 H E O
Y A    22  -57.1 -1.04451495833963 H B O
F A    23   67.9 0.334894872074766 C B O
R A    24   85.7 0.531322831925776 C E O
I A    25  149.5 1.23537360936928 C B O
G A    26  114.2 0.845828273260258 C B O
E A    27  -35.0 -0.800635300322362 H E O
N A    28  -30.2 -0.747665962834449 H E O
K A    29  -51.4 -0.98161387007273 H E O
L A    30  -45.0 -0.910988086755513 H B O
R A    31  -34.1 -0.790703549543378 H E O
R A    32  -33.3 -0.781875326628726 H E O
L A    33  -60.3 -1.07982784999824 H B O
A A    34  -65.7 -1.13941835467214 H B O
E A    35  -27.2 -0.714560126904504 H E O
E A    36  -50.8 -0.974992702886741 H E O
N A    37   60.2 0.24992322652124 C B O
K A    38  -27.6 -0.71897423836183 C E O
N A    39   22.0 -0.171624417653399 C E O
A A    40  145.7 1.19343955052468 C B O
N A    41   -1.0 -0.425435826449647 C E O
W A    42  -12.7 -0.554548586576434 C B O
L A    43  152.2 1.26516886170623 E B O
I A    44  116.4 0.870105886275551 E B O
M A    45  105.4 0.748717821199084 E B O
N A    46   84.9 0.522494609011124 E E O
G A    47  -62.6 -1.10520899087786 C E O
N A    48  -29.1 -0.735527156326803 C E O
R A    49  126.9 0.98597631203036 E E O
I A    50  146.6 1.20337130130367 E B O
Q A    51  144.5 1.18019721615271 E E O
I A    52  143.8 1.17247252110239 E B O
K A    53  147.5 1.21330305208265 E E O
R A    54  -41.0 -0.866846972182253 C E O
K A    55  -67.0 -1.15376421690845 H E O
Q A    56  -33.8 -0.787392965950384 H E O
F A    57  -60.6 -1.08313843359123 H B O
E A    58  -30.2 -0.747665962834449 H E O
K A    59  -36.8 -0.820498801880329 H E O
I A    60   30.7 -0.075617493456557 C B O
I A    61  -59.1 -1.06658551562626 C B O
D A    62   -1.7 -0.433160521499968 C E O
>1UVF	A
E A     3  -25.3 -0.693593097482205 H B  O
M A     4  -27.4 -0.716767182633167 H B  O
A A     5   -6.8 -0.489440442580875 H B  O
K A     6  -25.6 -0.6969036810752 C E D
D A     7   66.9 0.323859593431451 C E D
Y A     8  171.0 1.47263210020056 C B D
R A     9  155.6 1.3026888090935 C E D
V A    10  122.8 0.940731669592768 C E O
L A    11  175.7 1.52449790982414 C E O
P A    12  -28.1 -0.724491877683487 C E O
R A    13  -26.3 -0.70462837612552 C E O
I A    14  -41.2 -0.869054027910916 C E O
G A    15 -144.7 -2.01120536749403 C B  O
Y A    16  157.7 1.32586289424447 C B  O
L A    17  119.5 0.904315250069828 C B  O
B A    18  157.0 1.31813819919415 C B  O
P A    19  167.4 1.43290509708462 C B O
K A    20  -13.9 -0.567790920948412 C E O
D A    21  121.3 0.924178751627795 C E O
L A    22  114.9 0.853552968310578 C B O
K A    23  107.4 0.770788378485715 C B  O
P A    24  121.1 0.921971695899132 C B  O
V A    25  156.1 1.30820644841516 E B  O
C A    26  142.2 1.15481607527308 E B  O
G A    27  138.4 1.11288201642848 E B O
D A    28  -15.1 -0.581033255320391 C E O
D A    29    8.8 -0.317290095745159 C E O
G A    30   25.8 -0.129690358808801 C E O
Q A    31  177.2 1.54105082778911 E E O
T A    32  138.4 1.11288201642848 E E O
Y A    33  121.1 0.921971695899132 E B O
N A    34  -78.2 -1.27735933771358 C B  O
N A    35  146.9 1.20668188489666 C B  O
P A    36  -53.1 -1.00037384376637 C B  O
B A    37  -27.6 -0.71897423836183 H B  O
M A    38  -17.5 -0.607517924064347 H B  O
L A    39  -54.8 -1.01913381746 H B  O
A A    40  -27.4 -0.716767182633167 H B  O
H A    41  -57.4 -1.04782554193262 H B O
E A    42  -21.3 -0.649451982908944 H B O
N A    43  -26.9 -0.711249543311509 H B O
L A    44  -36.8 -0.820498801880329 H E O
I A    45  -48.6 -0.950715089871448 H E O
R A    46  -39.4 -0.849190526352949 H E O
Q A    47   40.7 0.0347352929765944 C E O
T A    48    5.4 -0.35481004313243 C E O
N A    49   59.3 0.239991475742256 C E O
T A    50  141.7 1.14929843595142 C B O
H A    51  167.7 1.43621568067762 C E O
I A    52  127.3 0.990390423487686 E B O
R A    53  -42.2 -0.880089306554231 E E O
S A    54  156.2 1.30930997627949 E E O
T A    55  144.3 1.17799016042404 E E O
G A    56  166.9 1.42738745776297 C B O
K A    57  149.7 1.23758066509795 C E O
>1MKN	A
K A     3   46.4 0.0976363812434907 C E D
D A     4   45.3 0.085497574735844 C E D
K A     5   91.0 0.589809808735346 C E D
V A     6  -15.1 -0.581033255320391 C E D
K A     7  121.0 0.9208681680348 C E D
K A     8  151.9 1.26185827811324 C E D
G A     9  -13.9 -0.567790920948412 C E D
G A    10  144.1 1.17578310469538 C E D
P A    11  -90.9 -1.41750737648368 C E D
G A    12   95.4 0.638365034765933 C B  O
S A    13  126.8 0.984872784166028 C B  O
E A    14  145.7 1.19343955052468 C B  O
A A    15   78.3 0.449661769965244 C B  O
A A    16  -57.1 -1.04451495833963 C E D
E A    17  -88.8 -1.39433329133272 C E D
W A    18  125.5 0.970526921929719 C B D
A A    19   88.8 0.565532195720053 E E O
W A    20  101.8 0.70899081808315 E B  O
G A    21  166.5 1.42297334630564 E B  O
P A    22  176.2 1.5300155491458 C B  O
B A    23  174.7 1.51346263118082 C B  O
T A    24  132.1 1.0433597609756 C B O
P A    25   76.8 0.433108852000271 C B O
S A    26  -23.1 -0.669315484466912 C E O
S A    27  -97.4 -1.48923668766523 C B  O
K A    28 -132.7 -1.87878202377425 C B  O
D A    29   21.4 -0.178245584839388 C B  O
C A    30 -104.7 -1.56979422176143 C B  O
G A    31  -92.5 -1.43516382231298 C B O
V A    32  143.2 1.1658513539164 C E O
G A    33  105.5 0.749821349063416 C B O
F A    34  146.6 1.20337130130367 C E O
R A    35 -179.0 -2.38971542495974 E B O
E A    36  133.9 1.06322326253357 E B  O
G A    37 -141.6 -1.97699600369976 E B  O
T A    38  158.5 1.33469111715912 E B  O
A A    39  -66.9 -1.15266068904412 C B  O
G A    40  -77.2 -1.26632405907026 C E O
A A    41   17.9 -0.216869060090991 C E O
Q A    42 -142.2 -1.98361717088575 C E O
T A    43  144.8 1.1835077997457 C B O
Q A    44 -167.1 -2.25839560910429 E E O
R A    45  162.4 1.37772870386805 E B  O
I A    46  137.6 1.10405379351383 E B  O
R A    47  173.4 1.49911676894451 C B  O
B A    48  132.8 1.05108445602592 C B  O
R A    49  161.9 1.37221106454639 C B  O
V A    50  131.3 1.03453153806095 C B  O
P A    51   35.8 -0.0193375723756498 C B  O
C A    52   60.5 0.253233810114234 C B  O
N A    53   33.7 -0.0425116575266116 C E O
W A    54  -36.4 -0.816084690423003 C B O
K A    55  -10.3 -0.528063917832478 C B  O
K A    56    2.5 -0.386812351198044 C E O
E A    57   95.4 0.638365034765933 C E D
>1RFH	A
V A   110  -35.7 -0.808359995372683 C B D
L A   111  138.4 1.11288201642848 C E D
A A   112  144.1 1.17578310469538 C B D
E A   113   90.5 0.584292169413689 C E D
R A   114  -62.5 -1.10410546301353 C E D
G A   115  174.9 1.51566968690949 C E D
E A   116   61.0 0.258751449435892 C E D
G A   117 -136.5 -1.92071608261885 C E D
H A   118  145.5 1.19123249479602 C B D
R A   119  -42.4 -0.882296362282894 C E O
F A   120  100.6 0.695748483711171 C B O
V A   121  112.5 0.827068299566622 E E O
E A   122  119.2 0.901004666476833 E E O
L A   123  104.7 0.740993126148764 C B O
A A   124   92.7 0.608569782428982 C B O
L A   125   62.8 0.278614950993859 C B O
R A   126   36.3 -0.0138199330539922 C E O
G A   127  -27.2 -0.714560126904504 C E O
G A   128  126.4 0.980458672708702 C B O
P A   129  171.8 1.48146032311521 C B O
G A   130  136.8 1.09522557059918 E B O
W A   131  116.4 0.870105886275551 E B O
C A   132   83.2 0.503734635317488 C B O
D A   133  -31.8 -0.765322408663753 C E O
L A   134  -59.1 -1.06658551562626 C E O
C A   135  -53.5 -1.00478795522369 C B O
G A   136   17.7 -0.219076115819654 C B O
R A   137 -167.4 -2.26170619269729 C E O
E A   138  137.8 1.1062608492425 E E O
V A   139  133.3 1.05660209534758 E B O
L A   140  -57.6 -1.05003259766128 C B O
R A   141  169.5 1.45607918223558 C E O
Q A   142   88.1 0.557807500669732 C E O
A A   143  140.7 1.13826315730811 C B O
L A   144  112.0 0.821550660244964 E B O
R A   145  100.4 0.693541427982509 E E O
C A   146   78.3 0.449661769965244 C B O
A A   147  -11.5 -0.541306252204456 C E O
N A   148  -21.9 -0.656073150094934 C E O
C A   149  -47.8 -0.941886866956796 C B O
K A   150 -140.2 -1.96154661359912 C E O
F A   151 -166.5 -2.2517744419183 C B O
T A   152   99.2 0.68029909361053 E E O
C A   153  162.8 1.38214281532537 E B O
H A   154  146.6 1.20337130130367 C B O
S A   155  -57.1 -1.04451495833963 H E O
E A   156  -17.3 -0.605310868335684 H E O
C A   157  -23.0 -0.66821195660258 H B O
R A   158  -37.4 -0.827119969066318 H E O
S A   159  -25.7 -0.698007208939531 C E O
L A   160  -21.7 -0.653866094366271 C B O
I A   161   99.7 0.685816732932188 C B O
Q A   162   33.4 -0.0458222411196062 C E O
L A   163  148.8 1.22764891431896 C B O
D A   164  154.1 1.28613589112853 C E O
>1UMQ	A
K A    24 -162.9 -2.21204743880237 C E D
G A    25 -107.7 -1.60290005769137 C E D
E A    26   -7.1 -0.492751026173869 C E D
S A    27  -15.0 -0.579929727456059 C E D
L A    28   95.8 0.642779146223259 C E D
P A    29  119.8 0.907625833662822 C E D
P A    30  132.0 1.04225623311127 C E D
P A    31  172.9 1.49359912962286 C B D
P A    32   55.1 0.193643305440333 C E D
E A    33  -35.3 -0.803945883915356 C E D
N A    34  134.3 1.06763737399089 C E D
P A    35  -48.1 -0.94519745054979 C E D
M A    36   74.4 0.406624183256315 C B D
S A    37  161.9 1.37221106454639 C B D
A A    38  -41.8 -0.875675195096905 H B D
D A    39  -26.8 -0.710146015447178 H E D
R A    40  -44.1 -0.90105633597653 H E O
V A    41  -35.9 -0.810567051101346 H B O
R A    42  -49.5 -0.960646840650432 H B O
W A    43  -38.1 -0.834844664116639 H B O
E A    44  -30.9 -0.75539065788477 H E O
H A    45  -32.0 -0.767529464392417 H B O
I A    46  -37.4 -0.827119969066318 H B O
Q A    47  -49.1 -0.956232729193105 H B O
R A    48  -29.5 -0.739941267784129 H E O
I A    49  -42.2 -0.880089306554231 H B O
Y A    50  -31.7 -0.764218880799422 H B O
E A    51  -48.7 -0.951818617735779 H E O
M A    52  -31.4 -0.760908297206427 H E O
C A    53    0.9 -0.404468797027348 C B O
D A    54   62.1 0.270890255943538 C E O
R A    55   20.5 -0.188177335618371 C E O
N A    56  100.6 0.695748483711171 C E O
V A    57  -28.9 -0.73332010059814 H B O
S A    58  -48.1 -0.94519745054979 H E O
E A    59  -42.3 -0.881192834418563 H E O
T A    60  -54.3 -1.01361617813834 H B O
A A    61  -35.3 -0.803945883915356 H B O
R A    62  -31.3 -0.759804769342096 H E O
R A    63  -16.4 -0.5953791175567 H E O
L A    64  -10.4 -0.529167445696809 H B O
N A    65   69.6 0.353654845768402 C E O
M A    66  174.3 1.5090485197235 C E O
H A    67  152.6 1.26958297316356 C B O
R A    68  -37.8 -0.831534080523644 H B O
R A    69  -37.6 -0.829327024794981 H E O
T A    70  -52.4 -0.992649148716046 H B O
L A    71  -45.1 -0.912091614619845 H B O
Q A    72  -50.0 -0.966164479972089 H E O
R A    73  -38.5 -0.839258775573965 H E O
I A    74  -41.6 -0.873468139368242 H B O
L A    75  -40.7 -0.863536388589258 H B O
A A    76  -22.4 -0.661590789416591 H E O
K A    77  -13.1 -0.55896269803376 C E O
R A    78    4.0 -0.370259433233071 C E O
S A    79  154.6 1.29165353045019 C E O
>1NNU	C
F C   368  -46.3 -0.925333948991823 H B O
I C   369  -36.1 -0.812774106830009 H B O
D C   370  -29.7 -0.742148323512792 H E O
Y C   371  -48.0 -0.944093922685459 H E O
A C   372  -47.8 -0.941886866956796 H B O
I C   373  -42.1 -0.878985778689899 H B O
E C   374  -46.3 -0.925333948991823 H E O
Y C   375  -42.6 -0.884503418011557 H B O
S C   376  -39.8 -0.853604637810275 H B O
E C   377  -21.6 -0.652762566501939 H E O
K C   378  -33.5 -0.784082382357389 H E O
Y C   379  -12.2 -0.549030947254777 H E O
A C   380  152.7 1.27068650102789 C B O
P C   381  -40.0 -0.855811693538938 C E O
L C   382  110.3 0.802790686551328 C B O
R C   383   80.3 0.471732327251874 C E O
Q C   384  165.7 1.41414512339099 C E O
K C   385  131.5 1.03673859378961 C E O
L C   386  119.3 0.902108194341165 C B O
L C   387  151.4 1.25634063879158 C E O
S C   388  -23.9 -0.678143707381564 H E O
T C   389  -13.5 -0.563376809491086 H E O
D C   390  -45.2 -0.913195142484176 H E O
I C   391  -34.8 -0.798428244593699 H B O
G C   392  -45.3 -0.914298670348508 H B O
S C   393  -31.0 -0.756494185749101 H E O
V C   394  -41.8 -0.875675195096905 H B O
A C   395  -53.2 -1.0014773716307 H B O
S C   396  -42.8 -0.88671047374022 H B O
F C   397  -41.0 -0.866846972182253 H B O
L C   398  -22.1 -0.658280205823597 H B O
L C   399  -12.3 -0.550134475119108 H B O
S C   400  168.5 1.44504390359227 C B O
R C   401  -14.9 -0.578826199591728 C E O
E C   402  -29.3 -0.737734212055466 C B O
S C   403   35.8 -0.0193375723756498 C B O
R C   404  -19.4 -0.628484953486646 C B O
A C   405    8.4 -0.321704207202485 C B O
I C   406  129.0 1.00915039718132 C B O
T C   407  146.9 1.20668188489666 C B O
G C   408   20.6 -0.18707380775404 C B O
Q C   409  159.2 1.34241581220944 C B O
T C   410  107.3 0.769684850621383 E B O
I C   411  129.6 1.01577156436731 E B O
Y C   412  125.1 0.966112810472393 E B O
V C   413   82.2 0.492699356674173 E B O
D C   414   33.9 -0.0403046017979486 C B O
N C   415   15.6 -0.242250200970616 C B O
G C   416    2.9 -0.382398239740718 C B O
L C   417  -40.9 -0.865743444317921 C B O
N C   418  -21.1 -0.647244927180281 C B O
I C   419  -10.6 -0.531374501425472 C B O
M C   420  151.1 1.25303005519859 C B O
F C   421  -70.5 -1.19238769216005 C B O
L C   422  129.8 1.01797862009597 C B O
P C   423  150.6 1.24751241587693 C B O
>1NEI	A
K A     3  171.2 1.47483915592922 C E D
A A     4   93.3 0.615190949614971 C B D
T A     5  163.2 1.3865569267827 C E D
Y A     6  142.5 1.15812665886608 E B O
T A     7  109.2 0.790651880043682 E B O
V A     8  119.1 0.899901138612502 E B D
T A     9  123.2 0.945145781050094 E B O
V A    10  124.2 0.956181059693409 E B O
T A    11  143.9 1.17357604896672 E B O
N A    12  121.5 0.926385807356458 E B O
N A    13  -15.8 -0.588757950370711 C E O
S A    14  -35.9 -0.810567051101346 C E O
N A    15   -9.8 -0.52254627851082 C E O
G A    16   23.2 -0.158382083281421 C E O
V A    17  121.9 0.930799918813784 C B O
S A    18  146.4 1.20116424557501 E E O
V A    19  124.9 0.96390575474373 E B O
D A    20  140.8 1.13936668517244 E E O
Y A    21  129.1 1.01025392504565 E E O
E A    22  114.3 0.846931801124589 E E O
T A    23  118.7 0.895487027155176 C B O
E A    24   95.8 0.642779146223259 C E O
T A    25  118.4 0.892176443562181 C E O
P A    26  -90.8 -1.41640384861935 C E O
M A    27  -27.6 -0.71897423836183 C B O
T A    28  -20.3 -0.638416704265629 C E O
L A    29  -40.2 -0.858018749267601 C B O
L A    30  -26.3 -0.70462837612552 C E O
V A    31  133.9 1.06322326253357 C E O
P A    32  -43.8 -0.897745752383535 H E O
E A    33  -37.0 -0.822705857608992 H E O
V A    34  -45.3 -0.914298670348508 H B O
A A    35  -44.4 -0.904366919569524 H B O
A A    36  -49.3 -0.958439784921769 H B O
E A    37  -34.7 -0.797324716729367 H E O
V A    38  -52.4 -0.992649148716046 H B O
I A    39  -43.6 -0.895538696654872 H B O
K A    40  -40.6 -0.862432860724927 H E O
D A    41  -44.4 -0.904366919569524 H E O
L A    42  -51.4 -0.98161387007273 H B O
V A    43  -47.1 -0.934162171906475 H B O
N A    44  -36.7 -0.819395274015998 H E O
T A    45  -41.4 -0.871261083639579 H B O
V A    46  -44.3 -0.903263391705193 H B O
R A    47  -26.5 -0.706835431854183 H E O
S A    48  -37.1 -0.823809385473324 H E O
Y A    49  -23.5 -0.673729595924238 C B O
D A    50  -47.2 -0.935265699770807 C E O
T A    51  155.2 1.29827469763618 C E O
E A    52  -57.6 -1.05003259766128 C E O
N A    53  176.3 1.53111907701013 C E O
E A    54   83.0 0.501527579588825 C E D
H A    55  147.7 1.21551010781131 C E D
D A    56  159.0 1.34020875648078 C E D
V A    57  136.9 1.09632909846351 C B D
C A    58  -72.5 -1.21445824944668 C B D
>2A20	A
Q A    85   98.4 0.671470870695878 C E D
K A    86   25.3 -0.135207998130459 C E D
G A    87   20.8 -0.184866752025377 C E D
D A    88  125.0 0.965009282608061 C E D
A A    89  166.1 1.41855923484831 C E D
P A    90  130.7 1.02791037087496 C E D
T A    91  149.7 1.23758066509795 C E D
C A    92  136.0 1.08639734768453 C B D
G A    93   13.3 -0.267631341850241 C E D
I A    94  -69.3 -1.17914535778807 C B O
C A    95  -14.1 -0.569997976677076 C B O
H A    96   23.5 -0.155071499688426 C E O
K A    97  -58.2 -1.05665376484727 C E O
T A    98  112.2 0.823757715973627 C B O
K A    99  124.3 0.95728458755774 C E O
F A   100  169.7 1.45828623796425 C B O
A A   101 -171.4 -2.30584730727055 C B O
D A   102   94.8 0.631743867579944 C E O
G A   103 -106.0 -1.58414008399774 C B O
C A   104  140.0 1.13053846225779 C B O
G A   105 -136.2 -1.91740549902585 C B O
H A   106  121.4 0.925282279492127 E B O
N A   107  129.9 1.01908214796031 E E O
C A   108  122.3 0.93521403027111 C B O
S A   109  -17.3 -0.605310868335684 C B O
Y A   110  -77.7 -1.27184169839192 C B O
C A   111  -24.7 -0.686971930296216 C B O
Q A   112    2.8 -0.38350176760505 C B O
T A   113  145.2 1.18792191120303 C B O
K A   114  116.4 0.870105886275551 E E O
F A   115  163.3 1.38766045464703 E B O
C A   116  171.8 1.48146032311521 C B O
A A   117  -15.9 -0.589861478235043 C B O
R A   118  -17.9 -0.611932035521673 C E O
C A   119   29.2 -0.0921704114215297 C B O
G A   120 -172.1 -2.31357200232087 E E O
G A   121  158.0 1.32917347783746 E E O
R A   122  121.8 0.929696390949453 E E O
V A   123   92.7 0.608569782428982 E B O
S A   124  131.8 1.0400491773826 E E O
L A   125   79.1 0.458489992879896 C E O
R A   126  135.2 1.07756912476988 C E O
S A   127   97.5 0.661539119916895 C E O
N A   128  -36.5 -0.817188218287335 C E O
K A   129  127.6 0.99370100708068 C E O
V A   130  118.5 0.893279971426513 E B O
M A   131  143.3 1.16695488178073 E B O
W A   132  131.5 1.03673859378961 E B O
V A   133  125.2 0.967216338336724 E B O
C A   134  155.0 1.29606764190752 E B O
N A   135  -18.6 -0.619656730571994 H E O
L A   136  -31.2 -0.758701241477764 H B O
C A   137  -45.1 -0.912091614619845 H B O
R A   138  -29.2 -0.736630684191134 H E O
K A   139  -51.8 -0.986027981530056 H E O
Q A   140  -33.2 -0.780771798764395 H E O
>1AVO	A
V A     6  109.4 0.792858935772345 C B D
Q A     7  144.7 1.18240427188137 C E D
P A     8  -31.2 -0.758701241477764 H E D
E A     9  -25.6 -0.6969036810752 H E D
A A    10  -45.7 -0.918712781805834 H B D
Q A    11  -35.6 -0.807256467508351 H E D
A A    12  -38.9 -0.843672887031291 H E D
K A    13  -46.3 -0.925333948991823 H E D
V A    14  -51.3 -0.980510342208399 H B D
D A    15  -42.4 -0.882296362282894 H E D
V A    16  -43.9 -0.898849280247867 H E D
F A    17  -45.5 -0.916505726077171 H B O
R A    18  -33.8 -0.787392965950384 H B O
E A    19  -45.2 -0.913195142484176 H E O
D A    20  -44.7 -0.907677503162519 H E O
L A    21  -41.4 -0.871261083639579 H B O
C A    22  -44.3 -0.903263391705193 H B O
T A    23  -55.0 -1.02134087318866 H E O
K A    24  -37.1 -0.823809385473324 H E O
T A    25  -35.7 -0.808359995372683 H B O
E A    26  -32.4 -0.771943575849743 H E O
N A    27  -39.1 -0.845879942759954 H E O
L A    28  -56.1 -1.03347967969631 H B O
L A    29  -52.5 -0.993752676580377 H B O
G A    30   -9.1 -0.5148215834605 H E O
S A    31  -51.8 -0.986027981530056 C E O
Y A    32  -50.0 -0.966164479972089 H B O
F A    33  -51.5 -0.982717397937062 H B O
P A    34  -33.1 -0.779668270900063 H E O
K A    35  -51.3 -0.980510342208399 H E O
K A    36  -38.6 -0.840362303438296 H B O
I A    37  -38.0 -0.833741136252307 H B O
S A    38  -43.0 -0.888917529468883 H E O
E A    39  -52.9 -0.998166788037703 H E O
L A    40  -36.7 -0.819395274015998 H B O
D A    41  -35.2 -0.802842356051025 H B O
A A    42  -45.1 -0.912091614619845 H E O
F A    43  -39.9 -0.854708165674606 H B O
L A    44  -36.2 -0.81387763469434 H B O
K A    45   -2.5 -0.44198874441462 H E O
E A    46  153.8 1.28282530753554 C E O
P A    47  -36.6 -0.818291746151666 C E O
A A    48  -46.4 -0.926437476856155 C E O
L A    49   23.1 -0.159485611145752 C B O
N A    50   79.3 0.460697048608559 C E O
E A    51  121.7 0.928592863085121 C E O
A A    52  -46.9 -0.931955116177812 C E O
N A    53  109.3 0.791755407908013 C E O
L A    54   -1.9 -0.435367577228631 C B O
S A    55   -9.0 -0.513718055596168 C E O
N A    56  -23.2 -0.670419012331243 C E O
L A    57  -20.4 -0.639520232129961 C B O
K A    58  123.5 0.948456364643088 C E O
A A    59  143.3 1.16695488178073 C E O
P A    60  138.6 1.11508907215715 C E O
L A    61   82.8 0.499320523860162 C B D
>1WD2	A
A A    13   99.9 0.688023788660851 C E O
A A    14  171.1 1.47373562806489 C E O
N A    15  163.0 1.38434987105404 C E O
T A    16  127.0 0.987079839894691 C E O
K A    17 -176.9 -2.36654133980878 C E O
E A    18  162.7 1.38103928746104 C E O
C A    19  133.8 1.06211973466923 C B O
P A    20  -49.2 -0.957336257057437 C E O
K A    21  -18.0 -0.613035563386005 C E O
C A    22  -38.3 -0.837051719845302 C B O
H A    23   36.5 -0.0116128773253292 C E O
V A    24  100.0 0.689127316525182 C E O
T A    25  136.7 1.09412204273485 C E O
I A    26  126.6 0.982665728437365 C B O
E A    27  -60.3 -1.07982784999824 C E O
K A    28  140.7 1.13826315730811 C E O
D A    29   95.5 0.639468562630264 C E O
G A    30  113.9 0.842517689667263 C E O
G A    31  -36.2 -0.81387763469434 C B O
C A    32  108.5 0.782927184993361 C B O
N A    33  158.7 1.33689817288778 C B O
H A    34   90.4 0.583188641549357 C E O
M A    35 -157.4 -2.15135340626414 C B O
V A    36   94.1 0.624019172529623 C E O
C A    37  114.8 0.852449440446247 C B O
R A    38   39.7 0.0237000143332793 C E O
N A    39  -89.5 -1.40205798638304 C E O
Q A    40  -82.4 -1.3237075080155 C E O
N A    41  -29.3 -0.737734212055466 C E O
C A    42  -14.3 -0.572205032405739 C B O
K A    43  -24.7 -0.686971930296216 C E O
A A    44  -67.7 -1.16148891195877 C E O
E A    45  156.7 1.31482761560115 C B O
F A    46  155.0 1.29606764190752 C B O
C A    47  110.0 0.799480102958334 C B O
W A    48 -176.5 -2.36212722835145 C B O
V A    49  -47.9 -0.942990394821127 C B O
C A    50  -49.4 -0.9595433127861 C B O
L A    51   53.7 0.178193915339691 C B O
G A    52   29.9 -0.0844457163712092 C E O
P A    53  170.2 1.46380387728591 C E O
W A    54  -34.9 -0.799531772458031 C B O
E A    55  -51.6 -0.983820925801393 C E O
P A    56  -25.4 -0.694696625346537 C E O
H A    57  -18.3 -0.616346146978999 C E O
G A    58   -1.2 -0.42764288217831 C E O
S A    59   57.3 0.217920918455626 C E O
A A    60   24.5 -0.144036221045111 C E O
W A    61  -44.2 -0.902159863840861 C B O
Y A    62  -65.1 -1.13279718748615 C B O
N A    63  -61.8 -1.09638076796321 C E O
C A    64  -63.8 -1.11845132524984 C B O
N A    65 -173.8 -2.3323319760145 C E O
R A    66   39.0 0.0159753192829587 C E O
Y A    67  116.4 0.870105886275551 C B O
N A    68  147.0 1.20778541276099 C E O
>1KG1	A
A A     3  160.4 1.35565814658142 C B  O
R A     4   96.3 0.648296785544916 E E O
Y A     5  110.0 0.799480102958334 E B  O
T A     6  164.3 1.39869573329035 E B  O
L A     7  108.5 0.782927184993361 E B  O
B A     8  165.7 1.41414512339099 E B  O
C A     9  149.5 1.23537360936928 C B  O
D A    10  -11.1 -0.53689214074713 C E O
G A    11  -27.9 -0.722284821954825 C E O
A A    12   79.0 0.457386465015564 C B O
L A    13  -84.0 -1.3413639538448 C B O
K A    14  132.6 1.04887740029726 C E O
A A    15  126.0 0.976044561251376 C B O
V A    16 -175.1 -2.34667783825081 E B  O
S A    17  132.7 1.04998092816159 E B  O
A A    18  158.8 1.33800170075211 E B  O
A A    19   85.1 0.524701664739787 E B  O
L A    20  156.7 1.31482761560115 E B O
H A    21  172.1 1.4847709067082 C E O
E A    22  -30.8 -0.754287130020438 C E O
S A    23    2.9 -0.382398239740718 C B  O
E A    24  150.4 1.24530536014827 C B  O
S A    25  170.2 1.46380387728591 C B  O
B A    26  170.7 1.46932151660756 C B  O
L A    27   93.1 0.612983893886308 C B O
V A    28  143.5 1.16916193750939 C B O
P A    29 -172.4 -2.31688258591386 C B  O
G A    30  142.9 1.1625407703234 E B  O
D A    31  110.3 0.802790686551328 E B  O
D A    32  126.0 0.976044561251376 E B  O
E A    33  132.3 1.04556681670426 E B  O
R A    34   91.1 0.590913336599678 E E O
G A    35  -81.7 -1.31598281296518 C E O
K A    36   23.2 -0.158382083281421 C E O
S A    37  118.0 0.887762332104855 E B O
R A    38  148.6 1.2254418585903 E E O
L A    39  144.6 1.18130074401704 E B  O
T A    40  118.1 0.888865859969187 E B  O
L A    41  174.9 1.51566968690949 E B  O
C A    42  116.7 0.873416469868545 C B  O
S A    43  128.3 1.001425702131 C B O
Y A    44  167.0 1.4284909856273 C B O
G A    45  119.1 0.899901138612502 C B O
E A    46  125.7 0.972733977658382 C E O
G A    47  -63.7 -1.11734779738551 C E O
G A    48  -68.2 -1.16700655128042 C E O
N A    49   71.3 0.372414819462038 C E O
G A    50  153.8 1.28282530753554 C B  O
F A    51  148.3 1.2221312749973 C B  O
Q A    52  177.8 1.5476719949751 C B  O
D A    53  156.3 1.31041350414383 C B  O
P A    54  167.4 1.43290509708462 C E O
T A    55  129.1 1.01025392504565 C E O
G A    56   -5.1 -0.470680468887239 C B  O
Y A    57  174.7 1.51346263118082 C B D
R A    58 -177.9 -2.3775766184521 E E D
>1VYX	A
D A     3   -9.1 -0.5148215834605 C E D
E A     4 -175.9 -2.35550606116547 C E D
D A     5  153.5 1.27951472394254 C E D
V A     6  123.6 0.94955989250742 C E O
P A     7  162.3 1.37662517600372 C E O
V A     8  140.6 1.13715962944378 E B O
C A     9  118.0 0.887762332104855 E B O
W A    10  -13.2 -0.560066225898092 C B O
I A    11  -57.7 -1.05113612552562 C B O
C A    12    1.8 -0.394537046248365 C B O
N A    13   59.9 0.246612642928245 C E O
E A    14  133.4 1.05770562321191 E E O
E A    15  136.8 1.09522557059918 E E O
L A    16  -28.9 -0.73332010059814 C E O
G A    17  -31.9 -0.766425936528085 C E O
N A    18   39.2 0.0181823750116217 C E O
E A    19  106.5 0.760856627706731 C E O
R A    20   96.1 0.646089729816253 C E O
F A    21   99.8 0.686920260796519 C B O
R A    22   95.5 0.639468562630264 C E O
A A    23   -5.2 -0.471783996751571 C E O
C A    24  166.7 1.4251804020343 C B O
G A    25   54.3 0.18481508252568 C E O
C A    26 -161.7 -2.19880510443039 C B O
T A    27   19.6 -0.198109086397355 C E O
G A    28 -145.9 -2.02444770186601 C E O
E A    29  -40.3 -0.859122277131932 C E O
L A    30  -35.4 -0.805049411779688 C B O
E A    31  -33.6 -0.785185910221721 C E O
N A    32  120.9 0.919764640170469 C E O
V A    33  142.0 1.15260901954442 C B O
H A    34  130.4 1.02459978728196 C B O
R A    35  -18.4 -0.617449674843331 H E O
S A    36  -59.8 -1.07431021067658 H E O
C A    37  -26.5 -0.706835431854183 H B O
L A    38  -60.1 -1.07762079426957 H B O
S A    39  -42.1 -0.878985778689899 H E O
T A    40  -37.0 -0.822705857608992 H E O
W A    41  -57.8 -1.05223965338995 H B O
L A    42  -34.3 -0.792910605272041 H B O
T A    43  -40.7 -0.863536388589258 H E O
I A    44  -41.9 -0.876778722961236 H E O
S A    45   -7.6 -0.498268665495527 H E O
R A    46   64.2 0.2940643410945 C E O
N A    47  148.8 1.22764891431896 C E O
T A    48  -24.8 -0.688075458160547 C E O
A A    49  153.9 1.28392883539987 C B O
C A    50  127.8 0.995908062809343 C B O
Q A    51    8.0 -0.326118318659811 C E O
I A    52  -42.5 -0.883399890147226 C B O
C A    53  -17.3 -0.605310868335684 C B O
G A    54   35.2 -0.0259587395616388 C E O
V A    55  138.2 1.11067496069982 C E O
V A    56  150.8 1.24971947160559 C E O
Y A    57  -35.5 -0.80615293964402 C B O
N A    58   72.6 0.386760681698347 C E O
>1D0D	A
R A     3  -22.1 -0.658280205823597 C B  O
L A     4  -11.5 -0.541306252204456 C B  O
A A     5  -18.3 -0.616346146978999 C B  O
I A     6  122.7 0.939628141728436 C B O
K A     7  132.8 1.05108445602592 C E O
P A     8  136.0 1.08639734768453 C B O
R A     9  -27.7 -0.720077766226161 C E O
D A    10  -10.3 -0.528063917832478 C E O
W A    11  113.5 0.838103578209937 C B O
I A    12  -51.3 -0.980510342208399 C B  O
D A    13  147.4 1.21219952421832 C B  O
E A    14  159.4 1.3446228679381 C B  O
B A    15  137.8 1.1062608492425 C B  O
D A    16  156.7 1.31482761560115 C E O
S A    17  -29.8 -0.743251851377123 C E O
N A    18   -6.7 -0.488336914716543 C E O
E A    19   29.8 -0.0855492442355407 C E O
G A    20    3.2 -0.379087656147723 C E O
G A    21  145.3 1.18902543906736 C B O
E A    22  130.6 1.02680684301063 E E O
R A    23  128.8 1.00694334145266 E E O
A A    24  161.1 1.36338284163174 E B O
Y A    25  134.4 1.06874090185522 E B O
F A    26  156.0 1.30710292055083 E B O
R A    27  151.6 1.25854769452024 E E O
N A    28   -0.9 -0.424332298585316 C E O
G A    29    9.6 -0.308461872830507 C E O
K A    30   32.9 -0.0513398804412637 C B  O
G A    31    5.7 -0.351499459539436 C B  O
G A    32 -161.5 -2.19659804870173 C B  O
C A    33  157.3 1.32144878278714 E B  O
D A    34  152.5 1.26847944529923 E E O
S A    35  152.5 1.26847944529923 E B O
F A    36  128.8 1.00694334145266 E B  O
W A    37  106.2 0.757546044113736 E B  O
I A    38  128.8 1.00694334145266 E B  O
B A    39  139.9 1.12943493439346 C B  O
P A    40  -41.6 -0.873468139368242 C B O
E A    41  -13.6 -0.564480337355418 C E O
D A    42  -22.6 -0.663797845145254 C E O
H A    43  141.7 1.14929843595142 C E O
T A    44  -11.6 -0.542409780068788 C E O
G A    45   -0.2 -0.416607603534995 C E O
A A    46  158.0 1.32917347783746 C B O
D A    47   80.2 0.470628799387543 C E O
Y A    48  161.0 1.36227931376741 C B O
Y A    49  127.7 0.994804534945012 C B O
S A    50    6.8 -0.339360653031789 C B O
S A    51  154.7 1.29275705831452 C E O
Y A    52  -44.0 -0.899952808112198 H B  O
R A    53  -46.2 -0.924230421127492 H B  O
D A    54  -41.7 -0.874571667232574 H B  O
C A    55  -45.0 -0.910988086755513 H B  O
F A    56  -43.3 -0.892228113061878 H B  O
N A    57  -27.6 -0.71897423836183 H B  O
A A    58  -25.3 -0.693593097482205 H B  O
>1M3C	A
A A   134   59.6 0.243302059335251 C B D
E A   135   69.0 0.347033678582413 C E O
Y A   136  128.8 1.00694334145266 E B O
V A   137  141.5 1.14709138022276 E B O
R A   138  139.2 1.12171023934314 E B O
A A   139  114.5 0.849138856853252 E B O
L A   140  -22.8 -0.666004900873917 C B O
F A   141  167.6 1.43511215281329 C B O
D A   142  147.6 1.21440657994698 C E O
F A   143   59.8 0.245509115063914 C B O
N A   144  -15.8 -0.588757950370711 C E O
G A   145 -168.9 -2.27825911066226 C B O
N A   146   66.3 0.317238426245462 C E O
D A   147  -57.2 -1.04561848620396 C E O
E A   148   58.8 0.234473836420598 C E O
E A   149   36.2 -0.0149234609183237 C E O
D A   150  179.8 1.56974255226173 C E O
L A   151  130.3 1.02349625941763 C B O
P A   152  152.6 1.26958297316356 C E O
F A   153  169.0 1.45056154291393 C B O
K A   154 -167.2 -2.25949913696862 C E O
K A   155  106.8 0.764167211299725 C E O
G A   156   27.2 -0.11424096870816 C E O
D A   157  161.5 1.36779695308906 E E O
I A   158  128.1 0.999218646402338 E B O
L A   159  127.5 0.992597479216349 E B O
R A   160  143.6 1.17026546537372 E E O
I A   161  116.2 0.867898830546888 E B O
R A   162  -69.3 -1.17914535778807 E B O
D A   163  173.4 1.49911676894451 E E O
K A   164   87.3 0.54897927775508 C E O
P A   165  -25.2 -0.692489569617874 C E O
E A   166  167.4 1.43290509708462 C E O
E A   167  -18.8 -0.621863786300657 C E O
Q A   168  -53.4 -1.00368442735936 C E O
W A   169  133.6 1.05991267894057 E B O
W A   170  155.1 1.29717116977185 E B O
N A   171   97.5 0.661539119916895 E E O
A A   172  166.6 1.42407687416997 E B O
E A   173  112.9 0.831482411023948 E E O
D A   174 -177.4 -2.37205897913044 C E O
S A   175   57.7 0.222335029912952 C E O
E A   176   22.7 -0.163899722603078 C E O
G A   177   29.2 -0.0921704114215297 C E O
K A   178  111.0 0.810515381601649 C E O
R A   179  120.5 0.915350528713143 E E O
G A   180  172.5 1.48918501816553 E B O
M A   181   92.6 0.60746625456465 E B O
I A   182  144.9 1.18461132761003 E B O
P A   183  132.1 1.0433597609756 E B O
V A   184  -30.7 -0.753183602156107 C E O
P A   185  -10.9 -0.534685085018467 C E O
Y A   186  -19.5 -0.629588481350977 C B O
V A   187  175.9 1.5267049655528 E B O
E A   188  168.1 1.44062979213494 E E O
K A   189  141.1 1.14267726876543 E E O
>1NG7	A
P A     3  -31.4 -0.760908297206427 C E D
L A     4 -151.4 -2.08514173440424 C E O
Q A     5   45.5 0.0877046304645071 C E O
Y A     6  110.2 0.801687158686997 C B O
K A     7  178.7 1.55760374575408 C E O
D A     8   95.6 0.640572090494596 C E O
L A     9   69.3 0.350344262175407 C B O
K A    10   23.0 -0.160589139010084 C E O
I A    11 -136.6 -1.92181961048318 C B O
D A    12  -51.3 -0.980510342208399 C E O
I A    13 -179.9 -2.39964717573873 C B O
K A    14   -9.2 -0.515925111324831 C E O
T A    15  106.8 0.764167211299725 C E O
S A    16 -122.8 -1.76953276520543 C E O
P A    17   38.6 0.0115612078256326 C E O
P A    18  -35.3 -0.803945883915356 C E O
P A    19   74.5 0.407727711120646 C E O
E A    20   54.9 0.191436249711669 C E O
C A    21  -30.8 -0.754287130020438 C B O
I A    22  -55.9 -1.03127262396765 C B O
N A    23  -51.5 -0.982717397937062 H E O
D A    24  -21.7 -0.653866094366271 H E O
L A    25  -63.3 -1.11293368592818 H B O
L A    26   -8.4 -0.507096888410179 H B O
Q A    27   -7.8 -0.50047572122419 H E O
A A    28  -18.5 -0.618553202707662 H E O
V A    29   11.9 -0.283080731950882 H B O
D A    30   92.4 0.605259198835987 C E O
S A    31   66.3 0.317238426245462 C E O
Q A    32  -21.4 -0.650555510773276 H E O
E A    33  -27.2 -0.714560126904504 H E O
V A    34  -40.0 -0.855811693538938 H B O
R A    35  -43.5 -0.894435168790541 H E O
D A    36  -27.2 -0.714560126904504 H E O
Y A    37  -51.6 -0.983820925801393 H B O
C A    38  -50.6 -0.972785647158078 H B O
E A    39   -9.4 -0.518132167053494 H E O
K A    40  -33.3 -0.781875326628726 H E O
K A    41  -58.2 -1.05665376484727 H E O
G A    42   58.4 0.230059724963272 C E O
W A    43  -49.2 -0.957336257057437 C B O
I A    44   15.1 -0.247767840292273 C B O
V A    45  110.5 0.804997742279991 C B O
N A    46  110.7 0.807204798008655 C E O
I A    47  152.1 1.2640653338419 C E O
T A    48   73.4 0.395588904613 C E O
S A    49  -67.6 -1.16038538409444 C E O
Q A    50   37.5 -0.000577598682014046 C E O
V A    51  138.3 1.11177848856415 C B O
Q A    52   55.9 0.202471528354985 C E O
T A    53   31.1 -0.071203381999231 C B O
E A    54   74.1 0.40331359966332 C E D
R A    55 -159.4 -2.17342396355077 C E O
N A    56   45.0 0.0821869911428495 C E D
I A    57 -178.1 -2.37978367418076 C B O
N A    58   84.4 0.516976969689466 C E D
>1MM3	A
L A     3   73.3 0.394485376748668 C E D
G A     4 -136.4 -1.91961255475452 C E D
S A     5   -7.5 -0.497165137631196 C E D
D A     6  -58.4 -1.05886082057594 C E O
H A     7   64.5 0.297374924687495 C E O
H A     8  104.5 0.738786070420101 C B O
M A     9  137.7 1.10515732137816 C E O
E A    10   27.6 -0.109826857250834 C E O
F A    11  174.3 1.5090485197235 C B O
C A    12  131.1 1.03232448233228 C B O
R A    13  -42.2 -0.880089306554231 C E O
V A    14  -55.5 -1.02685851251032 C B O
C A    15   24.1 -0.148450332502437 C B O
K A    16   65.4 0.307306675466479 C E O
D A    17 -170.0 -2.29039791716991 C E O
G A    18  -35.9 -0.810567051101346 C E O
G A    19  -97.4 -1.48923668766523 C B O
E A    20  126.4 0.980458672708702 C E O
L A    21  140.8 1.13936668517244 C B O
L A    22  115.9 0.864588246953893 E B O
C A    23  163.7 1.39207456610436 E B O
C A    24 -175.8 -2.35440253330113 C B O
D A    25   19.9 -0.194798502804361 C B O
T A    26  -55.4 -1.02575498464599 C E O
C A    27  162.7 1.38103928746104 C B O
P A    28   57.5 0.220127974184289 C E O
S A    29  149.1 1.23095949791196 C E O
S A    30  144.4 1.17909368828837 E B O
Y A    31 -177.2 -2.36985192340178 E B O
H A    32 -123.0 -1.77173982093409 C B O
I A    33    8.0 -0.326118318659811 C B O
H A    34   22.9 -0.161692666874415 C B O
C A    35  -20.7 -0.642830815722955 C B O
L A    36  172.5 1.48918501816553 C B O
R A    37  -51.3 -0.980510342208399 C E O
P A    38   68.8 0.34482662285375 C B O
A A    39  148.9 1.22875244218329 C E O
L A    40  151.2 1.25413358306292 C B O
Y A    41   -7.5 -0.497165137631196 C E O
E A    42  151.3 1.25523711092725 C E O
V A    43  117.5 0.882244692783198 C B O
P A    44   98.2 0.669263814967215 C E O
D A    45  -19.2 -0.626277897757983 C E O
G A    46  -95.9 -1.47268376970025 C E O
E A    47  165.3 1.40973101193366 C E O
W A    48  138.5 1.11398554429282 C B O
Q A    49  162.9 1.38324634318971 C E O
C A    50  163.8 1.39317809396869 C B O
P A    51  -46.4 -0.926437476856155 C E O
R A    52   19.6 -0.198109086397355 C E O
C A    53   39.3 0.0192859028759532 C B O
T A    54 -160.3 -2.18335571432975 C E O
C A    55  117.9 0.886658804240524 C E O
P A    56   48.0 0.115292827072795 C E O
A A    57  -19.6 -0.630692009215309 C E O
L A    58  172.5 1.48918501816553 C B D
K A    59  112.7 0.829275355295285 C E D
>1VRY	A
A A    -1  -37.1 -0.823809385473324 H B O
R A     0  -29.3 -0.737734212055466 H E O
V A     1  -74.2 -1.23321822314032 H B O
G A     2  -36.2 -0.81387763469434 H B O
L A     3  -47.7 -0.940783339092464 H B O
G A     4  -45.3 -0.914298670348508 H B O
I A     5  -51.5 -0.982717397937062 H B O
T A     6  -31.6 -0.76311535293509 H B O
T A     7  -44.7 -0.907677503162519 H B O
V A     8  -43.4 -0.893331640926209 H B O
L A     9  -39.7 -0.852501109945943 H B O
T A    10  -47.3 -0.936369227635138 H B O
L A    11  -35.1 -0.801738828186693 H B O
T A    12  -41.2 -0.869054027910916 H B O
T A    13  -46.6 -0.928644532584818 H B O
Q A    14  -57.1 -1.04451495833963 H B O
S A    15  -42.8 -0.88671047374022 H B O
S A    16  -46.1 -0.92312689326316 H E O
G A    17   41.3 0.0413564601625835 C E O
S A    18  -45.7 -0.918712781805834 C B O
R A    19  -37.7 -0.830430552659313 C E O
A A    20  -49.2 -0.957336257057437 C E O
S A    21  -58.7 -1.06217140416893 C E O
L A    22   55.4 0.196953889033327 C B O
P A    23  -55.4 -1.02575498464599 C E O
K A    24  -51.0 -0.977199758615404 C E O
V A    25  -46.3 -0.925333948991823 H B O
S A    26  -26.2 -0.703524848261189 H B O
Y A    27  -43.3 -0.892228113061878 H B O
V A    28  -50.5 -0.971682119293747 H B O
K A    29  -41.5 -0.87236461150391 H E O
A A    30  -49.2 -0.957336257057437 H B O
I A    31   78.9 0.456282937151233 H B O
D A    32  -33.5 -0.784082382357389 H B O
I A    33  -58.2 -1.05665376484727 H B O
W A    34  -32.4 -0.771943575849743 C B O
L A    35  -32.6 -0.774150631578406 H B O
A A    36  -28.5 -0.728905989140814 H B O
V A    37  -49.4 -0.9595433127861 H B O
C A    38  -41.7 -0.874571667232574 H B O
L A    39  -54.5 -1.01582323386701 H E O
L A    40  -44.7 -0.907677503162519 H E O
F A    41  -49.7 -0.962853896379095 H B O
V A    42  -49.4 -0.9595433127861 H B O
F A    43  -49.4 -0.9595433127861 H B O
S A    44  -36.9 -0.821602329744661 H B O
A A    45  -45.9 -0.920919837534497 H B O
L A    46  -43.5 -0.894435168790541 H B O
L A    47  -24.7 -0.686971930296216 H B O
E A    48  -46.9 -0.931955116177812 H B O
Y A    49  -41.5 -0.87236461150391 H B O
A A    50  -26.8 -0.710146015447178 H B O
A A    51  -29.4 -0.738837739919797 H B O
V A    52  -36.1 -0.812774106830009 H B O
N A    53  -34.2 -0.79180707740771 H B O
F A    54  -58.7 -1.06217140416893 H B O
V A    55  -41.8 -0.875675195096905 H B O
>1I2T	A
Q A  1011  -44.6 -0.906573975298187 H E O
A A  1012  -38.5 -0.839258775573965 H E O
L A  1013  -44.7 -0.907677503162519 H B O
G A  1014  -33.0 -0.778564743035732 H B O
E A  1015  -31.2 -0.758701241477764 H E O
R A  1016  -34.6 -0.796221188865036 H E O
L A  1017  -43.6 -0.895538696654872 H B O
Y A  1018  -51.8 -0.986027981530056 H B O
P A  1019  -31.9 -0.766425936528085 H E O
R A  1020  -39.7 -0.852501109945943 H B O
V A  1021  -41.0 -0.866846972182253 H B O
Q A  1022  -34.6 -0.796221188865036 H E O
A A  1023  -22.2 -0.659383733687928 H E O
M A  1024  -46.1 -0.92312689326316 H B O
Q A  1025   71.8 0.377932458783695 C B O
P A  1026  -31.7 -0.764218880799422 C E O
A A  1027  -14.4 -0.57330856027007 C E O
F A  1028   22.3 -0.168313834060404 C B O
A A  1029  -45.3 -0.914298670348508 H B O
S A  1030  -40.3 -0.859122277131932 H E O
K A  1031  -48.7 -0.951818617735779 H E O
I A  1032  -41.8 -0.875675195096905 H B O
T A  1033  -42.2 -0.880089306554231 H B O
G A  1034  -39.9 -0.854708165674606 H B O
M A  1035  -44.8 -0.90878103102685 H B O
L A  1036  -36.1 -0.812774106830009 H B O
L A  1037   -7.4 -0.496061609766864 C B O
E A  1038  -13.9 -0.567790920948412 C E O
L A  1039  172.3 1.48697796243687 C B O
S A  1040  158.6 1.33579464502345 C E O
P A  1041  -45.6 -0.917609253941502 H E O
A A  1042  -41.7 -0.874571667232574 H E O
Q A  1043  -37.0 -0.822705857608992 H E O
L A  1044  -42.6 -0.884503418011557 H B O
L A  1045  -40.7 -0.863536388589258 H B O
L A  1046  -43.8 -0.897745752383535 H E O
L A  1047  -41.2 -0.869054027910916 H B O
L A  1048  -33.7 -0.786289438086052 H B O
A A  1049  -25.4 -0.694696625346537 H E O
S A  1050  105.4 0.748717821199084 C E O
E A  1051  -33.0 -0.778564743035732 H E O
D A  1052  -46.8 -0.930851588313481 H E O
S A  1053  -41.6 -0.873468139368242 H E O
L A  1054  -44.7 -0.907677503162519 H B O
R A  1055  -43.4 -0.893331640926209 H E O
A A  1056  -40.4 -0.860225804996264 H E O
R A  1057  -35.2 -0.802842356051025 H B O
V A  1058  -42.3 -0.881192834418563 H B O
D A  1059  -40.1 -0.856915221403269 H E O
E A  1060  -44.6 -0.906573975298187 H E O
A A  1061  -44.0 -0.899952808112198 H B O
M A  1062  -44.6 -0.906573975298187 H B O
E A  1063  -38.7 -0.841465831302628 H E O
L A  1064  -40.3 -0.859122277131932 H B O
I A  1065  -45.0 -0.910988086755513 H B O
I A  1066  -44.4 -0.904366919569524 H E O
A A  1067  -44.9 -0.909884558891182 H E O
>2D46	A
H A     3   59.1 0.237784420013593 C E D
M A     4   34.8 -0.030372851018965 C B D
Y A     5  -24.0 -0.679247235245895 C B D
D A     6  -30.7 -0.753183602156107 C E D
N A     7  -33.9 -0.788496493814715 C E D
L A     8  -27.4 -0.716767182633167 C B D
Y A     9  -12.5 -0.552341530847771 C B D
L A    10   90.9 0.588706280871015 C B D
H A    11  -41.7 -0.874571667232574 C E D
G A    12   66.2 0.316134898381131 C B D
I A    13   72.1 0.38124304237669 C B D
E A    14  147.8 1.21661363567565 C E D
D A    15   65.0 0.302892564009152 C E D
S A    16 -106.4 -1.58855419545506 C E D
E A    17  150.7 1.24861594374126 C E D
A A    18  -77.1 -1.26522053120593 C E D
G A    19 -107.4 -1.59958947409838 C E D
S A    20  149.2 1.23206302577629 C E D
A A    21   67.9 0.334894872074766 C B D
D A    22  144.5 1.18019721615271 E E D
S A    23   76.9 0.434212379864603 E B D
Y A    24  135.4 1.07977618049854 C E D
T A    25  160.3 1.35455461871709 C E D
S A    26  -35.3 -0.803945883915356 C B D
R A    27  -46.7 -0.929748060449149 C E D
P A    28  -17.2 -0.604207340471352 C E D
S A    29 -131.1 -1.86112557794495 C E D
D A    30  124.9 0.96390575474373 C E D
S A    31  131.0 1.03122095446795 C E D
D A    32  113.1 0.833689466752611 E E D
V A    33  149.3 1.23316655364062 E B D
S A    34   69.2 0.349240734311076 C E D
L A    35   11.2 -0.290805427001202 C B D
E A    36   -9.1 -0.5148215834605 C E D
E A    37   16.0 -0.23783608951329 C E D
D A    38  131.0 1.03122095446795 C E D
R A    39  130.5 1.02570331514629 C E D
E A    40  -20.5 -0.640623759994292 C E D
A A    41  -67.3 -1.15707480050144 C E D
I A    42   10.8 -0.295219538458528 C B D
R A    43  -28.2 -0.725595405547819 H E D
Q A    44  -45.9 -0.920919837534497 H E D
E A    45  -42.3 -0.881192834418563 H E D
R A    46  -38.1 -0.834844664116639 H E D
E A    47  -36.2 -0.81387763469434 H E D
Q A    48  -30.3 -0.748769490698781 H E D
Q A    49  -35.9 -0.810567051101346 H E D
A A    50  -37.5 -0.82822349693065 H B D
A A    51  -34.6 -0.796221188865036 H E D
I A    52  -34.2 -0.79180707740771 H E D
Q A    53  -40.5 -0.861329332860595 H B D
L A    54  -42.6 -0.884503418011557 H B D
E A    55  -41.9 -0.876778722961236 H E D
R A    56  -34.7 -0.797324716729367 H E D
A A    57  -30.2 -0.747665962834449 H B D
K A    58  -13.6 -0.564480337355418 C E D
S A    59  133.3 1.05660209534758 C E D
>1EAI	C
E C     3  -19.2 -0.626277897757983 C B  O
S C     4    1.6 -0.396744101977028 C B  O
I C     5  152.7 1.27068650102789 C B  O
G C     6 -168.9 -2.27825911066226 C E D
P C     7  131.2 1.03342801019661 C E O
N C     8   11.1 -0.291908954865534 C E D
E C     9  140.6 1.13715962944378 C E D
V C    10  129.5 1.01466803650298 E E D
W C    11  117.3 0.880037637054534 E B  O
T C    12  153.4 1.27841119607821 E B  O
E C    13  -24.4 -0.683661346703221 C B  O
J C    14   90.2 0.580981585820694 C B  O
T C    15  150.4 1.24530536014827 C B  O
G C    16 -136.5 -1.92071608261885 C B  O
K C    17  150.1 1.24199477655527 C B  O
E C    18  152.9 1.27289355675655 C B  O
M C    19  137.7 1.10515732137816 C B  O
K C    20  167.8 1.43731920854195 C B  O
L C    21  124.7 0.961698699015067 C B  O
G C    22  -46.0 -0.922023365398829 C E O
P C    23  140.8 1.13936668517244 C E O
D C    24  145.8 1.19454307838902 C E O
E C    25   -3.3 -0.450816967329272 C E O
N C    26   34.8 -0.030372851018965 C B  O
T C    27  137.4 1.10184673778517 C B  O
P C    28  144.6 1.18130074401704 E B  O
K C    29  113.4 0.837000050345605 E B  O
P C    30  144.0 1.17467957683105 E B  O
L C    31   28.3 -0.102102162200513 C B  O
M C    32  135.5 1.08087970836287 C B  O
J C    33  139.1 1.1206067114788 C B  O
R C    34  170.7 1.46932151660756 C E O
R C    35  149.2 1.23206302577629 C B  O
P C    36  144.0 1.17467957683105 C B  O
S C    37  175.1 1.51787674263815 E B  O
I C    38   94.4 0.627329756122618 E B  O
E C    39  138.8 1.11729612788581 E B  O
M C    40   89.7 0.575463946499037 C B  O
S C    41  146.4 1.20116424557501 C E O
P C    42  -33.7 -0.786289438086052 C E O
G C    43  -15.1 -0.581033255320391 C E O
R C    44   12.6 -0.275356036900561 C E O
G C    45   34.0 -0.039201073933617 C B O
M C    46  157.7 1.32586289424447 E B O
R C    47  161.5 1.36779695308906 E E O
R C    48  140.2 1.13274551798645 E E O
T C    49  178.3 1.55318963429676 C E O
N C    50  -25.5 -0.695800153210868 C E O
D C    51   -8.7 -0.510407472003174 C B  O
G C    52    6.4 -0.343774764489115 C B  O
K C    53  175.6 1.52339438195981 C B  O
M C    54  124.4 0.958388115422072 E B  O
I C    55  161.0 1.36227931376741 E B O
P C    56  142.0 1.15260901954442 E E O
A C    57  -29.6 -0.74104479564846 C B  O
S C    58   -4.9 -0.468473413158576 C E O
Q C    59   13.1 -0.269838397578904 C E O
>2VRD	A
K A     3  140.5 1.13605610157945 C E O
F A     4  157.7 1.32586289424447 C B O
Y A     5  140.2 1.13274551798645 E B O
C A     6   97.4 0.660435592052563 E B O
D A     7  -35.9 -0.810567051101346 C E O
Y A     8  -33.1 -0.779668270900063 C B O
C A     9   -3.0 -0.447506383736277 C B O
D A    10   38.3 0.00825062423263804 C E O
T A    11  173.5 1.50022029680885 E E O
Y A    12  108.7 0.785134240722024 E B O
L A    13  157.1 1.31924172705848 C B O
T A    14  -31.2 -0.758701241477764 C E O
H A    15   98.5 0.67257439856021 C E O
D A    16   71.1 0.370207763733375 C E O
S A    17  179.9 1.57084608012606 C E O
P A    18  -30.1 -0.746562434970118 H E O
S A    19  -40.9 -0.865743444317921 H E D
V A    20  -50.5 -0.971682119293747 H B D
R A    21  -51.6 -0.983820925801393 H E D
K A    22  -41.1 -0.867950500046584 H E D
T A    23  -43.0 -0.888917529468883 H E D
H A    24  -36.1 -0.812774106830009 H E D
C A    25   44.8 0.0799799354141865 C E D
S A    26   38.2 0.00714709636830659 C E D
G A    27  127.3 0.990390423487686 C E D
R A    28  -28.3 -0.726698933412151 C E D
K A    29  -32.2 -0.76973652012108 H E O
H A    30  -37.1 -0.823809385473324 H B O
K A    31  -55.6 -1.02796204037465 H E O
E A    32  -38.8 -0.84256935916696 H E O
N A    33  -37.3 -0.826016441201987 H E O
V A    34  -35.3 -0.803945883915356 H B O
K A    35  -41.5 -0.87236461150391 H E O
D A    36  -29.3 -0.737734212055466 H E O
Y A    37  -52.3 -0.991545620851714 H B O
Y A    38   33.8 -0.0414081296622801 C B O
Q A    39  -38.1 -0.834844664116639 C E O
K A    40   26.4 -0.123069191622812 C E O
W A    41  -43.1 -0.890021057333215 C B O
M A    42   38.6 0.0115612078256326 C B O
E A    43   39.7 0.0237000143332793 C E O
E A    44 -165.6 -2.24184269113932 C E D
Q A    45  124.0 0.953974003964746 C E D
A A    46   79.0 0.457386465015564 C B D
Q A    47   36.3 -0.0138199330539922 C E D
S A    48  -55.0 -1.02134087318866 C E D
L A    49  -22.5 -0.662694317280923 H B D
I A    50  -51.4 -0.98161387007273 H B D
D A    51  -39.3 -0.848086998488617 H E D
K A    52  -36.0 -0.811670578965677 H E D
T A    53  -38.7 -0.841465831302628 H B D
T A    54  -36.2 -0.81387763469434 H B D
A A    55  -43.8 -0.897745752383535 H E D
A A    56   53.7 0.178193915339691 C E D
F A    57  -57.9 -1.05334318125428 C B D
Q A    58  -57.8 -1.05223965338995 C E D
Q A    59   68.1 0.337101927803429 C E D
>1KQ1	B
Q B     8  -48.8 -0.952922145600111 H B D
D B     9  -35.9 -0.810567051101346 H E D
K B    10  -35.7 -0.808359995372683 H E O
A B    11  -45.3 -0.914298670348508 H B O
L B    12  -35.0 -0.800635300322362 H B O
E B    13  -45.3 -0.914298670348508 H E O
N B    14  -46.8 -0.930851588313481 H E O
F B    15  -42.7 -0.885606945875889 H B O
K B    16  -47.8 -0.941886866956796 H E O
A B    17  -36.0 -0.811670578965677 H E O
N B    18   -3.8 -0.456334606650929 H E O
Q B    19   39.6 0.0225964864689478 C E O
T B    20  145.3 1.18902543906736 C B O
E B    21  108.9 0.787341296450687 C E O
V B    22  136.5 1.09191498700619 E B O
T B    23  121.5 0.926385807356458 E B O
V B    24  124.8 0.962802226879398 E B O
F B    25  135.0 1.07536206904121 E B O
F B    26  171.1 1.47373562806489 E B O
L B    27  -29.6 -0.74104479564846 C B O
N B    28    2.5 -0.386812351198044 C B O
G B    29  -12.0 -0.546823891526114 C B O
F B    30  154.9 1.29496411404318 C B O
Q B    31  148.1 1.21992421926864 E E O
M B    32  124.7 0.961698699015067 E B O
K B    33  130.6 1.02680684301063 E E O
G B    34 -159.4 -2.17342396355077 E B O
V B    35  132.3 1.04556681670426 E E O
I B    36  119.6 0.905418777934159 E B O
E B    37  -32.5 -0.773047103714074 E E O
E B    38  164.6 1.40200631688334 E B O
Y B    39  162.0 1.37331459241072 E B O
D B    40 -164.8 -2.23301446822467 C B O
K B    41  -31.1 -0.757597713613433 C E O
Y B    42  -20.6 -0.641727287858624 C B O
V B    43  164.2 1.39759220542601 E B O
V B    44  135.8 1.08419029195586 E B O
S B    45  121.2 0.923075223763464 E B O
L B    46  120.5 0.915350528713143 E B O
N B    47  125.3 0.968319866201056 E E O
S B    48  131.0 1.03122095446795 E E O
Q B    49   49.4 0.130742217173436 C E O
G B    50    4.0 -0.370259433233071 C E O
K B    51  153.9 1.28392883539987 E E O
Q B    52  138.4 1.11288201642848 E B O
H B    53  123.8 0.951766948236083 E B O
L B    54  114.1 0.844724745395926 E B O
I B    55  131.1 1.03232448233228 E B O
Y B    56  130.2 1.0223927315533 E B O
K B    57  -25.9 -0.700214264668194 C B O
H B    58  -19.4 -0.628484953486646 C B O
A B    59   -0.8 -0.423228770720984 C B O
I B    60  140.2 1.13274551798645 E B O
S B    61  -50.5 -0.971682119293747 E B O
T B    62  150.9 1.25082299946992 E B O
Y B    63  130.4 1.02459978728196 E B O
T B    64  140.5 1.13605610157945 E B O
>2F4M	B
P B   275  -25.6 -0.6969036810752 C E O
L B   276   -0.5 -0.41991818712799 C B O
E B   277  -37.7 -0.830430552659313 C E O
F B   278  -11.0 -0.535788612882799 C B O
L B   279  -32.0 -0.767529464392417 C B O
R B   280  -51.7 -0.984924453665725 C E O
N B   281    8.2 -0.323911262931148 C E O
Q B   282  132.2 1.04446328883993 C E O
P B   283  -37.1 -0.823809385473324 H E O
Q B   284  -26.3 -0.70462837612552 H B O
F B   285  -30.6 -0.752080074291775 H B O
Q B   286  -44.6 -0.906573975298187 H E O
Q B   287  -45.9 -0.920919837534497 H E O
M B   288  -47.5 -0.938576283363801 H B O
R B   289  -49.8 -0.963957424243426 H B O
Q B   290  -44.2 -0.902159863840861 H E O
I B   291  -40.8 -0.86463991645359 H B O
I B   292  -35.8 -0.809463523237014 H B O
Q B   293  -43.4 -0.893331640926209 H E O
Q B   294  -15.5 -0.585447366777717 H E O
N B   295   64.8 0.300685508280489 C B O
P B   296  -39.7 -0.852501109945943 C E O
S B   297  -18.5 -0.618553202707662 C E O
L B   298   -3.8 -0.456334606650929 C B O
L B   299  -54.1 -1.01140912240968 H B O
P B   300  -50.7 -0.97388917502241 H E O
A B   301  -39.7 -0.852501109945943 H E O
L B   302  -49.6 -0.961750368514763 H B O
L B   303  -41.5 -0.87236461150391 H B O
Q B   304  -36.4 -0.816084690423003 H E O
Q B   305  -40.8 -0.86463991645359 H E O
I B   306  -48.3 -0.947404506278453 H B O
G B   307  -37.7 -0.830430552659313 H E O
R B   308  -46.7 -0.929748060449149 H E O
E B   309  -32.2 -0.76973652012108 H E O
N B   310   73.0 0.391174793155674 C B O
P B   311  -30.8 -0.754287130020438 H E O
Q B   312  -37.7 -0.830430552659313 H E O
L B   313  -42.7 -0.885606945875889 H B O
L B   314  -42.4 -0.882296362282894 H B O
Q B   315  -46.5 -0.927541004720486 H E O
Q B   316  -45.3 -0.914298670348508 H B O
I B   317  -45.1 -0.912091614619845 H B O
S B   318  -26.3 -0.70462837612552 H E O
Q B   319  -22.8 -0.666004900873917 H E O
H B   320   52.6 0.166055108832045 C B O
Q B   321  -39.2 -0.846983470624286 H B O
E B   322  -46.0 -0.922023365398829 H E O
H B   323  -49.2 -0.957336257057437 H E O
F B   324  -45.6 -0.917609253941502 H B O
I B   325  -40.1 -0.856915221403269 H B O
Q B   326  -46.8 -0.930851588313481 H E O
M B   327  -44.3 -0.903263391705193 H B O
L B   328  -36.3 -0.814981162558672 H B O
N B   329    6.7 -0.34046418089612 C E O
E B   330  119.4 0.903211722205496 C E O
P B   331  148.6 1.2254418585903 C E O
>1X58	A
S A     3  170.8 1.47042504447189 C E D
G A     4  169.1 1.45166507077826 C E D
S A     5   23.0 -0.160589139010084 C E D
S A     6  117.2 0.878934109190203 C E D
G A     7   53.5 0.175986859611028 C E D
R A     8  172.6 1.49028854602986 C E D
K A     9   92.4 0.605259198835987 C E D
D A    10 -179.8 -2.3985436478744 C E D
F A    11  138.3 1.11177848856415 C B D
T A    12  158.8 1.33800170075211 C E D
K A    13  -27.0 -0.712353071175841 H E D
E A    14  -46.4 -0.926437476856155 H E D
E A    15  -38.7 -0.841465831302628 H B D
V A    16  -27.4 -0.716767182633167 H B O
N A    17  -60.2 -1.0787243221339 H B O
Y A    18  -30.4 -0.749873018563112 H B O
L A    19  -58.9 -1.06437845989759 H B O
F A    20  -35.7 -0.808359995372683 H B O
H A    21  -45.2 -0.913195142484176 H E O
G A    22  -64.4 -1.12507249243583 H B O
V A    23  -27.9 -0.722284821954825 H B O
K A    24  -29.7 -0.742148323512792 H E O
T A    25  -55.8 -1.03016909610332 H E O
M A    26  -29.3 -0.737734212055466 H B O
G A    27 -153.8 -2.1116264031482 C B O
N A    28   19.9 -0.194798502804361 C E O
H A    29   97.8 0.664849703509889 C B O
W A    30  -47.9 -0.942990394821127 H B O
N A    31  -43.5 -0.894435168790541 H B O
S A    32  -49.9 -0.965060952107758 H B O
I A    33  -48.7 -0.951818617735779 H B O
L A    34  -37.1 -0.823809385473324 H B O
W A    35  -34.6 -0.796221188865036 H B O
S A    36  -30.4 -0.749873018563112 H E O
F A    37  154.4 1.28944647472153 C B O
P A    38  117.8 0.885555276376192 C E O
F A    39  161.9 1.37221106454639 C B O
Q A    40  129.3 1.01246098077432 C E O
K A    41  150.8 1.24971947160559 C E O
G A    42    4.2 -0.368052377504408 C E O
R A    43  164.0 1.39538514969735 C E O
R A    44  158.5 1.33469111715912 C E O
A A    45  -25.8 -0.699110736803863 H B O
V A    46  -34.8 -0.798428244593699 H B O
D A    47  -35.1 -0.801738828186693 H E O
L A    48  -54.0 -1.01030559454535 H B O
A A    49  -38.5 -0.839258775573965 H B O
H A    50  -42.9 -0.887814001604552 H E O
K A    51  -45.8 -0.919816309670165 H E O
Y A    52  -48.6 -0.950715089871448 H B O
H A    53  -58.1 -1.05555023698294 H E O
R A    54  -33.4 -0.782978854493058 H E O
L A    55  -44.3 -0.903263391705193 H B O
I A    56   -8.2 -0.504889832681516 H B O
S A    57   -4.9 -0.468473413158576 C E D
G A    58 -166.7 -2.25398149764697 C B D
P A    59  152.5 1.26847944529923 C E D
S A    60  174.6 1.51235910331649 C E D
>1OYI	A
N A    15  -32.0 -0.767529464392417 C E O
A A    16  -42.4 -0.882296362282894 H B O
E A    17  -40.0 -0.855811693538938 H E O
I A    18  -32.8 -0.776357687307069 H B O
V A    19  -36.5 -0.817188218287335 H B O
C A    20  -38.6 -0.840362303438296 H B O
E A    21  -29.7 -0.742148323512792 H E O
A A    22  -58.4 -1.05886082057594 H B O
I A    23  -46.6 -0.928644532584818 H B O
K A    24  -53.6 -1.00589148308802 H E O
T A    25  -25.3 -0.693593097482205 H E O
I A    26 -100.6 -1.52454957932384 H B O
G A    27  -78.9 -1.2850840327639 C E O
I A    28  -19.7 -0.63179553707964 C B O
E A    29   -9.3 -0.517028639189163 C E O
G A    30 -155.2 -2.12707579324884 C E O
A A    31   90.0 0.578774530092031 E B O
T A    32 -172.5 -2.31798611377819 E E O
A A    33  -73.6 -1.22659705595433 H B O
A A    34  -46.8 -0.930851588313481 H B O
Q A    35  -81.9 -1.31818986869384 H E O
L A    36  -51.1 -0.978303286479736 H B O
T A    37  -23.6 -0.674833123788569 H B O
R A    38  -40.3 -0.859122277131932 H E O
Q A    39  -29.2 -0.736630684191134 H E O
L A    40  -75.3 -1.24535702964796 C B O
N A    41  -47.6 -0.939679811228133 C E O
M A    42   41.1 0.0391494044339205 C E D
E A    43   55.5 0.198057416897659 C E O
K A    44  -21.5 -0.651659038637608 H E D
R A    45  -55.1 -1.022444401053 H E D
E A    46  -36.3 -0.814981162558672 H E O
V A    47  -25.6 -0.6969036810752 H B O
N A    48  -54.3 -1.01361617813834 H B O
K A    49  -33.0 -0.778564743035732 H E O
A A    50  -50.8 -0.974992702886741 H B O
L A    51  -35.2 -0.802842356051025 H B O
Y A    52  -54.4 -1.01471970600268 H B O
D A    53  -47.3 -0.936369227635138 H E O
L A    54  -30.8 -0.754287130020438 H B O
Q A    55  -34.9 -0.799531772458031 H B O
R A    56  -17.9 -0.611932035521673 H E O
S A    57  -33.5 -0.784082382357389 H B O
A A    58   16.5 -0.232318450191632 C B O
M A    59  -31.5 -0.762011825070759 C B O
V A    60  159.0 1.34020875648078 C B O
Y A    61 -166.4 -2.25067091405397 E B O
S A    62  165.3 1.40973101193366 E B O
S A    63  -30.5 -0.750976546427444 C B O
D A    64   29.7 -0.0866527720998722 C E O
D A    65  162.4 1.37772870386805 C E O
I A    66  140.3 1.13384904585078 C B O
P A    67  170.4 1.46601093301457 C B O
P A    68  118.8 0.896590555019507 C B O
R A    69  131.1 1.03232448233228 E B O
W A    70  120.8 0.918661112306137 E B O
F A    71 -169.7 -2.28708733357691 E B O
M A    72   97.8 0.664849703509889 C B O
>1T3J	A
T A   676  -44.8 -0.90878103102685 H B O
F A   677  -55.5 -1.02685851251032 H B O
A A   678  -39.1 -0.845879942759954 H E O
R A   679  -44.8 -0.90878103102685 H E O
L A   680  -37.0 -0.822705857608992 H B O
C A   681  -42.7 -0.885606945875889 H B O
Q A   682  -44.1 -0.90105633597653 H E O
Q A   683  -49.6 -0.961750368514763 H E O
V A   684  -37.1 -0.823809385473324 H B O
D A   685  -42.9 -0.887814001604552 H E O
M A   686  -42.3 -0.881192834418563 H E O
T A   687  -41.7 -0.874571667232574 H B O
Q A   688  -49.5 -0.960646840650432 H E O
K A   689  -46.6 -0.928644532584818 H E D
H A   690  -44.7 -0.907677503162519 H E O
L A   691  -45.6 -0.917609253941502 H B O
E A   692  -45.9 -0.920919837534497 H E D
E A   693  -41.9 -0.876778722961236 H E D
E A   694  -51.2 -0.979406814344067 H B D
I A   695  -35.4 -0.805049411779688 H B D
A A   696  -46.7 -0.929748060449149 H E D
R A   697  -43.1 -0.890021057333215 H E D
L A   698  -36.1 -0.812774106830009 H B O
S A   699  -42.4 -0.882296362282894 H E O
K A   700  -49.9 -0.965060952107758 H E O
E A   701  -36.5 -0.817188218287335 H E O
I A   702  -40.6 -0.862432860724927 H B O
D A   703  -46.8 -0.930851588313481 H E O
Q A   704  -41.4 -0.871261083639579 H E O
L A   705  -33.7 -0.786289438086052 H B O
E A   706  -44.1 -0.90105633597653 H E O
K A   707  -48.8 -0.952922145600111 H E O
M A   708  -34.5 -0.795117661000704 H B O
Q A   709  -41.9 -0.876778722961236 H B O
N A   710  -40.1 -0.856915221403269 H E O
N A   711  -39.2 -0.846983470624286 H E O
S A   712  -33.7 -0.786289438086052 H B O
K A   713  -32.6 -0.774150631578406 H E O
L A   714  -53.2 -1.0014773716307 H E O
L A   715  -43.8 -0.897745752383535 H B O
R A   716  -38.8 -0.84256935916696 H E O
N A   717  -37.5 -0.82822349693065 H E O
K A   718  -52.6 -0.994856204444708 H E O
A A   719  -38.4 -0.838155247709634 H B O
V A   720  -38.5 -0.839258775573965 H E O
Q A   721  -49.2 -0.957336257057437 H E O
L A   722  -38.5 -0.839258775573965 H B O
E A   723  -38.0 -0.833741136252307 H E O
S A   724  -23.6 -0.674833123788569 H E O
E A   725  -39.5 -0.85029405421728 H B O
L A   726  -45.4 -0.91540219821284 H B O
E A   727  -31.1 -0.757597713613433 H E O
N A   728  -38.7 -0.841465831302628 H E O
F A   729  -45.6 -0.917609253941502 H B O
S A   730  -43.0 -0.888917529468883 H E O
K A   731  -26.6 -0.707938959718515 H E O
Q A   732  -44.6 -0.906573975298187 H E O
F A   733  -10.0 -0.524753334239483 H B O
>1SYX	B
M B    27  146.0 1.19675013411768 E B D
W B    28  154.7 1.29275705831452 E B D
E B    29  154.3 1.28834294685719 E B O
Y B    30  156.6 1.31372408773682 E B O
K B    31  152.1 1.2640653338419 E B O
W B    32  -39.4 -0.849190526352949 C B O
E B    33  150.4 1.24530536014827 C E O
N B    34   55.6 0.19916094476199 C E O
T B    35  164.7 1.40310984474767 C E O
G B    36  -13.5 -0.563376809491086 C E O
D B    37  -30.1 -0.746562434970118 C E O
A B    38  141.6 1.14819490808709 C B O
E B    39  135.4 1.07977618049854 C E O
L B    40  145.3 1.18902543906736 C B O
Y B    41  121.7 0.928592863085121 E B O
G B    42 -179.8 -2.3985436478744 E B O
P B    43  127.0 0.987079839894691 E B O
F B    44  142.5 1.15812665886608 E B O
T B    45  160.1 1.35234756298842 E E O
S B    46  -42.4 -0.882296362282894 H B O
A B    47  -40.9 -0.865743444317921 H E O
Q B    48  -47.6 -0.939679811228133 H E O
M B    49  -41.5 -0.87236461150391 H B O
Q B    50  -43.3 -0.892228113061878 H E O
T B    51  -45.8 -0.919816309670165 H E O
W B    52  -37.2 -0.824912913337655 H B O
V B    53  -52.4 -0.992649148716046 H E O
S B    54  -16.8 -0.599793229014026 H E O
E B    55    4.8 -0.361431210318419 C E O
G B    56   12.6 -0.275356036900561 C E O
Y B    57  -20.1 -0.636209648536966 C B O
F B    58   63.1 0.281925534586854 C B O
P B    59  -23.8 -0.677040179517232 C E O
D B    60    9.5 -0.309565400694838 C E O
G B    61  169.1 1.45166507077826 C B O
V B    62  160.5 1.35676167444575 C B O
Y B    63  109.1 0.78954835217935 E B O
C B    64  157.3 1.32144878278714 E B O
R B    65  156.6 1.31372408773682 E B O
K B    66  152.0 1.26296180597757 E E O
L B    67  -10.0 -0.524753334239483 C B O
D B    68  126.3 0.979355144844371 C E O
P B    69  172.9 1.49359912962286 C E O
P B    70  -28.4 -0.727802461276482 C E O
G B    71  -54.8 -1.01913381746 C E O
G B    72 -115.6 -1.69007875897356 C B O
Q B    73  108.7 0.785134240722024 C E O
F B    74  133.7 1.0610162068049 C B O
Y B    75  146.7 1.204474829168 E B O
N B    76  123.7 0.950663420371751 E E O
S B    77  -20.2 -0.637313176401298 C B O
K B    78  -23.7 -0.675936651652901 C E O
R B    79   -3.1 -0.448609911600609 C E O
I B    80  128.4 1.00252922999533 C B O
D B    81   95.4 0.638365034765933 C E O
F B    82  -27.6 -0.71897423836183 C B O
D B    83  -19.0 -0.62407084202932 C E O
L B    84  -17.4 -0.606414396200015 C B O
>1G2B	A
R A    49  150.0 1.24089124869094 E E D
Q A    50  141.0 1.1415737409011 E E D
G A    51 -169.7 -2.28708733357691 E E D
F A    52  141.8 1.15040196381576 E E D
V A    53  158.3 1.33248406143046 E B D
P A    54  129.4 1.01356450863865 E E D
A A    55  -35.1 -0.801738828186693 C E D
A A    56  -20.3 -0.638416704265629 C E D
Y A    57    3.2 -0.379087656147723 C E D
V A    58  155.9 1.3059993926865 E B D
K A    59  125.4 0.969423394065387 E E D
K A    60  131.0 1.03122095446795 E E D
L A    61  149.8 1.23868419296228 C B D
D A    62  144.4 1.17909368828837 C E D
S A     2  151.4 1.25634063879158 C E D
G A     3 -143.4 -1.99685950525772 C E D
T A     4  135.5 1.08087970836287 C E D
G A     5 -147.6 -2.04320767555965 C E D
K A     6  160.4 1.35565814658142 C E D
E A     7  149.4 1.23427008150495 C E D
L A     8  147.9 1.21771716353998 E B D
V A     9  156.6 1.31372408773682 E B D
L A    10  126.3 0.979355144844371 E B O
A A    11  118.4 0.892176443562181 E B O
L A    12  -22.1 -0.658280205823597 C B O
Y A    13  154.3 1.28834294685719 C B O
D A    14  138.2 1.11067496069982 C B O
Y A    15  113.0 0.832585938888279 C B O
Q A    16  133.9 1.06322326253357 C E O
E A    17  135.9 1.0852938198202 C E O
K A    18  -10.7 -0.532478029289804 C E O
S A    19  156.7 1.31482761560115 C E O
P A    20  -31.3 -0.759804769342096 C E O
R A    21   -8.3 -0.505993360545848 C E O
E A    22  179.2 1.56312138507574 C E O
V A    23  162.0 1.37331459241072 C B O
T A    24  139.2 1.12171023934314 C E O
M A    25  158.5 1.33469111715912 C B O
K A    26  143.5 1.16916193750939 C E O
K A    27  132.8 1.05108445602592 C E O
G A    28  -10.8 -0.533581557154135 C E O
D A    29  144.3 1.17799016042404 C E O
I A    30  111.7 0.81824007665197 E B O
L A    31  139.8 1.12833140652913 E B O
T A    32  124.6 0.960595171150735 E E O
L A    33  116.9 0.875623525597208 E B O
L A    34  -37.6 -0.829327024794981 E B O
N A    35  120.0 0.909832889391485 E E O
S A    36   29.0 -0.0943774671501928 C E O
T A    37  -24.7 -0.686971930296216 C E O
N A    38  142.9 1.1625407703234 C E O
K A    39  -22.6 -0.663797845145254 C E O
D A    40  -35.8 -0.809463523237014 C E O
W A    41  120.4 0.914247000848811 E B O
W A    42  139.1 1.1206067114788 E B O
K A    43  124.6 0.960595171150735 E E O
V A    44  163.8 1.39317809396869 E B O
E A    45  129.5 1.01466803650298 E E O
>1MSZ	A
D A   727  -18.1 -0.614139091250336 H E D
H A   728  -48.6 -0.950715089871448 H E D
F A   729  -47.5 -0.938576283363801 H B D
R A   730  -51.1 -0.978303286479736 H B O
A A   731  -39.7 -0.852501109945943 H E O
M A   732  -48.6 -0.950715089871448 H B O
I A   733  -34.7 -0.797324716729367 H B O
V A   734  -41.8 -0.875675195096905 H E O
E A   735  -49.2 -0.957336257057437 H E O
F A   736  -36.6 -0.818291746151666 H B O
M A   737  -55.3 -1.02465145678166 H B O
A A   738  -41.8 -0.875675195096905 H E O
S A   739  -33.4 -0.782978854493058 H E O
K A   740   51.7 0.156123358053061 C E O
K A   741  -81.7 -1.31598281296518 C E O
M A   742  -66.3 -1.14603952185813 C E O
Q A   743  166.4 1.42186981844131 E E O
L A   744  127.4 0.991493951352017 E B O
E A   745  113.5 0.838103578209937 E E O
F A   746  149.6 1.23647713723361 E B O
P A   747  158.1 1.33027700570179 C E O
P A   748  -23.3 -0.671522540195575 C E O
S A   749   -8.6 -0.509303944138842 C E O
L A   750  113.3 0.835896522481274 C B O
N A   751  -71.7 -1.20563002653203 C E O
S A   752  -65.9 -1.1416254104008 C E O
H A   753  -34.2 -0.79180707740771 H E O
D A   754  -40.9 -0.865743444317921 H B O
R A   755  -49.5 -0.960646840650432 H B O
L A   756  -38.5 -0.839258775573965 H E O
R A   757  -50.4 -0.970578591429415 H B O
V A   758  -45.9 -0.920919837534497 H B O
H A   759  -54.5 -1.01582323386701 H B O
Q A   760  -50.0 -0.966164479972089 H E O
I A   761  -47.1 -0.934162171906475 H B O
A A   762  -42.5 -0.883399890147226 H B O
E A   763  -37.5 -0.82822349693065 H E O
E A   764  -37.6 -0.829327024794981 H E O
H A   765 -148.5 -2.05313942633863 C B O
G A   766   62.1 0.270890255943538 C E O
L A   767  134.2 1.06653384612656 E B O
R A   768  108.6 0.784030712857693 E E D
H A   769  132.3 1.04556681670426 E E D
D A   770  164.7 1.40310984474767 E E D
S A   771  152.2 1.26516886170623 E B D
S A   772  166.6 1.42407687416997 E E D
G A   773  153.0 1.27399708462089 C E D
E A   774  -66.4 -1.14714304972246 C E D
G A   775 -140.7 -1.96706425292077 C E D
K A   776   23.5 -0.155071499688426 C E D
R A   777   44.9 0.081083463278518 C E D
R A   778  159.9 1.35014050725976 C B D
F A   779  175.2 1.51898027050248 E B O
I A   780  132.7 1.04998092816159 E B O
T A   781  144.2 1.17688663255971 E B D
V A   782  132.9 1.05218798389025 E B D
S A   783  136.4 1.09081145914185 E E D
K A   784  113.7 0.8403106339386 E E D
>1CJG	A
P A     3  152.5 1.26847944529923 C E D
V A     4  166.5 1.42297334630564 C B O
T A     5  158.9 1.33910522861644 C E O
L A     6  -32.7 -0.775254159442737 H B O
Y A     7  -40.7 -0.863536388589258 H E O
D A     8  -42.9 -0.887814001604552 H E O
V A     9  -44.7 -0.907677503162519 H B O
A A    10  -49.4 -0.9595433127861 H B O
E A    11  -42.4 -0.882296362282894 H E O
Y A    12  -52.1 -0.989338565123051 H E O
A A    13  -17.2 -0.604207340471352 H B O
G A    14   34.9 -0.0292693231546334 C E O
V A    15 -170.0 -2.29039791716991 C B O
S A    16  163.0 1.38434987105404 C E O
Y A    17  -24.9 -0.689178986024879 H E O
Q A    18  -24.8 -0.688075458160547 H E O
T A    19  -43.5 -0.894435168790541 H B O
V A    20  -59.2 -1.06768904349059 H B O
S A    21  -21.4 -0.650555510773276 H B O
R A    22  -38.1 -0.834844664116639 H B O
V A    23  -44.8 -0.90878103102685 H B O
V A    24  -62.1 -1.0996913515562 H B O
N A    25   21.2 -0.180452640568051 C B O
Q A    26   58.8 0.234473836420598 C E O
A A    27 -171.4 -2.30584730727055 C E O
S A    28  -64.9 -1.13059013175748 C E O
H A    29   74.9 0.412141822577972 C E O
V A    30 -100.2 -1.52013546786651 C B O
S A    31  170.5 1.4671144608789 C E O
A A    32  -27.0 -0.712353071175841 H E O
K A    33  -58.7 -1.06217140416893 H E O
T A    34  -29.3 -0.737734212055466 H B O
R A    35  -54.5 -1.01582323386701 H B O
E A    36  -17.6 -0.608621451928678 H E O
K A    37  -36.4 -0.816084690423003 H E O
V A    38  -41.0 -0.866846972182253 H B O
E A    39  -30.0 -0.745458907105786 H E O
A A    40  -34.5 -0.795117661000704 H E O
A A    41  -42.8 -0.88671047374022 H B O
M A    42  -35.1 -0.801738828186693 H B O
A A    43  -29.9 -0.744355379241455 H E O
E A    44  -65.9 -1.1416254104008 H E O
L A    45  -21.6 -0.652762566501939 H B O
N A    46   71.2 0.371311291597706 C E O
Y A    47  111.0 0.810515381601649 C B O
I A    48  106.5 0.760856627706731 C E O
P A    49  162.3 1.37662517600372 C B O
N A    50  125.1 0.966112810472393 C E O
R A    51  -23.2 -0.670419012331243 H E O
V A    52  -43.7 -0.896642224519204 H B O
A A    53  -45.6 -0.917609253941502 H B O
Q A    54  -26.2 -0.703524848261189 H E O
Q A    55  -46.9 -0.931955116177812 H E D
L A    56  -45.9 -0.920919837534497 H B O
A A    57  -20.6 -0.641727287858624 C E O
G A    58   45.2 0.0843940468715126 C E O
K A    59  138.9 1.11839965575014 C E D
Q A    60  158.5 1.33469111715912 C E D
>1SVF	C
A C   124  -52.3 -0.991545620851714 H B O
V C   125  -41.8 -0.875675195096905 H E O
A C   126  -47.7 -0.940783339092464 H B O
L C   127  -42.7 -0.885606945875889 H B O
V C   128  -50.3 -0.969475063565084 H E O
K C   129  -39.2 -0.846983470624286 H E O
A C   130  -44.0 -0.899952808112198 H B O
N C   131  -35.6 -0.807256467508351 H E O
E C   132  -35.0 -0.800635300322362 H E O
N C   133  -33.1 -0.779668270900063 H B O
A C   134  -37.2 -0.824912913337655 H B O
A C   135  -40.0 -0.855811693538938 H E O
A C   136  -39.1 -0.845879942759954 H B O
I C   137  -38.8 -0.84256935916696 H B O
L C   138  -40.6 -0.862432860724927 H E O
N C   139  -36.9 -0.821602329744661 H E O
L C   140  -43.0 -0.888917529468883 H B O
K C   141  -46.1 -0.92312689326316 H E O
N C   142  -37.6 -0.829327024794981 H E O
A C   143  -47.9 -0.942990394821127 H B O
I C   144  -35.9 -0.810567051101346 H B O
Q C   145  -41.8 -0.875675195096905 H E O
K C   146  -37.7 -0.830430552659313 H E O
T C   147  -41.8 -0.875675195096905 H B O
N C   148  -39.9 -0.854708165674606 H B O
A C   149  -38.3 -0.837051719845302 H E O
A C   150  -42.9 -0.887814001604552 H B O
V C   151  -40.0 -0.855811693538938 H B O
A C   152  -37.4 -0.827119969066318 H E O
D C   153  -44.2 -0.902159863840861 H E O
V C   154  -36.0 -0.811670578965677 H B O
V C   155  -45.1 -0.912091614619845 H E O
Q C   156  -39.9 -0.854708165674606 H E O
A C   157  -44.0 -0.899952808112198 H B O
T C   158  -43.3 -0.892228113061878 H B O
Q C   159  -43.4 -0.893331640926209 H E O
S C   160  -37.8 -0.831534080523644 H E O
L C   161  -37.5 -0.82822349693065 H B O
G C   162  -38.4 -0.838155247709634 H B O
T C   163  -38.4 -0.838155247709634 H E O
A C   164  -43.2 -0.891124585197546 H B O
V C   165  -38.5 -0.839258775573965 H B O
Q C   166  -40.9 -0.865743444317921 H E O
A C   167  -34.1 -0.790703549543378 H E O
V C   168  -45.0 -0.910988086755513 H B O
Q C   169  -47.5 -0.938576283363801 H B O
D C   170  -35.4 -0.805049411779688 H E O
H C   171  -44.4 -0.904366919569524 H E O
I C   172  -47.2 -0.935265699770807 H B O
N C   173  -35.9 -0.810567051101346 H B O
S C   174  -22.1 -0.658280205823597 H E O
V C   175  -54.9 -1.02023734532433 C E O
V C   176  -53.8 -1.00809853881669 H B O
S C   177  -53.7 -1.00699501095236 H E O
P C   178  -32.9 -0.7774612151714 H E O
A C   179  -34.0 -0.789600021679047 H E O
I C   180  -50.4 -0.970578591429415 H B O
T C   181    5.2 -0.357017098861093 C E O
>1HFI	_
I A     3  153.5 1.27951472394254 C B  O
P A     4  163.6 1.39097103824003 C B  O
A A     5  165.9 1.41635217911965 E B  O
S A     6 -172.6 -2.31908964164253 E E O
Q A     7  132.6 1.04887740029726 C E O
P A     8  160.0 1.35124403512409 C B O
P A     9  177.1 1.53994729992478 C B O
Q A    10  144.2 1.17688663255971 C E O
I A    11  100.1 0.690230844389514 C B O
E A    12  116.7 0.873416469868545 C E O
H A    13  -45.2 -0.913195142484176 C E O
G A    14  165.8 1.41524865125532 C B O
T A    15  178.8 1.55870727361842 E E O
I A    16  158.2 1.33138053356612 E B O
N A    17   58.5 0.231163252827604 C E O
S A    18  -45.8 -0.919816309670165 C B O
S A    19   50.5 0.142881023681083 C E O
R A    20  -75.0 -1.24204644605497 C E O
S A    21  101.6 0.706783762354487 C E O
S A    22  -58.1 -1.05555023698294 C E O
Q A    23 -178.8 -2.38750836923108 C E O
E A    24  -41.8 -0.875675195096905 C E O
S A    25  158.5 1.33469111715912 E E O
Y A    26  173.8 1.50353088040184 E B O
A A    27  171.8 1.48146032311521 C E O
H A    28  134.0 1.0643267903979 C E O
G A    29  -39.0 -0.844776414895623 C E O
T A    30  134.7 1.07205148544822 C E O
K A    31  107.9 0.776306017807372 E E O
L A    32  157.6 1.32475936638013 E B O
S A    33  174.1 1.50684146399483 E B  O
Y A    34  164.7 1.40310984474767 E B  O
T A    35  146.0 1.19675013411768 E B  O
B A    36  163.3 1.38766045464703 C B  O
E A    37  169.3 1.45387212650692 C E O
G A    38   82.5 0.496009940267167 C E O
G A    39   19.6 -0.198109086397355 C E O
F A    40  150.5 1.2464088880126 C B O
R A    41  145.7 1.19343955052468 C E O
I A    42  151.7 1.25965122238458 C B O
S A    43  167.4 1.43290509708462 C E O
E A    44  147.7 1.21551010781131 C E O
E A    45   99.1 0.679195565746199 C E O
N A    46   74.9 0.412141822577972 C E O
E A    47  152.0 1.26296180597757 E B  O
T A    48  140.1 1.13164199012212 E B  O
T A    49  157.9 1.32806994997313 E B  O
A A    50  137.8 1.1062608492425 E B  O
Y A    51  138.9 1.11839965575014 E E O
M A    52   74.9 0.412141822577972 C E O
G A    53   31.8 -0.0634786869489104 C E O
K A    54  154.6 1.29165353045019 E E O
W A    55  175.8 1.52560143768847 E B O
S A    56  144.1 1.17578310469538 C E O
S A    57   87.3 0.54897927775508 C E O
P A    58  155.6 1.3026888090935 C E O
P A    59  173.3 1.49801324108018 C E O
Q A    60  161.9 1.37221106454639 C E O
>1Q2H	B
W B    23  -28.0 -0.723388349819156 H B O
R B    24  -46.4 -0.926437476856155 H E D
Q B    25  -43.3 -0.892228113061878 H E D
F B    26  -49.2 -0.957336257057437 H B O
C B    27  -48.7 -0.951818617735779 H B O
E B    28  -45.4 -0.91540219821284 H E O
L B    29  -40.3 -0.859122277131932 H E O
H B    30  -34.1 -0.790703549543378 H B O
A B    31  -37.5 -0.82822349693065 H B O
Q B    32  -50.9 -0.976096230751073 H E O
A B    33  -41.5 -0.87236461150391 H B O
A B    34  -45.9 -0.920919837534497 H B O
A B    35  -38.8 -0.84256935916696 H B O
V B    36  -49.5 -0.960646840650432 H B O
D B    37  -44.5 -0.905470447433856 H E O
F B    38  -39.4 -0.849190526352949 H B O
A B    39  -33.5 -0.784082382357389 H B O
H B    40  -45.8 -0.919816309670165 H E O
K B    41  -33.0 -0.778564743035732 H E O
F B    42  -54.2 -1.01251265027401 H B O
C B    43  -33.7 -0.786289438086052 H B O
R B    44  -41.2 -0.869054027910916 H E O
F B    45  -41.9 -0.876778722961236 H B O
L B    46  -27.5 -0.717870710497498 H B O
R B    47  -29.2 -0.736630684191134 H E O
D B    48  -21.1 -0.647244927180281 H E O
N B    49   69.9 0.356965429361397 C B O
P B    50  -21.1 -0.647244927180281 C E O
A B    51  -21.5 -0.651659038637608 C E O
Y B    52   -7.0 -0.491647498309538 C B O
D B    53   70.7 0.365793652276049 C E O
T B    54  172.5 1.48918501816553 C E O
P B    55  -19.3 -0.627381425622314 C E O
D B    56    8.4 -0.321704207202485 C E O
A B    57  -49.4 -0.9595433127861 H B O
G B    58  -40.8 -0.86463991645359 H E O
A B    59  -39.2 -0.846983470624286 H B O
S B    60  -51.1 -0.978303286479736 H B O
F B    61  -46.9 -0.931955116177812 H B O
S B    62  -39.9 -0.854708165674606 H B O
R B    63  -49.3 -0.958439784921769 H E O
H B    64  -41.2 -0.869054027910916 H E O
F B    65  -53.5 -1.00478795522369 H B O
A B    66  -48.9 -0.954025673464443 H B O
A B    67  -61.5 -1.09307018437021 H E O
N B    68  -41.4 -0.871261083639579 H E O
F B    69  -49.5 -0.960646840650432 H B O
L B    70  -31.6 -0.76311535293509 H B O
D B    71  -46.1 -0.92312689326316 H E O
V B    72  -39.4 -0.849190526352949 H B O
F B    73  -52.6 -0.994856204444708 H B O
G B    74  -37.2 -0.824912913337655 H E O
E B    75  -38.1 -0.834844664116639 H E O
E B    76  -42.3 -0.881192834418563 H B O
V B    77  -57.0 -1.0434114304753 H B O
R B    78  -14.6 -0.575515615998733 H E O
R B    79  -29.5 -0.739941267784129 H E O
V B    80  -12.6 -0.553445058712103 C B O
>1MDY	B
N B   107   24.0 -0.149553860366768 H E D
A B   108  -54.2 -1.01251265027401 H E D
D B   109  -18.3 -0.616346146978999 H E O
R B   110  -17.7 -0.60972497979301 H E O
R B   111  -43.1 -0.890021057333215 H E O
K B   112  -20.5 -0.640623759994292 H E D
A B   113  -45.3 -0.914298670348508 H E D
A B   114  -35.6 -0.807256467508351 H B O
T B   115  -36.4 -0.816084690423003 H E O
M B   116  -42.3 -0.881192834418563 H E O
R B   117  -45.9 -0.920919837534497 H E O
E B   118  -42.9 -0.887814001604552 H E O
R B   119  -70.8 -1.19569827575304 H E O
R B   120  -29.2 -0.736630684191134 H E O
R B   121  -41.5 -0.87236461150391 H E O
L B   122  -32.8 -0.776357687307069 H B O
S B   123  -27.2 -0.714560126904504 H E O
K B   124  -34.9 -0.799531772458031 H E O
V B   125  -37.6 -0.829327024794981 H B O
N B   126  -42.1 -0.878985778689899 H E O
E B   127  -38.1 -0.834844664116639 H E O
A B   128  -37.3 -0.826016441201987 H B O
F B   129  -35.5 -0.80615293964402 H B O
E B   130  -32.0 -0.767529464392417 H E O
T B   131  -51.9 -0.987131509394388 H E O
L B   132  -39.5 -0.85029405421728 H B O
K B   133  -54.8 -1.01913381746 H E O
R B   134  -18.7 -0.620760258436325 H E O
S B   135   -1.5 -0.430953465771305 C E O
T B   136  -10.3 -0.528063917832478 C E O
S B   137  154.0 1.2850323632642 C E O
S B   138  -26.5 -0.706835431854183 C E O
N B   139  108.6 0.784030712857693 C E O
P B   140  -25.8 -0.699110736803863 C E O
N B   141   11.8 -0.284184259815213 C E O
Q B   142  115.2 0.856863551903573 C E O
R B   143  115.4 0.859070607632236 C E O
L B   144  144.1 1.17578310469538 C B O
P B   145  133.1 1.05439503961891 C E O
K B   146  -42.3 -0.881192834418563 H E O
V B   147  -28.0 -0.723388349819156 H B O
E B   148  -40.6 -0.862432860724927 H E O
I B   149  -40.6 -0.862432860724927 H B O
L B   150  -52.1 -0.989338565123051 H B O
R B   151  -40.9 -0.865743444317921 H E O
N B   152  -34.6 -0.796221188865036 H E O
A B   153  -49.2 -0.957336257057437 H B O
I B   154  -39.9 -0.854708165674606 H B O
R B   155  -49.0 -0.955129201328774 H E O
Y B   156  -30.1 -0.746562434970118 H B O
I B   157  -47.2 -0.935265699770807 H B O
E B   158  -36.3 -0.814981162558672 H E O
G B   159  -37.1 -0.823809385473324 H E O
L B   160  -38.1 -0.834844664116639 H B O
Q B   161  -31.4 -0.760908297206427 H E O
A B   162  -40.3 -0.859122277131932 H E O
L B   163   35.9 -0.0182340445113183 C B O
L B   164   54.0 0.181504498932686 C B O
>1RQ6	A
N A     3  151.3 1.25523711092725 C E O
I A     4  -66.4 -1.14714304972246 C B O
R A     5   88.6 0.56332513999139 C E O
T A     6  -26.1 -0.702421320396857 C E O
S A     7  -30.5 -0.750976546427444 H E O
F A     8  -36.1 -0.812774106830009 H E O
V A     9  -36.6 -0.818291746151666 H B O
K A    10  -33.9 -0.788496493814715 H E O
R A    11  -41.6 -0.873468139368242 H E O
I A    12  -40.3 -0.859122277131932 H B O
A A    13  -47.0 -0.933058644042144 H B O
K A    14  -50.0 -0.966164479972089 H E O
E A    15  -39.0 -0.844776414895623 H E O
M A    16  -45.6 -0.917609253941502 H B O
I A    17  -49.7 -0.962853896379095 H B O
E A    18   -8.9 -0.512614527731837 C E O
T A    19  -17.3 -0.605310868335684 C E O
H A    20  109.1 0.78954835217935 C B O
P A    21   25.8 -0.129690358808801 C B O
G A    22   60.1 0.248819698656908 C E O
K A    23  158.4 1.33358758929479 C E O
F A    24   54.9 0.191436249711669 C B O
T A    25    0.4 -0.409986436349006 C E O
D A    26   35.6 -0.0215446281043128 C E O
D A    27  144.3 1.17799016042404 C E O
F A    28  -36.2 -0.81387763469434 H B O
D A    29  -39.6 -0.851397582081612 H E O
T A    30  -52.1 -0.989338565123051 H E O
N A    31  -32.4 -0.771943575849743 H B O
K A    32  -53.8 -1.00809853881669 H E O
K A    33  -36.3 -0.814981162558672 H E O
L A    34  -40.6 -0.862432860724927 H B O
V A    35  -46.3 -0.925333948991823 H B O
E A    36  -25.3 -0.693593097482205 H E O
E A    37  -15.4 -0.584343838913385 C E O
F A    38  -80.5 -1.3027404785932 C B O
S A    39  103.5 0.727750791776785 C B O
T A    40   17.2 -0.224593755141311 C E O
V A    41  138.6 1.11508907215715 C B O
S A    42  164.9 1.40531690047634 C E O
T A    43  107.5 0.771891906350046 C B O
K A    44  -35.3 -0.803945883915356 C E O
H A    45  -12.3 -0.550134475119108 C E O
L A    46  -21.8 -0.654969622230602 H B O
R A    47  -30.3 -0.748769490698781 H E O
N A    48  -44.2 -0.902159863840861 H E O
K A    49  -34.3 -0.792910605272041 H E O
I A    50  -49.5 -0.960646840650432 H B O
A A    51  -42.1 -0.878985778689899 H B O
G A    52  -34.0 -0.789600021679047 H B O
Y A    53  -45.9 -0.920919837534497 H B O
I A    54  -56.6 -1.03899731901797 H B O
T A    55  -40.2 -0.858018749267601 H B O
R A    56  -48.1 -0.94519745054979 H E O
I A    57  -43.4 -0.893331640926209 H B O
I A    58  -49.0 -0.955129201328774 H B O
S A    59  -31.2 -0.758701241477764 H E O
Q A    60  -18.5 -0.618553202707662 H E O
>1VD4	A
E A   115  121.6 0.927489335220789 C E D
T A   116  -46.3 -0.925333948991823 C E D
D A   117  131.3 1.03453153806095 C E D
E A   118  -36.1 -0.812774106830009 C E D
R A   119  -92.0 -1.42964618299133 C E D
D A   120  -96.5 -1.47930493688624 C E D
S A   121  158.6 1.33579464502345 C E D
T A   122  -70.7 -1.19459474788871 C E D
N A   123  -44.7 -0.907677503162519 C E D
R A   124 -144.3 -2.00679125603671 C E D
A A   125   26.7 -0.119758608029818 C B D
S A   126   75.2 0.415452406170967 E E D
F A   127  162.7 1.38103928746104 E B D
K A   128  149.2 1.23206302577629 E E O
C A   129  134.8 1.07315501331255 C B O
P A   130  -12.9 -0.556755642305097 C E O
V A   131  -72.6 -1.21556177731101 C E O
C A   132   15.1 -0.247767840292273 C B O
S A   133   29.2 -0.0921704114215297 C E O
S A   134 -166.2 -2.24846385832531 C E O
T A   135  158.4 1.33358758929479 E E O
F A   136  163.5 1.38986751037569 E B O
T A   137 -165.6 -2.24184269113932 E E O
D A   138  -45.6 -0.917609253941502 H E O
L A   139  -25.9 -0.700214264668194 H B O
E A   140  -13.0 -0.557859170169429 H E O
A A   141  -42.3 -0.881192834418563 H B O
N A   142   -7.6 -0.498268665495527 H E O
Q A   143  -29.7 -0.742148323512792 H E O
L A   144   -6.8 -0.489440442580875 H B O
F A   145  152.1 1.2640653338419 E B O
D A   146  132.6 1.04887740029726 E B O
P A   147  -37.8 -0.831534080523644 C E O
M A   148  -24.8 -0.688075458160547 C E O
T A   149  -23.3 -0.671522540195575 C E O
G A   150   35.3 -0.0248552116973074 C B O
T A   151 -177.3 -2.37095545126611 E E O
F A   152  126.4 0.980458672708702 E B O
R A   153  139.4 1.1239172950718 C B O
C A   154  173.8 1.50353088040184 C B O
T A   155  -17.9 -0.611932035521673 C B O
F A   156  -38.7 -0.841465831302628 C B O
C A   157   18.8 -0.206937309312007 C B O
H A   158   30.5 -0.0778245491852201 C E O
T A   159  152.7 1.27068650102789 C E O
E A   160  122.6 0.938524613864105 C E O
V A   161  172.0 1.48366737884387 C B O
E A   162  144.5 1.18019721615271 E E O
E A   163  131.9 1.04115270524694 E E D
D A   164  114.8 0.852449440446247 C E D
E A   165   -2.7 -0.444195800143283 C E D
S A   166   52.7 0.167158636696376 C E D
A A   167   21.4 -0.178245584839388 C E D
M A   168  158.2 1.33138053356612 C B D
P A   169  103.8 0.73106137536978 C E D
K A   170 -157.8 -2.15576751772146 C E D
K A   171  -17.9 -0.611932035521673 C E D
D A   172   37.3 -0.00278465441067711 C E D
>1A0A	A
R A     2   31.1 -0.071203381999231 C E D
E A     3  -54.7 -1.01803028959567 C E D
S A     4  -15.5 -0.585447366777717 C E O
H A     5  -22.9 -0.667108428738249 C E O
K A     6  -78.2 -1.27735933771358 C E O
H A     7  -26.5 -0.706835431854183 C E O
A A     8  -27.3 -0.715663654768835 C B O
E A     9  -80.4 -1.30163695072887 C E O
Q A    10  -46.2 -0.924230421127492 H E O
A A    11  -16.8 -0.599793229014026 H E O
R A    12  -35.0 -0.800635300322362 H E O
R A    13  -34.7 -0.797324716729367 H E O
N A    14  -42.9 -0.887814001604552 H E O
R A    15  -60.2 -1.0787243221339 H E O
L A    16  -28.4 -0.727802461276482 H B O
A A    17  -61.4 -1.09196665650588 H E O
V A    18  -25.7 -0.698007208939531 H E O
A A    19  -44.3 -0.903263391705193 H B O
L A    20  -37.1 -0.823809385473324 H B O
H A    21  -43.5 -0.894435168790541 H E O
E A    22  -20.3 -0.638416704265629 H E O
L A    23  -17.5 -0.607517924064347 H B O
A A    24  -27.5 -0.717870710497498 H E O
S A    25  -39.6 -0.851397582081612 H E O
L A    26   30.7 -0.075617493456557 C B O
I A    27  145.0 1.18571485547436 C B O
P A    28  116.1 0.866795302682556 C E O
A A    29  -46.8 -0.930851588313481 H E D
E A    30  -18.9 -0.622967314164988 H E D
W A    31  -68.4 -1.16921360700909 H B D
K A    32  -34.6 -0.796221188865036 H E D
Q A    33  -28.0 -0.723388349819156 C E D
Q A    34  -51.3 -0.980510342208399 C E D
N A    35  134.8 1.07315501331255 C E D
V A    36  127.2 0.989286895623354 C B D
S A    37  126.4 0.980458672708702 C E D
A A    38  -50.8 -0.974992702886741 C E D
A A    39  150.9 1.25082299946992 C B D
P A    40   82.0 0.49049230094551 C E D
S A    41  157.8 1.3269664221088 C E D
K A    42   41.9 0.0479776273485726 C E D
A A    43  -53.5 -1.00478795522369 C B D
T A    44  -22.1 -0.658280205823597 H E D
T A    45  -17.1 -0.603103812607021 H B D
V A    46  -29.1 -0.735527156326803 H B O
E A    47  -51.5 -0.982717397937062 H E O
A A    48  -50.9 -0.976096230751073 H B O
A A    49  -19.8 -0.632899064943972 H B O
C A    50  -56.5 -1.03789379115364 H B O
R A    51  -59.1 -1.06658551562626 H E O
Y A    52  -63.6 -1.11624426952117 H B O
I A    53  -61.7 -1.09527724009888 H B O
R A    54  -42.5 -0.883399890147226 H E O
H A    55  -72.1 -1.21004413798935 H E O
L A    56  -30.4 -0.749873018563112 H B O
Q A    57  -77.2 -1.26632405907026 H E O
Q A    58   65.0 0.302892564009152 C E O
N A    59  115.4 0.859070607632236 C E O
G A    60  -22.0 -0.657176677959265 C E D
>1WT6	D
T D     8  163.9 1.39428162183302 C E O
L D     9  -37.6 -0.829327024794981 H B O
R D    10  -48.2 -0.946300978414122 H E O
E D    11  -38.0 -0.833741136252307 H E O
L D    12  -37.9 -0.832637608387976 H B O
Q D    13  -44.1 -0.90105633597653 H E O
E D    14  -38.4 -0.838155247709634 H E O
A D    15  -37.8 -0.831534080523644 H B O
L D    16  -43.0 -0.888917529468883 H B O
E D    17  -40.3 -0.859122277131932 H E O
E D    18  -41.3 -0.870157555775247 H E O
E D    19  -42.9 -0.887814001604552 H B O
V D    20  -47.0 -0.933058644042144 H B D
L D    21  -46.5 -0.927541004720486 H E O
T D    22  -42.9 -0.887814001604552 H E O
R D    23  -38.5 -0.839258775573965 H E D
Q D    24  -39.7 -0.852501109945943 H E D
S D    25  -41.7 -0.874571667232574 H E D
L D    26  -40.8 -0.86463991645359 H B D
S D    27  -38.2 -0.83594819198097 H E D
R D    28  -44.0 -0.899952808112198 H E D
E D    29  -42.9 -0.887814001604552 H B D
M D    30  -45.9 -0.920919837534497 H B D
E D    31  -43.9 -0.898849280247867 H E D
A D    32  -45.3 -0.914298670348508 H E D
I D    33  -41.0 -0.866846972182253 H B D
R D    34  -50.3 -0.969475063565084 H E D
T D    35  -54.5 -1.01582323386701 H E D
D D    36  -50.4 -0.970578591429415 H E D
N D    37  -34.0 -0.789600021679047 H B D
Q D    38  -44.6 -0.906573975298187 H E D
N D    39  -42.8 -0.88671047374022 H E D
F D    40  -51.8 -0.986027981530056 H B D
A D    41  -37.1 -0.823809385473324 H E D
S D    42  -44.4 -0.904366919569524 H E D
Q D    43  -38.5 -0.839258775573965 H E D
L D    44  -44.2 -0.902159863840861 H B D
R D    45  -39.6 -0.851397582081612 H E D
E D    46  -44.8 -0.90878103102685 H E D
A D    47  -38.0 -0.833741136252307 H E D
E D    48  -41.9 -0.876778722961236 H E D
A D    49  -40.4 -0.860225804996264 H E D
R D    50  -40.2 -0.858018749267601 H E D
N D    51  -39.9 -0.854708165674606 H B D
R D    52  -39.0 -0.844776414895623 H E D
D D    53  -48.3 -0.947404506278453 H E D
L D    54  -40.1 -0.856915221403269 H B D
E D    55  -42.1 -0.878985778689899 H E D
A D    56  -42.4 -0.882296362282894 H E D
H D    57  -38.1 -0.834844664116639 H B D
V D    58  -44.5 -0.905470447433856 H B D
R D    59  -45.7 -0.918712781805834 H E D
Q D    60  -39.8 -0.853604637810275 H E D
L D    61  -43.4 -0.893331640926209 H B D
Q D    62  -41.8 -0.875675195096905 H E D
E D    63  -39.1 -0.845879942759954 H E D
R D    64  -38.7 -0.841465831302628 H E D
M D    65  -36.3 -0.814981162558672 H B D
E D    66  -26.5 -0.706835431854183 H E D
>2CQF	A
S A   132  155.2 1.29827469763618 C E D
G A   133 -172.1 -2.31357200232087 C E D
S A   134  152.3 1.26627238957056 C E D
S A   135  -19.1 -0.625174369893651 C E D
G A   136   89.9 0.5776710022277 C E O
D A   137  109.9 0.798376575094002 C E D
R A   138  171.3 1.47594268379355 C E D
C A   139  109.4 0.792858935772345 C B D
Y A   140   42.3 0.0523917388058986 C B D
N A   141  -56.6 -1.03899731901797 C E O
C A   142  -40.5 -0.861329332860595 C B O
G A   143   33.3 -0.0469257689839377 C E O
G A   144  127.1 0.988183367759023 C E O
L A   145  -36.7 -0.819395274015998 C E O
D A   146  -51.8 -0.986027981530056 C E O
H A   147  164.1 1.39648867756168 C B O
H A   148  149.9 1.23978772082661 C E O
A A   149  -40.6 -0.862432860724927 C B O
K A   150  -58.8 -1.06327493203326 C E O
E A   151  -43.6 -0.895538696654872 C E O
C A   152  148.1 1.21992421926864 C B O
K A   153  -43.7 -0.896642224519204 C E O
L A   154  153.0 1.27399708462089 C B O
P A   155  139.5 1.12502082293613 C E O
P A   156  127.0 0.987079839894691 C E O
Q A   157  157.9 1.32806994997313 C E O
P A   158    6.3 -0.344878292353447 C E O
K A   159 -174.8 -2.34336725465782 C E O
K A   160  156.1 1.30820644841516 C E O
C A   161  122.6 0.938524613864105 C B O
H A   162   34.9 -0.0292693231546334 C B O
F A   163  -53.4 -1.00368442735936 C E O
C A   164   24.7 -0.141829165316448 C B O
Q A   165   34.6 -0.0325799067476279 C E O
S A   166   79.7 0.465111160065885 C E O
I A   167  -21.4 -0.650555510773276 C E O
S A   168  -75.2 -1.24425350178363 C E O
H A   169 -178.5 -2.38419778563809 C B O
M A   170  176.9 1.53774024419612 C B D
V A   171  -18.3 -0.616346146978999 C E D
A A   172  -31.2 -0.758701241477764 C E D
S A   173  -25.0 -0.690282513889211 C E D
C A   174  118.6 0.894383499290844 C B D
P A   175  -43.5 -0.894435168790541 C E D
L A   176  -44.1 -0.90105633597653 C E D
K A   177  -45.6 -0.917609253941502 C E D
A A   178   37.8 0.00273298491098047 C E D
Q A   179  140.1 1.13164199012212 C E D
Q A   180  131.1 1.03232448233228 C E D
G A   181   88.8 0.565532195720053 C E D
P A   182   -3.8 -0.456334606650929 C E D
S A   183  117.6 0.883348220647529 C E D
A A   184   42.9 0.0590129059918877 C E D
Q A   185   87.0 0.545668694162086 C E D
G A   186  110.7 0.807204798008655 C E D
S A   187   95.5 0.639468562630264 C E D
G A   188   75.6 0.419866517628293 C E D
P A   189  101.5 0.705680234490155 C E D
S A   190  168.1 1.44062979213494 C E D
>2AQC	A
H A     0  137.0 1.09743262632784 C E D
M A     1  138.1 1.10957143283549 C B D
V A     2  146.8 1.20557835703233 C B D
E A     3  141.6 1.14819490808709 C E D
M A     4  158.7 1.33689817288778 C E D
R A     5 -176.7 -2.36433428408012 C B D
M A     6  159.4 1.3446228679381 C B D
K A     7  178.3 1.55318963429676 E E O
K A     8  145.9 1.19564660625335 E E O
C A     9  117.6 0.883348220647529 C B O
P A    10   -5.4 -0.473991052480234 C E O
K A    11  -43.8 -0.897745752383535 C E O
C A    12  -56.8 -1.04120437474663 C B O
G A    13   25.1 -0.137415053859122 C E O
L A    14  133.9 1.06322326253357 C E O
Y A    15  146.7 1.204474829168 E B O
T A    16  166.8 1.42628392989863 E B O
L A    17   14.4 -0.255492535342594 C B O
K A    18   -0.3 -0.417711131399326 C E O
E A    19   11.0 -0.293012482729865 C E O
I A    20  145.4 1.19012896693169 C E O
C A    21  111.1 0.81161890946598 C B O
P A    22   -6.8 -0.489440442580875 C E O
K A    23  -60.2 -1.0787243221339 C E O
C A    24  -36.1 -0.812774106830009 C B O
G A    25   27.8 -0.107619801522171 C E O
E A    26  138.0 1.10846790497116 C E O
K A    27  143.4 1.16805840964506 C E O
T A    28  150.7 1.24861594374126 C E O
V A    29  156.9 1.31703467132981 C E O
I A    30  113.2 0.834792994616942 C E O
P A    31  -25.2 -0.692489569617874 C E O
K A    32   75.6 0.419866517628293 C E O
P A    33  167.8 1.43731920854195 C B O
P A    34  126.5 0.981562200573034 C B O
K A    35  -33.8 -0.787392965950384 C E O
F A    36  110.5 0.804997742279991 C B O
S A    37  118.5 0.893279971426513 C B O
L A    38  -40.5 -0.861329332860595 C E O
E A    39  -37.1 -0.823809385473324 C E O
D A    40   30.8 -0.0745139655922255 C B O
R A    41  -45.8 -0.919816309670165 C E O
W A    42   20.1 -0.192591447075698 C B O
G A    43  -87.4 -1.37888390123208 C E O
K A    44  -28.9 -0.73332010059814 C E O
Y A    45  -28.3 -0.726698933412151 C B O
R A    46  -32.3 -0.770840047985411 C B O
R A    47  -32.9 -0.7774612151714 C E O
M A    48   25.5 -0.133000942401796 C E O
L A    49  -27.8 -0.721181294090493 C B O
K A    50  125.3 0.968319866201056 C E O
R A    51  169.8 1.45938976582858 C E O
A A    52  105.7 0.752028404792079 C E D
L A    53  118.0 0.887762332104855 C B D
K A    54  123.9 0.952870476100414 C E D
N A    55  166.2 1.41966276271264 C E D
K A    56  126.3 0.979355144844371 C E D
N A    57  154.3 1.28834294685719 C E D
K A    58  140.0 1.13053846225779 C E D
>1HZ6	B
V B     4  170.4 1.46601093301457 E B O
T B     5  118.9 0.897694082883839 E B O
I B     6  127.3 0.990390423487686 E B O
K B     7  128.4 1.00252922999533 E E O
A B     8  128.5 1.00363275785966 E B O
N B     9  113.4 0.837000050345605 E B O
L B    10  110.4 0.80389421441566 E B O
I B    11  104.9 0.743200181877427 E B O
F B    12  153.9 1.28392883539987 C B O
A B    13  -24.4 -0.683661346703221 C B O
N B    14    0.2 -0.412193492077669 C E O
G B    15   -6.8 -0.489440442580875 C E O
S B    16  139.6 1.12612435080046 C E O
T B    17  114.1 0.844724745395926 E E O
Q B    18  162.4 1.37772870386805 E B O
T B    19  150.0 1.24089124869094 E E O
A B    20  139.8 1.12833140652913 E B O
E B    21  142.2 1.15481607527308 E E O
F B    22  115.9 0.864588246953893 E B O
K B    23  124.5 0.959491643286403 E E O
G B    24 -158.9 -2.16790632422911 E E O
T B    25  157.7 1.32586289424447 C E O
F B    26  -44.6 -0.906573975298187 H B O
E B    27  -51.1 -0.978303286479736 H E O
K B    28  -43.6 -0.895538696654872 H E O
A B    29  -43.3 -0.892228113061878 H B O
T B    30  -48.3 -0.947404506278453 H B O
S B    31  -36.7 -0.819395274015998 H E O
E B    32  -36.8 -0.820498801880329 H E O
A B    33  -44.9 -0.909884558891182 H B O
Y B    34  -38.3 -0.837051719845302 H B O
A B    35  -41.1 -0.867950500046584 H E O
Y B    36  -46.3 -0.925333948991823 H B O
A B    37  -38.1 -0.834844664116639 H B O
D B    38  -31.3 -0.759804769342096 H E O
T B    39  -14.1 -0.569997976677076 H B O
L B    40   -6.3 -0.483922803259217 C B O
K B    41  -43.8 -0.897745752383535 H E O
K B    42  -45.6 -0.917609253941502 H E O
D B    43  -12.0 -0.546823891526114 H E O
N B    44   -3.4 -0.451920495193603 H E O
G B    45  175.0 1.51677321477382 C E O
E B    46  153.7 1.28172177967121 C E O
W B    47  158.0 1.32917347783746 E B O
T B    48  158.9 1.33910522861644 E B O
V B    49  134.9 1.07425854117688 E B O
D B    50  116.5 0.871209414139882 E E O
V B    51  122.5 0.937421085999773 E B O
A B    52  168.5 1.44504390359227 E E O
D B    53   42.3 0.0523917388058986 C E O
K B    54   32.4 -0.0568575197629213 C E O
G B    55   -5.0 -0.469576941022908 C E O
Y B    56   -9.8 -0.52254627851082 C B O
T B    57  110.1 0.800583630822665 E B O
L B    58  109.3 0.791755407908013 E B O
N B    59   94.2 0.625122700393955 E B O
I B    60  109.8 0.797273047229671 E B O
K B    61  122.4 0.936317558135442 E E O
F B    62  140.6 1.13715962944378 E B O
>1WGN	A
S A     3  -58.5 -1.05996434844027 C E D
G A     4  119.0 0.89879761074817 C E D
S A     5  -58.1 -1.05555023698294 C E D
S A     6  127.5 0.992597479216349 C E D
G A     7   89.6 0.574360418634705 C E D
A A     8  -60.5 -1.0820349057269 C E D
Y A     9  -24.4 -0.683661346703221 C E D
S A    10  -36.7 -0.819395274015998 H E D
E A    11  -52.9 -0.998166788037703 H E D
L A    12  -52.4 -0.992649148716046 H E D
Q A    13  -55.1 -1.022444401053 H E D
M A    14   66.5 0.319445481974125 C E D
L A    15 -176.9 -2.36654133980878 C B D
S A    16  177.9 1.54877552283943 C E D
P A    17  -22.7 -0.664901373009586 H E D
S A    18  -32.6 -0.774150631578406 H E D
E A    19  -40.7 -0.863536388589258 H E D
R A    20  -50.6 -0.972785647158078 H E D
Q A    21  -43.4 -0.893331640926209 H E D
C A    22  -58.7 -1.06217140416893 H B D
V A    23  -69.2 -1.17804182992374 H B D
E A    24  -55.6 -1.02796204037465 H E D
T A    25  -69.2 -1.17804182992374 H B D
V A    26  -50.0 -0.966164479972089 H B O
V A    27  -32.0 -0.767529464392417 H B O
N A    28  -38.2 -0.83594819198097 H E O
M A    29  -20.1 -0.636209648536966 H B O
G A    30   54.6 0.188125666118675 H B O
Y A    31  176.9 1.53774024419612 C B O
S A    32  164.7 1.40310984474767 C B O
Y A    33  -50.1 -0.967268007836421 H B O
E A    34  -55.3 -1.02465145678166 H E O
C A    35  -66.5 -1.14824657758679 H B O
V A    36  -48.2 -0.946300978414122 H B O
L A    37  -61.8 -1.09638076796321 H B O
R A    38  -54.2 -1.01251265027401 H E O
A A    39  -45.5 -0.916505726077171 H B O
M A    40  -43.0 -0.888917529468883 H B O
K A    41  -13.9 -0.567790920948412 H E O
K A    42  -62.7 -1.10631251874219 H E O
K A    43  -30.1 -0.746562434970118 H E O
G A    44 -123.5 -1.77725746025575 C E O
E A    45   96.4 0.649400313409248 C E O
N A    46   93.4 0.616294477479303 C E O
I A    47  -59.1 -1.06658551562626 H B O
E A    48  -57.0 -1.0434114304753 H E O
Q A    49  -54.4 -1.01471970600268 H E O
I A    50  -33.7 -0.786289438086052 H B O
L A    51  -46.6 -0.928644532584818 H B O
D A    52  -45.9 -0.920919837534497 H E O
Y A    53  -44.3 -0.903263391705193 H B O
L A    54  -62.2 -1.10079487942053 H B O
F A    55  -50.0 -0.966164479972089 H B O
A A    56  -59.0 -1.06548198776193 H E O
H A    57  -53.3 -1.00258089949503 H B O
S A    58  170.3 1.46490740515024 C B O
G A    59  157.7 1.32586289424447 C B O
P A    60  107.0 0.766374267028389 C E D
S A    61   88.1 0.557807500669732 C E D
>1AA3	_
F A   270  -97.3 -1.4881331598009 C E O
Y A   271   -2.2 -0.438678160821625 C E O
G A   272  -40.5 -0.861329332860595 C B O
E A   273  -24.2 -0.681454290974558 C E O
L A   274  -56.8 -1.04120437474663 H B O
V A   275  -30.6 -0.752080074291775 H B O
D A   276  -18.2 -0.615242619114668 H E O
L A   277  -41.6 -0.873468139368242 H B O
G A   278  -60.7 -1.08424196145556 H B O
V A   279  -28.8 -0.732216572733808 C B O
K A   280  -30.0 -0.745458907105786 C E O
E A   281  -76.7 -1.2608064197486 C E O
K A   282   39.2 0.0181823750116217 C E O
L A   283  -40.4 -0.860225804996264 C B O
I A   284  117.2 0.878934109190203 C B O
E A   285  126.8 0.984872784166028 C E O
K A   286  151.0 1.25192652733425 C E O
A A   287   29.0 -0.0943774671501928 C B O
G A   288  -62.2 -1.10079487942053 C B O
A A   289  -49.9 -0.965060952107758 C B O
W A   290  126.5 0.981562200573034 E B O
Y A   291  170.5 1.4671144608789 E B O
S A   292  159.7 1.3479334515311 C B O
Y A   293  164.3 1.39869573329035 C B O
K A   294   52.4 0.163848053103382 C E O
G A   295  -40.1 -0.856915221403269 C E O
E A   296  136.8 1.09522557059918 C E O
K A   297  141.2 1.14378079662977 C E O
I A   298  -35.1 -0.801738828186693 C B O
G A   299  177.7 1.54656846711077 E E O
Q A   300  172.4 1.4880814903012 E E O
G A   301  -31.7 -0.764218880799422 C B O
K A   302  -23.4 -0.672626068059906 C E O
A A   303  -27.0 -0.712353071175841 C E O
N A   304   32.9 -0.0513398804412637 C B O
A A   305  -64.7 -1.12838307602882 C B O
T A   306   12.5 -0.276459564764893 C E O
A A   307  -42.0 -0.877882250825568 H E O
W A   308  -20.5 -0.640623759994292 H B O
L A   309  -11.0 -0.535788612882799 H B O
K A   310  -43.7 -0.896642224519204 H E O
D A   311   22.3 -0.168313834060404 C E O
N A   312   61.0 0.258751449435892 C B O
P A   313  -16.3 -0.594275589692369 C E O
E A   314  -47.4 -0.93747275549947 C E O
T A   315  -25.0 -0.690282513889211 C B O
A A   316  -22.9 -0.667108428738249 H B O
K A   317  -37.3 -0.826016441201987 H E O
E A   318  -23.8 -0.677040179517232 H E O
I A   319  -71.0 -1.19790533148171 H B O
E A   320  -35.3 -0.803945883915356 H B O
K A   321  -48.4 -0.948508034142785 H E O
K A   322  -32.4 -0.771943575849743 H E O
V A   323  -43.3 -0.892228113061878 H B O
R A   324  -40.9 -0.865743444317921 H E O
E A   325  -11.8 -0.544616835797451 H E O
L A   326  -33.8 -0.787392965950384 H E O
L A   327    6.0 -0.348188875946441 H B O
L A   328  -68.5 -1.17031713487342 C E O
>1WE9	A
S A     3  131.8 1.0400491773826 C E D
G A     4  -87.6 -1.38109095696074 C E D
S A     5  135.8 1.08419029195586 C E D
S A     6  168.4 1.44394037572794 C E O
G A     7  140.2 1.13274551798645 C E O
Q A     8  125.0 0.965009282608061 C B D
C A     9  127.4 0.991493951352017 C B O
G A    10  -37.4 -0.827119969066318 C E O
A A    11  -62.4 -1.1030019351492 C B O
C A    12  -49.2 -0.957336257057437 C B O
G A    13   46.0 0.0932222697861647 C E O
E A    14  177.4 1.54325788351777 C E O
S A    15  151.4 1.25634063879158 C E O
Y A    16   91.0 0.589809808735346 C E O
A A    17  136.8 1.09522557059918 C E O
A A    18   51.0 0.14839866300274 C E O
D A    19  -57.6 -1.05003259766128 C E O
E A    20  166.3 1.42076629057698 C E O
F A    21  110.2 0.801687158686997 C B O
W A    22  153.2 1.27620414034955 E B O
I A    23  158.7 1.33689817288778 E B O
C A    24  124.3 0.95728458755774 E B O
C A    25  161.2 1.36448636949607 C B O
D A    26  -40.1 -0.856915221403269 C E O
L A    27  -70.9 -1.19680180361738 C E O
C A    28  -25.5 -0.695800153210868 C B O
E A    29   47.7 0.1119822434798 C E O
M A    30 -175.6 -2.35219547757247 C E O
W A    31  122.4 0.936317558135442 E B O
F A    32 -179.9 -2.39964717573873 E B O
H A    33  134.6 1.07094795758389 E B O
G A    34  -62.9 -1.10851957447085 C B O
K A    35  -33.7 -0.786289438086052 C E O
C A    36  -35.8 -0.809463523237014 C B O
V A    37   15.2 -0.246664312427942 C B O
K A    38   46.0 0.0932222697861647 C E O
I A    39  143.9 1.17357604896672 C B O
T A    40  153.2 1.27620414034955 C E O
P A    41  -16.5 -0.596482645421032 C E O
A A    42  -36.8 -0.820498801880329 C E O
R A    43  -38.2 -0.83594819198097 C E O
A A    44  -38.4 -0.838155247709634 C B O
E A    45  -46.9 -0.931955116177812 C E O
H A    46  -12.3 -0.550134475119108 C E O
I A    47  135.0 1.07536206904121 C B O
K A    48  100.9 0.699059067304166 C E O
Q A    49   55.0 0.192539777576001 C E O
Y A    50  151.1 1.25303005519859 C B O
K A    51   94.7 0.630640339715612 C E O
C A    52  156.0 1.30710292055083 C B O
P A    53  -17.7 -0.60972497979301 H E O
S A    54  -34.9 -0.799531772458031 H E O
C A    55  -56.6 -1.03899731901797 H B D
S A    56  -37.2 -0.824912913337655 H E D
N A    57  -46.6 -0.928644532584818 C E D
K A    58  140.8 1.13936668517244 C E O
S A    59   38.3 0.00825062423263804 C E D
G A    60  155.0 1.29606764190752 C E D
P A    61  -28.3 -0.726698933412151 C E D
S A    62  -28.4 -0.727802461276482 C E D
>2FQM	F
K F   109  132.6 1.04887740029726 C E O
Q F   110  162.3 1.37662517600372 C E D
P F   111  143.2 1.1658513539164 C E D
E F   112  127.4 0.991493951352017 E E D
L F   113  106.1 0.756442516249405 E B D
E F   114  174.4 1.51015204758783 E E D
S F   115  158.9 1.33910522861644 C E D
D F   116  178.5 1.55539669002542 C E D
E F   117  -11.0 -0.535788612882799 C E D
H F   118  142.1 1.15371254740875 C E D
G F   119   88.6 0.56332513999139 C E D
K F   120  145.8 1.19454307838902 C E D
T F   121  144.0 1.17467957683105 E E D
L F   122  106.4 0.759753099842399 E B D
R F   123  124.8 0.962802226879398 E E D
L F   124  125.9 0.974941033387045 E B D
T F   125  135.1 1.07646559690554 E B O
L F   126  140.9 1.14047021303677 C B O
P F   127  162.8 1.38214281532537 C B O
E F   128  146.2 1.19895718984634 C E O
G F   129    8.9 -0.316186567880827 C E O
L F   130  137.0 1.09743262632784 C B O
S F   131  167.0 1.4284909856273 C E O
G F   132  -34.3 -0.792910605272041 H E O
E F   133  -37.3 -0.826016441201987 H E O
Q F   134  -41.2 -0.869054027910916 H B O
K F   135  -60.8 -1.08534548931989 H E O
S F   136  -37.8 -0.831534080523644 H E O
Q F   137  -44.9 -0.909884558891182 H E O
W F   138  -52.3 -0.991545620851714 H B O
M F   139  -36.3 -0.814981162558672 H E O
L F   140  -42.8 -0.88671047374022 H E O
T F   141  -35.7 -0.808359995372683 H B O
I F   142  -45.5 -0.916505726077171 H B O
K F   143  -36.7 -0.819395274015998 H E O
A F   144  -36.7 -0.819395274015998 H B O
V F   145  -45.7 -0.918712781805834 H B O
V F   146  -53.5 -1.00478795522369 H B O
Q F   147  -47.9 -0.942990394821127 H E O
S F   148  -26.2 -0.703524848261189 H B O
A F   149  -19.8 -0.632899064943972 C B O
K F   150   -4.3 -0.461852245972587 C E O
H F   151   26.1 -0.126379775215807 C B O
W F   152  157.2 1.32034525492281 C B O
N F   153  113.6 0.839207106074268 C E O
L F   154  -36.0 -0.811670578965677 C B O
A F   155  -41.6 -0.873468139368242 C B O
E F   156    3.1 -0.380191184012055 C E O
C F   157  149.4 1.23427008150495 C B O
T F   158 -167.2 -2.25949913696862 E E O
F F   159  126.3 0.979355144844371 E B O
E F   160  153.0 1.27399708462089 E E O
A F   161  126.2 0.978251616980039 E E O
S F   162 -170.7 -2.29812261222023 C B O
G F   163   -8.1 -0.503786304817185 C E O
E F   164  -16.5 -0.596482645421032 C E O
G F   165 -155.7 -2.1325934325705 E B O
V F   166  144.0 1.17467957683105 E B O
I F   167  130.1 1.02128920368897 E B O
I F   168  132.6 1.04887740029726 E B O
>1ZW8	A
K A     4  112.8 0.830378883159616 C E O
C A     5  125.3 0.968319866201056 C B O
K A     6   23.8 -0.151760916095432 C E O
W A     7  131.7 1.03894564951827 C B O
K A     8  -40.2 -0.858018749267601 C E O
E A     9    4.7 -0.362534738182751 C E O
C A    10  122.1 0.933006974542447 C B O
P A    11   19.1 -0.203626725719013 C E O
E A    12  143.4 1.16805840964506 C E O
S A    13  163.5 1.38986751037569 C E O
A A    14  156.0 1.30710292055083 C B O
S A    15  -25.5 -0.695800153210868 C E O
S A    16  157.4 1.32255231065147 C E O
L A    17  -36.0 -0.811670578965677 H B O
F A    18  -33.6 -0.785185910221721 H B O
D A    19  -44.9 -0.909884558891182 H E O
L A    20  -39.4 -0.849190526352949 H B O
Q A    21  -48.3 -0.947404506278453 H B O
R A    22  -35.4 -0.805049411779688 H E O
H A    23  -47.6 -0.939679811228133 H B O
L A    24  -42.4 -0.882296362282894 H B O
L A    25  -46.6 -0.928644532584818 H B O
K A    26  -41.8 -0.875675195096905 H E O
D A    27  -45.2 -0.913195142484176 H B O
H A    28   -0.7 -0.422125242856653 C B O
V A    29   86.0 0.53463341551877 C B O
S A    30  -35.1 -0.801738828186693 C E O
Q A    31  109.9 0.798376575094002 C E O
D A    32  -31.7 -0.764218880799422 C E O
F A    33   19.6 -0.198109086397355 C E O
K A    34   24.6 -0.142932693180779 C E O
H A    35  128.5 1.00363275785966 C E O
P A    36  -46.6 -0.928644532584818 C E O
M A    37   70.8 0.36689718014038 C E O
E A    38   88.5 0.562221612127058 C E O
P A    39  151.8 1.26075475024891 C E O
L A    40  149.1 1.23095949791196 E B O
A A    41  152.7 1.27068650102789 E B O
C A    42  142.4 1.15702313100174 C B O
N A    43   35.1 -0.0270622674259704 C E O
W A    44  148.2 1.22102774713297 C B O
E A    45  -46.7 -0.929748060449149 C E O
D A    46  -20.3 -0.638416704265629 C E O
C A    47  138.4 1.11288201642848 C B O
D A    48   22.7 -0.163899722603078 C E O
F A    49  142.4 1.15702313100174 C B O
L A    50  143.1 1.16474782605207 E E O
G A    51  169.0 1.45056154291393 E E O
D A    52  -32.0 -0.767529464392417 C E O
D A    53  166.5 1.42297334630564 C B O
T A    54  -33.9 -0.788496493814715 H E O
A A    55  -36.9 -0.821602329744661 H B O
S A    56  -33.6 -0.785185910221721 H B O
I A    57  -47.7 -0.940783339092464 H B O
V A    58  -34.6 -0.796221188865036 H B O
N A    59  -41.2 -0.869054027910916 H B O
H A    60  -43.9 -0.898849280247867 H B O
I A    61  -44.4 -0.904366919569524 H B O
N A    62  -37.1 -0.823809385473324 H E O
A A    63  -44.3 -0.903263391705193 H E D
>2CC6	A
K A     4  148.6 1.2254418585903 E E O
K A     5  140.1 1.13164199012212 E E O
V A     6  140.5 1.13605610157945 E B O
L A     7  104.7 0.740993126148764 E E O
L A     8  142.2 1.15481607527308 E B O
T A     9  113.3 0.835896522481274 E B O
G A    10  158.9 1.33910522861644 E B O
T A    11  153.7 1.28172177967121 E E O
S A    12  145.6 1.19233602266035 E E O
E A    13    5.2 -0.357017098861093 C E O
E A    14  -53.4 -1.00368442735936 C E O
S A    15  163.9 1.39428162183302 C B O
F A    16  -36.7 -0.819395274015998 H B O
T A    17  -45.9 -0.920919837534497 H E O
A A    18  -33.5 -0.784082382357389 H E O
A A    19  -39.8 -0.853604637810275 H B O
A A    20  -43.7 -0.896642224519204 H B O
D A    21  -37.6 -0.829327024794981 H E O
D A    22  -42.0 -0.877882250825568 H E O
A A    23  -44.8 -0.90878103102685 H B O
I A    24  -41.5 -0.87236461150391 H B O
D A    25  -46.4 -0.926437476856155 H E O
R A    26  -42.1 -0.878985778689899 H E O
A A    27  -44.5 -0.905470447433856 H B O
E A    28  -21.0 -0.64614139931595 H E O
D A    29  -28.5 -0.728905989140814 H E O
T A    30  -12.8 -0.555652114440766 H B O
L A    31  143.7 1.17136899323805 C B O
D A    32  156.5 1.31262055987249 C E O
N A    33   38.4 0.00935415209696957 C E O
V A    34  126.2 0.978251616980039 E B O
V A    35  -32.1 -0.768632992256748 E E O
W A    36  166.4 1.42186981844131 E B O
A A    37  144.3 1.17799016042404 E B O
E A    38  125.1 0.966112810472393 E E O
V A    39  128.9 1.00804686931699 E B O
V A    40  -14.0 -0.568894448812744 E B O
D A    41  154.6 1.29165353045019 E E O
Q A    42  144.0 1.17467957683105 E E O
G A    43  177.0 1.53884377206045 E E O
V A    44  123.5 0.948456364643088 E B O
E A    45  129.0 1.00915039718132 E E O
I A    46  -50.4 -0.970578591429415 C B O
G A    47   40.9 0.0369423487052574 C E O
A A    48    9.0 -0.315083040016496 C E O
V A    49  156.7 1.31482761560115 C E O
E A    50  -42.2 -0.880089306554231 C E O
E A    51  144.7 1.18240427188137 C E O
R A    52  136.2 1.08860440341319 C B O
T A    53  114.9 0.853552968310578 E E O
Y A    54  136.3 1.08970793127752 E B O
Q A    55  137.2 1.09963968205651 E E O
T A    56  121.7 0.928592863085121 E B O
E A    57  130.1 1.02128920368897 E E O
V A    58  143.5 1.16916193750939 E B O
Q A    59  119.2 0.901004666476833 E E O
V A    60  117.8 0.885555276376192 E B O
A A    61  137.5 1.1029502656495 E B O
F A    62  148.5 1.22433833072597 E B O
E A    63  129.3 1.01246098077432 E E O
>1V65	A
S A     3  -67.5 -1.1592818562301 C E D
G A     4 -107.5 -1.60069300196271 C E D
S A     5  127.6 0.99370100708068 C E D
S A     6   31.9 -0.0623751590845789 C E D
G A     7  -80.9 -1.30715459005053 C E O
V A     8   44.6 0.0777728796855235 C B D
T A     9   83.7 0.509252274639146 C E O
Y A    10  -33.5 -0.784082382357389 C B O
D A    11   41.2 0.040252932298252 C E O
D A    12   31.2 -0.0700998541348995 C E O
V A    13   54.3 0.18481508252568 C B O
H A    14   31.1 -0.071203381999231 C B O
M A    15   30.7 -0.075617493456557 C B O
N A    16   69.3 0.350344262175407 C E O
F A    17  123.8 0.951766948236083 C B O
T A    18 -177.0 -2.36764486767311 C E O
E A    19  -48.5 -0.949611562007116 H E O
E A    20  -50.9 -0.976096230751073 H E O
E A    21  -36.6 -0.818291746151666 H B O
W A    22  -27.2 -0.714560126904504 H B O
D A    23  -21.1 -0.647244927180281 H E O
L A    24   20.1 -0.192591447075698 C E O
L A    25 -178.8 -2.38750836923108 C B O
D A    26 -175.3 -2.34888489397948 C E O
S A    27  -30.7 -0.753183602156107 H E O
S A    28  -46.5 -0.927541004720486 H E O
Q A    29  -44.2 -0.902159863840861 H B O
K A    30  -29.6 -0.74104479564846 H E O
R A    31  -30.8 -0.754287130020438 H E O
L A    32  -38.6 -0.840362303438296 H B O
Y A    33  -26.4 -0.705731903989852 H B O
E A    34  -28.7 -0.731113044869477 H E O
E A    35  -32.5 -0.773047103714074 H E O
V A    36  -31.3 -0.759804769342096 H B O
M A    37  -55.7 -1.02906556823899 H B O
L A    38  -30.4 -0.749873018563112 H E O
E A    39  -40.9 -0.865743444317921 H E O
T A    40   70.0 0.358068957225728 C B O
Y A    41  -50.4 -0.970578591429415 C B O
Q A    42  -25.5 -0.695800153210868 C E O
N A    43   45.1 0.0832905190071811 C B O
L A    44   69.6 0.353654845768402 C B O
T A    45    7.2 -0.334946541574463 C E O
D A    46   42.8 0.0579093781275562 C E O
I A    47  -32.5 -0.773047103714074 C B O
G A    48 -159.1 -2.17011337995777 C B O
Y A    49 -176.8 -2.36543781194445 C E O
N A    50  101.4 0.704576706625824 C E O
W A    51   22.4 -0.167210306196073 C B O
Q A    52   85.6 0.530219304061444 C E O
D A    53  109.5 0.793962463636676 C E O
H A    54  156.5 1.31262055987249 C E O
H A    55  131.6 1.03784212165394 C E O
I A    56  125.4 0.969423394065387 C B O
E A    57  -34.3 -0.792910605272041 C E D
E A    58  107.6 0.772995434214377 C E D
S A    59  111.2 0.812722437330312 C E D
G A    60   86.1 0.535736943383102 C B D
P A    61  161.3 1.3655898973604 C E D
S A    62   31.7 -0.0645822148132419 C E D
>1UOY	A
A A     3  -14.9 -0.578826199591728 C B  O
G A     4 -173.0 -2.32350375309985 C E D
S A     5  134.4 1.06874090185522 C E D
G A     6  -10.8 -0.533581557154135 C E D
Y A     7  164.5 1.40090278901901 C B D
N A     8  165.3 1.40973101193366 C E D
V A     9  -14.5 -0.574412088134401 C B O
D A    10   14.1 -0.258803118935588 C E O
Q A    11  143.8 1.17247252110239 C E D
R A    12  147.4 1.21219952421832 C E D
R A    13  119.4 0.903211722205496 C E D
T A    14  133.9 1.06322326253357 C E D
N A    15   -0.1 -0.415504075670663 C B  O
S A    16  168.1 1.44062979213494 C B  O
G A    17  155.4 1.30048175336484 C B  O
B A    18  138.6 1.11508907215715 C B  O
K A    19  145.2 1.18792191120303 C E D
A A    20  -29.6 -0.74104479564846 C B D
G A    21  -13.8 -0.566687393084081 C B D
N A    22  -24.0 -0.679247235245895 C E D
G A    23 -139.5 -1.95382191854879 C E O
D A    24   24.2 -0.147346804638105 C E O
R A    25  143.3 1.16695488178073 C B  O
H A    26  128.6 1.004736285724 E B  O
F A    27  173.1 1.49580618535152 E B  O
C A    28  144.9 1.18461132761003 E B  O
G A    29  172.0 1.48366737884387 C B  O
A A    30  -39.7 -0.852501109945943 C B  O
D A    31    8.9 -0.316186567880827 C E O
R A    32   16.2 -0.235629033784627 C E O
T A    33    1.8 -0.394537046248365 C E O
G A    34  155.2 1.29827469763618 E E O
V A    35  132.2 1.04446328883993 E B  O
V A    36  155.3 1.29937822550051 E B  O
E A    37  148.5 1.22433833072597 E B  O
B A    38  110.1 0.800583630822665 E B  O
K A    39  128.4 1.00252922999533 E E O
G A    40   32.9 -0.0513398804412637 C E O
G A    41    7.0 -0.337153597303126 C E O
K A    42  145.0 1.18571485547436 E E O
W A    43  118.6 0.894383499290844 E B O
T A    44  132.5 1.04777387243292 E E O
E A    45  122.4 0.936317558135442 E E O
V A    46  -11.7 -0.543513307933119 E B  O
Q A    47  132.4 1.04667034456859 E B  O
D A    48  110.9 0.809411853737318 E B  O
D A    49  -18.7 -0.620760258436325 C B  O
G A    50  -79.7 -1.29391225567855 C E O
S A    51  170.3 1.46490740515024 C B  O
S A    52   52.5 0.164951580967713 C B  O
S A    53   -4.1 -0.459645190243924 C B  O
C A    54  141.8 1.15040196381576 C B  O
K A    55  146.8 1.20557835703233 E E D
G A    56 -155.5 -2.13038637684184 E E D
T A    57  173.2 1.49690971321585 E E D
S A    58  -12.8 -0.555652114440766 C E D
N A    59    8.4 -0.321704207202485 C E D
G A    60 -154.0 -2.11383345887686 E E D
G A    61   13.2 -0.268734869714572 E E D
A A    62  143.7 1.17136899323805 E E D
>2A50	A
S A     1  166.4 1.42186981844131 C E D
A A     2  -20.8 -0.643934343587287 C E D
S A     3  -17.6 -0.608621451928678 C E D
F A     4    3.3 -0.377984128283392 C B D
L A     5  146.6 1.20337130130367 C B D
K A     6  127.2 0.989286895623354 C E D
K A     7  -45.3 -0.914298670348508 C E D
T A     8  155.0 1.29606764190752 C E D
M A     9  132.8 1.05108445602592 E B O
P A    10  163.2 1.3865569267827 E E O
F A    11  159.7 1.3479334515311 E B O
K A    12  149.2 1.23206302577629 E E O
T A    13  146.5 1.20226777343934 E B O
T A    14  134.3 1.06763737399089 E B O
I A    15  132.1 1.0433597609756 E B O
E A    16  136.6 1.09301851487052 E E O
G A    17  174.0 1.5057379361305 E B O
T A    18  123.9 0.952870476100414 E B O
V A    19  119.2 0.901004666476833 E B O
N A    20   38.7 0.0126647356899642 C E O
G A    21   -7.8 -0.50047572122419 C E O
H A    22  116.4 0.870105886275551 E B O
Y A    23  141.4 1.14598785235843 E E O
F A    24  160.4 1.35565814658142 E B O
K A    25  139.6 1.12612435080046 E E O
C A    26  156.5 1.31262055987249 E B O
T A    27  161.1 1.36338284163174 E E O
G A    28  158.6 1.33579464502345 E B O
K A    29  137.8 1.1062608492425 E E O
G A    30 -174.6 -2.34116019892916 E E O
E A    31  150.6 1.24751241587693 E E O
G A    32  176.2 1.5300155491458 E E O
N A    33  104.7 0.740993126148764 E E O
P A    34  -42.3 -0.881192834418563 C B O
F A    35  -22.4 -0.661590789416591 C B O
E A    36  -11.4 -0.540202724340125 C E O
G A    37   32.0 -0.0612716312202473 C B O
T A    38  149.6 1.23647713723361 E E O
Q A    39  157.7 1.32586289424447 E B O
E A    40  145.4 1.19012896693169 E E O
M A    41  159.7 1.3479334515311 E B O
K A    42  129.4 1.01356450863865 E E O
I A    43  131.3 1.03453153806095 E B O
E A    44  128.6 1.004736285724 E E O
V A    45  118.3 0.89107291569785 E B O
I A    46  -19.6 -0.630692009215309 E E O
E A    47  141.8 1.15040196381576 E E O
G A    48    8.5 -0.320600679338153 C E O
G A    49  157.0 1.31813819919415 C E O
P A    50  143.9 1.17357604896672 C E O
L A    51  130.9 1.03011742660362 C B O
P A    52   11.9 -0.283080731950882 C B O
F A    53  164.0 1.39538514969735 C B O
A A    54  126.1 0.977148089115708 C B O
F A    55  -28.7 -0.731113044869477 C B O
H A    56  -30.1 -0.746562434970118 C B O
I A    57  -11.4 -0.540202724340125 C B O
L A    58   -6.1 -0.481715747530554 C B O
S A    59  -41.9 -0.876778722961236 C B O
T A    60    3.0 -0.381294711876387 C E O
>1G25	A
D A     3 -147.4 -2.04100061983098 C E D
Q A     4   -7.7 -0.499372193359859 C E O
G A     5  137.5 1.1029502656495 C E O
C A     6  160.5 1.35676167444575 C B O
P A     7  -66.4 -1.14714304972246 C E O
R A     8  -71.0 -1.19790533148171 C E O
C A     9   46.5 0.0987399091078223 C B O
K A    10   93.8 0.620708588936629 C E O
T A    11  -43.5 -0.894435168790541 C E O
T A    12 -109.6 -1.62386708711367 H E O
K A    13  -38.1 -0.834844664116639 H E O
Y A    14  -45.0 -0.910988086755513 H B O
R A    15  -53.7 -1.00699501095236 H E O
N A    16  121.6 0.927489335220789 C E O
P A    17   39.6 0.0225964864689478 C E O
S A    18   56.6 0.210196223405305 C E O
L A    19 -143.9 -2.00237714457938 C B O
K A    20  159.1 1.34131228434511 C E O
L A    21  136.4 1.09081145914185 E B O
M A    22  135.3 1.07867265263421 E B O
V A    23  167.0 1.4284909856273 E B O
N A    24  176.4 1.53222260487446 C B O
V A    25  -74.3 -1.23432175100465 C B O
C A    26  -24.2 -0.681454290974558 C B O
G A    27   77.5 0.440833547050592 C B O
H A    28  -98.9 -1.5057896056302 C B O
T A    29  134.2 1.06653384612656 C E O
L A    30   95.4 0.638365034765933 E B O
C A    31  172.1 1.4847709067082 E B O
E A    32  -41.9 -0.876778722961236 H E O
S A    33   -8.0 -0.502682776952853 H E O
C A    34  -59.1 -1.06658551562626 H B O
V A    35  -25.6 -0.6969036810752 H B O
D A    36  -49.6 -0.961750368514763 H E O
L A    37  -23.8 -0.677040179517232 H E O
L A    38  -43.6 -0.895538696654872 H B O
F A    39  -42.6 -0.884503418011557 H B O
V A    40  -15.9 -0.589861478235043 H E O
R A    41    1.4 -0.398951157705691 C E O
G A    42  -57.5 -1.04892906979695 C E O
A A    43  107.8 0.775202489943041 C E O
G A    44   32.1 -0.0601681033559158 C E O
N A    45  104.0 0.733268431098443 C E O
C A    46  144.0 1.17467957683105 C B O
P A    47   -5.9 -0.479508691801891 C E O
E A    48  -57.4 -1.04782554193262 C E O
C A    49   16.4 -0.233421978055964 C B O
G A    50   25.4 -0.134104470266127 C E O
T A    51  143.5 1.16916193750939 C E O
P A    52   77.9 0.445247658507918 C E O
L A    53  114.5 0.849138856853252 C B O
R A    54  -25.1 -0.691386041753542 C E O
K A    55   88.6 0.56332513999139 C E O
S A    56 -121.0 -1.74966926364746 C E O
N A    57  102.6 0.717819040997802 C E O
F A    58  101.4 0.704576706625824 C B O
R A    59  104.1 0.734371958962775 E E O
V A    60  155.5 1.30158528122917 E E O
Q A    61  170.6 1.46821798874323 E E D
L A    62  -40.5 -0.861329332860595 C B O
F A    63  -63.6 -1.11624426952117 C B O
>2F44	A
Q A     3  -19.0 -0.62407084202932 C E O
L A     4    0.1 -0.413297019942 C E O
W A     5  132.4 1.04667034456859 C B O
S A     6 -179.2 -2.39192248068841 C E O
K A     7  -28.5 -0.728905989140814 H E O
F A     8  -33.4 -0.782978854493058 H E O
D A     9  -46.7 -0.929748060449149 H E O
V A    10  -39.9 -0.854708165674606 H B O
G A    11  -44.0 -0.899952808112198 H B O
D A    12  -37.6 -0.829327024794981 H E O
W A    13  -40.3 -0.859122277131932 H B O
L A    14  -39.9 -0.854708165674606 H B O
E A    15  -43.3 -0.892228113061878 H E O
S A    16  -19.8 -0.632899064943972 H E O
I A    17   18.7 -0.208040837176339 C B O
H A    18   40.1 0.0281141257906053 C E O
L A    19   30.5 -0.0778245491852201 C B O
G A    20  -18.9 -0.622967314164988 C E O
E A    21  -23.1 -0.669315484466912 C E O
H A    22   -5.2 -0.471783996751571 C B O
R A    23  -37.0 -0.822705857608992 H E O
D A    24  -48.2 -0.946300978414122 H E O
R A    25  -40.5 -0.861329332860595 H E O
F A    26  -40.9 -0.865743444317921 H B O
E A    27  -42.5 -0.883399890147226 H E O
D A    28  -31.4 -0.760908297206427 H E O
H A    29    2.1 -0.39122646265537 C E O
E A    30   38.1 0.00604356850397506 C E O
I A    31  125.3 0.968319866201056 C B O
E A    32  168.4 1.44394037572794 C E O
G A    33  -51.2 -0.979406814344067 C B O
A A    34  -18.2 -0.615242619114668 C E O
H A    35  -35.7 -0.808359995372683 C E O
L A    36  -56.9 -1.04230790261096 C B O
P A    37  -19.3 -0.627381425622314 C E O
A A    38   -6.7 -0.488336914716543 C E O
L A    39  134.0 1.0643267903979 C B O
T A    40  174.8 1.51456615904516 C E O
K A    41  -34.4 -0.794014133136373 H E O
E A    42  -36.8 -0.820498801880329 H E O
D A    43  -43.3 -0.892228113061878 H B O
F A    44  -37.8 -0.831534080523644 H B O
V A    45  -47.7 -0.940783339092464 H E O
E A    46  -23.8 -0.677040179517232 H E O
L A    47   -1.4 -0.429849937906973 C B O
G A    48   -1.8 -0.434264049364299 C E O
V A    49   79.2 0.459593520744227 C B O
T A    50    1.4 -0.398951157705691 C E O
R A    51  116.0 0.865691774818225 C E O
V A    52  -39.6 -0.851397582081612 H E O
G A    53  -41.2 -0.869054027910916 H E O
H A    54  -36.6 -0.818291746151666 H B O
R A    55  -36.3 -0.814981162558672 H B O
E A    56  -32.7 -0.775254159442737 H E O
N A    57  -39.9 -0.854708165674606 H E O
I A    58  -49.4 -0.9595433127861 H B O
E A    59  -47.7 -0.940783339092464 H B O
R A    60  -39.2 -0.846983470624286 H E O
A A    61  -33.0 -0.778564743035732 H B O
L A    62  -35.0 -0.800635300322362 H B O
R A    63  -31.9 -0.766425936528085 H E O
>2FMR	_
R A     3   -0.7 -0.422125242856653 C E D
F A     4   87.9 0.555600444941069 E B D
H A     5  168.3 1.44283684786361 E E O
E A     6  141.7 1.14929843595142 E E O
Q A     7  141.7 1.14929843595142 E E O
F A     8  134.4 1.06874090185522 E B D
I A     9  143.3 1.16695488178073 C E O
V A    10  122.6 0.938524613864105 C B O
R A    11  152.5 1.26847944529923 C E O
E A    12  -43.0 -0.888917529468883 C E O
D A    13  -43.8 -0.897745752383535 C E O
L A    14   46.5 0.0987399091078223 C B O
M A    15  -44.3 -0.903263391705193 C B O
G A    16   53.1 0.171572748153702 C B O
L A    17   88.8 0.565532195720053 C B O
A A    18   73.4 0.395588904613 C B O
I A    19  105.6 0.750924876927747 C B O
G A    20  -31.9 -0.766425936528085 C B O
T A    21 -164.7 -2.23191094036034 C B O
H A    22   48.7 0.123017522123116 C E O
G A    23   89.2 0.569946307177379 C B O
A A    24  151.3 1.25523711092725 C E O
N A    25  -29.5 -0.739941267784129 H B O
I A    26  -53.0 -0.999270315902035 H B O
Q A    27  -50.8 -0.974992702886741 H E O
Q A    28  -51.7 -0.984924453665725 H E O
A A    29  -30.5 -0.750976546427444 H B O
R A    30  -33.7 -0.786289438086052 H E O
K A    31  -26.7 -0.709042487582846 H E O
V A    32  140.1 1.13164199012212 C B O
P A    33  107.7 0.774098962078709 C E O
G A    34  -46.0 -0.922023365398829 C E O
V A    35  122.7 0.939628141728436 E B O
T A    36  -21.3 -0.649451982908944 E E O
A A    37  162.3 1.37662517600372 E B O
I A    38  141.3 1.1448843244941 E B O
D A    39  144.0 1.17467957683105 E E O
L A    40  138.1 1.10957143283549 E B O
D A    41  125.1 0.966112810472393 E E O
E A    42  -43.7 -0.896642224519204 C E O
D A    43  -49.4 -0.9595433127861 C E O
T A    44  -18.2 -0.615242619114668 C E O
C A    45   49.7 0.134052800766431 C B O
T A    46  159.9 1.35014050725976 E E O
F A    47  132.9 1.05218798389025 E B O
H A    48  134.3 1.06763737399089 E E O
I A    49  133.1 1.05439503961891 E B O
Y A    50  118.0 0.887762332104855 E E O
G A    51 -171.1 -2.30253672367755 E B O
E A    52   31.7 -0.0645822148132419 C E O
D A    53  120.5 0.915350528713143 C E O
Q A    54  -42.5 -0.883399890147226 H E O
D A    55  -62.1 -1.0996913515562 H E O
A A    56  -44.0 -0.899952808112198 H B O
V A    57  -43.2 -0.891124585197546 H B O
K A    58  -27.9 -0.722284821954825 H E O
K A    59  -50.0 -0.966164479972089 H E O
A A    60  -30.7 -0.753183602156107 H B O
R A    61  -38.7 -0.841465831302628 H E O
S A    62  -28.3 -0.726698933412151 H E O
F A    63  -44.6 -0.906573975298187 H E O
>1GJT	A
A A     3  160.0 1.35124403512409 C B O
I A     4  142.2 1.15481607527308 C B O
F A     5  142.7 1.16033371459474 C B O
V A     6 -147.6 -2.04320767555965 C B O
L A     7  136.0 1.08639734768453 C B O
N A     8  155.3 1.29937822550051 C B O
A A     9   14.0 -0.25990664679992 C B O
Q A    10  -40.0 -0.855811693538938 C E O
H A    11  -67.3 -1.15707480050144 C E O
D A    12  174.7 1.51346263118082 C E O
E A    13   28.0 -0.105412745793508 C E O
A A    14  -16.7 -0.598689701149695 C B O
V A    15  106.5 0.760856627706731 C B O
D A    16  -24.6 -0.685868402431885 H E O
A A    17  -44.9 -0.909884558891182 H B O
N A    18  -41.9 -0.876778722961236 H E O
S A    19  -41.1 -0.867950500046584 H E O
L A    20  -47.9 -0.942990394821127 H B D
A A    21  -49.5 -0.960646840650432 H E O
E A    22  -41.1 -0.867950500046584 H E D
A A    23  -43.0 -0.888917529468883 H B O
K A    24  -40.0 -0.855811693538938 H B O
V A    25  -45.7 -0.918712781805834 H E O
L A    26  -40.0 -0.855811693538938 H E O
A A    27  -39.7 -0.852501109945943 H B O
N A    28  -38.8 -0.84256935916696 H B O
R A    29  -39.8 -0.853604637810275 H E O
E A    30  -40.0 -0.855811693538938 H E O
L A    31  -42.3 -0.881192834418563 H B O
D A    32  -43.2 -0.891124585197546 H E O
K A    33  -40.0 -0.855811693538938 H E O
Y A    34  -38.5 -0.839258775573965 H E O
G A    35   33.8 -0.0414081296622801 C E O
V A    36  179.1 1.56201785721141 C B O
S A    37  150.5 1.2464088880126 C B O
D A    38  -17.9 -0.611932035521673 H E O
Y A    39  -46.4 -0.926437476856155 H B O
Y A    40  -40.4 -0.860225804996264 H B O
K A    41  -43.9 -0.898849280247867 H E O
N A    42  -39.9 -0.854708165674606 H E O
L A    43  -39.8 -0.853604637810275 H B O
I A    44  -40.0 -0.855811693538938 H B O
N A    45  -31.1 -0.757597713613433 H E O
N A    46    2.2 -0.390122934791039 C E O
A A    47  118.6 0.894383499290844 C B O
K A    48  -39.8 -0.853604637810275 C E O
T A    49  162.0 1.37331459241072 C E O
V A    50  -40.0 -0.855811693538938 H B O
E A    51  -40.0 -0.855811693538938 H E O
G A    52  -32.8 -0.776357687307069 H B O
V A    53  -50.0 -0.966164479972089 H B O
K A    54  -40.1 -0.856915221403269 H E O
A A    55  -36.4 -0.816084690423003 H E O
L A    56  -40.0 -0.855811693538938 H B O
I A    57  -39.9 -0.854708165674606 H B O
D A    58  -41.2 -0.869054027910916 H E O
E A    59  -38.3 -0.837051719845302 H E O
I A    60  -41.0 -0.866846972182253 H B O
L A    61  -40.0 -0.855811693538938 H B O
A A    62  -31.2 -0.758701241477764 H E O
A A    63  -40.0 -0.855811693538938 H E O
>1OR7	C
K C     3  -33.2 -0.780771798764395 H E D
E C     4  -36.3 -0.814981162558672 H E D
Q C     5  -40.5 -0.861329332860595 H E O
L C     6  -44.5 -0.905470447433856 H B O
S C     7  -47.3 -0.936369227635138 H B O
A C     8  -42.1 -0.878985778689899 H B O
L C     9  -46.5 -0.927541004720486 H B O
M C    10  -13.3 -0.561169753762423 H B O
D C    11    1.9 -0.393433518384033 C E O
G C    12   14.6 -0.253285479613931 C E O
E C    13  -11.1 -0.53689214074713 C E O
T C    14  143.7 1.17136899323805 C E O
L C    15   26.8 -0.118655080165486 C E O
D C    16  122.2 0.934110502406779 C E O
S C    17  -29.1 -0.735527156326803 H E O
E C    18  -35.8 -0.809463523237014 H E O
L C    19  -42.0 -0.877882250825568 H B O
L C    20  -44.5 -0.905470447433856 H B O
N C    21  -51.9 -0.987131509394388 H E O
E C    22  -44.0 -0.899952808112198 H E O
L C    23  -53.5 -1.00478795522369 H B O
A C    24  -20.2 -0.637313176401298 H E O
H C    25   12.1 -0.280873676222219 C E O
N C    26  108.3 0.780720129264698 C B O
P C    27  -39.6 -0.851397582081612 H E O
E C    28  -38.5 -0.839258775573965 H E O
M C    29  -33.4 -0.782978854493058 H B O
Q C    30  -39.5 -0.85029405421728 H E O
K C    31  -40.3 -0.859122277131932 H E O
T C    32  -44.3 -0.903263391705193 H E O
W C    33  -47.0 -0.933058644042144 H B O
E C    34  -49.7 -0.962853896379095 H E O
S C    35  -46.3 -0.925333948991823 H E O
Y C    36  -36.5 -0.817188218287335 H B O
H C    37  -33.8 -0.787392965950384 H B O
L C    38  -45.5 -0.916505726077171 H B O
I C    39  -46.7 -0.929748060449149 H B O
R C    40  -47.1 -0.934162171906475 H B O
D C    41  -42.4 -0.882296362282894 H B O
S C    42  -49.4 -0.9595433127861 H B O
M C    43  -38.3 -0.837051719845302 H B O
R C    44   -8.1 -0.503786304817185 H B O
G C    45   26.4 -0.123069191622812 C E O
D C    46   56.8 0.212403279133968 C E O
T C    47  153.0 1.27399708462089 C E O
P C    48 -179.2 -2.39192248068841 C E O
E C    49  -40.9 -0.865743444317921 C E O
V C    50  119.8 0.907625833662822 E B O
L C    51  135.8 1.08419029195586 E B O
H C    52  132.6 1.04887740029726 E E O
F C    53    8.5 -0.320600679338153 C B O
D C    54   11.6 -0.286391315543876 C E O
I C    55  -54.7 -1.01803028959567 H B O
S C    56  -34.9 -0.799531772458031 H B O
S C    57  -42.6 -0.884503418011557 H E O
R C    58  -42.7 -0.885606945875889 H E O
V C    59  -54.1 -1.01140912240968 H B O
M C    60  -36.4 -0.816084690423003 H B O
A C    61  -33.1 -0.779668270900063 H E O
A C    62  -28.3 -0.726698933412151 H B O
I C    63  -40.7 -0.863536388589258 H B O
E C    64  -26.9 -0.711249543311509 H E O
>1V8Q	A
G A    22  172.6 1.49028854602986 E B D
V A    23  142.8 1.16143724245907 E B D
K A    24  -11.9 -0.545720363661782 C E O
R A    25  153.8 1.28282530753554 C E O
Y A    26  152.2 1.26516886170623 C B O
E A    27  127.9 0.997011590673675 C E O
G A    28    6.2 -0.345981820217778 C E O
Q A    29  140.7 1.13826315730811 C E O
V A    30  126.9 0.98597631203036 E E O
V A    31  169.7 1.45828623796425 E B O
R A    32  161.1 1.36338284163174 C E O
A A    33  130.0 1.02018567582464 C B O
G A    34  -26.1 -0.702421320396857 C B O
N A    35  139.5 1.12502082293613 C B O
I A    36  135.9 1.0852938198202 E B O
L A    37  -44.6 -0.906573975298187 E B O
V A    38  140.3 1.13384904585078 E B O
R A    39  114.0 0.843621217531594 E B O
Q A    40  158.7 1.33689817288778 C B O
R A    41  -29.7 -0.742148323512792 C B O
G A    42 -147.3 -2.03989709196665 C E O
T A    43   55.2 0.194746833304664 C B O
R A    44  -45.2 -0.913195142484176 C E O
F A    45  154.8 1.29386058617885 C B O
K A    46  146.1 1.19785366198201 E E O
P A    47  130.3 1.02349625941763 E B O
G A    48 -156.6 -2.14252518334948 C B O
K A    49  129.2 1.01135745290998 C E O
N A    50   27.2 -0.11424096870816 C E O
V A    51  123.3 0.946249308914425 E B O
G A    52  169.9 1.46049329369291 E B O
M A    53  115.6 0.861277663360899 E E O
G A    54  178.0 1.54987905070376 C B O
R A    55  -32.8 -0.776357687307069 C E O
D A    56   19.5 -0.199212614261687 C E O
F A    57    5.0 -0.359224154589756 C B O
T A    58  132.7 1.04998092816159 C B O
L A    59  133.3 1.05660209534758 E B O
F A    60  158.2 1.33138053356612 E B O
A A    61  125.1 0.966112810472393 E B O
L A    62  -23.8 -0.677040179517232 C B O
V A    63  178.3 1.55318963429676 C B O
D A    64  128.1 0.999218646402338 C E O
G A    65 -161.1 -2.1921839372444 E B O
V A    66  137.2 1.09963968205651 E E O
V A    67  140.5 1.13605610157945 E B O
E A    68  131.1 1.03232448233228 E E O
F A    69  141.0 1.1415737409011 E B O
Q A    70  122.0 0.931903446678116 E E O
D A    71  120.8 0.918661112306137 E E O
R A    72   25.2 -0.13631152599479 C E O
G A    73 -126.4 -1.80925976832137 C E O
R A    74  -16.0 -0.590965006099374 C E O
L A    75   -6.4 -0.485026331123549 C E O
G A    76  168.4 1.44394037572794 C E O
R A    77  119.9 0.908729361527154 E E O
Y A    78  163.3 1.38766045464703 E E O
V A    79  129.8 1.01797862009597 E B O
H A    80  166.3 1.42076629057698 E B O
V A    81  111.2 0.812722437330312 E B O
R A    82  117.6 0.883348220647529 E E O
P A    83  161.5 1.36779695308906 E E O
>1F0Z	A
I A     3  176.3 1.53111907701013 E B O
L A     4  107.7 0.774098962078709 E E O
F A     5  104.9 0.743200181877427 E B O
N A     6   58.3 0.228956197098941 C E O
D A     7   19.5 -0.199212614261687 C E O
Q A     8  118.2 0.889969387833518 C E O
A A     9  151.0 1.25192652733425 E E O
M A    10  172.6 1.49028854602986 E B O
Q A    11  117.3 0.880037637054534 C E O
C A    12 -158.8 -2.16680279636478 C B O
A A    13  101.3 0.703473178761492 C E O
A A    14  138.8 1.11729612788581 C E O
G A    15  -12.6 -0.553445058712103 C E O
Q A    16  123.1 0.944042253185762 C E O
T A    17 -169.0 -2.27936263852659 C B O
V A    18  -54.4 -1.01471970600268 H B O
H A    19  -27.0 -0.712353071175841 H E O
E A    20  -38.4 -0.838155247709634 H E O
L A    21  -59.3 -1.06879257135492 H B O
L A    22  -55.2 -1.02354792891733 H B O
E A    23  -40.3 -0.859122277131932 H E O
Q A    24  -47.1 -0.934162171906475 H E O
L A    25  -20.4 -0.639520232129961 H B O
D A    26   33.6 -0.0436151853909431 C E O
Q A    27  146.1 1.19785366198201 C E O
R A    28 -111.3 -1.64262706080731 C E O
Q A    29  -74.5 -1.23652880673331 C E O
A A    30   16.7 -0.230111394462969 C E O
G A    31   57.0 0.214610334862631 C B O
A A    32  145.9 1.19564660625335 E B O
A A    33  161.6 1.3689004809534 E B O
L A    34  154.7 1.29275705831452 E B O
A A    35  117.8 0.885555276376192 E B O
I A    36  135.8 1.08419029195586 E B O
N A    37   22.8 -0.162796194738747 C B O
Q A    38    0.3 -0.411089964213337 C E O
Q A    39  109.6 0.795065991501008 E E O
I A    40  113.8 0.841414161802931 E B O
V A    41  148.2 1.22102774713297 E B O
P A    42  122.8 0.940731669592768 C E O
R A    43  -59.3 -1.06879257135492 H E O
E A    44  -46.9 -0.931955116177812 H E O
Q A    45  -31.9 -0.766425936528085 H E O
W A    46  -33.6 -0.785185910221721 H B O
A A    47  -19.5 -0.629588481350977 C E O
Q A    48   10.3 -0.300737177780186 C E O
H A    49   74.6 0.408831238984978 C E O
I A    50  128.3 1.001425702131 C E O
V A    51  148.3 1.2221312749973 C B O
Q A    52  150.2 1.2430983044196 C E O
D A    53  111.4 0.814929493058975 C E O
G A    54   12.3 -0.278666620493556 C E O
D A    55  111.5 0.816033020923307 E B O
Q A    56  144.3 1.17799016042404 E E O
I A    57  148.2 1.22102774713297 E B O
L A    58  144.4 1.17909368828837 C B O
L A    59  126.2 0.978251616980039 E B O
F A    60  139.0 1.11950318361447 E B O
Q A    61  124.4 0.958388115422072 E B O
V A    62  153.8 1.28282530753554 C B O
I A    63   95.2 0.63615797903727 C B O
A A    64  124.1 0.955077531829077 C E O
>1N7S	D
A D   141  -27.5 -0.717870710497498 C E D
R D   142  -62.2 -1.10079487942053 H E D
E D   143  -29.7 -0.742148323512792 H E O
N D   144  -53.2 -1.0014773716307 H E O
E D   145  -36.3 -0.814981162558672 H E O
M D   146  -45.6 -0.917609253941502 H B O
D D   147  -40.7 -0.863536388589258 H E O
E D   148  -42.5 -0.883399890147226 H E O
N D   149  -43.6 -0.895538696654872 H B O
L D   150  -37.3 -0.826016441201987 H B O
E D   151  -43.5 -0.894435168790541 H E O
Q D   152  -43.8 -0.897745752383535 H E O
V D   153  -47.7 -0.940783339092464 H B O
S D   154  -41.1 -0.867950500046584 H E O
G D   155  -43.6 -0.895538696654872 H E O
I D   156  -36.6 -0.818291746151666 H B O
I D   157  -31.0 -0.756494185749101 H B O
G D   158  -41.1 -0.867950500046584 H E O
N D   159  -33.4 -0.782978854493058 H E O
L D   160  -36.7 -0.819395274015998 H B O
R D   161  -43.0 -0.888917529468883 H E O
H D   162  -52.2 -0.990442092987383 H E O
M D   163  -37.9 -0.832637608387976 H B O
A D   164  -38.6 -0.840362303438296 H B O
L D   165  -43.5 -0.894435168790541 H E O
D D   166  -41.7 -0.874571667232574 H E O
M D   167  -47.6 -0.939679811228133 H B O
G D   168  -45.7 -0.918712781805834 H E O
N D   169  -42.0 -0.877882250825568 H E O
E D   170  -41.1 -0.867950500046584 H E O
I D   171  -38.1 -0.834844664116639 H B O
D D   172  -46.0 -0.922023365398829 H E O
T D   173  -46.1 -0.92312689326316 H E O
Q D   174  -31.4 -0.760908297206427 H B O
N D   175  -38.6 -0.840362303438296 H B O
R D   176  -39.6 -0.851397582081612 H E O
Q D   177  -39.9 -0.854708165674606 H B O
I D   178  -34.8 -0.798428244593699 H B O
D D   179  -42.1 -0.878985778689899 H E O
R D   180  -46.2 -0.924230421127492 H E O
I D   181  -41.6 -0.873468139368242 H B O
M D   182  -37.2 -0.824912913337655 H E O
E D   183  -41.2 -0.869054027910916 H E O
K D   184  -36.5 -0.817188218287335 H E O
A D   185  -38.1 -0.834844664116639 H B O
D D   186  -44.4 -0.904366919569524 H E O
S D   187  -43.0 -0.888917529468883 H E O
N D   188  -36.6 -0.818291746151666 H B O
K D   189  -40.9 -0.865743444317921 H E O
T D   190  -48.2 -0.946300978414122 H E O
R D   191  -42.1 -0.878985778689899 H B O
I D   192  -41.4 -0.871261083639579 H B O
D D   193  -47.6 -0.939679811228133 H E O
E D   194  -43.0 -0.888917529468883 H E O
A D   195  -38.6 -0.840362303438296 H B O
N D   196  -36.2 -0.81387763469434 H B O
Q D   197  -46.3 -0.925333948991823 H E O
R D   198  -47.7 -0.940783339092464 H E O
A D   199  -43.8 -0.897745752383535 H B D
T D   200  -42.2 -0.880089306554231 H E D
K D   201  -21.8 -0.654969622230602 H E O
M D   202    6.0 -0.348188875946441 C B O
>1TG0	A
E A     3  148.4 1.22323480286164 C E D
V A     4  148.9 1.22875244218329 C B D
P A     5  146.9 1.20668188489666 C E D
F A     6  155.2 1.29827469763618 E B D
K A     7  143.0 1.16364429818773 E E O
V A     8  163.0 1.38434987105404 E B O
V A     9  126.0 0.976044561251376 E B O
A A    10  127.8 0.995908062809343 E B O
Q A    11  -22.7 -0.664901373009586 C E O
F A    12  152.8 1.27179002889222 C B O
P A    13  145.0 1.18571485547436 C E O
Y A    14  101.1 0.701266123032829 C B O
K A    15  132.9 1.05218798389025 C E O
S A    16  171.9 1.48256385097954 C B O
D A    17    8.4 -0.321704207202485 C E O
Y A    18  127.3 0.990390423487686 C E O
E A    19  -40.9 -0.865743444317921 C E O
D A    20   -2.1 -0.437574632957294 C E O
D A    21  146.4 1.20116424557501 C E O
L A    22  133.2 1.05549856748325 C B O
N A    23  156.3 1.31041350414383 C E O
F A    24  161.1 1.36338284163174 C B O
E A    25  164.5 1.40090278901901 C E O
K A    26  141.6 1.14819490808709 C E O
D A    27   -6.0 -0.480612219666223 C E O
Q A    28  130.3 1.02349625941763 C B O
E A    29  134.5 1.06984442971955 E B O
I A    30  142.4 1.15702313100174 E B O
I A    31  118.6 0.894383499290844 E B O
V A    32  119.9 0.908729361527154 E B O
T A    33  -10.8 -0.533581557154135 E B O
S A    34  148.0 1.21882069140431 E B O
V A    35  111.2 0.812722437330312 E E O
E A    36  -46.4 -0.926437476856155 C E O
D A    37 -164.8 -2.23301446822467 C E O
A A    38  -22.7 -0.664901373009586 C E O
E A    39  -31.4 -0.760908297206427 C E O
W A    40  137.6 1.10405379351383 E B O
Y A    41  157.1 1.31924172705848 E B O
F A    42  137.5 1.1029502656495 E E O
G A    43 -166.5 -2.2517744419183 E B O
E A    44  160.3 1.35455461871709 E E O
Y A    45  164.4 1.39979926115468 E B O
Q A    46  118.9 0.897694082883839 E E O
D A    47 -178.1 -2.37978367418076 C B O
S A    48  -20.7 -0.642830815722955 C E O
N A    49   -6.0 -0.480612219666223 C E O
G A    50    8.7 -0.31839362360949 C E O
D A    51  136.9 1.09632909846351 C E O
V A    52  127.4 0.991493951352017 E E O
I A    53  150.9 1.25082299946992 E E O
E A    54  159.5 1.34572639580243 E E O
G A    55 -173.1 -2.32460728096418 E B O
I A    56  151.1 1.25303005519859 E B O
F A    57  158.6 1.33579464502345 E B O
P A    58  135.2 1.07756912476988 E B O
K A    59  -34.6 -0.796221188865036 C E O
S A    60  -18.8 -0.621863786300657 C E O
F A    61   -8.4 -0.507096888410179 C B O
V A    62  165.1 1.407523956205 E B O
A A    63  141.8 1.15040196381576 E E O
V A    64  136.6 1.09301851487052 E B O
>1PCF	A
F A    64  113.8 0.841414161802931 E B O
Q A    65  137.1 1.09853615419217 E E O
I A    66   -2.7 -0.444195800143283 E B O
G A    67 -176.8 -2.36543781194445 E B D
K A    68  125.2 0.967216338336724 C E D
M A    69   16.7 -0.230111394462969 C E O
R A    70  126.1 0.977148089115708 E B O
Y A    71  148.2 1.22102774713297 E E O
V A    72  128.2 1.00032217426667 E B O
S A    73  143.9 1.17357604896672 E B O
V A    74  128.9 1.00804686931699 E B O
R A    75  164.9 1.40531690047634 E E O
D A    76  126.1 0.977148089115708 E E O
F A    77  105.0 0.744303709741758 E B O
K A    78   39.3 0.0192859028759532 C E O
G A    79    7.8 -0.328325374388474 C E O
K A    80  137.9 1.10736437710683 E E O
V A    81  140.8 1.13936668517244 E E O
L A    82  142.3 1.15591960313741 E B O
I A    83  110.5 0.804997742279991 E B O
D A    84  126.6 0.982665728437365 E B O
I A    85  115.2 0.856863551903573 E B O
R A    86  152.8 1.27179002889222 E B O
E A    87  144.3 1.17799016042404 E B O
Y A    88  151.1 1.25303005519859 E B O
W A    89  166.1 1.41855923484831 E B O
M A    90  127.5 0.992597479216349 E E O
D A    91 -179.0 -2.38971542495974 C E O
P A    92  -15.1 -0.581033255320391 C E O
E A    93    4.0 -0.370259433233071 C E O
G A    94    8.8 -0.317290095745159 C E O
E A    95  144.2 1.17688663255971 C E O
M A    96  132.3 1.04556681670426 E E O
K A    97  138.9 1.11839965575014 E E O
P A    98  132.2 1.04446328883993 E E O
G A    99 -179.2 -2.39192248068841 E E O
R A   100  -25.6 -0.6969036810752 E E O
K A   101   87.4 0.550082805619412 E E O
G A   102  170.7 1.46932151660756 E B O
I A   103  137.9 1.10736437710683 E B O
S A   104  117.1 0.877830581325871 E E O
L A   105  144.3 1.17799016042404 E B O
N A   106  169.0 1.45056154291393 C E O
P A   107  -39.1 -0.845879942759954 H E O
E A   108  -39.5 -0.85029405421728 H E O
Q A   109  -34.3 -0.792910605272041 H B O
W A   110  -40.8 -0.86463991645359 H B O
S A   111  -39.7 -0.852501109945943 H E O
Q A   112  -38.4 -0.838155247709634 H E O
L A   113  -44.8 -0.90878103102685 H B O
K A   114  -33.5 -0.784082382357389 H E O
E A   115  -32.7 -0.775254159442737 H E O
Q A   116   -2.7 -0.444195800143283 H B O
I A   117  -44.8 -0.90878103102685 H B O
S A   118  -44.0 -0.899952808112198 H E O
D A   119  -37.7 -0.830430552659313 H E O
I A   120  -42.0 -0.877882250825568 H B O
D A   121  -39.2 -0.846983470624286 H E O
D A   122  -38.0 -0.833741136252307 H E O
A A   123  -41.2 -0.869054027910916 H B O
V A   124  -41.5 -0.87236461150391 H B O
R A   125  -35.5 -0.80615293964402 H E O
>1OWT	A
A A   126   92.2 0.603052143107324 C B O
L A   127   12.8 -0.273148981171898 C B O
L A   128 -162.1 -2.20321921588772 C E O
V A   129  115.9 0.864588246953893 C B O
P A   130  -94.1 -1.45282026814229 C B  O
D A   131 -101.6 -1.53558485796715 C B  O
K A   132   -4.9 -0.468473413158576 C B  O
A A   133  152.3 1.26627238957056 C B  O
K A   134  117.1 0.877830581325871 E E O
F A   135  125.4 0.969423394065387 E B O
L A   136   74.8 0.411038294713641 E E O
H A   137   94.5 0.628433283986949 E B O
Q A   138  139.0 1.11950318361447 E E O
E A   139  121.7 0.928592863085121 E E O
R A   140   82.3 0.493802884538504 C E O
M A   141   34.7 -0.0314763788832964 C B  O
D A   142  -50.6 -0.972785647158078 C B  O
V A   143  159.0 1.34020875648078 C B  O
B A   144   97.5 0.661539119916895 C B  O
E A   145  176.4 1.53222260487446 E E O
T A   146  162.0 1.37331459241072 E E O
H A   147  -31.1 -0.757597713613433 H B O
L A   148  -39.0 -0.844776414895623 H E O
H A   149  -53.6 -1.00589148308802 H E O
W A   150  -33.4 -0.782978854493058 H B O
H A   151  -44.9 -0.909884558891182 H E O
T A   152  -49.9 -0.965060952107758 H E O
V A   153  -44.4 -0.904366919569524 H E O
A A   154  -51.3 -0.980510342208399 H B D
K A   155  -42.6 -0.884503418011557 H B  O
E A   156  -52.1 -0.989338565123051 H B  O
T A   157  -40.9 -0.865743444317921 H B  O
C A   158  -47.8 -0.941886866956796 H B  O
S A   159  -26.0 -0.701317792532526 H E D
E A   160  -26.9 -0.711249543311509 C E D
K A   161 -137.5 -1.93175136126216 C E D
S A   162   51.7 0.156123358053061 C E D
T A   163  159.4 1.3446228679381 E B O
N A   164  135.1 1.07646559690554 E E O
L A   165  126.0 0.976044561251376 E B O
H A   166  -49.6 -0.961750368514763 E B O
D A   167   91.8 0.598638031649998 E B O
Y A   168  150.0 1.24089124869094 C B O
G A   169  148.1 1.21992421926864 C B O
M A   170  121.6 0.927489335220789 C B O
L A   171 -162.8 -2.21094391093804 C B  O
L A   172   66.6 0.320549009838457 C B  O
P A   173  138.0 1.10846790497116 C B  O
B A   174  -36.7 -0.819395274015998 C B  O
G A   175 -156.8 -2.14473223907815 C B O
I A   176  -31.1 -0.757597713613433 C B O
D A   177   -8.1 -0.503786304817185 C E O
K A   178  150.5 1.2464088880126 E E O
F A   179 -175.4 -2.34998842184381 E B O
R A   180  -13.2 -0.560066225898092 C E O
G A   181  156.1 1.30820644841516 E B O
V A   182  129.6 1.01577156436731 E B O
E A   183   88.4 0.561118084262727 E B  O
F A   184  141.6 1.14819490808709 E B  O
V A   185  107.6 0.772995434214377 E B O
C A   186  130.2 1.0223927315533 E B  O
A A   187  153.4 1.27841119607821 E B  O
>1C9O	A
R A     3  154.0 1.2850323632642 E E O
G A     4 -171.4 -2.30584730727055 E B O
K A     5  144.7 1.18240427188137 E E O
V A     6  124.2 0.956181059693409 E B O
K A     7  -50.2 -0.968371535700752 E E O
W A     8  157.8 1.3269664221088 E B O
F A     9  121.5 0.926385807356458 E B O
N A    10  105.8 0.75313193265641 E B O
N A    11  -38.6 -0.840362303438296 C E O
E A    12  -43.9 -0.898849280247867 C E O
K A    13  -20.5 -0.640623759994292 C E O
G A    14   29.0 -0.0943774671501928 C B O
Y A    15  165.5 1.41193806766232 E B O
G A    16 -153.7 -2.11052287528387 E B O
F A    17  145.4 1.19012896693169 E B O
I A    18  129.5 1.01466803650298 E B O
E A    19  142.4 1.15702313100174 E E O
V A    20  128.1 0.999218646402338 E E O
E A    21  121.3 0.924178751627795 C E O
G A    22    8.8 -0.317290095745159 C E O
G A    23  177.6 1.54546493924644 E E O
S A    24  150.1 1.24199477655527 E E O
D A    25  149.9 1.23978772082661 E B O
V A    26  122.4 0.936317558135442 E B O
F A    27  138.7 1.11619260002148 E B O
V A    28  126.8 0.984872784166028 E B O
H A    29  152.5 1.26847944529923 E B O
F A    30  -29.6 -0.74104479564846 C B O
T A    31  -18.4 -0.617449674843331 C B O
A A    32  -14.4 -0.57330856027007 C B O
I A    33  129.8 1.01797862009597 C B O
Q A    34  164.4 1.39979926115468 C E O
G A    35 -175.4 -2.34998842184381 C E O
E A    36  174.0 1.5057379361305 C E O
G A    37  162.4 1.37772870386805 C B O
F A    38  132.2 1.04446328883993 C B O
K A    39  104.5 0.738786070420101 C E O
T A    40  164.3 1.39869573329035 C E O
L A    41  152.2 1.26516886170623 C B O
E A    42  145.0 1.18571485547436 C E O
E A    43  131.1 1.03232448233228 C E O
G A    44  -17.1 -0.603103812607021 C E O
Q A    45  129.8 1.01797862009597 C B O
E A    46  139.4 1.1239172950718 E E O
V A    47  151.6 1.25854769452024 E B O
S A    48  147.9 1.21771716353998 E E O
F A    49  166.3 1.42076629057698 E B O
E A    50  155.3 1.29937822550051 E E O
I A    51  131.4 1.03563506592528 E B O
V A    52  159.8 1.34903697939543 E E O
Q A    53  119.6 0.905418777934159 E E O
G A    54 -171.1 -2.30253672367755 E E O
N A    55  -21.4 -0.650555510773276 C E O
R A    56    2.5 -0.386812351198044 C E O
G A    57 -167.0 -2.25729208123996 E B O
P A    58  144.5 1.18019721615271 E E O
Q A    59  162.8 1.38214281532537 E E O
A A    60  150.1 1.24199477655527 E B D
A A    61  155.2 1.29827469763618 E E D
N A    62   52.0 0.159433941646056 E E D
V A    63  109.9 0.798376575094002 E B D
V A    64  125.4 0.969423394065387 E E D
>1TUK	A
Q A     3  121.8 0.929696390949453 C E O
A A     4  -32.0 -0.767529464392417 C E O
S A     5  -24.0 -0.679247235245895 C E O
Q A     6  -16.8 -0.599793229014026 C E O
L A     7    5.4 -0.35481004313243 C B  O
A A     8  -37.7 -0.830430552659313 C B  O
V A     9  -15.3 -0.583240311049054 C B  O
B A    10    7.2 -0.334946541574463 C B  O
A A    11  -38.7 -0.841465831302628 H B O
S A    12  -44.4 -0.904366919569524 H E O
A A    13  -47.8 -0.941886866956796 H E O
I A    14  -39.8 -0.853604637810275 H B O
L A    15  -30.1 -0.746562434970118 H E O
S A    16  -11.5 -0.541306252204456 H E O
G A    17   11.9 -0.283080731950882 C E O
A A    18  147.5 1.21330305208265 C E O
K A    19  129.3 1.01246098077432 C E O
P A    20  144.8 1.1835077997457 C B O
S A    21  162.6 1.37993575959671 C B  O
G A    22  -39.8 -0.853604637810275 H B  O
E A    23  -40.4 -0.860225804996264 H B  O
B A    24  -53.7 -1.00699501095236 H B  O
C A    25  -36.2 -0.81387763469434 H B  O
G A    26  -36.2 -0.81387763469434 H E O
N A    27  -47.3 -0.936369227635138 H E O
L A    28  -42.8 -0.88671047374022 H B O
R A    29  -41.9 -0.876778722961236 H E O
A A    30  -32.0 -0.767529464392417 H E O
Q A    31   11.7 -0.285287787679545 H B  O
Q A    32  -42.2 -0.880089306554231 C B  O
G A    33  -20.2 -0.637313176401298 C B  O
A A    34   -7.0 -0.491647498309538 C B  O
F A    35  -45.7 -0.918712781805834 H B  O
D A    36  -26.2 -0.703524848261189 H B  O
Q A    37  -43.5 -0.894435168790541 H E O
Y A    38  -36.9 -0.821602329744661 H B O
A A    39  -19.3 -0.627381425622314 C B O
K A    40   -2.5 -0.44198874441462 C E O
D A    41  128.7 1.00583981358833 C E O
P A    42  -34.0 -0.789600021679047 C E O
T A    43  -45.5 -0.916505726077171 C E O
Y A    44   -5.4 -0.473991052480234 C B O
G A    45  -36.4 -0.816084690423003 H E O
Q A    46  -35.1 -0.801738828186693 H E O
Y A    47  -40.2 -0.858018749267601 H B O
I A    48  -32.6 -0.774150631578406 H B O
R A    49   -4.1 -0.459645190243924 C E O
S A    50  164.2 1.39759220542601 C B O
P A    51  -38.5 -0.839258775573965 H E O
H A    52  -39.1 -0.845879942759954 H E O
A A    53  -44.3 -0.903263391705193 H B O
R A    54  -45.0 -0.910988086755513 H E O
D A    55  -33.2 -0.780771798764395 H E O
T A    56  -48.5 -0.949611562007116 H B O
L A    57  -51.8 -0.986027981530056 H B  O
T A    58  -38.3 -0.837051719845302 H B  O
S A    59  -31.2 -0.758701241477764 H B  O
C A    60   -1.7 -0.433160521499968 C B  O
G A    61   23.1 -0.159485611145752 C E O
L A    62  150.1 1.24199477655527 C B O
A A    63  145.9 1.19564660625335 C B  O
V A    64  120.3 0.91314347298448 C B O
P A    65  153.4 1.27841119607821 C E O
>1TBA	A
S A    13  163.3 1.38766045464703 C E D
I A    14  115.8 0.863484719089562 C B D
G A    15   85.2 0.525805192604118 C E D
N A    16  155.1 1.29717116977185 C E O
G A    17  162.9 1.38324634318971 C B O
L A    18  170.0 1.46159682155724 C B O
D A    19   93.1 0.612983893886308 C B O
L A    20   23.1 -0.159485611145752 C B O
T A    21  -31.5 -0.762011825070759 C B O
G A    22  -26.4 -0.705731903989852 C B O
I A    23  -48.8 -0.952922145600111 H B O
L A    24  -10.7 -0.532478029289804 H B O
F A    25  -15.2 -0.582136783184722 H B O
G A    26   81.8 0.488285245216847 H B O
N A    27  112.4 0.82596477170229 C B O
I A    28  165.0 1.40642042834067 E B O
D A    29  126.6 0.982665728437365 E B O
S A    30  -28.7 -0.731113044869477 C B O
E A    31  -12.7 -0.554548586576434 C E O
G A    32   13.9 -0.261010174664251 C B O
R A    33  115.5 0.860174135496567 E E O
L A    34  138.7 1.11619260002148 E B O
L A    35 -179.0 -2.38971542495974 C B O
Q A    36  122.5 0.937421085999773 C E O
D A    37  -37.1 -0.823809385473324 C B O
D A    38  170.1 1.46270034942157 C E O
D A    39  151.4 1.25634063879158 C E O
G A    40  122.9 0.941835197457099 C E O
E A    41   27.1 -0.115344496572492 C E O
G A    42  170.6 1.46821798874323 C E O
R A    43   11.3 -0.289701899136871 C E O
G A    44  106.9 0.765270739164057 C E O
G A    45 -160.1 -2.18114865860109 C B O
T A    46  131.6 1.03784212165394 C E O
G A    47  164.9 1.40531690047634 C B O
F A    48  141.9 1.15150549168009 C B O
D A    49 -147.6 -2.04320767555965 C B O
A A    50   31.1 -0.071203381999231 C E O
E A    51  -21.1 -0.647244927180281 C E O
L A    52  -45.0 -0.910988086755513 C B O
R A    53  -54.4 -1.01471970600268 H B O
E A    54  -19.9 -0.634002592808303 H E O
N A    55  -37.9 -0.832637608387976 H B O
I A    56  -48.3 -0.947404506278453 H B O
G A    57  -22.0 -0.657176677959265 C B O
S A    58    9.0 -0.315083040016496 C B O
L A    59   -2.2 -0.438678160821625 C B O
S A    60   42.4 0.0534952666702301 C E O
K A    61   13.1 -0.269838397578904 C E O
L A    62  -31.9 -0.766425936528085 C B O
G A    63  -40.1 -0.856915221403269 C B O
L A    64  -20.5 -0.640623759994292 H B O
D A    65  -39.9 -0.854708165674606 H E O
S A    66  -51.0 -0.977199758615404 H B O
M A    67   -2.0 -0.436471105092962 H B O
L A    68  -60.6 -1.08313843359123 H B O
L A    69    0.5 -0.408882908484674 H B O
E A    70    8.6 -0.319497151473822 C B O
V A    71    1.8 -0.394537046248365 C B O
I A    72   73.1 0.392278321020005 C B O
D A    73   55.8 0.201368000490653 C E O
L A    74   59.5 0.242198531470919 C E O
K A    75   37.3 -0.00278465441067711 C E D
>2AHQ	A
S A     3  146.1 1.19785366198201 C E O
L A     4  160.6 1.35786520231008 C B O
R A     5  170.2 1.46380387728591 C E O
T A     6 -173.6 -2.33012492028584 C E O
F A     7  105.9 0.754235460520742 C B O
F A     8   79.0 0.457386465015564 C B O
V A     9   61.9 0.268683200214875 C B O
R A    10  -63.4 -1.11403721379251 C E O
E A    11   96.2 0.647193257680585 C E O
S A    12  155.0 1.29606764190752 C E O
A A    13  160.7 1.35896873017441 C E O
E A    14   49.0 0.12632810571611 C E O
G A    15   19.5 -0.199212614261687 C E O
L A    16  160.2 1.35345109085275 C B O
T A    17  156.6 1.31372408773682 C B O
Q A    18  -32.2 -0.76973652012108 H B O
G A    19  -37.2 -0.824912913337655 H E O
E A    20  -38.8 -0.84256935916696 H B O
L A    21  -39.4 -0.849190526352949 H B O
M A    22  -61.8 -1.09638076796321 H E O
K A    23  -28.2 -0.725595405547819 H E O
L A    24  -44.3 -0.903263391705193 H B O
I A    25  -44.9 -0.909884558891182 H B O
K A    26  -39.9 -0.854708165674606 H E O
E A    27  -37.1 -0.823809385473324 H E O
I A    28  -26.3 -0.70462837612552 H B O
V A    29   10.7 -0.29632306632286 C B O
E A    30  -28.6 -0.730009517005145 C E O
N A    31   49.8 0.135156328630762 C E O
E A    32 -151.5 -2.08624526226858 C B O
D A    33  154.4 1.28944647472153 C E O
K A    34  -48.3 -0.947404506278453 C E O
R A    35    5.9 -0.349292403810773 C E O
K A    36   63.8 0.289650229637174 C E O
P A    37  156.5 1.31262055987249 C E O
Y A    38   58.8 0.234473836420598 C B O
S A    39  168.7 1.44725095932093 C E O
D A    40  -35.8 -0.809463523237014 H B O
Q A    41  -48.5 -0.949611562007116 H E O
E A    42  -70.6 -1.19349122002438 H E O
I A    43  -46.3 -0.925333948991823 H B O
A A    44  -42.5 -0.883399890147226 H B O
N A    45  -38.7 -0.841465831302628 H E O
I A    46  -43.8 -0.897745752383535 H B O
L A    47  -36.0 -0.811670578965677 H B O
K A    48  -17.0 -0.602000284742689 C E O
E A    49   -0.0 -0.414400547806332 C E O
K A    50   45.0 0.0821869911428495 C E O
G A    51  -89.3 -1.39985093065437 C E O
F A    52  172.7 1.49139207389419 C B O
K A    53   82.4 0.494906412402836 C E O
V A    54 -150.4 -2.07410645576093 C B O
A A    55  142.7 1.16033371459474 C B O
R A    56  -45.5 -0.916505726077171 H B O
R A    57  -55.7 -1.02906556823899 H E O
T A    58  -42.9 -0.887814001604552 H B O
V A    59  -43.1 -0.890021057333215 H B O
A A    60  -42.2 -0.880089306554231 H B O
K A    61  -45.2 -0.913195142484176 H E O
Y A    62  -41.6 -0.873468139368242 H B O
R A    63  -41.4 -0.871261083639579 H B O
E A    64  -38.0 -0.833741136252307 H E O
M A    65  -18.9 -0.622967314164988 H E O
>1VFY	A
I A   171 -178.6 -2.38530131350242 C B O
D A   172  154.8 1.29386058617885 C E O
S A   173  166.5 1.42297334630564 C E O
D A   174    0.1 -0.413297019942 C E O
A A   175  156.9 1.31703467132981 C E O
C A   176  133.2 1.05549856748325 C B O
M A   177  -19.6 -0.630692009215309 C E O
I A   178  -54.6 -1.01692676173134 C E O
C A   179   -5.9 -0.479508691801891 C B O
S A   180   12.5 -0.276459564764893 C E O
K A   181  137.8 1.1062608492425 C E O
K A   182  135.8 1.08419029195586 C E O
F A   183  148.7 1.22654538645463 C B O
S A   184  179.9 1.57084608012606 C E O
L A   185  -25.4 -0.694696625346537 C B O
L A   186   -3.6 -0.454127550922266 C B O
N A   187   83.9 0.511459330367809 C E O
R A   188  155.4 1.30048175336484 C B O
K A   189  140.5 1.13605610157945 C E O
H A   190  143.7 1.17136899323805 E B O
H A   191  145.9 1.19564660625335 E B O
C A   192  123.2 0.945145781050094 C B O
R A   193  -15.7 -0.58765442250638 C E O
S A   194  -53.0 -0.999270315902035 C E O
C A   195  -11.4 -0.540202724340125 C B O
G A   196   -4.3 -0.461852245972587 C B O
G A   197  172.4 1.4880814903012 C E O
V A   198  137.8 1.1062608492425 E B O
F A   199  154.4 1.28944647472153 E B O
C A   200  170.6 1.46821798874323 C B O
Q A   201  -42.0 -0.877882250825568 C E O
E A   202  -29.7 -0.742148323512792 C E O
H A   203   16.0 -0.23783608951329 C B O
S A   204   44.2 0.0733587682281975 C B O
S A   205   -9.6 -0.520339222782157 C E O
N A   206  158.1 1.33027700570179 E E O
S A   207  144.5 1.18019721615271 E E O
I A   208  156.8 1.31593114346548 E B O
P A   209  160.2 1.35345109085275 E E O
L A   210   76.6 0.430901796271608 E B O
P A   211  -31.6 -0.76311535293509 C E O
D A   212  -13.9 -0.567790920948412 C E O
L A   213    6.4 -0.343774764489115 C B O
G A   214   23.8 -0.151760916095432 C E O
I A   215  116.7 0.873416469868545 E E O
Y A   216   19.3 -0.20141966999035 E E O
E A   217  156.5 1.31262055987249 E E O
P A   218  132.4 1.04667034456859 E E O
V A   219  152.7 1.27068650102789 E B O
R A   220  134.2 1.06653384612656 E E O
V A   221  156.0 1.30710292055083 E B O
C A   222  167.2 1.43069804135596 C B O
D A   223  -36.0 -0.811670578965677 H E O
S A   224  -47.4 -0.93747275549947 H E O
C A   225  -33.4 -0.782978854493058 H B O
F A   226  -42.9 -0.887814001604552 H B O
E A   227  -42.3 -0.881192834418563 H E O
D A   228  -46.4 -0.926437476856155 H E O
Y A   229  -46.0 -0.922023365398829 H B O
E A   230  -40.4 -0.860225804996264 H E O
F A   231  -41.4 -0.871261083639579 H B O
I A   232  -44.3 -0.903263391705193 H E O
V A   233  -44.0 -0.899952808112198 H B D
>2HNT	E
I E    82  141.0 1.1415737409011 E B O
S E    83  152.9 1.27289355675655 E E O
M E    84  146.9 1.20668188489666 E E O
L E    85  149.0 1.22985597004762 C B O
E E    86  -33.0 -0.778564743035732 C E O
K E    87  165.1 1.407523956205 C E O
I E    88  128.1 0.999218646402338 C B O
Y E    89  128.6 1.004736285724 E B O
I E    90  132.2 1.04446328883993 E E O
H E    91  126.3 0.979355144844371 C B O
P E    92  -38.6 -0.840362303438296 C E O
R E    93   27.6 -0.109826857250834 C E O
Y E    94  148.6 1.2254418585903 C B O
N E    95   76.8 0.433108852000271 C E O
W E    96  -15.9 -0.589861478235043 C E O
R E    97  -47.7 -0.940783339092464 C E O
E E    97  -69.4 -1.1802488856524 C E O
N E    98   54.5 0.187022138254343 C E O
L E    99   44.6 0.0777728796855235 C B O
D E   100  137.4 1.10184673778517 C E O
R E   101   54.9 0.191436249711669 C B O
D E   102   81.4 0.483871133759521 C B O
I E   103  135.4 1.07977618049854 C B O
A E   104  141.1 1.14267726876543 E B O
L E   105  135.2 1.07756912476988 E B O
M E   106   89.8 0.576567474363368 C B O
K E   107  111.9 0.820447132380633 C E O
L E   108  157.5 1.3236558385158 C B O
K E   109  -48.4 -0.948508034142785 C E O
K E   110  116.2 0.867898830546888 C E O
P E   111  120.1 0.910936417255817 C E O
V E   112  163.1 1.38545339891837 C B O
A E   113  122.5 0.937421085999773 C E O
F E   114  146.7 1.204474829168 C B O
S E   115 -169.9 -2.28929438930557 C B O
D E   116   11.6 -0.286391315543876 C E O
Y E   117    8.6 -0.319497151473822 C B O
I E   118  122.9 0.941835197457099 C B O
H E   119  130.3 1.02349625941763 C B  O
P E   120  174.4 1.51015204758783 C B  O
V E   121  161.0 1.36227931376741 C B  O
A E   122  144.7 1.18240427188137 C B  O
L E   123  145.5 1.19123249479602 C B O
P E   124  171.6 1.47925326738655 C B O
D E   125  169.9 1.46049329369291 C E O
R E   126  -40.7 -0.863536388589258 H E O
E E   127  -40.0 -0.855811693538938 H E O
T E   128  -30.7 -0.753183602156107 H B O
A E   129  -51.2 -0.979406814344067 H B O
A E   129  -41.9 -0.876778722961236 H E O
S E   129  -24.2 -0.681454290974558 H E O
L E   129  -42.2 -0.880089306554231 H B O
L E   130   82.1 0.491595828809841 C B O
Q E   131  153.4 1.27841119607821 C E O
A E   132  119.3 0.902108194341165 C E O
G E   133  -11.5 -0.541306252204456 C E O
Y E   134  116.4 0.870105886275551 C E O
K E   135  134.2 1.06653384612656 E E O
G E   136  154.2 1.28723941899286 E B O
R E   137  138.3 1.11177848856415 E B O
V E   138  138.1 1.10957143283549 E B O
T E   139  148.0 1.21882069140431 E B O
G E   140 -171.8 -2.31026141872787 E B O
>1V1C	A
D A     3  110.2 0.801687158686997 C E O
I A     4  114.5 0.849138856853252 E B O
Y A     5  158.8 1.33800170075211 E B O
V A     6  141.3 1.1448843244941 E B O
V A     7  108.7 0.785134240722024 E B O
T A     8   17.6 -0.220179643683985 C B O
A A     9   12.3 -0.278666620493556 C B O
D A    10  152.9 1.27289355675655 C E O
Y A    11   93.6 0.618501533207965 C B O
L A    12  109.3 0.791755407908013 C E O
P A    13  120.1 0.910936417255817 C E O
L A    14   96.6 0.651607369137911 C E O
G A    15 -138.7 -1.94499369563414 C E O
A A    16  108.9 0.787341296450687 C E O
E A    17  126.4 0.980458672708702 C E O
Q A    18  142.1 1.15371254740875 C E O
D A    19   24.2 -0.147346804638105 C E O
A A    20  158.8 1.33800170075211 C B O
I A    21  144.6 1.18130074401704 C B O
T A    22  150.0 1.24089124869094 C E O
L A    23  152.6 1.26958297316356 C B O
R A    24  139.0 1.11950318361447 C E O
E A    25   99.8 0.686920260796519 C E O
G A    26   20.8 -0.184866752025377 C B O
Q A    27  161.3 1.3655898973604 C B O
Y A    28  135.1 1.07646559690554 E B O
V A    29  123.5 0.948456364643088 E B O
E A    30  153.2 1.27620414034955 E B O
V A    31  135.8 1.08419029195586 E B O
L A    32  -66.5 -1.14824657758679 E B O
D A    33  151.7 1.25965122238458 E B O
A A    34  108.3 0.780720129264698 E E O
A A    35  -77.9 -1.27404875412058 E E O
H A    36  145.2 1.18792191120303 E E O
P A    37  -21.7 -0.653866094366271 C E O
L A    38  -49.5 -0.960646840650432 C B O
R A    39  132.3 1.04556681670426 E E O
W A    40  155.8 1.30489586482217 E B O
L A    41  126.2 0.978251616980039 E B O
V A    42  154.3 1.28834294685719 E B O
R A    43  117.0 0.87672705346154 E B O
T A    44  154.7 1.29275705831452 E B O
K A    45  132.1 1.0433597609756 C E O
P A    46  149.1 1.23095949791196 C E D
T A    47  135.9 1.0852938198202 C E D
K A    48  -81.1 -1.30936164577919 C E D
S A    49   12.5 -0.276459564764893 C E D
S A    50  120.5 0.915350528713143 C E D
P A    51  142.5 1.15812665886608 C E D
S A    52  126.1 0.977148089115708 C E D
R A    53  148.1 1.21992421926864 C E D
Q A    54  127.1 0.988183367759023 E E D
G A    55  151.8 1.26075475024891 E E D
W A    56  135.8 1.08419029195586 E B D
V A    57  166.0 1.41745570698398 E B D
S A    58  119.8 0.907625833662822 C E O
P A    59   -3.7 -0.455231078786598 C E O
A A    60   -5.0 -0.469576941022908 C E O
Y A    61    6.8 -0.339360653031789 C B O
L A    62  131.5 1.03673859378961 E B O
D A    63  146.4 1.20116424557501 E E O
R A    64  126.8 0.984872784166028 E E O
R A    65  136.8 1.09522557059918 E E O
L A    66  144.6 1.18130074401704 C E D
>1NE3	A
D A     3  -65.5 -1.13721129894347 C E D
A A     4  147.3 1.21109599635399 C B D
T A     5  145.2 1.18792191120303 E E D
P A     6  133.3 1.05660209534758 E B O
A A     7  156.9 1.31703467132981 E B O
E A     8  132.2 1.04446328883993 E E D
V A     9  132.9 1.05218798389025 E B D
I A    10  -40.9 -0.865743444317921 E B O
E A    11  145.5 1.19123249479602 E E O
V A    12  140.0 1.13053846225779 E B O
L A    13  110.0 0.799480102958334 E B O
K A    14  119.7 0.906522305798491 C E O
R A    15  105.8 0.75313193265641 C E O
T A    16  169.1 1.45166507077826 C E O
G A    17 -119.9 -1.73753045713982 C E O
M A    18  113.1 0.833689466752611 C E O
T A    19   54.8 0.190332721847338 C E O
G A    20 -104.1 -1.56317305457544 C B O
E A    21  -37.3 -0.826016441201987 C E O
V A    22  144.9 1.18461132761003 C B O
M A    23  140.8 1.13936668517244 E B O
Q A    24  144.5 1.18019721615271 E B O
V A    25  159.5 1.34572639580243 E B O
K A    26  135.1 1.07646559690554 E B O
C A    27  149.5 1.23537360936928 E B O
R A    28  139.8 1.12833140652913 E E O
I A    29  123.9 0.952870476100414 E B O
L A    30  -26.2 -0.703524848261189 C B O
D A    31  161.9 1.37221106454639 C E O
G A    32 -164.4 -2.22860035676734 C E O
R A    33  -32.0 -0.767529464392417 C E O
D A    34  -54.5 -1.01582323386701 C E O
K A    35  132.9 1.05218798389025 C E O
G A    36   -4.2 -0.460748718108256 C E O
R A    37  125.6 0.97163044979405 C B O
I A    38  127.2 0.989286895623354 E B O
L A    39  148.2 1.22102774713297 E B O
T A    40  133.6 1.05991267894057 E B O
R A    41  154.4 1.28944647472153 E B O
N A    42  120.3 0.91314347298448 E B O
V A    43  132.4 1.04667034456859 E B O
M A    44  133.6 1.05991267894057 C E O
G A    45  156.8 1.31593114346548 C B O
P A    46   91.1 0.590913336599678 C E O
I A    47  123.3 0.946249308914425 C B O
R A    48  163.5 1.38986751037569 C E O
E A    49  136.2 1.08860440341319 C E O
G A    50  -22.3 -0.66048726155226 C E O
D A    51 -178.6 -2.38530131350242 C B O
I A    52  129.0 1.00915039718132 E B O
L A    53  161.3 1.3655898973604 E B O
M A    54  135.7 1.08308676409153 E B O
L A    55  108.4 0.78182365712903 E B O
L A    56  135.6 1.0819832362272 C B O
D A    57  122.4 0.936317558135442 C E O
T A    58  131.5 1.03673859378961 C B O
I A    59  132.9 1.05218798389025 C E O
R A    60  129.6 1.01577156436731 C E O
E A    61  147.7 1.21551010781131 C E O
A A    62  137.1 1.09853615419217 C B D
K A    63  127.5 0.992597479216349 C E D
E A    64  139.4 1.1239172950718 C E D
I A    65  131.7 1.03894564951827 C B D
R A    66  119.5 0.904315250069828 C E D
>1J2L	A
E A     3   83.8 0.510355802503477 C B  O
A A     4  144.0 1.17467957683105 C B  O
D A     5  -20.1 -0.636209648536966 C B  O
B A     6  139.0 1.11950318361447 C B  O
G A     7  -36.6 -0.818291746151666 C E O
S A     8  139.8 1.12833140652913 C E O
P A     9  -16.3 -0.594275589692369 C E O
S A    10  -16.8 -0.599793229014026 C B  O
N A    11  116.2 0.867898830546888 C B  O
P A    12  -10.3 -0.528063917832478 C B  O
C A    13  -15.2 -0.582136783184722 C B  O
B A    14  155.2 1.29827469763618 C B  O
D A    15  123.7 0.950663420371751 C E O
A A    16  -35.8 -0.809463523237014 C B  O
A A    17  -38.6 -0.840362303438296 C B  O
T A    18  -20.1 -0.636209648536966 C B  O
A A    19   16.6 -0.231214922327301 C B  O
K A    20  161.2 1.36448636949607 C E O
L A    21  132.6 1.04887740029726 C B O
R A    22  165.8 1.41524865125532 C E O
P A    23  133.0 1.05329151175458 C E O
G A    24  -17.2 -0.604207340471352 C B  O
A A    25  131.3 1.03453153806095 C B  O
Q A    26  -22.1 -0.658280205823597 C B  O
D A    27  167.9 1.43842273640628 C B  O
A A    28  -14.0 -0.568894448812744 C B O
D A    29  177.6 1.54546493924644 C B  O
G A    30  151.3 1.25523711092725 C B  O
L A    31  -28.1 -0.724491877683487 C B  O
E A    32   29.8 -0.0855492442355407 C B  O
D A    33  130.1 1.02128920368897 E B  O
D A    34  123.6 0.94955989250742 E B  O
Q A    35   38.6 0.0115612078256326 C B  O
C A    36   14.0 -0.25990664679992 C B  O
R A    37  151.0 1.25192652733425 E E O
F A    38  135.6 1.0819832362272 E B O
K A    39  154.5 1.29055000258586 C E O
K A    40  143.8 1.17247252110239 C E O
K A    41  142.6 1.15923018673041 C E O
R A    42   -4.3 -0.461852245972587 C B  O
T A    43  125.2 0.967216338336724 C B  O
I A    44  122.3 0.93521403027111 E B  O
F A    45   -7.4 -0.496061609766864 E B  O
R A    46  132.9 1.05218798389025 E B O
I A    47  116.6 0.872312942004214 C E O
A A    48  148.0 1.21882069140431 C E O
R A    49  141.1 1.14267726876543 C E O
G A    50 -176.4 -2.36102370048712 C E O
D A    51   68.1 0.337101927803429 C E O
F A    52  155.0 1.29606764190752 C B O
P A    53  136.2 1.08860440341319 C E O
D A    54  148.7 1.22654538645463 C B  O
D A    55  145.2 1.18792191120303 E B  O
R A    56  152.0 1.26296180597757 E B  O
E A    57  151.3 1.25523711092725 C B  O
T A    58  -20.6 -0.641727287858624 C E O
G A    59   -5.6 -0.476198108208897 C E O
Q A    60    6.7 -0.34046418089612 C E O
S A    61  163.9 1.39428162183302 C B  O
A A    62  -11.0 -0.535788612882799 C B  O
D A    63  162.1 1.37441812027505 C B  O
F A    64  105.9 0.754235460520742 C B  O
P A    65  152.4 1.2673759174349 C B  O
R A    66  123.9 0.952870476100414 C B  O
>1VBW	A
A A     3    4.7 -0.362534738182751 C B  O
Q A     4  166.6 1.42407687416997 C E D
G A     5 -173.8 -2.3323319760145 C E O
K A     6  134.8 1.07315501331255 C E O
S A     7   -0.5 -0.41991818712799 C E O
S A     8  149.7 1.23758066509795 C E D
W A     9   65.5 0.30841020333081 C B D
P A    10  -26.5 -0.706835431854183 C E O
Q A    11   -8.0 -0.502682776952853 C E O
L A    12   -6.4 -0.485026331123549 C B O
V A    13  139.6 1.12612435080046 C B O
G A    14  -14.0 -0.568894448812744 C E O
S A    15  166.4 1.42186981844131 C E O
T A    16  154.7 1.29275705831452 C E O
G A    17  -39.8 -0.853604637810275 H B O
A A    18  -43.8 -0.897745752383535 H E O
A A    19  -44.4 -0.904366919569524 H E O
A A    20  -46.2 -0.924230421127492 H B O
K A    21  -46.9 -0.931955116177812 H E O
A A    22  -39.8 -0.853604637810275 H E O
V A    23  -47.7 -0.940783339092464 H B O
I A    24  -49.2 -0.957336257057437 H B O
E A    25  -25.0 -0.690282513889211 H E O
R A    26  -44.4 -0.904366919569524 H E O
E A    27  -35.5 -0.80615293964402 H E O
N A    28  100.8 0.697955539439835 C E O
P A    29   -5.6 -0.476198108208897 C E O
R A    30   13.8 -0.262113702528583 C E O
V A    31  156.3 1.31041350414383 C B O
R A    32  130.9 1.03011742660362 E E O
A A    33  136.6 1.09301851487052 E B O
V A    34  115.0 0.85465649617491 E B O
I A    35  126.1 0.977148089115708 E B O
I A    36  134.7 1.07205148544822 E B O
K A    37  135.5 1.08087970836287 E E O
V A    38  133.4 1.05770562321191 C E O
G A    39   -4.1 -0.459645190243924 C E O
S A    40   -6.0 -0.480612219666223 C B O
G A    41  145.7 1.19343955052468 C E O
A A    42  156.3 1.31041350414383 C B O
T A    43  138.0 1.10846790497116 C E O
K A    44   47.6 0.110878715615469 C E O
D A    45 -177.8 -2.37647309058776 C B  O
F A    46  126.6 0.982665728437365 C B  O
R A    47  131.0 1.03122095446795 C B  O
A A    48  -14.0 -0.568894448812744 C B  O
D A    49    5.7 -0.351499459539436 C E O
R A    50  137.4 1.10184673778517 E B O
V A    51  109.2 0.790651880043682 E B O
R A    52  131.6 1.03784212165394 E B O
V A    53   99.5 0.683609677203525 E B O
W A    54  124.7 0.961698699015067 E B O
V A    55  156.3 1.31041350414383 E B O
T A    56  178.1 1.5509825785681 C B O
E A    57  -19.0 -0.62407084202932 C E O
R A    58    3.2 -0.379087656147723 C E O
G A    59   18.5 -0.210247892905002 C E O
I A    60  136.2 1.08860440341319 C E O
V A    61  126.6 0.982665728437365 C B O
A A    62    1.7 -0.395640574112696 C B O
R A    63  152.2 1.26516886170623 C E O
P A    64  116.0 0.865691774818225 C B O
P A    65  134.3 1.06763737399089 C B O
T A    66  150.3 1.24420183228393 E E O
>1N7S	B
A B   191  157.0 1.31813819919415 C E O
L B   192  -36.0 -0.811670578965677 H B O
S B   193  -38.8 -0.84256935916696 H E O
E B   194  -42.8 -0.88671047374022 H E O
I B   195  -43.5 -0.894435168790541 H B O
E B   196  -39.5 -0.85029405421728 H E O
T B   197  -42.5 -0.883399890147226 H E O
R B   198  -43.6 -0.895538696654872 H B O
H B   199  -44.3 -0.903263391705193 H B O
S B   200  -42.5 -0.883399890147226 H E O
E B   201  -34.6 -0.796221188865036 H E O
I B   202  -43.9 -0.898849280247867 H B O
I B   203  -37.2 -0.824912913337655 H E O
K B   204  -38.7 -0.841465831302628 H E O
L B   205  -42.7 -0.885606945875889 H B O
E B   206  -41.8 -0.875675195096905 H B O
N B   207  -37.0 -0.822705857608992 H E O
S B   208  -39.3 -0.848086998488617 H B O
I B   209  -34.1 -0.790703549543378 H B O
R B   210  -39.4 -0.849190526352949 H E O
E B   211  -43.0 -0.888917529468883 H E O
L B   212  -43.6 -0.895538696654872 H B O
H B   213  -45.6 -0.917609253941502 H B O
D B   214  -33.9 -0.788496493814715 H E O
M B   215  -40.4 -0.860225804996264 H B O
F B   216  -39.2 -0.846983470624286 H B O
M B   217  -44.4 -0.904366919569524 H B O
D B   218  -40.5 -0.861329332860595 H B O
M B   219  -46.2 -0.924230421127492 H B O
A B   220  -40.2 -0.858018749267601 H B O
M B   221  -45.1 -0.912091614619845 H E O
L B   222  -45.9 -0.920919837534497 H B O
V B   223  -36.9 -0.821602329744661 H B O
E B   224  -42.1 -0.878985778689899 H E O
S B   225  -40.5 -0.861329332860595 H E O
Q B   226  -24.2 -0.681454290974558 H B O
G B   227  -31.7 -0.764218880799422 H B O
E B   228  -41.7 -0.874571667232574 H E O
M B   229  -45.2 -0.913195142484176 H B O
I B   230  -36.8 -0.820498801880329 H B O
D B   231  -42.8 -0.88671047374022 H E O
R B   232  -43.2 -0.891124585197546 H E O
I B   233  -47.0 -0.933058644042144 H B O
E B   234  -43.6 -0.895538696654872 H B O
Y B   235  -48.0 -0.944093922685459 H E O
N B   236  -38.6 -0.840362303438296 H B O
V B   237  -42.1 -0.878985778689899 H B O
E B   238  -36.0 -0.811670578965677 H E O
H B   239  -34.3 -0.792910605272041 H E O
A B   240  -37.7 -0.830430552659313 H B O
V B   241  -48.3 -0.947404506278453 H E O
D B   242  -44.9 -0.909884558891182 H E O
Y B   243  -40.5 -0.861329332860595 H B O
V B   244  -39.9 -0.854708165674606 H B O
E B   245  -43.5 -0.894435168790541 H E O
R B   246  -40.0 -0.855811693538938 H E O
A B   247  -44.6 -0.906573975298187 H B O
V B   248  -36.0 -0.811670578965677 H E O
S B   249  -38.5 -0.839258775573965 H E O
D B   250  -35.1 -0.801738828186693 H E O
T B   251  -29.6 -0.74104479564846 H B O
K B   252  -37.8 -0.831534080523644 H E O
K B   253  -35.5 -0.80615293964402 H E O
A B   254  -28.5 -0.728905989140814 H B D
>2BH1	X
R X    16  148.6 1.2254418585903 C E D
L X    17  158.9 1.33910522861644 C B D
P X    18  134.4 1.06874090185522 C B O
F X    19  -40.2 -0.858018749267601 H B O
S X    20  -45.9 -0.920919837534497 H B O
F X    21  -49.3 -0.958439784921769 H B O
A X    22  -43.7 -0.896642224519204 H B O
N X    23  -42.4 -0.882296362282894 H E O
R X    24  -51.0 -0.977199758615404 H E O
F X    25   -5.3 -0.472887524615902 H B O
K X    26   51.1 0.149502190867072 C B O
L X    27  133.6 1.05991267894057 E B O
V X    28  122.7 0.939628141728436 E B O
L X    29  132.7 1.04998092816159 E B O
D X    30  153.1 1.27510061248522 E B O
W X    31  162.0 1.37331459241072 E E O
N X    32 -175.9 -2.35550606116547 C E O
E X    33  -12.4 -0.55123800298344 C E O
D X    34  -20.7 -0.642830815722955 C E O
F X    35   18.3 -0.212454948633665 C E O
S X    36  -30.5 -0.750976546427444 C E O
Q X    37  119.3 0.902108194341165 C E O
A X    38  148.0 1.21882069140431 E B O
S X    39  142.1 1.15371254740875 E B O
I X    40  122.7 0.939628141728436 E B O
Y X    41  131.4 1.03563506592528 E B O
Y X    42  151.1 1.25303005519859 E B O
L X    43  139.6 1.12612435080046 C B O
A X    44  142.2 1.15481607527308 C E O
P X    45  150.8 1.24971947160559 C E O
L X    46  149.8 1.23868419296228 C B O
S X    47  127.2 0.989286895623354 C E O
M X    48  -40.1 -0.856915221403269 H B O
E X    49  -22.4 -0.661590789416591 H E O
A X    50  -32.4 -0.771943575849743 H B O
L X    51  -45.0 -0.910988086755513 H B O
V X    52  -36.4 -0.816084690423003 H B O
E X    53  -44.9 -0.909884558891182 H B O
T X    54  -52.1 -0.989338565123051 H B O
K X    55  -33.0 -0.778564743035732 H B O
R X    56  -42.1 -0.878985778689899 H E O
V X    57  -36.6 -0.818291746151666 H B O
V X    58  -35.6 -0.807256467508351 H B O
K X    59   42.6 0.0557023223988932 C E O
H X    60  154.9 1.29496411404318 C E O
A X    61  142.1 1.15371254740875 C E O
F X    62  152.2 1.26516886170623 E B O
Q X    63  137.6 1.10405379351383 E E O
L X    64  116.8 0.874519997732877 E B O
I X    65  119.8 0.907625833662822 E E O
E X    66  141.2 1.14378079662977 E E O
L X    67  165.0 1.40642042834067 C B O
S X    68  172.1 1.4847709067082 C E O
Q X    69  -63.0 -1.10962310233519 H E O
A X    70  -29.1 -0.735527156326803 H E O
E X    71  -27.0 -0.712353071175841 H E O
F X    72  -37.5 -0.82822349693065 H B O
E X    73  -42.8 -0.88671047374022 H E O
S X    74  -36.6 -0.818291746151666 H E O
K X    75  -42.1 -0.878985778689899 H E O
L X    76  -51.4 -0.98161387007273 H B O
T X    77  -54.7 -1.01803028959567 H E O
Q X    78  -16.3 -0.594275589692369 H E O
V X    79  -43.3 -0.892228113061878 H B O
>1J9I	A
V A     3  161.9 1.37221106454639 E B D
N A     4  168.3 1.44283684786361 E E D
K A     5  -43.6 -0.895538696654872 H E D
K A     6  -52.9 -0.998166788037703 H E D
Q A     7  -40.3 -0.859122277131932 H E O
L A     8  -52.8 -0.997063260173372 H B D
A A     9  -31.0 -0.756494185749101 H B O
D A    10  -47.6 -0.939679811228133 H E O
I A    11  -26.2 -0.703524848261189 H B O
F A    12   -1.8 -0.434264049364299 C B O
G A    13   14.6 -0.253285479613931 C E O
A A    14 -161.0 -2.19108040938007 C B O
S A    15  130.6 1.02680684301063 C E O
I A    16  -25.0 -0.690282513889211 H B O
R A    17  -39.7 -0.852501109945943 H E O
T A    18  -33.3 -0.781875326628726 H B O
I A    19  -31.7 -0.764218880799422 H B O
Q A    20  -26.4 -0.705731903989852 H E O
N A    21  -24.0 -0.679247235245895 H E O
W A    22  -50.0 -0.966164479972089 H B O
Q A    23  -28.8 -0.732216572733808 C E O
E A    24   -0.9 -0.424332298585316 C E O
Q A    25    0.1 -0.413297019942 C E O
G A    26   34.7 -0.0314763788832964 C E O
M A    27  141.1 1.14267726876543 C B O
P A    28   81.3 0.482767605895189 C B O
V A    29  145.1 1.1868183833387 C B O
L A    30  -71.8 -1.20673355439636 C B O
R A    31 -168.8 -2.27715558279793 C E O
G A    32  -24.9 -0.689178986024879 C E O
G A    33   30.2 -0.0811351327782146 C E O
G A    34   10.9 -0.294116010594197 C E O
K A    35   67.0 0.324963121295783 C E O
G A    36   15.2 -0.246664312427942 C E O
N A    37 -160.5 -2.18556277005841 C E O
E A    38   -5.2 -0.471783996751571 C E O
V A    39  126.5 0.981562200573034 C B O
L A    40 -170.1 -2.29150144503424 E B O
Y A    41  118.8 0.896590555019507 E B O
D A    42   84.5 0.518080497553798 E B O
S A    43  -33.0 -0.778564743035732 H B O
A A    44  -46.5 -0.927541004720486 H B O
A A    45  -25.3 -0.693593097482205 H B O
V A    46  -32.7 -0.775254159442737 H B O
I A    47  -51.7 -0.984924453665725 H B O
K A    48  -32.8 -0.776357687307069 H E O
W A    49  -27.0 -0.712353071175841 H B O
Y A    50  -27.9 -0.722284821954825 H B O
A A    51  -25.7 -0.698007208939531 C E O
E A    52    7.6 -0.330532430117137 C E O
R A    53  -30.4 -0.749873018563112 C E O
D A    54   14.8 -0.251078423885268 C E O
A A    55  -10.2 -0.526960389968146 C E O
E A    56  -30.3 -0.748769490698781 C E O
I A    57  -46.1 -0.92312689326316 C E D
E A    58  -22.7 -0.664901373009586 C E D
N A    59  -13.6 -0.564480337355418 C E D
E A    60  -40.0 -0.855811693538938 C E D
K A    61  -11.9 -0.545720363661782 C E D
L A    62   26.5 -0.121965663758481 C B D
R A    63   15.8 -0.240043145241953 C E D
R A    64 -103.5 -1.55655188738945 C E D
E A    65   49.2 0.128535161444773 C E D
V A    66   -5.4 -0.473991052480234 C B D
>2DMO	A
S A     3  170.4 1.46601093301457 C E D
G A     4 -136.2 -1.91740549902585 C E D
S A     5   55.9 0.202471528354985 C E D
S A     6  112.9 0.831482411023948 C E D
G A     7 -171.3 -2.30474377940622 C E D
E A     8  119.7 0.906522305798491 E E D
A A     9  128.6 1.004736285724 E E D
H A    10  136.7 1.09412204273485 E B O
R A    11  118.1 0.888865859969187 E B O
V A    12  134.7 1.07205148544822 E B O
L A    13  144.2 1.17688663255971 C B O
F A    14  147.1 1.20888894062533 C B O
G A    15  -77.2 -1.26632405907026 C E O
F A    16  152.6 1.26958297316356 C B O
V A    17   87.8 0.554496917076738 C E O
P A    18   81.8 0.488285245216847 C B O
E A    19   93.5 0.617398005343634 C E O
T A    20  175.6 1.52339438195981 C E O
K A    21  -39.4 -0.849190526352949 C E O
E A    22  -62.4 -1.1030019351492 C E O
E A    23  128.3 1.001425702131 C B O
L A    24  117.6 0.883348220647529 C B O
Q A    25   99.8 0.686920260796519 C E O
V A    26  173.6 1.50132382467318 C B O
M A    27  158.8 1.33800170075211 C E O
P A    28  119.6 0.905418777934159 C E O
G A    29   21.2 -0.180452640568051 C E O
N A    30  159.2 1.34241581220944 C B O
I A    31  127.2 0.989286895623354 E B O
V A    32  133.2 1.05549856748325 E B O
F A    33  114.3 0.846931801124589 E B O
V A    34  124.5 0.959491643286403 E B O
L A    35  -54.6 -1.01692676173134 C B O
K A    36  177.3 1.54215435565344 E E O
K A    37  113.2 0.834792994616942 E E O
G A    38  178.6 1.55650021788975 C E O
N A    39   37.6 0.000525929182317484 C E O
D A    40   26.6 -0.120862135894149 C E O
N A    41   29.7 -0.0866527720998722 C E O
W A    42  107.2 0.768581322757051 C B O
A A    43  146.2 1.19895718984634 E B O
T A    44  132.7 1.04998092816159 E E O
V A    45  179.9 1.57084608012606 E B O
M A    46  136.5 1.09191498700619 E E O
F A    47  120.4 0.914247000848811 E B O
N A    48   29.2 -0.0921704114215297 C E O
G A    49   24.8 -0.140725637452116 C E O
Q A    50  131.3 1.03453153806095 E E O
K A    51  145.2 1.18792191120303 E E O
G A    52  156.3 1.31041350414383 E B O
L A    53  147.1 1.20888894062533 E B O
V A    54  156.1 1.30820644841516 E B O
P A    55  122.2 0.934110502406779 C B O
C A    56  -26.9 -0.711249543311509 C B O
N A    57  -30.9 -0.75539065788477 C B O
Y A    58   45.5 0.0877046304645071 C B O
L A    59  155.2 1.29827469763618 E B O
E A    60  137.4 1.10184673778517 E E O
P A    61  126.0 0.976044561251376 E E D
V A    62   69.6 0.353654845768402 C B O
S A    63  178.7 1.55760374575408 C E O
G A    64 -166.5 -2.2517744419183 C E O
P A    65  -33.3 -0.781875326628726 C E O
S A    66  107.2 0.768581322757051 C E D
>1COK	A
A A     3  148.4 1.22323480286164 C E D
D A     4   75.7 0.420970045492624 C E D
P A     5  -37.4 -0.827119969066318 C E O
S A     6   73.7 0.398899488205994 C B O
L A     7  -50.4 -0.970578591429415 C B O
V A     8  -50.9 -0.976096230751073 H B O
S A     9  -25.0 -0.690282513889211 H B O
F A    10  -50.9 -0.976096230751073 H B O
L A    11  -53.0 -0.999270315902035 H B O
T A    12  -46.9 -0.931955116177812 H E O
G A    13  -29.8 -0.743251851377123 H E O
L A    14  -15.1 -0.581033255320391 C B O
G A    15   12.8 -0.273148981171898 C E O
C A    16   67.2 0.327170177024446 C B O
P A    17  -17.5 -0.607517924064347 C E O
N A    18   21.4 -0.178245584839388 C E O
C A    19  -28.1 -0.724491877683487 C B O
I A    20  -34.8 -0.798428244593699 H B O
E A    21  -44.1 -0.90105633597653 H E O
Y A    22  -33.6 -0.785185910221721 H B O
F A    23  -45.2 -0.913195142484176 H B O
T A    24  -32.1 -0.768632992256748 H E O
S A    25  -25.9 -0.700214264668194 C E O
Q A    26  -48.1 -0.94519745054979 C E O
G A    27   47.5 0.109775187751137 C E O
L A    28   39.7 0.0237000143332793 C B O
Q A    29  -30.2 -0.747665962834449 C E O
S A    30  110.5 0.804997742279991 C B O
I A    31  -27.6 -0.71897423836183 C B O
Y A    32  -21.8 -0.654969622230602 C B O
H A    33  -21.5 -0.651659038637608 C B O
L A    34   19.3 -0.20141966999035 C B O
Q A    35  -28.6 -0.730009517005145 C E O
N A    36  -20.4 -0.639520232129961 C E O
L A    37  148.1 1.21992421926864 C B O
T A    38  178.6 1.55650021788975 C E O
I A    39  -33.3 -0.781875326628726 H B O
E A    40  -50.9 -0.976096230751073 H E O
D A    41  -24.3 -0.68255781883889 H B O
L A    42  -48.8 -0.952922145600111 H B O
G A    43   -6.9 -0.490543970445206 C E O
A A    44  -43.6 -0.895538696654872 C E O
L A    45  -29.1 -0.735527156326803 C B O
K A    46   21.4 -0.178245584839388 C E O
I A    47  138.0 1.10846790497116 C B O
P A    48  136.8 1.09522557059918 C E O
E A    49   55.3 0.195850361168995 C E O
Q A    50  -43.2 -0.891124585197546 C E O
Y A    51   30.3 -0.0800316049138831 C B O
R A    52  -59.3 -1.06879257135492 H B O
M A    53  -44.5 -0.905470447433856 H E O
T A    54  -50.2 -0.968371535700752 H E O
I A    55  -46.2 -0.924230421127492 H B O
W A    56  -61.7 -1.09527724009888 H B O
R A    57  -31.2 -0.758701241477764 H E O
G A    58  -36.6 -0.818291746151666 H B O
L A    59  -42.1 -0.878985778689899 H B D
Q A    60  -27.7 -0.720077766226161 H E D
D A    61  -40.2 -0.858018749267601 H E D
L A    62  -52.1 -0.989338565123051 H B D
K A    63  -37.6 -0.829327024794981 H E D
Q A    64  -80.2 -1.29942989500021 H E D
G A    65  140.1 1.13164199012212 C E D
H A    66  102.7 0.718922568862133 C E D
>1JXC	A
E A     3   93.6 0.618501533207965 C E D
I A     4   60.9 0.25764792157156 C B D
E A     5  107.5 0.771891906350046 C E D
A A     6  127.1 0.988183367759023 C E D
Q A     7  113.1 0.833689466752611 C E D
G A     8  -24.4 -0.683661346703221 C B  O
N A     9   52.7 0.167158636696376 C B  O
E A    10  -67.9 -1.16369596768743 C B  O
A A    11   28.7 -0.0976880507431873 C B  O
L A    12  142.4 1.15702313100174 C B O
K A    13  153.0 1.27399708462089 C E O
E A    14  148.0 1.21882069140431 C E O
Y A    15  119.5 0.904315250069828 C B O
G A    16  149.1 1.23095949791196 C E O
G A    17   13.2 -0.268734869714572 C E O
D A    18   28.9 -0.0954809950145243 C E O
V A    19   41.8 0.046874099484241 C B O
G A    20 -138.5 -1.94278663990548 C E O
F A    21  -36.9 -0.821602329744661 C B  O
G A    22  -33.5 -0.784082382357389 C B  O
F A    23  -49.3 -0.958439784921769 C B  O
B A    24 -159.9 -2.17894160287242 C B  O
A A    25  120.6 0.916454056577474 C B O
P A    26   62.0 0.269786728079207 C B O
R A    27  -48.4 -0.948508034142785 C E O
I A    28  156.0 1.30710292055083 C B O
F A    29   71.0 0.369104235869043 C B O
P A    30   -9.5 -0.519235694917826 C B  O
T A    31   52.6 0.166055108832045 C B  O
I A    32  -51.3 -0.980510342208399 H B  O
C A    33  -19.8 -0.632899064943972 H B  O
Y A    34  -49.6 -0.961750368514763 H B  O
T A    35  -33.7 -0.786289438086052 H B  O
R A    36  -46.0 -0.922023365398829 H B  O
D A    37  -24.9 -0.689178986024879 H B  O
R A    38  -40.6 -0.862432860724927 H E O
E A    39  -41.2 -0.869054027910916 H E O
N A    40  -19.3 -0.627381425622314 H E O
K A    41 -100.3 -1.52123899573084 C E D
G A    42   96.2 0.647193257680585 C E D
A A    43  118.2 0.889969387833518 C B D
K A    44  -60.1 -1.07762079426957 C E D
G A    45 -148.1 -2.0487253148813 E B  O
G A    46 -164.7 -2.23191094036034 E B  O
R A    47  167.5 1.43400862494895 E B  O
B A    48  129.6 1.01577156436731 E B  O
R A    49  155.5 1.30158528122917 C E O
W A    50  -95.1 -1.4638555467856 C E O
G A    51 -163.4 -2.21756507812403 C E O
Q A    52   88.5 0.562221612127058 C E O
G A    53  -50.6 -0.972785647158078 C E O
S A    54   39.4 0.0203894307402847 C E O
N A    55  -57.9 -1.05334318125428 C B  O
V A    56 -168.3 -2.27163794347627 C B  O
K A    57  160.6 1.35786520231008 C B  O
C A    58  135.9 1.0852938198202 E B  O
L A    59  133.4 1.05770562321191 E B  O
D A    60  111.6 0.817136548787638 E B  O
D A    61  142.3 1.15591960313741 E B  O
F A    62  -17.1 -0.603103812607021 C B  O
A A    63  -77.0 -1.2641170033416 C B  O
G A    64  -94.3 -1.45502732387095 C B  O
D A    65 -161.7 -2.19880510443039 C B  O
T A    66  113.7 0.8403106339386 C B  O
>1JSU	C
S C    27  -26.6 -0.707938959718515 C E O
A C    28  -23.1 -0.669315484466912 C B O
C C    29   93.4 0.616294477479303 C B O
R C    30  147.5 1.21330305208265 C E D
N C    31  147.1 1.20888894062533 C E D
L C    32  -47.6 -0.939679811228133 C B O
F C    33   41.9 0.0479776273485726 C B O
G C    34  174.6 1.51235910331649 C B O
P C    35  154.0 1.2850323632642 C E O
V C    36  148.0 1.21882069140431 C B O
D C    37   90.4 0.583188641549357 C E O
H C    38  -39.7 -0.852501109945943 H E O
E C    39  -50.6 -0.972785647158078 H E O
E C    40  -33.2 -0.780771798764395 H E O
L C    41  -50.1 -0.967268007836421 H B O
T C    42  -40.5 -0.861329332860595 H E O
R C    43  -37.6 -0.829327024794981 H E O
D C    44  -41.5 -0.87236461150391 H E O
L C    45  -42.8 -0.88671047374022 H B O
E C    46  -50.2 -0.968371535700752 H E O
K C    47  -59.0 -1.06548198776193 H E O
H C    48  -38.6 -0.840362303438296 H B O
C C    49  -18.7 -0.620760258436325 H B D
R C    50   61.8 0.267579672350544 C E D
D C    51  -45.8 -0.919816309670165 C E D
M C    52   84.6 0.519184025418129 C B D
E C    53  -64.1 -1.12176190884283 C E D
E C    54 -105.0 -1.57310480535442 H E D
A C    55  -25.7 -0.698007208939531 H E D
S C    56  -43.8 -0.897745752383535 H B D
Q C    57  -33.0 -0.778564743035732 H E D
R C    58  -54.1 -1.01140912240968 H E O
K C    59  -45.0 -0.910988086755513 H E O
W C    60    3.7 -0.373570016826066 H B O
N C    61   47.6 0.110878715615469 C E O
F C    62  138.0 1.10846790497116 E B O
D C    63   90.3 0.582085113685025 E E O
F C    64  -26.1 -0.702421320396857 C B O
Q C    65  -58.6 -1.0610678763046 C E O
N C    66   -0.5 -0.41991818712799 C E O
H C    67   51.2 0.150605718731403 C E O
K C    68  118.5 0.893279971426513 E E O
P C    69  165.3 1.40973101193366 E E O
L C    70 -161.3 -2.19439099297306 C B O
E C    71 -106.5 -1.58965772331939 C E O
G C    72  152.4 1.2673759174349 C E O
K C    73  -31.8 -0.765322408663753 C E O
Y C    74  110.4 0.80389421441566 C B O
E C    75   79.0 0.457386465015564 C E O
W C    76  129.7 1.01687509223164 C B O
Q C    77  130.9 1.03011742660362 E E O
E C    78  115.5 0.860174135496567 E E O
V C    79  149.7 1.23758066509795 E B O
E C    80  137.3 1.10074320992084 E E O
K C    81  -24.5 -0.684764874567553 C E O
G C    82  -18.1 -0.614139091250336 C E O
S C    83  -21.5 -0.651659038637608 C E O
L C    84  168.0 1.43952626427061 C B O
P C    85  137.5 1.1029502656495 C B O
E C    86  -26.5 -0.706835431854183 C E O
F C    87  -43.6 -0.895538696654872 C B O
Y C    88  -16.6 -0.597586173285363 C B O
Y C    89    5.0 -0.359224154589756 C E O
R C    90  124.1 0.955077531829077 C E O
P C    91  159.2 1.34241581220944 C E D
>1UZC	A
A A     5 -165.0 -2.23522152395333 C E D
K A     6 -162.2 -2.20432274375205 C E D
K A     7  142.8 1.16143724245907 C E D
T A     8  147.6 1.21440657994698 C E D
Y A     9  162.7 1.38103928746104 C B D
T A    10  133.6 1.05991267894057 C E D
W A    11  146.4 1.20116424557501 C B D
N A    12  -34.7 -0.797324716729367 C E D
T A    13  149.2 1.23206302577629 C E D
K A    14  -36.2 -0.81387763469434 H E D
E A    15  -41.6 -0.873468139368242 H E D
E A    16  -47.3 -0.936369227635138 H E D
A A    17  -47.3 -0.936369227635138 H B O
K A    18  -32.2 -0.76973652012108 H E O
Q A    19  -44.5 -0.905470447433856 H E O
A A    20  -35.6 -0.807256467508351 H B O
F A    21  -44.9 -0.909884558891182 H B O
K A    22  -47.8 -0.941886866956796 H E O
E A    23  -30.7 -0.753183602156107 H E O
L A    24  -47.5 -0.938576283363801 H B O
L A    25  -40.1 -0.856915221403269 H B O
K A    26  -44.7 -0.907677503162519 H E O
E A    27  -29.1 -0.735527156326803 H E O
K A    28   -0.3 -0.417711131399326 C E O
R A    29   31.1 -0.071203381999231 C E O
V A    30  129.2 1.01135745290998 C B O
P A    31  164.8 1.404213372612 C E O
S A    32   -8.2 -0.504889832681516 C E O
N A    33   16.3 -0.234525505920295 C E O
A A    34  146.5 1.20226777343934 C B O
S A    35  152.8 1.27179002889222 C E O
W A    36  -32.7 -0.775254159442737 H B O
E A    37  -48.3 -0.947404506278453 H E O
Q A    38  -46.5 -0.927541004720486 H E O
A A    39  -45.8 -0.919816309670165 H B O
M A    40  -47.6 -0.939679811228133 H B O
K A    41  -47.8 -0.941886866956796 H E O
M A    42  -27.9 -0.722284821954825 H E O
I A    43  -28.2 -0.725595405547819 H B O
I A    44  -40.1 -0.856915221403269 H B O
N A    45  -23.5 -0.673729595924238 C E O
D A    46  145.2 1.18792191120303 C B O
P A    47  -14.3 -0.572205032405739 C E O
R A    48  -24.5 -0.684764874567553 C B O
Y A    49  -29.9 -0.744355379241455 C B O
S A    50   -6.4 -0.485026331123549 C E O
A A    51  -20.9 -0.645037871451618 C B O
L A    52  121.4 0.925282279492127 C B O
A A    53  -30.9 -0.75539065788477 C E O
K A    54  136.6 1.09301851487052 C E O
L A    55  -31.4 -0.760908297206427 H B O
S A    56  -44.6 -0.906573975298187 H E O
E A    57  -35.7 -0.808359995372683 H E O
K A    58  -39.5 -0.85029405421728 H B O
K A    59  -41.4 -0.871261083639579 H E O
Q A    60  -41.8 -0.875675195096905 H E O
A A    61  -38.1 -0.834844664116639 H B O
F A    62  -44.3 -0.903263391705193 H B O
N A    63  -42.9 -0.887814001604552 H E O
A A    64  -34.3 -0.792910605272041 H E O
Y A    65  -43.2 -0.891124585197546 H B O
K A    66  -41.2 -0.869054027910916 H E O
V A    67  -19.9 -0.634002592808303 H E O
Q A    68  -20.2 -0.637313176401298 H E O
T A    69   19.7 -0.197005558533024 C E O
>1Z1D	A
G A   204   50.0 0.137363384359425 C E D
L A   205  158.3 1.33248406143046 C B D
T A   206  149.0 1.22985597004762 C E O
V A   207  -37.7 -0.830430552659313 H B O
A A   208  -45.4 -0.91540219821284 H E O
Q A   209  -34.8 -0.798428244593699 H B O
N A   210  -43.6 -0.895538696654872 H E O
Q A   211  -41.1 -0.867950500046584 H B O
V A   212  -49.4 -0.9595433127861 H B O
L A   213  -41.5 -0.87236461150391 H B O
N A   214  -41.4 -0.871261083639579 H E O
L A   215  -35.3 -0.803945883915356 H B O
I A   216  -44.7 -0.907677503162519 H B O
K A   217  -16.0 -0.590965006099374 H E O
A A   218   19.5 -0.199212614261687 C E O
C A   219  132.8 1.05108445602592 C B O
P A   220   17.9 -0.216869060090991 C E O
R A   221  134.7 1.07205148544822 C E O
P A   222  -22.8 -0.666004900873917 C E O
E A   223   -8.0 -0.502682776952853 C E O
G A   224 -114.4 -1.67683642460158 C E O
L A   225  108.3 0.780720129264698 E B O
N A   226  162.8 1.38214281532537 E E O
F A   227  -39.2 -0.846983470624286 H B O
Q A   228  -20.2 -0.637313176401298 H E O
D A   229  -33.3 -0.781875326628726 H E O
L A   230  -49.5 -0.960646840650432 H B O
K A   231  -21.6 -0.652762566501939 H E O
N A   232  -44.1 -0.90105633597653 H E O
Q A   233  -50.1 -0.967268007836421 H E O
L A   234   78.8 0.455179409286901 C B O
K A   235  -26.3 -0.70462837612552 C E O
H A   236    1.2 -0.401158213434354 C E O
M A   237  114.1 0.844724745395926 C B O
S A   238  151.4 1.25634063879158 C E O
V A   239  -43.3 -0.892228113061878 H E O
S A   240  -40.7 -0.863536388589258 H E O
S A   241  -44.8 -0.90878103102685 H E O
I A   242  -43.3 -0.892228113061878 H B O
K A   243  -42.0 -0.877882250825568 H E O
Q A   244  -44.2 -0.902159863840861 H E O
A A   245  -45.0 -0.910988086755513 H B O
V A   246  -46.1 -0.92312689326316 H B O
D A   247  -42.4 -0.882296362282894 H E O
F A   248  -44.5 -0.905470447433856 H B O
L A   249  -27.4 -0.716767182633167 H B O
S A   250  -39.1 -0.845879942759954 H B O
N A   251  -28.2 -0.725595405547819 H E O
E A   252   -3.4 -0.451920495193603 C E O
G A   253   33.7 -0.0425116575266116 C B O
H A   254  -38.2 -0.83594819198097 C B O
I A   255  166.6 1.42407687416997 E B O
Y A   256  157.5 1.3236558385158 E B O
S A   257  105.3 0.747614293334753 E B O
T A   258  -61.2 -1.08975960077722 C B O
V A   259   14.4 -0.255492535342594 C B O
D A   260  155.3 1.29937822550051 C E O
D A   261  -22.5 -0.662694317280923 C E O
D A   262  -22.6 -0.663797845145254 C E O
H A   263   88.2 0.558911028534064 E B O
F A   264  142.6 1.15923018673041 E B O
K A   265  154.1 1.28613589112853 E E O
S A   266 -177.1 -2.36874839553744 E B O
T A   267  -59.1 -1.06658551562626 C E O
D A   268  120.9 0.919764640170469 C E D
>1GCQ	C
H C   593   68.0 0.335998399939098 C E D
M C   594  160.4 1.35565814658142 C B O
P C   595  149.4 1.23427008150495 C E O
K C   596  142.1 1.15371254740875 E E O
M C   597  148.5 1.22433833072597 E B O
E C   598  128.6 1.004736285724 E E D
V C   599  131.3 1.03453153806095 E B O
F C   600  -14.0 -0.568894448812744 C B O
Q C   601  136.1 1.08750087554886 C B O
E C   602  154.7 1.29275705831452 C E O
Y C   603  118.5 0.893279971426513 C B O
Y C   604   32.2 -0.0590645754915843 C E O
G C   605    3.6 -0.374673544690397 C E O
I C   606  118.6 0.894383499290844 C E O
P C   607  154.0 1.2850323632642 C E O
P C   608  163.0 1.38434987105404 C E O
P C   609  134.9 1.07425854117688 C B D
P C   610  121.8 0.929696390949453 C E D
G C   611   17.1 -0.225697283005643 C E D
A C   612   44.0 0.0711517124995344 C E D
F C   613  -15.7 -0.58765442250638 C E D
G C   614  163.0 1.38434987105404 C B D
P C   615  143.2 1.1658513539164 C E D
F C   616  150.2 1.2430983044196 C B D
L C   617  114.4 0.848035328988921 C B D
R C   618  135.5 1.08087970836287 C E O
L C   619  139.6 1.12612435080046 C B O
N C   620  141.8 1.15040196381576 C E O
P C   621  132.5 1.04777387243292 C E O
G C   622  -17.1 -0.603103812607021 C E O
D C   623  142.5 1.15812665886608 C B O
I C   624  120.1 0.910936417255817 E B O
V C   625  125.5 0.970526921929719 E B O
E C   626  115.8 0.863484719089562 E B O
L C   627  142.3 1.15591960313741 E B O
T C   628  -29.9 -0.744355379241455 E B O
K C   629  121.4 0.925282279492127 E E O
A C   630  141.6 1.14819490808709 C B O
E C   631  135.6 1.0819832362272 C E O
A C   632  -37.6 -0.829327024794981 C E O
E C   633  -16.3 -0.594275589692369 C E O
H C   634  142.4 1.15702313100174 C E O
N C   635  -22.3 -0.66048726155226 C E O
W C   636  122.3 0.93521403027111 E B O
W C   637  157.5 1.3236558385158 E B O
E C   638  146.2 1.19895718984634 E E O
G C   639  174.8 1.51456615904516 E B O
R C   640  116.3 0.869002358411219 E E O
N C   641  104.2 0.735475486827106 E B O
T C   642   -8.6 -0.509303944138842 C E O
A C   643  -22.5 -0.662694317280923 C E O
T C   644   -8.5 -0.508200416274511 C E O
N C   645   32.2 -0.0590645754915843 C E O
E C   646  158.5 1.33469111715912 E E O
V C   647  144.9 1.18461132761003 E B O
G C   648 -167.5 -2.26280972056162 E B O
W C   649  147.2 1.20999246848966 E B O
F C   650  162.6 1.37993575959671 E B O
P C   651  130.2 1.0223927315533 E B O
C C   652  -19.2 -0.626277897757983 C B O
N C   653   -1.8 -0.434264049364299 C E O
R C   654   -6.1 -0.481715747530554 C E O
V C   655  166.8 1.42628392989863 E B O
H C   656  163.2 1.3865569267827 E E O
P C   657  138.9 1.11839965575014 E E O
>1G6Z	A
S A     2  140.1 1.13164199012212 C E D
P A     3   34.4 -0.034786962476291 C E D
K A     4  166.0 1.41745570698398 C E O
Q A     5  -73.9 -1.22990763954732 C E O
E A     6  114.9 0.853552968310578 C E O
E A     7 -169.8 -2.28819086144124 C E O
Y A     8   95.9 0.64388267408759 C B O
E A     9   94.6 0.629536811851281 C E O
V A    10 -173.7 -2.33122844815017 C B O
E A    11 -165.7 -2.24294621900365 C E O
R A    12   85.2 0.525805192604118 C E O
I A    13  111.7 0.81824007665197 C B O
V A    14  -20.0 -0.635106120672635 C B O
D A    15  170.2 1.46380387728591 E E O
E A    16  146.8 1.20557835703233 E E O
K A    17  116.8 0.874519997732877 E E O
L A    18  179.2 1.56312138507574 C E O
D A    19 -177.0 -2.36764486767311 C E O
R A    20   -9.0 -0.513718055596168 C E O
N A    21   -8.0 -0.502682776952853 C E O
G A    22    2.9 -0.382398239740718 C E O
A A    23 -176.5 -2.36212722835145 C E O
V A    24 -176.6 -2.36323075621579 C E O
K A    25  -42.4 -0.882296362282894 C E O
L A    26  161.0 1.36227931376741 E B O
Y A    27  153.1 1.27510061248522 E B O
R A    28  128.6 1.004736285724 E B O
I A    29  119.0 0.89879761074817 E B O
R A    30  158.9 1.33910522861644 C B O
W A    31   84.7 0.520287553282461 C B O
L A    32  -43.4 -0.893331640926209 C E O
N A    33  -40.2 -0.858018749267601 C E O
Y A    34  -84.5 -1.34688159316646 C B O
S A    35  -22.7 -0.664901373009586 C E O
S A    36   13.8 -0.262113702528583 C E O
R A    37  123.4 0.947352836778757 C E O
S A    38  141.4 1.14598785235843 C E O
D A    39  171.6 1.47925326738655 C E O
T A    40  162.8 1.38214281532537 E E O
W A    41  143.9 1.17357604896672 E B O
E A    42  143.8 1.17247252110239 E E O
P A    43  163.2 1.3865569267827 C B O
P A    44  -48.2 -0.946300978414122 C E O
E A    45  -27.9 -0.722284821954825 C E O
N A    46  -23.4 -0.672626068059906 C B O
L A    47   28.8 -0.0965845228788558 C B O
S A    48   27.1 -0.115344496572492 C E O
G A    49  -14.4 -0.57330856027007 C E O
C A    50   30.7 -0.075617493456557 C B O
S A    51  -44.5 -0.905470447433856 H E O
A A    52  -54.1 -1.01140912240968 H E O
V A    53  -52.1 -0.989338565123051 H B O
L A    54  -33.8 -0.787392965950384 H B O
A A    55  -43.8 -0.897745752383535 H E O
E A    56  -39.6 -0.851397582081612 H E O
W A    57  -59.3 -1.06879257135492 H B O
K A    58  -53.7 -1.00699501095236 H E O
R A    59  -29.9 -0.744355379241455 H E D
R A    60  -27.2 -0.714560126904504 H E D
K A    61  -29.2 -0.736630684191134 H E D
R A    62  -51.0 -0.977199758615404 C E D
R A    63  -65.2 -1.13390071535048 C E D
L A    64  122.9 0.941835197457099 C E D
K A    65  -71.3 -1.2012159150747 C E D
G A    66   99.9 0.688023788660851 C E D
S A    67  -75.3 -1.24535702964796 C E D
>1Q1V	A
P A   311  -27.1 -0.713456599040172 C E D
L A   312  115.7 0.86238119122523 C B D
I A   313  -55.6 -1.02796204037465 C B O
K A   314  104.6 0.739889598284432 C E D
K A   315  -22.8 -0.666004900873917 C E D
L A   316  125.5 0.970526921929719 C B D
K A   317   71.1 0.370207763733375 C E D
K A   318  158.9 1.33910522861644 C E D
P A   319  143.2 1.1658513539164 C E D
P A   320  126.3 0.979355144844371 C E D
T A   321  162.1 1.37441812027505 C E D
D A   322  -36.9 -0.821602329744661 H E D
E A   323  -38.5 -0.839258775573965 H E D
E A   324  -54.7 -1.01803028959567 H E D
L A   325  -59.9 -1.07541373854091 H B O
K A   326  -47.3 -0.936369227635138 H E O
E A   327  -50.9 -0.976096230751073 H E O
T A   328  -51.9 -0.987131509394388 H E O
I A   329  -52.6 -0.994856204444708 H B O
K A   330  -28.0 -0.723388349819156 H E O
K A   331  -31.8 -0.765322408663753 H E O
L A   332  -63.3 -1.11293368592818 H B O
L A   333  -37.4 -0.827119969066318 H B O
A A   334  -11.6 -0.542409780068788 C E O
S A   335   16.8 -0.229007866598638 C E O
A A   336  159.3 1.34351934007377 C B O
N A   337  125.6 0.97163044979405 C E O
L A   338  -49.1 -0.956232729193105 C B O
E A   339  -11.6 -0.542409780068788 C E O
E A   340    5.0 -0.359224154589756 C E O
V A   341  148.6 1.2254418585903 C B O
T A   342  159.9 1.35014050725976 C E O
M A   343  -28.1 -0.724491877683487 H B O
K A   344  -43.1 -0.890021057333215 H E O
Q A   345  -36.8 -0.820498801880329 H E O
I A   346  -47.3 -0.936369227635138 H B O
C A   347  -41.0 -0.866846972182253 H B O
K A   348  -59.8 -1.07431021067658 H E O
K A   349  -54.1 -1.01140912240968 H E O
V A   350  -58.3 -1.0577572927116 H B O
Y A   351  -42.6 -0.884503418011557 H B O
E A   352  -42.1 -0.878985778689899 H E O
N A   353  -12.9 -0.556755642305097 H E O
Y A   354   57.2 0.216817390591294 C B O
P A   355  -54.5 -1.01582323386701 C E O
T A   356   53.9 0.180400971068354 C E O
Y A   357  151.7 1.25965122238458 C B O
D A   358   54.5 0.187022138254343 C E O
L A   359   97.5 0.661539119916895 C B O
T A   360  -61.3 -1.09086312864155 C E O
E A   361  -51.2 -0.979406814344067 H E O
R A   362  -23.9 -0.678143707381564 H E O
K A   363  -55.6 -1.02796204037465 H E O
D A   364  -31.5 -0.762011825070759 H E O
F A   365  -54.6 -1.01692676173134 H B O
I A   366  -67.9 -1.16369596768743 H B O
K A   367  -44.0 -0.899952808112198 H E O
T A   368  -27.9 -0.722284821954825 H E O
T A   369  -40.9 -0.865743444317921 H B O
V A   370  -47.2 -0.935265699770807 H B O
K A   371  -32.6 -0.774150631578406 H E O
E A   372  -27.8 -0.721181294090493 H E O
L A   373  -21.7 -0.653866094366271 H B O
I A   374  -26.6 -0.707938959718515 H B O
S A   375  -30.4 -0.749873018563112 H E O
L A   376    6.7 -0.34046418089612 C E O
>1O82	A
K A     3  -36.4 -0.816084690423003 H E D
E A     4  -13.7 -0.565583865219749 H E D
F A     5   -4.8 -0.467369885294245 H B D
G A     6   26.3 -0.124172719487144 C E D
I A     7  122.0 0.931903446678116 C B O
P A     8  148.8 1.22764891431896 C B O
A A     9  -39.9 -0.854708165674606 H B O
A A    10  -40.7 -0.863536388589258 H B O
V A    11  -43.4 -0.893331640926209 H B O
A A    12  -45.1 -0.912091614619845 H B O
G A    13  -37.1 -0.823809385473324 H B O
T A    14  -47.1 -0.934162171906475 H B O
V A    15  -43.9 -0.898849280247867 H B O
L A    16  -28.8 -0.732216572733808 H B O
N A    17  -38.2 -0.83594819198097 H E O
V A    18  -42.2 -0.880089306554231 H B O
V A    19  -50.0 -0.966164479972089 H B O
E A    20  -30.0 -0.745458907105786 H E O
A A    21   -1.4 -0.429849937906973 C B O
G A    22   29.1 -0.0932739392858612 C E O
G A    23  176.5 1.53332613273879 C B O
W A    24  142.4 1.15702313100174 C B O
V A    25  -38.5 -0.839258775573965 H B O
T A    26  -38.6 -0.840362303438296 H B O
T A    27  -44.0 -0.899952808112198 H B O
I A    28  -46.7 -0.929748060449149 H B O
V A    29  -42.1 -0.878985778689899 H B O
S A    30  -46.2 -0.924230421127492 H B O
I A    31  -46.9 -0.931955116177812 H B O
L A    32  -40.1 -0.856915221403269 H B O
T A    33  -36.2 -0.81387763469434 H B O
A A    34  -28.5 -0.728905989140814 H B O
V A    35  -14.5 -0.574412088134401 H B O
G A    36 -143.6 -1.99906656098639 C B O
S A    37  -37.1 -0.823809385473324 H E O
G A    38  -41.6 -0.873468139368242 H B O
G A    39  -39.9 -0.854708165674606 H B O
L A    40  -43.6 -0.895538696654872 H B O
S A    41  -37.0 -0.822705857608992 H B O
L A    42  -41.5 -0.87236461150391 H B O
L A    43  -35.4 -0.805049411779688 H B O
A A    44  -41.0 -0.866846972182253 H E O
A A    45  -28.8 -0.732216572733808 H E O
A A    46  -16.4 -0.5953791175567 C B O
G A    47 -130.2 -1.85119382716596 C E O
R A    48   -7.2 -0.493854554038201 C E O
E A    49  142.1 1.15371254740875 C E O
S A    50  137.6 1.10405379351383 C B O
I A    51  -26.9 -0.711249543311509 H B O
K A    52  -46.9 -0.931955116177812 H E O
A A    53  -39.2 -0.846983470624286 H E O
Y A    54  -47.6 -0.939679811228133 H B O
L A    55  -34.7 -0.797324716729367 H B D
K A    56  -44.5 -0.905470447433856 H E D
K A    57  -35.0 -0.800635300322362 H E D
E A    58  -39.9 -0.854708165674606 H E D
I A    59  -40.7 -0.863536388589258 H B D
K A    60  -40.8 -0.86463991645359 H E D
K A    61  -42.3 -0.881192834418563 H E D
K A    62  -17.4 -0.606414396200015 H E D
G A    63  146.1 1.19785366198201 C E D
K A    64  -47.1 -0.934162171906475 H E D
R A    65  -45.1 -0.912091614619845 H E D
A A    66  -31.2 -0.758701241477764 H B D
V A    67  -40.8 -0.86463991645359 H B D
I A    68  -48.6 -0.950715089871448 H E D
>1RYJ	A
I A     6  132.7 1.04998092816159 C B O
G A     7  106.0 0.755338988385073 C B O
M A     8  130.5 1.02570331514629 E B O
K A     9  126.6 0.982665728437365 E E O
F A    10  167.9 1.43842273640628 E B O
T A    11  132.0 1.04225623311127 E B O
V A    12  119.3 0.902108194341165 E B O
I A    13  129.0 1.00915039718132 E B O
T A    14 -162.8 -2.21094391093804 E B O
D A    15  -27.4 -0.716767182633167 C E O
D A    16   -9.4 -0.518132167053494 C E O
G A    17 -163.8 -2.22197918958135 E E O
K A    18  118.8 0.896590555019507 E E O
K A    19  121.8 0.929696390949453 E E O
I A    20  120.8 0.918661112306137 E B O
L A    21  141.3 1.1448843244941 E B O
E A    22  139.0 1.11950318361447 E E O
S A    23  130.9 1.03011742660362 E E D
G A    24  -32.0 -0.767529464392417 C E D
A A    25  123.8 0.951766948236083 C B O
P A    26  110.9 0.809411853737318 C E D
R A    27  177.1 1.53994729992478 C E O
R A    28  157.6 1.32475936638013 C E O
I A    29  -47.4 -0.93747275549947 H B O
K A    30  -29.6 -0.74104479564846 H E O
D A    31  -61.8 -1.09638076796321 H E O
V A    32  -39.0 -0.844776414895623 H B O
L A    33  -41.2 -0.869054027910916 H B O
G A    34  -35.2 -0.802842356051025 H E O
E A    35  -42.1 -0.878985778689899 H E O
L A    36   -8.4 -0.507096888410179 C B O
E A    37   70.1 0.35917248509006 C E O
I A    38  112.6 0.828171827430953 C B O
P A    39  103.4 0.726647263912454 C E O
I A    40  -11.3 -0.539099196475793 C B O
E A    41  -26.7 -0.709042487582846 C E O
T A    42   -7.8 -0.50047572122419 C B O
V A    43  149.5 1.23537360936928 E B O
V A    44  130.8 1.02901389873929 E B O
V A    45  126.7 0.983769256301697 E B O
K A    46  140.6 1.13715962944378 E E O
K A    47  102.1 0.712301401676144 E E O
N A    48   14.9 -0.249974896020936 C E O
G A    49  -30.3 -0.748769490698781 C E O
Q A    50  134.2 1.06653384612656 E E O
I A    51  119.0 0.89879761074817 E B O
V A    52  166.8 1.42628392989863 C B O
I A    53  175.4 1.52118732623114 C B O
D A    54   12.8 -0.273148981171898 C E O
E A    55  -15.8 -0.588757950370711 C E O
E A    56  160.7 1.35896873017441 C E O
E A    57  163.2 1.3865569267827 C E O
I A    58  144.4 1.17909368828837 C B O
F A    59  155.6 1.3026888090935 C B O
D A    60  111.1 0.81161890946598 C E O
G A    61   10.0 -0.304047761373181 C E O
D A    62  146.3 1.20006071771067 C E O
I A    63  115.9 0.864588246953893 E B O
I A    64  110.3 0.802790686551328 E B O
E A    65   98.1 0.668160287102884 E B O
V A    66  101.5 0.705680234490155 E B O
I A    67  100.0 0.689127316525182 E B O
R A    68  135.3 1.07867265263421 E B O
V A    69  140.5 1.13605610157945 C B O
I A    70  138.1 1.10957143283549 C B O
Y A    71   29.7 -0.0866527720998722 C B O
>2CRG	A
S A     3  157.7 1.32586289424447 C E D
G A     4  123.6 0.94955989250742 C E D
S A     5  103.4 0.726647263912454 C E D
S A     6  155.0 1.29606764190752 C E D
G A     7 -118.3 -1.71987401131051 C E D
M A     8  130.2 1.0223927315533 C B D
E A     9  138.5 1.11398554429282 C E D
E A    10  106.2 0.757546044113736 C E D
W A    11  174.8 1.51456615904516 C B D
S A    12  147.7 1.21551010781131 C E O
A A    13  -53.5 -1.00478795522369 H E O
S A    14  -46.4 -0.926437476856155 H E O
E A    15  -48.2 -0.946300978414122 H B D
A A    16  -56.1 -1.03347967969631 H B O
C A    17  -44.3 -0.903263391705193 H E O
L A    18  -47.9 -0.942990394821127 H E O
F A    19  -62.5 -1.10410546301353 H B O
E A    20  -60.5 -1.0820349057269 H E O
E A    21  -28.0 -0.723388349819156 H E O
A A    22  -36.2 -0.81387763469434 H B O
L A    23  -51.8 -0.986027981530056 H B O
E A    24  -33.9 -0.788496493814715 H E O
K A    25  -63.5 -1.11514074165684 H E O
Y A    26  -66.1 -1.14383246612946 C B O
G A    27 -147.4 -2.04100061983098 C E O
K A    28   48.8 0.124121049987447 C E O
D A    29   69.4 0.351447790039739 C E O
F A    30  -33.3 -0.781875326628726 H B O
N A    31  -60.5 -1.0820349057269 H E O
D A    32  -40.2 -0.858018749267601 H E O
I A    33  -67.1 -1.15486774477278 H B O
R A    34  -21.4 -0.650555510773276 H B O
Q A    35  -64.2 -1.12286543670716 H E O
D A    36  -60.0 -1.07651726640524 C E O
F A    37  -62.6 -1.10520899087786 C E O
L A    38   93.2 0.614087421750639 C B O
P A    39  -45.3 -0.914298670348508 C E O
W A    40  -48.0 -0.944093922685459 C E O
K A    41  156.3 1.31041350414383 C E O
S A    42  167.8 1.43731920854195 C E O
L A    43  -61.3 -1.09086312864155 H B O
T A    44  -48.8 -0.952922145600111 H E O
S A    45  -42.7 -0.885606945875889 H E O
I A    46  -36.1 -0.812774106830009 H B O
I A    47  -52.7 -0.99595973230904 H B O
E A    48  -55.3 -1.02465145678166 H E O
Y A    49  -51.5 -0.982717397937062 H B O
Y A    50  -50.4 -0.970578591429415 H B O
Y A    51  -53.2 -1.0014773716307 H B O
M A    52  -30.1 -0.746562434970118 H B O
W A    53  -43.7 -0.896642224519204 H B O
K A    54  -26.0 -0.701317792532526 H E O
T A    55   14.7 -0.252181951749599 C E O
T A    56 -176.2 -2.35881664475846 C B O
D A    57   32.9 -0.0513398804412637 C E O
R A    58  100.4 0.693541427982509 C E O
Y A    59   52.6 0.166055108832045 C B O
V A    60  -31.6 -0.76311535293509 C E D
Q A    61  162.5 1.37883223173238 C E D
Q A    62  158.1 1.33027700570179 C E D
K A    63  155.0 1.29606764190752 C E D
R A    64  149.5 1.23537360936928 C E D
S A    65  156.5 1.31262055987249 C E D
G A    66 -158.4 -2.16238868490745 C E D
P A    67  -19.5 -0.629588481350977 C E D
S A    68   43.1 0.0612199617205508 C E D
>1X5W	A
S A     3  133.0 1.05329151175458 C E O
G A     4  170.9 1.47152857233623 C E O
S A     5  132.8 1.05108445602592 C E O
S A     6  -45.1 -0.912091614619845 C E O
G A     7   43.8 0.0689446567708713 C E O
H A     8  152.6 1.26958297316356 C E O
P A     9  -17.8 -0.610828507657341 C E O
E A    10  152.0 1.26296180597757 E E O
K A    11  169.2 1.45276859864259 E E O
C A    12  136.4 1.09081145914185 C B O
S A    13  -25.9 -0.700214264668194 C E O
E A    14  -50.5 -0.971682119293747 C E O
C A    15  179.4 1.56532844080441 C B O
S A    16   37.3 -0.00278465441067711 C E O
Y A    17  119.8 0.907625833662822 C E O
S A    18  148.3 1.2221312749973 E E O
C A    19  166.4 1.42186981844131 E B O
S A    20  -54.2 -1.01251265027401 C E O
S A    21  122.9 0.941835197457099 C E O
K A    22  -60.8 -1.08534548931989 H E O
A A    23  -41.4 -0.871261083639579 H E O
A A    24  -48.5 -0.949611562007116 H E O
L A    25  -54.4 -1.01471970600268 H B O
R A    26  -47.6 -0.939679811228133 H E O
I A    27  -38.6 -0.840362303438296 H E O
H A    28  -41.5 -0.87236461150391 H B O
E A    29  -30.8 -0.754287130020438 H B O
R A    30  -36.9 -0.821602329744661 C E O
I A    31  -31.9 -0.766425936528085 C E O
H A    32   46.5 0.0987399091078223 C B O
C A    33  159.5 1.34572639580243 C E O
T A    34  140.7 1.13826315730811 C E O
D A    35  -29.7 -0.742148323512792 C E O
R A    36  120.8 0.918661112306137 C E O
P A    37  -43.3 -0.892228113061878 C E O
F A    38  115.9 0.864588246953893 E B O
K A    39  150.4 1.24530536014827 E E O
C A    40  158.9 1.33910522861644 C B O
N A    41  -32.1 -0.768632992256748 C E O
Y A    42  -52.8 -0.997063260173372 C E O
C A    43  178.5 1.55539669002542 C B O
S A    44   43.8 0.0689446567708713 C E O
F A    45  118.7 0.895487027155176 C E O
D A    46  131.4 1.03563506592528 E E O
T A    47  147.2 1.20999246848966 E B O
K A    48   29.7 -0.0866527720998722 C E O
Q A    49  142.1 1.15371254740875 C E O
P A    50  -35.2 -0.802842356051025 H E O
S A    51  -42.8 -0.88671047374022 H E O
N A    52  -37.3 -0.826016441201987 H E O
L A    53  -47.1 -0.934162171906475 H B O
S A    54  -62.6 -1.10520899087786 H E O
K A    55  -33.2 -0.780771798764395 H E O
H A    56  -36.7 -0.819395274015998 H B O
M A    57  -46.8 -0.930851588313481 H B O
K A    58  -35.4 -0.805049411779688 H E O
K A    59  -44.8 -0.90878103102685 H E O
F A    60  -53.0 -0.999270315902035 H B O
H A    61   57.1 0.215713862726963 H E O
G A    62  -47.4 -0.93747275549947 C E D
D A    63   40.6 0.0336317651122629 C E D
M A    64  155.6 1.3026888090935 C E D
S A    65   84.0 0.51256285823214 C E D
G A    66  -77.4 -1.26853111479892 C E D
P A    67  149.1 1.23095949791196 C E D
S A    68   43.8 0.0689446567708713 C E D
>1DZ1	A
K A   104   53.7 0.178193915339691 C E D
E A   105  -43.5 -0.894435168790541 C E D
E A   106 -101.9 -1.53889544156015 C E D
S A   107  -31.7 -0.764218880799422 C E D
E A   108  -34.0 -0.789600021679047 C E D
K A   109  131.8 1.0400491773826 C E D
P A   110  149.4 1.23427008150495 C E D
R A   111  137.5 1.1029502656495 C E D
G A   112 -134.8 -1.90195610892521 C B D
F A   113  -33.3 -0.781875326628726 C B D
A A   114  -34.7 -0.797324716729367 C E O
R A   115  -30.6 -0.752080074291775 C E O
G A   116  -27.8 -0.721181294090493 C E O
L A   117  136.9 1.09632909846351 C B O
E A   118  128.1 0.999218646402338 C E O
P A   119  116.7 0.873416469868545 C B O
E A   120  -54.9 -1.02023734532433 C E O
R A   121  132.1 1.0433597609756 C E O
I A   122  138.2 1.11067496069982 C B O
I A   123   41.7 0.0457705716199096 C B O
G A   124  158.7 1.33689817288778 C B O
A A   125  140.8 1.13936668517244 E B O
T A   126 -140.9 -1.96927130864944 E B O
D A   127  133.2 1.05549856748325 E E O
S A   128  -54.7 -1.01803028959567 C E O
S A   129   33.0 -0.0502363525769322 C E O
G A   130  -50.2 -0.968371535700752 C E O
E A   131  131.9 1.04115270524694 C E O
L A   132  166.1 1.41855923484831 E B O
M A   133  165.4 1.41083453979799 E B O
F A   134  127.8 0.995908062809343 E B O
L A   135   65.7 0.310617259059473 C B O
M A   136  136.9 1.09632909846351 C B O
K A   137  162.9 1.38324634318971 C E O
W A   138  137.2 1.09963968205651 C B O
K A   139  140.3 1.13384904585078 C E O
N A   140   41.0 0.038045876569589 C E O
S A   141  115.2 0.856863551903573 C E O
D A   142  -50.0 -0.966164479972089 C E O
E A   143  118.7 0.895487027155176 C E O
A A   144 -153.4 -2.10721229169088 C B O
D A   145  135.4 1.07977618049854 C E O
L A   146  138.7 1.11619260002148 C B O
V A   147  132.6 1.04887740029726 E B O
P A   148  135.0 1.07536206904121 E E O
A A   149  -36.4 -0.816084690423003 H B O
K A   150  -39.3 -0.848086998488617 H E O
E A   151  -40.3 -0.859122277131932 H E O
A A   152  -43.2 -0.891124585197546 H B O
N A   153   43.3 0.0634270174492138 H E O
V A   154  -45.4 -0.91540219821284 H E O
K A   155  -27.3 -0.715663654768835 H E O
C A   156   58.3 0.228956197098941 C B O
P A   157  -47.7 -0.940783339092464 H B O
Q A   158  -41.3 -0.870157555775247 H E O
V A   159  -56.1 -1.03347967969631 H B O
V A   160  -43.7 -0.896642224519204 H B O
I A   161  -41.5 -0.87236461150391 H B O
S A   162  -40.0 -0.855811693538938 H E O
F A   163  -46.2 -0.924230421127492 H B O
Y A   164  -42.5 -0.883399890147226 H B O
E A   165  -49.3 -0.958439784921769 H E O
E A   166  -48.4 -0.948508034142785 H E O
R A   167   40.6 0.0336317651122629 C E O
L A   168 -165.8 -2.24404974686798 C B O
T A   169   47.4 0.108671659886806 C E O
>1F3M	A
D A    80   13.2 -0.268734869714572 C E O
F A    81   27.0 -0.116448024436823 C B O
E A    82  150.3 1.24420183228393 E E O
H A    83  153.9 1.28392883539987 E B O
T A    84  138.4 1.11288201642848 E E O
I A    85  159.5 1.34572639580243 E B O
H A    86  125.4 0.969423394065387 E B O
V A    87  145.0 1.18571485547436 E B O
G A    88  177.0 1.53884377206045 E B O
F A    89  137.4 1.10184673778517 E B O
D A    90  102.9 0.721129624590796 E E O
A A    91  -31.7 -0.764218880799422 C E O
V A    92  -54.4 -1.01471970600268 C E O
T A    93  -18.5 -0.618553202707662 C E O
G A    94   50.3 0.14067396795242 C E O
E A    95  145.3 1.18902543906736 E E O
F A    96  151.8 1.26075475024891 E B O
T A    97  133.4 1.05770562321191 E E O
G A    98   27.3 -0.113137440843828 C B O
M A    99  127.5 0.992597479216349 C B O
P A   100  140.5 1.13605610157945 C B O
E A   101  -42.2 -0.880089306554231 H E O
Q A   102  -34.5 -0.795117661000704 H E O
W A   103  -36.7 -0.819395274015998 H B O
A A   104  -43.2 -0.891124585197546 H E O
R A   105  -36.6 -0.818291746151666 H E O
L A   106  -46.2 -0.924230421127492 H B O
L A   107  -37.1 -0.823809385473324 H B O
Q A   108  -46.4 -0.926437476856155 H E O
T A   109   28.3 -0.102102162200513 C E O
S A   110  -17.2 -0.604207340471352 C B O
N A   111    8.2 -0.323911262931148 C E D
I A   112  117.9 0.886658804240524 C B D
T A   113  163.8 1.39317809396869 C E D
K A   114  -48.3 -0.947404506278453 H E D
S A   115  -54.2 -1.01251265027401 H E D
E A   116  -36.4 -0.816084690423003 H E D
Q A   117  -39.5 -0.85029405421728 H E D
K A   118  -33.8 -0.787392965950384 H E D
K A   119  -43.9 -0.898849280247867 H E D
N A   120   74.1 0.40331359966332 C E O
P A   121  -44.8 -0.90878103102685 H B O
Q A   122  -35.1 -0.801738828186693 H E O
A A   123  -37.2 -0.824912913337655 H B O
V A   124  -45.8 -0.919816309670165 H B O
L A   125  -34.5 -0.795117661000704 H B O
D A   126  -42.9 -0.887814001604552 H E O
V A   127  -44.8 -0.90878103102685 H B O
L A   128  -39.4 -0.849190526352949 H B O
E A   129  -38.0 -0.833741136252307 H E O
F A   130  -41.2 -0.869054027910916 H B O
Y A   131  -50.2 -0.968371535700752 H B O
N A   132  -49.1 -0.956232729193105 H E O
S A   133  -27.8 -0.721181294090493 H E O
K A   134  -38.3 -0.837051719845302 H E D
K A   135  -34.5 -0.795117661000704 H E D
T A   136   12.6 -0.275356036900561 C E D
S A   137  137.5 1.1029502656495 C E D
N A   138   38.7 0.0126647356899642 C E D
S A   139  111.2 0.812722437330312 C E D
Q A   140  146.9 1.20668188489666 C E D
K A   141  136.8 1.09522557059918 C E D
Y A   142  163.3 1.38766045464703 C B D
M A   143  120.7 0.917557584441806 C B D
S A   144  138.2 1.11067496069982 E E D
F A   145  169.7 1.45828623796425 E B D
>1SCJ	B
K B   309  121.8 0.929696390949453 E E O
Y B   310  160.7 1.35896873017441 E B O
I B   311  120.7 0.917557584441806 E B O
V B   312  122.3 0.93521403027111 E B O
G B   313  149.9 1.23978772082661 E B O
F B   314  151.5 1.25744416665591 E B O
K B   315  139.9 1.12943493439346 C E O
Q B   316  -40.8 -0.86463991645359 C E O
T B   317  -11.9 -0.545720363661782 C E O
M B   318   61.3 0.262062033028886 C B O
S B   319 -174.8 -2.34336725465782 C E O
A B   320  111.6 0.817136548787638 C E D
M B   321  -49.3 -0.958439784921769 C E D
S B   322  130.1 1.02128920368897 C E D
S B   323  -39.3 -0.848086998488617 H E D
A B   324  -47.0 -0.933058644042144 H E D
K B   325  -25.2 -0.692489569617874 H E D
K B   326  -53.8 -1.00809853881669 H E D
K B   327  -50.4 -0.970578591429415 H E D
D B   328  -52.0 -0.988235037258719 H E D
V B   329  -50.2 -0.968371535700752 H E D
I B   330  -42.5 -0.883399890147226 H B D
S B   331  -30.8 -0.754287130020438 H E D
Q B   332   24.3 -0.146243276773774 C E D
K B   333   18.9 -0.205833781447676 C E D
G B   334  -32.5 -0.773047103714074 C E D
G B   335  155.7 1.30379233695784 C E D
K B   336  131.9 1.04115270524694 E E D
V B   337  124.1 0.955077531829077 E B O
E B   338  -26.7 -0.709042487582846 E E O
K B   339  139.5 1.12502082293613 E E O
Q B   340  119.9 0.908729361527154 E B O
F B   341  140.3 1.13384904585078 C B O
K B   342  -37.4 -0.827119969066318 C E O
Y B   343  -22.2 -0.659383733687928 C B O
V B   344  134.4 1.06874090185522 C B O
N B   345   64.6 0.298478452551826 C E O
A B   346  172.1 1.4847709067082 E B O
A B   347  135.4 1.07977618049854 E B O
A B   348  125.8 0.973837505522713 E E O
A B   349  161.3 1.3655898973604 E B O
T B   350  121.5 0.926385807356458 E E O
L B   351  138.0 1.10846790497116 E B O
D B   352 -170.2 -2.29260497289857 C E O
E B   353  -32.2 -0.76973652012108 H E O
K B   354  -47.6 -0.939679811228133 H E O
A B   355  -40.6 -0.862432860724927 H B O
V B   356  -46.5 -0.927541004720486 H B O
K B   357  -44.2 -0.902159863840861 H E O
E B   358  -47.8 -0.941886866956796 H E O
L B   359  -54.5 -1.01582323386701 H B O
K B   360  -32.8 -0.776357687307069 H E O
K B   361   -0.0 -0.414400547806332 C E O
D B   362  138.3 1.11177848856415 C E O
P B   363  -17.1 -0.603103812607021 C E O
S B   364  -15.3 -0.583240311049054 C E O
V B   365  129.5 1.01466803650298 E B O
A B   366  -32.7 -0.775254159442737 E E O
Y B   367  159.4 1.3446228679381 E B O
V B   368  105.2 0.746510765470421 E B O
E B   369  148.6 1.2254418585903 E E O
E B   370  134.2 1.06653384612656 E E O
D B   371   89.5 0.573256890770373 C E O
H B   372  169.6 1.45718271009992 C B O
I B   373  116.7 0.873416469868545 E E O
A B   374  170.5 1.4671144608789 E E D
H B   375  148.4 1.22323480286164 E E D
>1BB8	_
R A     5  151.3 1.25523711092725 C E D
R A     6  167.5 1.43400862494895 C E D
D A     7 -177.1 -2.36874839553744 C E D
N A     8   -9.5 -0.519235694917826 C E D
R A     9  -71.7 -1.20563002653203 C E D
G A    10    7.1 -0.336050069438794 C E D
R A    11  136.5 1.09191498700619 C E D
I A    12  111.7 0.81824007665197 C B D
L A    13  149.9 1.23978772082661 C B D
K A    14 -179.7 -2.39744012001006 C E D
T A    15  145.6 1.19233602266035 C E D
G A    16  -40.1 -0.856915221403269 C E D
E A    17  152.2 1.26516886170623 C E D
S A    18  142.4 1.15702313100174 E E D
Q A    19  132.4 1.04667034456859 E E D
R A    20  169.9 1.46049329369291 C E O
K A    21  -12.6 -0.553445058712103 C E O
D A    22  -18.4 -0.617449674843331 C E O
G A    23  -23.8 -0.677040179517232 C B O
R A    24  137.9 1.10736437710683 C E O
Y A    25  171.4 1.47704621165788 E B O
L A    26  127.2 0.989286895623354 E B O
Y A    27  163.2 1.3865569267827 E B O
K A    28  137.0 1.09743262632784 E E O
Y A    29  168.5 1.44504390359227 E B O
I A    30  133.1 1.05439503961891 E B O
D A    31  174.6 1.51235910331649 C E O
S A    32    6.3 -0.344878292353447 C E O
F A    33  -16.3 -0.594275589692369 C B O
G A    34   -4.9 -0.468473413158576 C E O
E A    35  149.9 1.23978772082661 C E O
P A    36  137.4 1.10184673778517 E E O
Q A    37  137.6 1.10405379351383 E E O
F A    38  145.2 1.18792191120303 E B O
V A    39  157.4 1.32255231065147 E B O
Y A    40  155.7 1.30379233695784 E B O
S A    41  136.5 1.09191498700619 E B O
W A    42    6.0 -0.348188875946441 C B O
K A    43  131.7 1.03894564951827 C E O
L A    44  -42.8 -0.88671047374022 C B O
V A    45  174.7 1.51346263118082 C B O
A A    46  -16.7 -0.598689701149695 C B O
T A    47   -4.9 -0.468473413158576 C E O
D A    48  177.3 1.54215435565344 C E O
R A    49  138.1 1.10957143283549 C E O
V A    50  144.1 1.17578310469538 C B O
P A    51  143.9 1.17357604896672 C E O
A A    52  130.6 1.02680684301063 C E O
G A    53  -16.8 -0.599793229014026 C E O
K A    54  135.2 1.07756912476988 C E O
R A    55  161.3 1.3655898973604 C E O
D A    56  158.9 1.33910522861644 C E O
C A    57  158.0 1.32917347783746 C B O
I A    58  124.5 0.959491643286403 C B O
S A    59  153.9 1.28392883539987 C E O
L A    60  -53.4 -1.00368442735936 H B O
R A    61  -44.6 -0.906573975298187 H E O
E A    62  -39.1 -0.845879942759954 H E O
K A    63  -49.9 -0.965060952107758 H E O
I A    64  -50.3 -0.969475063565084 H B O
A A    65  -49.3 -0.958439784921769 H E O
E A    66  -39.7 -0.852501109945943 H E O
L A    67  -48.6 -0.950715089871448 H B O
Q A    68  -37.7 -0.830430552659313 H E D
K A    69  -23.0 -0.66821195660258 H E D
D A    70  -51.4 -0.98161387007273 H E D
I A    71   13.0 -0.270941925443235 C B D
>1WJ2	A
T A   401   29.0 -0.0943774671501928 C B D
T A   402   39.4 0.0203894307402847 C E D
S A   403  121.2 0.923075223763464 C E O
E A   404  125.9 0.974941033387045 C E O
V A   405  179.7 1.5686390243974 C E O
D A   406  125.2 0.967216338336724 C E O
L A   407  123.2 0.945145781050094 C E O
L A   408   92.1 0.601948615242993 C E O
D A   409  146.4 1.20116424557501 C E O
D A   410   31.1 -0.071203381999231 C E O
G A   411  -68.9 -1.17473124633075 C E O
Y A   412  147.3 1.21109599635399 C B O
R A   413   98.7 0.674781454288873 C E O
W A   414  147.5 1.21330305208265 C B O
R A   415  140.0 1.13053846225779 C E O
K A   416  126.1 0.977148089115708 C E O
Y A   417  -34.6 -0.796221188865036 C B O
G A   418  148.4 1.22323480286164 E B O
Q A   419  163.9 1.39428162183302 E E O
K A   420  144.7 1.18240427188137 E E O
V A   421  151.2 1.25413358306292 C E O
V A   422  130.5 1.02570331514629 C B O
K A   423  -33.9 -0.788496493814715 C E O
G A   424  -13.3 -0.561169753762423 C E O
N A   425  135.1 1.07646559690554 C E O
P A   426  -27.1 -0.713456599040172 C E O
Y A   427  141.5 1.14709138022276 C E O
P A   428  166.7 1.4251804020343 C B O
R A   429  113.0 0.832585938888279 E E O
S A   430  126.8 0.984872784166028 E B O
Y A   431  135.1 1.07646559690554 E B O
Y A   432 -174.5 -2.34005667106482 E B O
K A   433  128.2 1.00032217426667 E E O
C A   434   98.9 0.676988510017536 E B O
T A   435   69.2 0.349240734311076 E B O
T A   436  163.5 1.38986751037569 C E O
P A   437   91.3 0.593120392328341 C E O
G A   438  -27.5 -0.717870710497498 C E O
C A   439  125.7 0.972733977658382 C B O
G A   440   63.3 0.284132590315517 E E O
V A   441  145.4 1.19012896693169 E B O
R A   442  123.2 0.945145781050094 E E O
K A   443  150.4 1.24530536014827 E E O
H A   444  124.6 0.960595171150735 E E O
V A   445   97.3 0.659332064188232 E B O
E A   446  147.9 1.21771716353998 E E O
R A   447  121.5 0.926385807356458 E E O
A A   448  111.5 0.816033020923307 E B O
A A   449  -51.5 -0.982717397937062 C E O
T A   450  -31.3 -0.759804769342096 C E O
D A   451  158.2 1.33138053356612 C E O
P A   452   65.3 0.306203147602147 C E O
K A   453   77.7 0.443040602779255 C E O
A A   454  114.6 0.850242384717584 E B O
V A   455   91.4 0.594223920192672 E B O
V A   456  114.7 0.851345912581915 E B O
T A   457  125.9 0.974941033387045 E B O
T A   458  119.0 0.89879761074817 E B O
Y A   459  100.0 0.689127316525182 E B O
E A   460  101.0 0.700162595168498 E E O
G A   461  166.1 1.41855923484831 C B D
K A   462  142.2 1.15481607527308 C E D
H A   463  155.1 1.29717116977185 C B O
N A   464   31.6 -0.0656857426775734 C E D
H A   465   16.9 -0.227904338734306 C B D
D A   466  176.4 1.53222260487446 C E D
L A   467  127.0 0.987079839894691 C E D
>1VIG	_
R A     8   42.4 0.0534952666702301 C E D
M A     9  166.5 1.42297334630564 C B O
D A    10  138.8 1.11729612788581 E E O
Y A    11  172.5 1.48918501816553 E B O
V A    12  140.7 1.13826315730811 E B O
E A    13  146.8 1.20557835703233 E E O
I A    14  126.7 0.983769256301697 E B O
N A    15  127.3 0.990390423487686 E E O
I A    16  158.8 1.33800170075211 E B O
D A    17  -75.9 -1.25197819683395 C E O
H A    18  167.7 1.43621568067762 C E O
K A    19   66.5 0.319445481974125 C E O
F A    20  -35.5 -0.80615293964402 H B O
H A    21  -72.9 -1.21887236090401 H B O
R A    22  -39.2 -0.846983470624286 H E O
H A    23  -35.6 -0.807256467508351 H E O
L A    24  -39.8 -0.853604637810275 H B O
I A    25   18.5 -0.210247892905002 C B O
G A    26 -122.4 -1.76511865374811 C B O
K A    27  -43.8 -0.897745752383535 C E O
S A    28  -51.0 -0.977199758615404 C E O
G A    29  118.2 0.889969387833518 C B O
A A    30  -44.4 -0.904366919569524 C E O
N A    31  -40.1 -0.856915221403269 H E O
I A    32  -36.9 -0.821602329744661 H B O
N A    33  -34.2 -0.79180707740771 H E O
R A    34  -45.5 -0.916505726077171 H E O
I A    35  -62.7 -1.10631251874219 H B O
K A    36  -30.7 -0.753183602156107 H E O
D A    37  -35.3 -0.803945883915356 H E O
Q A    38  -44.0 -0.899952808112198 H E O
Y A    39    7.4 -0.3327394858458 C B O
K A    40   50.1 0.138466912223757 C E O
V A    41 -172.7 -2.32019316950686 C B O
S A    42   76.6 0.430901796271608 E E O
V A    43  135.7 1.08308676409153 E B O
R A    44  137.4 1.10184673778517 E E O
I A    45  103.2 0.724440208183791 C B O
P A    46  113.7 0.8403106339386 C B O
P A    47   66.0 0.313927842652468 C E O
D A    48  175.3 1.52008379836681 C E O
S A    49   63.0 0.280822006722522 C E O
E A    50   87.4 0.550082805619412 C E O
K A    51  -72.7 -1.21666530517534 C E D
S A    52  133.0 1.05329151175458 C E O
N A    53  154.4 1.28944647472153 E E O
L A    54   99.7 0.685816732932188 E E O
I A    55  138.7 1.11619260002148 E B D
R A    56  135.6 1.0819832362272 E E O
I A    57  115.7 0.86238119122523 E B O
E A    58  136.6 1.09301851487052 E E O
G A    59 -114.3 -1.67573289673725 E B O
D A    60  -65.0 -1.13169365962182 C E O
P A    61 -166.5 -2.2517744419183 C E O
Q A    62  -14.5 -0.574412088134401 H E O
G A    63  -37.9 -0.832637608387976 H E O
V A    64  -46.6 -0.928644532584818 H B O
Q A    65  -29.6 -0.74104479564846 H E O
Q A    66  -56.1 -1.03347967969631 H E O
A A    67  -28.3 -0.726698933412151 H B O
K A    68  -49.9 -0.965060952107758 H E O
R A    69  -26.4 -0.705731903989852 H E O
E A    70  -52.4 -0.992649148716046 H E O
L A    71  -47.2 -0.935265699770807 H B O
L A    72  -33.4 -0.782978854493058 H E O
E A    73  -82.0 -1.31929339655817 H E O
L A    74  -38.3 -0.837051719845302 C B O
>1WI3	A
S A     3  160.7 1.35896873017441 C E D
G A     4  174.5 1.51125557545216 C E D
S A     5  135.0 1.07536206904121 C E D
S A     6  158.4 1.33358758929479 C E D
G A     7   94.4 0.627329756122618 C E D
P A     8  177.5 1.54436141138211 C E D
R A     9  154.5 1.29055000258586 C E D
S A    10  131.1 1.03232448233228 C E D
R A    11  111.4 0.814929493058975 C E D
T A    12  163.3 1.38766045464703 C E D
K A    13   87.9 0.555600444941069 C E D
I A    14  121.3 0.924178751627795 C B D
S A    15  -47.3 -0.936369227635138 C B D
L A    16  -66.3 -1.14603952185813 C B D
E A    17  -83.3 -1.33363925879448 H E O
A A    18  -60.0 -1.07651726640524 H B O
L A    19  -61.8 -1.09638076796321 H B O
G A    20  -51.1 -0.978303286479736 H B O
I A    21  -76.0 -1.25308172469828 H B O
L A    22  -36.5 -0.817188218287335 H B O
Q A    23  -42.7 -0.885606945875889 H B O
S A    24  -42.3 -0.881192834418563 H B O
F A    25  -29.4 -0.738837739919797 H B O
I A    26  -44.6 -0.906573975298187 H B O
H A    27  -10.6 -0.531374501425472 H E O
D A    28  -55.0 -1.02134087318866 H E O
V A    29  -48.8 -0.952922145600111 H B O
G A    30 -113.5 -1.6669046738226 C B O
L A    31   46.0 0.0932222697861647 C B O
Y A    32   70.3 0.361379540818723 C B O
P A    33  139.8 1.12833140652913 C E O
D A    34  156.8 1.31593114346548 C E O
Q A    35  -26.7 -0.709042487582846 H E O
E A    36  -46.9 -0.931955116177812 H E O
A A    37  -43.6 -0.895538696654872 H B O
I A    38  -43.1 -0.890021057333215 H B O
H A    39  -41.1 -0.867950500046584 H E O
T A    40  -37.0 -0.822705857608992 H B O
L A    41  -37.8 -0.831534080523644 H B O
S A    42  -15.2 -0.582136783184722 H B O
A A    43  -67.6 -1.16038538409444 H E O
Q A    44  -44.4 -0.904366919569524 H E O
L A    45  -29.0 -0.734423628462471 C B O
D A    46   22.3 -0.168313834060404 C E O
L A    47  163.3 1.38766045464703 C B O
P A    48  160.1 1.35234756298842 C E O
K A    49  -53.1 -1.00037384376637 H E O
H A    50  -47.3 -0.936369227635138 H E O
T A    51  -60.7 -1.08424196145556 H B O
I A    52  -48.4 -0.948508034142785 H B O
I A    53  -60.7 -1.08424196145556 H B O
K A    54  -68.9 -1.17473124633075 H E O
F A    55  -55.5 -1.02685851251032 H B O
F A    56  -53.7 -1.00699501095236 H B O
Q A    57  -41.3 -0.870157555775247 H E O
N A    58  -48.9 -0.954025673464443 H E O
Q A    59  -45.8 -0.919816309670165 H B O
R A    60  -56.7 -1.0401008468823 H B O
Y A    61  -44.4 -0.904366919569524 H B O
H A    62  -63.5 -1.11514074165684 H E D
V A    63  122.4 0.936317558135442 C B D
K A    64  -61.3 -1.09086312864155 C E D
H A    65  -61.3 -1.09086312864155 C E D
S A    66  126.1 0.977148089115708 C E D
G A    67 -151.8 -2.08955584586157 C E D
P A    68  175.9 1.5267049655528 C E D
S A    69  101.6 0.706783762354487 C E D
>1GH9	A
I A     3  163.0 1.38434987105404 E B O
I A     4  149.2 1.23206302577629 E B O
F A     5 -168.3 -2.27163794347627 E B O
R A     6  129.1 1.01025392504565 E B O
C A     7  165.1 1.407523956205 E B O
D A     8  -29.8 -0.743251851377123 C E O
C A     9    4.7 -0.362534738182751 C B O
G A    10   15.9 -0.238939617377621 C B O
R A    11 -169.9 -2.28929438930557 C E O
A A    12  146.0 1.19675013411768 C B O
L A    13 -172.9 -2.32240022523552 E B O
Y A    14  143.4 1.16805840964506 E B O
S A    15 -172.6 -2.31908964164253 E B O
R A    16  146.7 1.204474829168 E E O
E A    17  107.2 0.768581322757051 C E O
G A    18   -7.5 -0.497165137631196 C E O
A A    19  110.5 0.804997742279991 C E O
K A    20  -36.4 -0.816084690423003 C E O
T A    21  109.8 0.797273047229671 E E O
R A    22 -171.2 -2.30364025154188 E E O
K A    23  142.4 1.15702313100174 E E O
C A    24  126.2 0.978251616980039 E B O
V A    25  -17.6 -0.608621451928678 C B O
C A    26  -31.7 -0.764218880799422 C B O
G A    27   58.3 0.228956197098941 C E O
R A    28 -169.0 -2.27936263852659 E E O
T A    29  139.0 1.11950318361447 E E O
V A    30  115.8 0.863484719089562 E B O
N A    31  116.1 0.866795302682556 E E O
V A    32 -170.5 -2.29591555649156 C B O
K A    33 -178.4 -2.38309425777375 C E O
D A    34  -44.5 -0.905470447433856 C E O
R A    35 -109.4 -1.62166003138501 C E O
R A    36  -88.5 -1.39102270773972 C E O
I A    37  157.2 1.32034525492281 C B O
F A    38  144.1 1.17578310469538 C B O
G A    39   94.1 0.624019172529623 C B O
R A    40   91.8 0.598638031649998 C E O
A A    41  123.2 0.945145781050094 C B D
D A    42  -41.0 -0.866846972182253 C E D
D A    43  136.1 1.08750087554886 C E D
F A    44  -37.2 -0.824912913337655 H B D
E A    45  -41.9 -0.876778722961236 H E D
E A    46  -26.7 -0.709042487582846 H E D
A A    47  -55.8 -1.03016909610332 H B D
S A    48  -33.9 -0.788496493814715 H B D
E A    49  -39.0 -0.844776414895623 H E D
L A    50  -38.6 -0.840362303438296 H B D
V A    51  -38.7 -0.841465831302628 H B D
R A    52  -43.0 -0.888917529468883 H E D
K A    53  -37.4 -0.827119969066318 H E D
L A    54  -18.2 -0.615242619114668 H B D
Q A    55 -171.8 -2.31026141872787 C E D
E A    56   52.7 0.167158636696376 C E D
E A    57  119.4 0.903211722205496 C E D
K A    58   26.9 -0.117551552301155 C E D
Y A    59  127.7 0.994804534945012 C E O
G A    60  -53.1 -1.00037384376637 C E O
S A    61   85.4 0.528012248332781 C E O
C A    62   79.6 0.464007632201553 C B D
H A    63  -41.5 -0.87236461150391 C E D
F A    64  -78.9 -1.2850840327639 C B D
T A    65  144.1 1.17578310469538 C E O
N A    66  147.0 1.20778541276099 C E D
P A    67  -39.5 -0.85029405421728 C E D
S A    68    0.0 -0.414400547806332 C E D
K A    69 -113.8 -1.6702152574156 C E D
>2AW0	_
Q A     3  173.1 1.49580618535152 E E O
E A     4  141.1 1.14267726876543 E E O
T A     5  135.8 1.08419029195586 E B O
V A     6  107.1 0.76747779489272 E E O
I A     7  121.5 0.926385807356458 E B O
N A     8  125.7 0.972733977658382 E E O
I A     9   98.8 0.675884982153204 E B O
D A    10  152.6 1.26958297316356 E E O
G A    11   16.8 -0.229007866598638 C E O
M A    12  110.1 0.800583630822665 C B O
T A    13  -37.9 -0.832637608387976 C E O
C A    14  179.7 1.5686390243974 C B O
N A    15  -13.3 -0.561169753762423 H E O
S A    16  -36.7 -0.819395274015998 H E O
C A    17  -51.7 -0.984924453665725 H B O
V A    18  -55.4 -1.02575498464599 H B O
Q A    19  -52.5 -0.993752676580377 H E O
S A    20  -49.0 -0.955129201328774 H E O
I A    21  -54.9 -1.02023734532433 H B O
E A    22  -37.7 -0.830430552659313 H B O
G A    23  -54.0 -1.01030559454535 H E O
V A    24  -54.1 -1.01140912240968 H E O
I A    25  -39.9 -0.854708165674606 H B O
S A    26  -24.7 -0.686971930296216 H E O
K A    27   -9.3 -0.517028639189163 C E O
K A    28  141.5 1.14709138022276 C E O
P A    29  132.5 1.04777387243292 C E O
G A    30  -26.8 -0.710146015447178 C E O
V A    31  138.7 1.11619260002148 C B O
K A    32 -102.6 -1.54662013661047 C E O
S A    33  150.8 1.24971947160559 C E O
I A    34  139.5 1.12502082293613 E B O
R A    35   97.4 0.660435592052563 E E O
V A    36  142.3 1.15591960313741 E B O
S A    37  132.0 1.04225623311127 E B O
L A    38  -51.6 -0.983820925801393 C B O
A A    39  -47.2 -0.935265699770807 C E O
N A    40   -7.8 -0.50047572122419 C E O
S A    41   56.6 0.210196223405305 C E O
N A    42  172.8 1.49249560175853 E E O
G A    43  112.8 0.830378883159616 E B O
T A    44  103.7 0.729957847505449 E E O
V A    45  124.0 0.953974003964746 E B O
E A    46  132.4 1.04667034456859 E E O
Y A    47  163.2 1.3865569267827 E B O
D A    48  115.4 0.859070607632236 C E O
P A    49  -38.4 -0.838155247709634 C E O
L A    50  -29.9 -0.744355379241455 C E O
L A    51  -31.8 -0.765322408663753 C E O
T A    52  171.8 1.48146032311521 C B O
S A    53  164.2 1.39759220542601 C E O
P A    54  -39.5 -0.85029405421728 H B O
E A    55  -39.0 -0.844776414895623 H E O
T A    56  -50.3 -0.969475063565084 H E O
L A    57  -53.0 -0.999270315902035 H B O
R A    58  -46.6 -0.928644532584818 H B O
G A    59  -53.4 -1.00368442735936 H E O
A A    60  -44.5 -0.905470447433856 H B O
I A    61  -44.5 -0.905470447433856 H B O
E A    62  -40.0 -0.855811693538938 H E O
D A    63  -41.1 -0.867950500046584 H E O
M A    64  -45.8 -0.919816309670165 H B O
G A    65   63.0 0.280822006722522 C E O
F A    66  158.1 1.33027700570179 C B O
D A    67   93.4 0.616294477479303 E E O
A A    68  121.1 0.921971695899132 E B O
T A    69  148.3 1.2221312749973 E E O
L A    70  152.6 1.26958297316356 E B O
>1WU0	A
L A     3  -38.1 -0.834844664116639 C B O
G A     4  -46.8 -0.930851588313481 H B O
V A     5  -34.4 -0.794014133136373 H B O
L A     6  -52.0 -0.988235037258719 H B O
A A     7  -31.3 -0.759804769342096 H B O
A A     8  -32.0 -0.767529464392417 H B O
A A     9  -30.8 -0.754287130020438 H B O
I A    10  -50.5 -0.971682119293747 H B O
A A    11  -23.1 -0.669315484466912 H B O
V A    12  -52.2 -0.990442092987383 H B O
G A    13  -35.3 -0.803945883915356 H B O
L A    14  -32.9 -0.7774612151714 H B O
G A    15  -44.7 -0.907677503162519 H B O
A A    16  -16.9 -0.600896756878358 H B O
L A    17  -59.7 -1.07320668281225 H B O
G A    18  -39.1 -0.845879942759954 H B O
A A    19  -39.7 -0.852501109945943 H B O
G A    20  -51.2 -0.979406814344067 H B O
I A    21  -34.1 -0.790703549543378 H B O
G A    22  -35.3 -0.803945883915356 H B O
N A    23  -33.2 -0.780771798764395 H B O
G A    24  -30.6 -0.752080074291775 H B O
L A    25  -34.9 -0.799531772458031 H B O
I A    26  -46.2 -0.924230421127492 H B O
V A    27  -40.2 -0.858018749267601 H B O
S A    28  -29.3 -0.737734212055466 H B O
R A    29  -44.8 -0.90878103102685 H E O
T A    30  -31.3 -0.759804769342096 H B O
I A    31  -44.9 -0.909884558891182 H B O
E A    32  -26.7 -0.709042487582846 H B O
G A    33  -38.3 -0.837051719845302 H B O
I A    34  -29.7 -0.742148323512792 H B O
A A    35  -21.8 -0.654969622230602 H B O
R A    36  -27.9 -0.722284821954825 C B O
Q A    37  163.2 1.3865569267827 C B O
P A    38  -45.3 -0.914298670348508 C E O
E A    39  -13.5 -0.563376809491086 C E O
L A    40   32.0 -0.0612716312202473 C B O
R A    41  -40.3 -0.859122277131932 C E O
P A    42  -18.2 -0.615242619114668 C E O
V A    43  -28.4 -0.727802461276482 H E O
L A    44  -46.4 -0.926437476856155 H B O
Q A    45  -33.7 -0.786289438086052 H E O
T A    46  -33.5 -0.784082382357389 H B O
T A    47  -31.3 -0.759804769342096 H B O
M A    48  -40.8 -0.86463991645359 H B O
F A    49  -33.3 -0.781875326628726 H B O
I A    50  -32.8 -0.776357687307069 H B O
G A    51  -49.8 -0.963957424243426 H B O
V A    52  -46.2 -0.924230421127492 H B O
A A    53  -34.0 -0.789600021679047 H B O
L A    54  -30.2 -0.747665962834449 H B O
V A    55  -25.7 -0.698007208939531 H B O
E A    56   -2.6 -0.443092272278951 C B O
A A    57  -17.6 -0.608621451928678 H B O
L A    58  -53.9 -1.00920206668102 H B O
P A    59  -37.3 -0.826016441201987 H B O
I A    60  -57.5 -1.04892906979695 H B O
I A    61  -42.5 -0.883399890147226 H B O
G A    62  -34.5 -0.795117661000704 H B O
V A    63  -36.5 -0.817188218287335 H B O
V A    64  -56.3 -1.03568673542497 H B O
F A    65  -47.3 -0.936369227635138 H B O
S A    66  -41.4 -0.871261083639579 H B O
F A    67  -35.2 -0.802842356051025 H B O
I A    68  -56.2 -1.03458320756064 H B O
Y A    69  -49.0 -0.955129201328774 H B O
L A    70  -21.2 -0.648348455044613 H E O
>1V54	I
A I     3  177.7 1.54656846711077 C E D
L I     4  144.5 1.18019721615271 C E D
A I     5  142.4 1.15702313100174 C E D
K I     6  112.9 0.831482411023948 C E O
P I     7  176.7 1.53553318846745 C E O
Q I     8  127.8 0.995908062809343 C E D
M I     9   -4.4 -0.462955773836919 C B D
R I    10  145.3 1.18902543906736 C E O
G I    11   34.0 -0.039201073933617 C E O
L I    12  -34.2 -0.79180707740771 H B O
L I    13  -43.4 -0.893331640926209 H B O
A I    14  -42.4 -0.882296362282894 H E O
R I    15  -43.4 -0.893331640926209 H E O
R I    16  -41.6 -0.873468139368242 H B O
L I    17  -53.9 -1.00920206668102 H B O
R I    18  -49.3 -0.958439784921769 H E O
F I    19  -47.2 -0.935265699770807 H E O
H I    20  -23.4 -0.672626068059906 H B O
I I    21  -40.3 -0.859122277131932 H B O
V I    22  -41.1 -0.867950500046584 H B O
G I    23  -37.5 -0.82822349693065 H B O
A I    24  -38.0 -0.833741136252307 H B O
F I    25  -45.1 -0.912091614619845 H B O
M I    26  -41.0 -0.866846972182253 H B O
V I    27  -29.6 -0.74104479564846 H B O
S I    28  -40.1 -0.856915221403269 H B O
L I    29  -42.3 -0.881192834418563 H B O
G I    30  -34.2 -0.79180707740771 H B O
F I    31  -38.9 -0.843672887031291 H B O
A I    32  -48.9 -0.954025673464443 H B O
T I    33  -41.0 -0.866846972182253 H B O
F I    34  -48.9 -0.954025673464443 H B O
Y I    35  -45.3 -0.914298670348508 H B O
K I    36   37.9 0.003836512775312 H B O
F I    37  -52.0 -0.988235037258719 H B O
A I    38  -12.1 -0.547927419390445 H B O
V I    39  -60.8 -1.08534548931989 C B O
A I    40  -62.4 -1.1030019351492 H B O
E I    41  -40.5 -0.861329332860595 H E O
K I    42  -42.9 -0.887814001604552 H E O
R I    43  -46.9 -0.931955116177812 H E O
K I    44  -40.4 -0.860225804996264 H E O
K I    45  -34.6 -0.796221188865036 H E O
A I    46  -44.7 -0.907677503162519 H B O
Y I    47  -41.8 -0.875675195096905 H B O
A I    48  -40.7 -0.863536388589258 H B O
D I    49  -40.7 -0.863536388589258 H E O
F I    50  -44.6 -0.906573975298187 H B O
Y I    51  -12.0 -0.546823891526114 H B O
R I    52  -54.6 -1.01692676173134 H E O
N I    53   38.3 0.00825062423263804 C E O
Y I    54  133.7 1.0610162068049 C B O
D I    55  101.5 0.705680234490155 C E O
S I    56  -33.6 -0.785185910221721 H E O
M I    57  -40.0 -0.855811693538938 H E O
K I    58  -43.8 -0.897745752383535 H E O
D I    59  -46.9 -0.931955116177812 H E O
F I    60  -44.7 -0.907677503162519 H B O
E I    61  -47.2 -0.935265699770807 H E O
E I    62  -45.4 -0.91540219821284 H E O
M I    63  -38.7 -0.841465831302628 H B O
R I    64  -47.0 -0.933058644042144 H E O
K I    65  -27.2 -0.714560126904504 H E O
A I    66  -12.8 -0.555652114440766 C B O
G I    67   25.4 -0.134104470266127 C E O
I I    68  -22.7 -0.664901373009586 C E O
F I    69  146.7 1.204474829168 C B O
Q I    70  -33.4 -0.782978854493058 C E O
S I    71  -14.5 -0.574412088134401 C E O
>1D3B	A
P A     6  -47.4 -0.93747275549947 H B O
I A     7  -36.6 -0.818291746151666 H B O
K A     8  -35.7 -0.808359995372683 H E O
V A     9  -43.9 -0.898849280247867 H B O
L A    10  -46.5 -0.927541004720486 H B O
H A    11  -38.1 -0.834844664116639 H E O
E A    12  -16.4 -0.5953791175567 H E O
A A    13   -6.9 -0.490543970445206 C B O
E A    14  123.8 0.951766948236083 C E O
G A    15   -9.3 -0.517028639189163 C E O
H A    16  167.1 1.42959451349163 C E O
I A    17  133.0 1.05329151175458 E E O
V A    18  159.1 1.34131228434511 E B O
T A    19  132.3 1.04556681670426 E B O
C A    20  118.9 0.897694082883839 E B O
E A    21  121.8 0.929696390949453 E B O
T A    22  169.5 1.45607918223558 E B O
N A    23  -14.7 -0.576619143863065 C E O
T A    24   10.1 -0.302944233508849 C E O
G A    25    5.1 -0.358120626725425 C E O
E A    26  142.9 1.1625407703234 C E O
V A    27  122.0 0.931903446678116 E E O
Y A    28  119.3 0.902108194341165 E B O
R A    29  126.8 0.984872784166028 E E O
G A    30 -171.2 -2.30364025154188 E B O
K A    31  120.7 0.917557584441806 E E O
L A    32  115.0 0.85465649617491 E B O
I A    33  -42.7 -0.885606945875889 E E O
E A    34  134.9 1.07425854117688 E E O
A A    35  137.1 1.09853615419217 E B O
E A    36  167.0 1.4284909856273 C B O
D A    37  -35.3 -0.803945883915356 C E O
N A    38    9.8 -0.306254817101844 C E O
M A    39    7.8 -0.328325374388474 C B O
N A    40  131.1 1.03232448233228 C B O
C A    41  132.7 1.04998092816159 E B O
Q A    42  120.7 0.917557584441806 E E O
M A    43  153.7 1.28172177967121 E B O
S A    44  160.0 1.35124403512409 E E O
N A    45   62.6 0.276407895265196 E E O
I A    46  161.5 1.36779695308906 E B O
T A    47  125.5 0.970526921929719 E E O
V A    48  140.6 1.13715962944378 E B O
T A    49  119.8 0.907625833662822 E E O
Y A    50  173.1 1.49580618535152 C E O
R A    51  -34.8 -0.798428244593699 C E O
D A    52    7.1 -0.336050069438794 C E O
G A    53   -1.1 -0.426539354313979 C E O
R A    54  131.4 1.03563506592528 C E O
V A    55  133.8 1.06211973466923 E E O
A A    56  173.3 1.49801324108018 E B O
Q A    57  154.2 1.28723941899286 E E O
L A    58  141.9 1.15150549168009 E B O
E A    59  -33.2 -0.780771798764395 E E O
Q A    60  142.6 1.15923018673041 E E O
V A    61  158.4 1.33358758929479 E B O
Y A    62  106.6 0.761960155571062 E B O
I A    63  120.9 0.919764640170469 E B O
R A    64  144.3 1.17799016042404 C B O
G A    65  -30.7 -0.753183602156107 C B O
C A    66   -8.5 -0.508200416274511 C E O
K A    67    0.9 -0.404468797027348 C E O
I A    68  130.0 1.02018567582464 E B O
R A    69  -56.1 -1.03347967969631 E B O
F A    70  162.4 1.37772870386805 E B O
L A    71  141.3 1.1448843244941 E B O
I A    72  116.6 0.872312942004214 E B O
L A    73  164.5 1.40090278901901 E B O
>2CSV	A
S A     3  152.6 1.26958297316356 C E D
G A     4 -142.6 -1.98803128234307 C B D
S A     5  172.4 1.4880814903012 C E D
S A     6  127.1 0.988183367759023 C E D
G A     7  -92.2 -1.43185323871999 C B O
Q A     8   41.8 0.046874099484241 C E D
L A     9  159.5 1.34572639580243 C B D
L A    10  155.4 1.30048175336484 C E D
E A    11  139.0 1.11950318361447 C E O
P A    12 -172.7 -2.32019316950686 C B O
I A    13   98.8 0.675884982153204 C E O
R A    14  -49.0 -0.955129201328774 C E O
D A    15   11.0 -0.293012482729865 C E O
F A    16  -45.8 -0.919816309670165 C B O
E A    17   39.7 0.0237000143332793 C E O
A A    18   -7.8 -0.50047572122419 C E O
R A    19   80.6 0.475042910844869 C E O
K A    20  161.7 1.37000400881773 C B O
C A    21  128.0 0.998115118538006 C B O
P A    22  -14.2 -0.571101504541407 C E O
V A    23  -36.9 -0.821602329744661 C E O
H A    24  -46.6 -0.928644532584818 C B O
G A    25   11.9 -0.283080731950882 C E O
K A    26  132.4 1.04667034456859 C E O
T A    27  114.1 0.844724745395926 C E O
M A    28  111.6 0.817136548787638 C B O
E A    29   23.5 -0.155071499688426 C E O
L A    30  170.5 1.4671144608789 E B O
F A    31  120.4 0.914247000848811 E B O
C A    32  146.7 1.204474829168 E B O
Q A    33  -14.5 -0.574412088134401 C E O
T A    34  -54.1 -1.01140912240968 C E O
D A    35    7.6 -0.330532430117137 C E O
Q A    36   52.1 0.160537469510387 C B O
T A    37  157.6 1.32475936638013 C E O
C A    38  142.1 1.15371254740875 E B O
I A    39  159.7 1.3479334515311 E B O
C A    40  173.4 1.49911676894451 C B O
Y A    41  -35.7 -0.808359995372683 H B O
L A    42  -18.2 -0.615242619114668 H B O
C A    43  -53.7 -1.00699501095236 H B O
M A    44  -18.5 -0.618553202707662 H B O
F A    45  -36.1 -0.812774106830009 H B O
Q A    46  -75.0 -1.24204644605497 C E O
E A    47  -63.9 -1.11955485311417 C E O
H A    48   78.6 0.452972353558238 C B O
K A    49  -46.4 -0.926437476856155 C E O
N A    50  -54.3 -1.01361617813834 C E O
H A    51  161.3 1.3655898973604 C B O
S A    52   95.6 0.640572090494596 C E O
T A    53  143.4 1.16805840964506 E E O
V A    54  134.8 1.07315501331255 E B O
T A    55  131.9 1.04115270524694 E E O
V A    56  -46.9 -0.931955116177812 H B O
E A    57  -39.9 -0.854708165674606 H E O
E A    58  -45.1 -0.912091614619845 H E O
A A    59  -32.2 -0.76973652012108 H E O
K A    60  -54.3 -1.01361617813834 H E O
A A    61  -36.0 -0.811670578965677 H E O
E A    62  -51.5 -0.982717397937062 H E O
K A    63  -51.0 -0.977199758615404 H E D
E A    64  173.0 1.49470265748719 C E D
T A    65  144.3 1.17799016042404 C E D
E A    66  160.1 1.35234756298842 C E O
S A    67  153.5 1.27951472394254 C E O
G A    68  157.5 1.3236558385158 C E O
P A    69  134.1 1.06543031826223 C E D
S A    70  119.6 0.905418777934159 C E D
>1WI9	A
S A   100  171.4 1.47704621165788 C E D
G A   101 -152.5 -2.09728054091189 C E D
S A   102   50.0 0.137363384359425 C E D
S A   103  114.0 0.843621217531594 C E D
G A   104  -42.2 -0.880089306554231 C E O
F A   105  -34.2 -0.79180707740771 H B D
L A   106  -46.9 -0.931955116177812 H B D
T A   107  -46.1 -0.92312689326316 H E O
E A   108  -36.1 -0.812774106830009 H E O
F A   109  -40.6 -0.862432860724927 H B O
I A   110  -45.0 -0.910988086755513 H B O
N A   111  -35.3 -0.803945883915356 H E O
Y A   112  -38.0 -0.833741136252307 H B O
I A   113  -44.7 -0.907677503162519 H B O
K A   114  -49.9 -0.965060952107758 H E O
K A   115  -42.1 -0.878985778689899 H E O
S A   116  116.1 0.866795302682556 C E O
K A   117  -54.9 -1.02023734532433 C E O
V A   118  117.8 0.885555276376192 E B O
V A   119  126.2 0.978251616980039 E B O
L A   120  143.9 1.17357604896672 C E O
L A   121  -41.9 -0.876778722961236 H B O
E A   122  -42.9 -0.887814001604552 H E O
D A   123  -34.9 -0.799531772458031 H E O
L A   124  -46.9 -0.931955116177812 H B O
A A   125  -35.6 -0.807256467508351 H B O
F A   126  -49.7 -0.962853896379095 H E O
Q A   127  -42.9 -0.887814001604552 H E O
M A   128   -6.0 -0.480612219666223 H B O
G A   129  -39.9 -0.854708165674606 C E O
L A   130  171.4 1.47704621165788 C B O
R A   131  155.8 1.30489586482217 C E O
T A   132  -49.0 -0.955129201328774 H B O
Q A   133  -43.6 -0.895538696654872 H E O
D A   134  -47.5 -0.938576283363801 H E O
A A   135  -45.4 -0.91540219821284 H B O
I A   136  -43.5 -0.894435168790541 H B O
N A   137  -41.1 -0.867950500046584 H E O
R A   138  -41.3 -0.870157555775247 H B O
I A   139  -45.1 -0.912091614619845 H B O
Q A   140  -39.8 -0.853604637810275 H E O
D A   141  -46.0 -0.922023365398829 H E O
L A   142  -38.2 -0.83594819198097 H B O
L A   143  -31.0 -0.756494185749101 H E O
T A   144  -41.9 -0.876778722961236 H E O
E A   145  -15.1 -0.581033255320391 H E O
G A   146  -21.6 -0.652762566501939 C E O
T A   147  -29.2 -0.736630684191134 C E O
L A   148  147.2 1.20999246848966 C B O
T A   149  123.0 0.942938725321431 C E O
G A   150  173.7 1.50242735253751 E B O
V A   151  151.2 1.25413358306292 E B O
I A   152  134.6 1.07094795758389 E B O
D A   153  176.7 1.53553318846745 C E O
D A   154  -10.6 -0.531374501425472 C E O
R A   155   21.6 -0.176038529110725 C E O
G A   156   40.0 0.0270105979262738 C B O
K A   157  152.2 1.26516886170623 C E O
F A   158  124.2 0.956181059693409 E B O
I A   159  115.6 0.861277663360899 E B O
Y A   160  131.5 1.03673859378961 E B O
I A   161   89.1 0.568842779313047 C B O
T A   162  141.2 1.14378079662977 C B O
P A   163  117.7 0.88445174851186 C B O
S A   164  127.2 0.989286895623354 C E O
G A   165  -94.9 -1.46164849105694 C B O
P A   166  101.5 0.705680234490155 C E D
S A   167   44.0 0.0711517124995344 C E D
>1NOH	A
K A     4  133.7 1.0610162068049 C E D
P A     5  -32.2 -0.76973652012108 H E D
E A     6  -62.0 -1.09858782369187 H E D
E A     7  -50.5 -0.971682119293747 H E D
H A     8  -31.3 -0.759804769342096 H B D
E A     9  -45.5 -0.916505726077171 H E D
D A    10  -47.5 -0.938576283363801 H E D
I A    11  -50.2 -0.968371535700752 H B D
L A    12  -33.9 -0.788496493814715 H B O
N A    13  -68.1 -1.16590302341609 H E O
K A    14  -40.7 -0.863536388589258 H E O
L A    15   -8.0 -0.502682776952853 C B O
L A    16  -39.0 -0.844776414895623 C E O
D A    17  111.1 0.81161890946598 C E O
P A    18  -18.5 -0.618553202707662 C E O
E A    19   16.8 -0.229007866598638 C E O
L A    20  141.3 1.1448843244941 C B D
A A    21  161.7 1.37000400881773 C E D
Q A    22  -22.2 -0.659383733687928 H E D
S A    23  -43.5 -0.894435168790541 H E D
E A    24  -23.9 -0.678143707381564 H E D
R A    25  -21.0 -0.64614139931595 H E D
T A    26  -36.6 -0.818291746151666 H E D
E A    27  -41.3 -0.870157555775247 H E D
A A    28  -44.7 -0.907677503162519 H B D
L A    29  -24.1 -0.680350763110227 H B D
Q A    30  -35.6 -0.807256467508351 H E O
Q A    31  -39.9 -0.854708165674606 H E O
L A    32  -44.0 -0.899952808112198 H B O
R A    33  -63.4 -1.11403721379251 H E O
V A    34  -57.0 -1.0434114304753 H E O
N A    35  -45.7 -0.918712781805834 H E O
Y A    36  -42.0 -0.877882250825568 H B O
G A    37  -48.1 -0.94519745054979 H E O
S A    38  -49.3 -0.958439784921769 H E O
F A    39  -59.9 -1.07541373854091 H B O
V A    40  -48.0 -0.944093922685459 H B O
S A    41  -64.9 -1.13059013175748 H E O
E A    42  -46.4 -0.926437476856155 H E O
Y A    43  -43.2 -0.891124585197546 H B O
N A    44  -29.2 -0.736630684191134 H E O
D A    45  -57.4 -1.04782554193262 H E O
L A    46  -37.4 -0.827119969066318 H B O
T A    47  -31.5 -0.762011825070759 H E O
K A    48  -32.7 -0.775254159442737 H E O
S A    49  -32.8 -0.776357687307069 H E O
H A    50  -34.9 -0.799531772458031 H E O
E A    51  -36.0 -0.811670578965677 H E D
K A    52  -51.3 -0.980510342208399 H E D
L A    53  -32.0 -0.767529464392417 H B D
A A    54  -50.2 -0.968371535700752 H E D
A A    55  -48.8 -0.952922145600111 H E D
E A    56  -40.1 -0.856915221403269 H E O
K A    57  -41.4 -0.871261083639579 H E O
D A    58  -43.0 -0.888917529468883 H E O
D A    59  -53.1 -1.00037384376637 H E O
L A    60  -42.9 -0.887814001604552 H B O
I A    61  -51.7 -0.984924453665725 H B O
V A    62  -54.8 -1.01913381746 H B O
S A    63  -57.5 -1.04892906979695 H B O
N A    64  -35.3 -0.803945883915356 H E O
S A    65  -33.3 -0.781875326628726 H B O
K A    66  -40.7 -0.863536388589258 H E O
L A    67  -45.6 -0.917609253941502 H B O
F A    68  -28.1 -0.724491877683487 H B O
R A    69  -18.1 -0.614139091250336 H E O
Q A    70  -21.7 -0.653866094366271 H E O
I A    71  -13.6 -0.564480337355418 H B O
G A    72  -36.0 -0.811670578965677 H E O
>1NS1	A
S A     3  -35.5 -0.80615293964402 H E D
N A     4  -33.7 -0.786289438086052 H E D
T A     5  -39.0 -0.844776414895623 H E D
V A     6  -45.7 -0.918712781805834 H B D
S A     7  -50.6 -0.972785647158078 H E O
S A     8  -36.5 -0.817188218287335 H E D
F A     9  -51.5 -0.982717397937062 H B D
Q A    10  -40.4 -0.860225804996264 H E O
V A    11  -54.5 -1.01582323386701 H B O
D A    12  -36.1 -0.812774106830009 H B O
C A    13  -57.9 -1.05334318125428 H B O
F A    14  -42.3 -0.881192834418563 H B O
L A    15  -50.2 -0.968371535700752 H B O
W A    16  -39.8 -0.853604637810275 H B O
H A    17  -61.1 -1.08865607291289 H B O
V A    18  -42.8 -0.88671047374022 H B O
R A    19  -53.6 -1.00589148308802 H B O
K A    20  -34.0 -0.789600021679047 H E O
Q A    21  -38.0 -0.833741136252307 H E O
V A    22  -39.5 -0.85029405421728 H B O
V A    23  -39.4 -0.849190526352949 H B O
D A    24  -18.1 -0.614139091250336 H E O
Q A    25    2.5 -0.386812351198044 C E O
E A    26   51.3 0.151709246595735 C E O
L A    27   22.9 -0.161692666874415 C E O
G A    28  132.6 1.04887740029726 C E O
D A    29  -62.6 -1.10520899087786 C E O
A A    30  -44.3 -0.903263391705193 C B O
P A    31  -38.7 -0.841465831302628 H E O
F A    32  -43.8 -0.897745752383535 H B O
L A    33  -49.0 -0.955129201328774 H B O
D A    34  -44.3 -0.903263391705193 H E O
R A    35  -39.5 -0.85029405421728 H E O
L A    36  -42.2 -0.880089306554231 H B O
R A    37  -56.8 -1.04120437474663 H E O
R A    38  -30.5 -0.750976546427444 H E D
D A    39  -36.3 -0.814981162558672 H E D
Q A    40  -48.0 -0.944093922685459 H B D
K A    41  -43.9 -0.898849280247867 H E D
S A    42  -37.5 -0.82822349693065 H E D
L A    43  -36.1 -0.812774106830009 H B D
R A    44  -38.4 -0.838155247709634 H E D
G A    45  -45.2 -0.913195142484176 H E D
R A    46  -36.8 -0.820498801880329 H E D
G A    47  -37.8 -0.831534080523644 H E D
S A    48  -50.7 -0.97388917502241 H E D
T A    49  -59.9 -1.07541373854091 H E D
L A    50  -29.3 -0.737734212055466 H B D
G A    51   29.5 -0.0888598278285352 C B O
L A    52  142.3 1.15591960313741 C B O
N A    53  130.0 1.02018567582464 C E O
I A    54  -40.8 -0.86463991645359 H B O
E A    55  -43.8 -0.897745752383535 H E O
A A    56  -38.8 -0.84256935916696 H E O
A A    57  -43.4 -0.893331640926209 H B O
T A    58  -38.6 -0.840362303438296 H E O
H A    59  -59.3 -1.06879257135492 H E O
V A    60  -37.8 -0.831534080523644 H E O
G A    61  -49.0 -0.955129201328774 H B O
K A    62  -43.9 -0.898849280247867 H E O
Q A    63  -36.8 -0.820498801880329 H E O
I A    64  -35.6 -0.807256467508351 H B O
V A    65  -45.4 -0.91540219821284 H B O
E A    66  -30.3 -0.748769490698781 H E O
K A    67  -38.8 -0.84256935916696 H E O
I A    68  -30.7 -0.753183602156107 H B O
L A    69  -32.4 -0.771943575849743 H B O
K A    70  -28.6 -0.730009517005145 H E O
E A    71  -19.4 -0.628484953486646 C E D
>1QKF	A
F A    10  146.6 1.20337130130367 C B O
V A    11  121.1 0.921971695899132 C B O
D A    12  105.1 0.74540723760609 C B O
D A    13  -25.0 -0.690282513889211 H E O
H A    14  -26.9 -0.711249543311509 H E O
L A    15  -37.2 -0.824912913337655 H B O
L A    16  -41.3 -0.870157555775247 H B O
E A    17  -22.5 -0.662694317280923 H E O
K A    18  -28.4 -0.727802461276482 H B O
V A    19  -37.2 -0.824912913337655 H B O
L A    20  -28.6 -0.730009517005145 H E D
E A    21  -36.0 -0.811670578965677 H E D
L A    22  -25.7 -0.698007208939531 H B D
N A    23  -18.5 -0.618553202707662 H E D
A A    24  -38.8 -0.84256935916696 H E D
K A    25  -26.6 -0.707938959718515 H E D
G A    26   14.3 -0.256596063206925 C E D
E A    27  127.0 0.987079839894691 C E D
K A    28   74.8 0.411038294713641 C E D
R A    29 -153.1 -2.10390170809788 C E D
L A    30  152.8 1.27179002889222 E B D
I A    31  116.5 0.871209414139882 E B D
K A    32  156.6 1.31372408773682 E E O
T A    33  148.4 1.22323480286164 C B O
W A    34   50.5 0.142881023681083 C B O
S A    35  -94.3 -1.45502732387095 C B O
R A    36  -65.4 -1.13610777107914 C B O
R A    37   29.0 -0.0943774671501928 C E O
S A    38  123.1 0.944042253185762 C B O
T A    39  161.3 1.3655898973604 C B O
I A    40  167.1 1.42959451349163 C B O
V A    41  176.7 1.53553318846745 C B O
P A    42  -32.8 -0.776357687307069 C B O
E A    43   -9.8 -0.52254627851082 C E O
M A    44    0.6 -0.407779380620343 C B O
V A    45   -2.2 -0.438678160821625 C B O
G A    46   33.9 -0.0403046017979486 C B O
H A    47  153.5 1.27951472394254 E B O
T A    48   83.7 0.509252274639146 E B O
I A    49  123.0 0.942938725321431 E B O
A A    50   80.9 0.478353494437863 E B O
V A    51  132.2 1.04446328883993 E B O
Y A    52  105.4 0.748717821199084 E B O
N A    53   -1.4 -0.429849937906973 C E O
G A    54  -22.8 -0.666004900873917 C E O
K A    55  -30.5 -0.750976546427444 C E O
Q A    56  155.9 1.3059993926865 C E O
H A    57  106.2 0.757546044113736 E B O
V A    58  100.1 0.690230844389514 E B O
P A    59   89.6 0.574360418634705 E B O
V A    60  119.4 0.903211722205496 E B O
Y A    61  104.1 0.734371958962775 E B O
I A    62  140.9 1.14047021303677 E B O
T A    63 -159.5 -2.1745274914151 C B O
E A    64   19.5 -0.199212614261687 C E O
N A    65  -18.9 -0.622967314164988 C E O
M A    66  -23.2 -0.670419012331243 C B O
V A    67  162.4 1.37772870386805 C B O
G A    68  -15.2 -0.582136783184722 C B O
H A    69  -82.4 -1.3237075080155 C B O
K A    70  -31.5 -0.762011825070759 C E O
L A    71  -15.5 -0.585447366777717 C B O
G A    72  -17.7 -0.60972497979301 C B O
E A    73  -16.4 -0.5953791175567 C E O
F A    74  -19.9 -0.634002592808303 C B O
A A    75   52.3 0.16274452523905 C B O
P A    76   50.4 0.141777495816751 C B O
T A    77   64.4 0.296271396823163 C E O
R A    78 -166.7 -2.25398149764697 C B O
>2CT5	A
S A     3   86.9 0.544565166297754 C E D
G A     4   69.0 0.347033678582413 C E D
S A     5  130.8 1.02901389873929 C E D
S A     6  -59.0 -1.06548198776193 C E D
G A     7   51.1 0.149502190867072 C E D
S A     8  112.7 0.829275355295285 C B D
K A     9  -29.7 -0.742148323512792 C E D
V A    10   36.5 -0.0116128773253292 C B D
W A    11  -33.3 -0.781875326628726 C B D
K A    12  -34.8 -0.798428244593699 C E D
Y A    13  -43.6 -0.895538696654872 C B O
F A    14   82.6 0.497113468131499 C B O
G A    15  120.1 0.910936417255817 C E O
F A    16  109.6 0.795065991501008 C B O
D A    17   79.8 0.466214687930217 C E O
T A    18  142.1 1.15371254740875 C E O
N A    19  116.5 0.871209414139882 C E O
A A    20  176.7 1.53553318846745 C E O
E A    21  -41.7 -0.874571667232574 C E O
G A    22  -40.0 -0.855811693538938 C E O
C A    23   54.9 0.191436249711669 C B O
I A    24  -21.8 -0.654969622230602 C B O
L A    25  -35.6 -0.807256467508351 C B O
Q A    26  -44.6 -0.906573975298187 C E O
W A    27  172.4 1.4880814903012 C E O
K A    28   76.6 0.430901796271608 C E O
K A    29  129.9 1.01908214796031 C E O
I A    30  147.1 1.20888894062533 C B O
Y A    31  136.9 1.09632909846351 E B O
C A    32  104.6 0.739889598284432 E B O
R A    33  -38.2 -0.83594819198097 C E O
I A    34  -56.5 -1.03789379115364 C B O
C A    35   25.9 -0.12858683094447 C B O
M A    36   44.8 0.0799799354141865 C B O
A A    37  165.9 1.41635217911965 E E O
Q A    38  122.8 0.940731669592768 E E O
I A    39  113.8 0.841414161802931 C B O
A A    40  147.3 1.21109599635399 C B O
Y A    41  140.3 1.13384904585078 C E O
S A    42 -178.9 -2.38861189709541 C E O
G A    43  -40.4 -0.860225804996264 C E O
N A    44 -179.4 -2.39412953641707 C E O
T A    45   38.4 0.00935415209696957 C B O
S A    46  -42.3 -0.881192834418563 H E O
N A    47  -36.1 -0.812774106830009 H B O
L A    48  -50.2 -0.968371535700752 H B O
S A    49  -52.3 -0.991545620851714 H B O
Y A    50  -50.8 -0.974992702886741 H E O
H A    51  -49.0 -0.955129201328774 H B O
L A    52  -48.4 -0.948508034142785 H B O
E A    53  -32.2 -0.76973652012108 H E O
K A    54  -43.6 -0.895538696654872 H E O
N A    55  -76.4 -1.25749583615561 C E O
H A    56   94.8 0.631743867579944 C B O
P A    57  -14.8 -0.577722671727396 H E O
E A    58  -46.5 -0.927541004720486 H E O
E A    59  -39.7 -0.852501109945943 H E O
F A    60  -49.5 -0.960646840650432 H B O
C A    61  -55.8 -1.03016909610332 H B O
E A    62  -33.8 -0.787392965950384 H E O
F A    63  -29.0 -0.734423628462471 H B D
V A    64   72.7 0.387864209562679 C B D
K A    65   83.3 0.50483816318182 C E D
S A    66  131.1 1.03232448233228 C E D
N A    67   81.8 0.488285245216847 C E D
S A    68  176.2 1.5300155491458 C E D
G A    69  153.0 1.27399708462089 C E D
P A    70  138.6 1.11508907215715 C E D
S A    71  157.3 1.32144878278714 C E D
>1DQC	A
A A     3   13.9 -0.261010174664251 C B  O
F A     4  -79.8 -1.29501578354288 C B  O
R A     5   15.4 -0.244457256699279 C B  O
A A     6   -9.9 -0.523649806375152 C B  O
G A     7 -146.8 -2.034379452645 C B O
R A     8  -12.5 -0.552341530847771 C E O
Y A     9    7.5 -0.331635957981468 C B  O
S A    10   48.1 0.116396354937126 C B  O
P A    11    3.8 -0.372466488961734 C B  O
B A    12 -174.3 -2.33784961533616 C B  O
L A    13  -13.5 -0.563376809491086 C B O
D A    14 -137.0 -1.92623372194051 C E O
D A    15  135.6 1.0819832362272 C E O
G A    16  174.0 1.5057379361305 E B O
P A    17  134.9 1.07425854117688 E E O
N A    18  166.2 1.41966276271264 E E O
V A    19  133.0 1.05329151175458 C E O
N A    20  147.8 1.21661363567565 C E O
L A    21    4.4 -0.365845321775745 C B  O
Y A    22  -73.4 -1.22439000022566 C B  O
S A    23  164.2 1.39759220542601 C B  O
C A    24  -17.2 -0.604207340471352 C B  O
D A    25  -37.6 -0.829327024794981 C B  O
S A    26  116.0 0.865691774818225 E B O
F A    27 -166.4 -2.25067091405397 E B  O
Y A    28  120.8 0.918661112306137 E B  O
N A    29  108.3 0.780720129264698 E B  O
B A    30  126.1 0.977148089115708 E B  O
H A    31   97.8 0.664849703509889 E B  O
K A    32 -138.8 -1.94609722349847 C B  O
A A    33   47.0 0.10425754842948 C B  O
L A    34  127.8 0.995908062809343 E B O
A A    35   91.2 0.592016864464009 E E O
R A    36  122.1 0.933006974542447 E E O
L A    37  163.1 1.38545339891837 E B  O
E A    38  104.5 0.738786070420101 E B  O
N A    39  133.8 1.06211973466923 E B  O
E A    40  166.9 1.42738745776297 C B  O
P A    41  148.8 1.22764891431896 C E O
K A    42   47.1 0.105361076293811 C E O
G A    43   52.8 0.168262164560708 C E O
L A    44  163.0 1.38434987105404 C B O
H A    45  148.1 1.21992421926864 E B O
Y A    46  129.7 1.01687509223164 E B O
N A    47   90.6 0.58539569727802 E E O
A A    48  -21.3 -0.649451982908944 C B O
Y A    49  -12.1 -0.547927419390445 C B O
L A    50   10.2 -0.301840705644517 C B  O
K A    51   26.6 -0.120862135894149 C B  O
V A    52 -158.1 -2.15907810131446 E B  O
E A    53  167.5 1.43400862494895 E B  O
D A    54  151.6 1.25854769452024 E E O
W A    55  160.5 1.35676167444575 C B O
P A    56  -10.2 -0.526960389968146 C E O
S A    57  -11.2 -0.537995668611462 C E O
K A    58  -37.5 -0.82822349693065 C B  O
A A    59   -3.0 -0.447506383736277 C B  O
G A    60   87.7 0.553393389212406 C B  O
C A    61  101.4 0.704576706625824 C B  O
T A    62   15.8 -0.240043145241953 C E O
S A    63  138.8 1.11729612788581 C E D
V A    64  -33.8 -0.787392965950384 C B D
N A    65   95.3 0.637261506901601 C B  O
K A    66  -36.6 -0.818291746151666 C B  O
E A    67   77.5 0.440833547050592 C B  O
D A    68  -25.2 -0.692489569617874 C B  O
H A    69   59.9 0.246612642928245 C B  O
L A    70  -12.9 -0.556755642305097 C B  O
W A    71 -161.7 -2.19880510443039 C B  O
>1I27	A
L A   447   23.1 -0.159485611145752 C E D
G A   448    3.7 -0.373570016826066 C E D
S A   449  158.2 1.33138053356612 C E D
G A   450  168.8 1.44835448718526 C E D
D A   451  139.9 1.12943493439346 C E D
V A   452   -5.7 -0.477301636073228 C E D
Q A   453  149.4 1.23427008150495 C E D
V A   454  103.8 0.73106137536978 C B D
T A   455  159.6 1.34682992366676 C E D
E A   456  -44.3 -0.903263391705193 H E O
D A   457  -43.8 -0.897745752383535 H E O
A A   458  -44.0 -0.899952808112198 H B O
V A   459  -41.0 -0.866846972182253 H B O
R A   460  -43.7 -0.896642224519204 H E O
R A   461  -45.7 -0.918712781805834 H E O
Y A   462  -45.1 -0.912091614619845 H B O
L A   463  -18.7 -0.620760258436325 H B O
T A   464  -19.7 -0.63179553707964 H E O
R A   465  -42.6 -0.884503418011557 H E O
K A   466  156.2 1.30930997627949 C E O
P A   467  142.6 1.15923018673041 C E O
M A   468  145.8 1.19454307838902 C E O
T A   469  172.2 1.48587443457254 C E O
T A   470  -42.0 -0.877882250825568 H B O
K A   471  -42.4 -0.882296362282894 H E O
D A   472  -43.8 -0.897745752383535 H E O
L A   473  -40.3 -0.859122277131932 H B O
L A   474  -33.4 -0.782978854493058 H B O
K A   475  -22.9 -0.667108428738249 H E O
K A   476  -15.2 -0.582136783184722 C E O
F A   477   88.0 0.556703972805401 C B D
Q A   478  137.1 1.09853615419217 C E D
T A   479  -36.0 -0.811670578965677 H E D
K A   480  -23.5 -0.673729595924238 H E D
K A   481  -39.8 -0.853604637810275 H E D
T A   482  -28.3 -0.726698933412151 H E D
G A   483    3.7 -0.373570016826066 C E D
L A   484  143.2 1.1658513539164 C B D
S A   485  166.6 1.42407687416997 C E D
S A   486  -38.1 -0.834844664116639 H E D
E A   487  -46.8 -0.930851588313481 H E D
Q A   488  -38.4 -0.838155247709634 H E D
T A   489  -47.4 -0.93747275549947 H B D
V A   490  -37.2 -0.824912913337655 H B D
N A   491  -43.7 -0.896642224519204 H E O
V A   492  -32.8 -0.776357687307069 H B O
L A   493  -40.3 -0.859122277131932 H B O
A A   494  -41.6 -0.873468139368242 H B O
Q A   495  -45.8 -0.919816309670165 H E O
I A   496  -46.0 -0.922023365398829 H B O
L A   497  -38.9 -0.843672887031291 H B O
K A   498  -42.6 -0.884503418011557 H E O
R A   499  -48.0 -0.944093922685459 H E O
L A   500  -35.2 -0.802842356051025 H B O
N A   501   57.1 0.215713862726963 C E O
P A   502  157.4 1.32255231065147 C E O
E A   503  137.6 1.10405379351383 E E O
R A   504  133.4 1.05770562321191 E E O
K A   505  129.8 1.01797862009597 E E O
M A   506  119.1 0.899901138612502 E E O
I A   507  130.6 1.02680684301063 E B O
N A   508   34.7 -0.0314763788832964 C E O
D A   509   33.3 -0.0469257689839377 C E O
K A   510  133.0 1.05329151175458 E E O
M A   511  124.5 0.959491643286403 E B O
H A   512  153.3 1.27730766821388 E B O
F A   513  144.1 1.17578310469538 E B O
S A   514  136.6 1.09301851487052 E B O
L A   515   16.2 -0.235629033784627 C B O
>1M94	A
E A     3  114.2 0.845828273260258 E B O
V A     4  151.6 1.25854769452024 E B O
V A     5  140.7 1.13826315730811 E B O
V A     6  126.0 0.976044561251376 E B O
N A     7  117.9 0.886658804240524 E B O
D A     8  141.3 1.1448843244941 E B O
R A     9  -33.8 -0.787392965950384 C E O
L A    10  -46.3 -0.925333948991823 C B O
G A    11   64.8 0.300685508280489 C E O
K A    12  101.1 0.701266123032829 E E O
K A    13  100.5 0.69464495584684 E E O
V A    14  140.2 1.13274551798645 E B O
R A    15  148.2 1.22102774713297 E E O
V A    16  141.4 1.14598785235843 E B O
K A    17  152.8 1.27179002889222 E E O
C A    18 -153.5 -2.10831581955521 E B O
L A    19  150.7 1.24861594374126 C E O
A A    20  -32.6 -0.774150631578406 C E O
E A    21  -18.5 -0.618553202707662 C E O
D A    22  146.3 1.20006071771067 C B O
S A    23  160.7 1.35896873017441 C E O
V A    24  -32.9 -0.7774612151714 H B O
G A    25  -50.8 -0.974992702886741 H E O
D A    26  -34.5 -0.795117661000704 H E O
F A    27  -44.7 -0.907677503162519 H B O
K A    28  -29.9 -0.744355379241455 H E O
K A    29  -42.6 -0.884503418011557 H E O
V A    30  -42.2 -0.880089306554231 H B O
L A    31  -40.0 -0.855811693538938 H B O
S A    32  -29.2 -0.736630684191134 H B O
L A    33  -36.2 -0.81387763469434 H E O
Q A    34  -50.7 -0.97388917502241 H E O
I A    35  -26.8 -0.710146015447178 H E O
G A    36   49.4 0.130742217173436 C E O
T A    37    3.1 -0.380191184012055 C E O
Q A    38  152.3 1.26627238957056 C E O
P A    39   -9.8 -0.52254627851082 C E O
N A    40  -12.2 -0.549030947254777 C E O
K A    41   17.3 -0.22349022727698 C E O
I A    42  133.7 1.0610162068049 E B O
V A    43  117.7 0.88445174851186 E B O
L A    44  146.9 1.20668188489666 E B O
Q A    45  140.6 1.13715962944378 E E O
K A    46   92.9 0.610776838157645 C E O
G A    47   51.5 0.153916302324398 C E O
G A    48   47.3 0.107568132022474 C E O
S A    49  131.8 1.0400491773826 C E O
V A    50  129.5 1.01466803650298 E E O
L A    51  138.8 1.11729612788581 E B O
K A    52  149.8 1.23868419296228 C E O
D A    53  -31.1 -0.757597713613433 C E O
H A    54  -21.6 -0.652762566501939 C E O
I A    55  142.5 1.15812665886608 C B O
S A    56  156.9 1.31703467132981 C E O
L A    57  -35.0 -0.800635300322362 H B O
E A    58  -35.7 -0.808359995372683 H E O
D A    59  -45.6 -0.917609253941502 H E O
Y A    60  -16.2 -0.593172061828037 H B O
E A    61   67.1 0.326066649160114 C E O
V A    62  115.5 0.860174135496567 C B O
H A    63 -173.7 -2.33122844815017 C E O
D A    64  146.3 1.20006071771067 C E O
Q A    65   38.8 0.0137682635542956 C E O
T A    66  158.3 1.33248406143046 E B O
N A    67  131.4 1.03563506592528 E E O
L A    68  150.5 1.2464088880126 E B O
E A    69  153.3 1.27730766821388 E E O
L A    70  148.7 1.22654538645463 E B O
Y A    71  148.3 1.2221312749973 E B O
>1H8B	A
D A     3  149.9 1.23978772082661 C E D
T A     4  124.9 0.96390575474373 C E D
D A     5   33.8 -0.0414081296622801 C E D
T A     6  -71.6 -1.2045264986677 C E D
A A     7  -44.2 -0.902159863840861 H B D
E A     8  -36.1 -0.812774106830009 H E D
Q A     9  -43.1 -0.890021057333215 H E D
V A    10  -42.8 -0.88671047374022 H B O
I A    11  -49.7 -0.962853896379095 H B O
A A    12  -39.1 -0.845879942759954 H E O
S A    13  -44.2 -0.902159863840861 H B O
F A    14  -42.6 -0.884503418011557 H B O
R A    15  -42.9 -0.887814001604552 H E O
I A    16  -44.8 -0.90878103102685 H E O
L A    17  -40.7 -0.863536388589258 H B O
A A    18    1.3 -0.400054685570022 C B O
S A    19   69.2 0.349240734311076 C E O
D A    20   56.2 0.205782111947979 C E O
K A    21  143.5 1.16916193750939 C E O
P A    22   -0.0 -0.414400547806332 C E O
Y A    23  163.2 1.3865569267827 C B O
I A    24  142.1 1.15371254740875 C B O
L A    25  152.3 1.26627238957056 C B O
A A    26  -44.3 -0.903263391705193 H E O
E A    27  -35.0 -0.800635300322362 H E O
E A    28  -49.6 -0.961750368514763 H E O
L A    29  -34.2 -0.79180707740771 H B O
R A    30  -42.3 -0.881192834418563 H E O
R A    31  -20.4 -0.639520232129961 H E O
E A    32  -23.8 -0.677040179517232 H E O
L A    33  147.7 1.21551010781131 C B O
P A    34  131.0 1.03122095446795 C E O
P A    35  -42.4 -0.882296362282894 H E O
D A    36  -36.6 -0.818291746151666 H E O
Q A    37  -44.5 -0.905470447433856 H B O
A A    38  -47.2 -0.935265699770807 H B O
Q A    39  -49.4 -0.9595433127861 H E O
Y A    40  -48.0 -0.944093922685459 H B O
C A    41  -49.5 -0.960646840650432 H B O
I A    42  -24.7 -0.686971930296216 H B O
K A    43  -41.3 -0.870157555775247 H E O
R A    44  -72.6 -1.21556177731101 H E O
M A    45  116.9 0.875623525597208 C B O
P A    46 -157.6 -2.1535604619928 C E O
A A    47   71.1 0.370207763733375 C E O
Y A    48 -156.5 -2.14142165548515 C B D
S A    49   72.3 0.383450098105353 C E D
G A    50  177.0 1.53884377206045 C E D
P A    51  -53.7 -1.00699501095236 C E D
G A    52   35.8 -0.0193375723756498 C E D
S A    53 -162.7 -2.20984038307371 C B D
V A    54  172.2 1.48587443457254 C E D
P A    55   72.8 0.388967737427011 C E D
G A    56   51.0 0.14839866300274 C E O
A A    57  158.9 1.33910522861644 C B O
L A    58  147.5 1.21330305208265 C B O
D A    59  111.8 0.819343604516301 C B O
Y A    60  -19.8 -0.632899064943972 H B O
A A    61  -40.8 -0.86463991645359 H B O
A A    62  -36.2 -0.81387763469434 H E O
F A    63  -34.7 -0.797324716729367 H B O
S A    64  -42.4 -0.882296362282894 H B O
S A    65  -36.9 -0.821602329744661 H E O
A A    66  -41.0 -0.866846972182253 H E O
L A    67  -44.1 -0.90105633597653 H B O
Y A    68   13.7 -0.263217230392915 C B O
G A    69  102.1 0.712301401676144 C E O
E A    70  107.9 0.776306017807372 C E O
S A    71  146.7 1.204474829168 C E O
>1ZS4	D
E D     9  -42.9 -0.887814001604552 H E D
A D    10  -38.1 -0.834844664116639 H B D
L D    11  -36.6 -0.818291746151666 H E D
R D    12  -48.3 -0.947404506278453 H E D
I D    13  -47.7 -0.940783339092464 H B O
E D    14  -41.7 -0.874571667232574 H B O
S D    15  -49.9 -0.965060952107758 H B O
A D    16  -39.4 -0.849190526352949 H E O
L D    17  -50.5 -0.971682119293747 H B O
L D    18  -35.8 -0.809463523237014 H B O
N D    19  -39.5 -0.85029405421728 H E O
K D    20  -35.0 -0.800635300322362 H E O
I D    21  -38.2 -0.83594819198097 H B O
A D    22  -40.4 -0.860225804996264 H B O
M D    23  -40.0 -0.855811693538938 H E O
L D    24  -38.2 -0.83594819198097 H E O
G D    25  157.7 1.32586289424447 C B O
T D    26  -55.2 -1.02354792891733 H E O
E D    27  -51.0 -0.977199758615404 H E O
K D    28  -32.6 -0.774150631578406 H E O
T D    29  -44.9 -0.909884558891182 H B O
A D    30  -41.1 -0.867950500046584 H B O
E D    31  -40.7 -0.863536388589258 H E O
A D    32  -41.8 -0.875675195096905 H B O
V D    33   -0.7 -0.422125242856653 H B O
G D    34   31.7 -0.0645822148132419 C E O
V D    35  143.0 1.16364429818773 C B O
D D    36  144.8 1.1835077997457 C E O
K D    37  -31.0 -0.756494185749101 C E O
S D    38  -14.3 -0.572205032405739 C E O
Q D    39   -8.8 -0.511510999867505 C B O
I D    40  -35.3 -0.803945883915356 H B O
S D    41  -46.2 -0.924230421127492 H B O
R D    42  -43.0 -0.888917529468883 H E O
W D    43  -47.9 -0.942990394821127 H B O
K D    44  -45.1 -0.912091614619845 H E O
R D    45  -43.3 -0.892228113061878 H E O
D D    46  -47.0 -0.933058644042144 H E O
W D    47  -33.5 -0.784082382357389 H B O
I D    48  -39.2 -0.846983470624286 H B O
P D    49  -36.9 -0.821602329744661 H E O
K D    50  -47.7 -0.940783339092464 H E O
F D    51  -25.9 -0.700214264668194 H B O
S D    52  -38.8 -0.84256935916696 H B O
M D    53  -44.7 -0.907677503162519 H B O
L D    54  -47.0 -0.933058644042144 H B O
L D    55  -37.5 -0.82822349693065 H B O
A D    56  -46.1 -0.92312689326316 H B O
V D    57  -38.6 -0.840362303438296 H B O
L D    58    6.5 -0.342671236624783 C B O
E D    59   39.4 0.0203894307402847 C B O
W D    60  124.9 0.96390575474373 C B O
G D    61  -19.4 -0.628484953486646 C E O
V D    62  -45.7 -0.918712781805834 H B O
V D    63  -41.0 -0.866846972182253 H E O
D D    64  -38.9 -0.843672887031291 H E O
D D    65  -35.9 -0.810567051101346 H E O
D D    66  -39.3 -0.848086998488617 H E O
M D    67  -35.2 -0.802842356051025 H B O
A D    68  -41.4 -0.871261083639579 H B O
R D    69  -45.8 -0.919816309670165 H E O
L D    70  -43.4 -0.893331640926209 H B O
A D    71  -42.8 -0.88671047374022 H B O
R D    72  -40.1 -0.856915221403269 H E O
Q D    73  -45.4 -0.91540219821284 H E O
V D    74  -37.2 -0.824912913337655 H B O
A D    75  -40.0 -0.855811693538938 H B O
A D    76  -32.3 -0.770840047985411 H E O
I D    77  -49.6 -0.961750368514763 H B O
>2EY4	C
R C     3 -119.7 -1.73532340141115 C E D
L C     4   76.5 0.429798268407277 C B D
G C     5 -137.6 -1.9328548891265 C B O
K C     6   91.7 0.597534503785667 C E O
V C     7  129.1 1.01025392504565 E B O
L C     8  -42.6 -0.884503418011557 E E O
H C     9  175.8 1.52560143768847 E B O
Y C    10   90.9 0.588706280871015 E B O
A C    11  136.1 1.08750087554886 E B O
K C    12  -26.9 -0.711249543311509 C E O
Q C    13    2.1 -0.39122646265537 C E O
G C    14   37.6 0.000525929182317484 C B O
F C    15  149.7 1.23758066509795 E B O
L C    16  124.6 0.960595171150735 E B O
I C    17  129.9 1.01908214796031 E B O
V C    18  140.7 1.13826315730811 E B O
R C    19  145.0 1.18571485547436 E B O
T C    20  169.8 1.45938976582858 C B O
N C    21   16.4 -0.233421978055964 C E O
W C    22  147.6 1.21440657994698 C E O
V C    23  104.2 0.735475486827106 C B O
P C    24 -167.7 -2.26501677629028 C E O
S C    25  161.6 1.3689004809534 C E O
L C    26  147.9 1.21771716353998 C B O
N C    27    7.4 -0.3327394858458 C E O
D C    28  143.0 1.16364429818773 C E O
R C    29  136.1 1.08750087554886 E E O
V C    30  131.7 1.03894564951827 E B O
V C    31  163.4 1.38876398251136 E B O
D C    32 -171.9 -2.31136494659221 C E O
K C    33  -16.2 -0.593172061828037 C E O
R C    34    9.9 -0.305151289237512 C E O
L C    35   26.0 -0.127483303080138 C B O
Q C    36  -16.8 -0.599793229014026 C E O
F C    37  114.0 0.843621217531594 C E O
V C    38  -49.7 -0.962853896379095 C B O
G C    39 -160.4 -2.18445924219408 E B O
I C    40  142.9 1.1625407703234 E B O
V C    41  136.4 1.09081145914185 E B O
K C    42   -7.4 -0.496061609766864 E E O
D C    43  148.5 1.22433833072597 E B O
V C    44  133.5 1.05880915107624 E B O
F C    45 -175.9 -2.35550606116547 E B O
G C    46 -169.1 -2.28046616639092 E B O
P C    47  136.7 1.09412204273485 E B O
V C    48  -26.6 -0.707938959718515 C B O
K C    49  -44.9 -0.909884558891182 C E O
M C    50   77.8 0.444144130643586 C E O
P C    51  162.2 1.37552164813938 C B O
Y C    52  153.8 1.28282530753554 E B O
V C    53  134.0 1.0643267903979 E B O
A C    54  106.3 0.758649571978068 E B O
I C    55  122.3 0.93521403027111 E B O
K C    56  106.1 0.756442516249405 E E O
P C    57  128.4 1.00252922999533 E B O
K C    58   17.7 -0.219076115819654 C E O
V C    59  156.5 1.31262055987249 C B O
S C    60  -31.9 -0.766425936528085 C E O
N C    61   99.5 0.683609677203525 C E O
P C    62 -144.2 -2.00568772817238 C B O
E C    63  -21.3 -0.649451982908944 C E O
I C    64  -26.8 -0.710146015447178 C E O
Y C    65    3.1 -0.380191184012055 C B O
V C    66  135.3 1.07867265263421 C B O
G C    67    2.6 -0.385708823333713 C B O
E C    68  132.9 1.05218798389025 C E O
V C    69  135.3 1.07867265263421 C B O
L C    70  151.9 1.26185827811324 C B O
Y C    71  170.7 1.46932151660756 E B O
>1WXL	A
M A     4  -51.9 -0.987131509394388 C E D
P A     5  116.0 0.865691774818225 C E O
K A     6 -140.0 -1.95933955787045 C E O
R A     7   27.7 -0.108723329386502 C E O
A A     8  172.2 1.48587443457254 C E O
T A     9  141.6 1.14819490808709 C B O
T A    10  152.0 1.26296180597757 C B O
A A    11  -45.5 -0.916505726077171 H B O
F A    12  -31.5 -0.762011825070759 H B O
M A    13  -62.3 -1.10189840728487 H B O
L A    14  -32.3 -0.770840047985411 H B O
W A    15  -43.6 -0.895538696654872 H B O
L A    16  -16.0 -0.590965006099374 H B O
N A    17  -53.3 -1.00258089949503 H B O
D A    18  -24.8 -0.688075458160547 H E O
T A    19  -21.6 -0.652762566501939 H B O
R A    20  -38.0 -0.833741136252307 H B O
E A    21  -38.2 -0.83594819198097 H E O
S A    22  -21.4 -0.650555510773276 H E O
I A    23  -45.4 -0.91540219821284 H B O
K A    24  -29.3 -0.737734212055466 H E O
R A    25  -41.4 -0.871261083639579 H E O
E A    26  -15.2 -0.582136783184722 H E O
N A    27   75.2 0.415452406170967 C B O
P A    28   51.7 0.156123358053061 C E O
G A    29   11.9 -0.283080731950882 C E O
I A    30 -148.0 -2.04762178701697 C B O
K A    31  148.5 1.22433833072597 C E O
V A    32  -36.7 -0.819395274015998 H B O
T A    33  -21.3 -0.649451982908944 H E O
E A    34  -34.3 -0.792910605272041 H E O
I A    35  -43.6 -0.895538696654872 H B O
A A    36  -25.9 -0.700214264668194 H B O
K A    37  -51.6 -0.983820925801393 H E O
K A    38   -9.1 -0.5148215834605 H E O
G A    39  -44.7 -0.907677503162519 H B O
G A    40  -40.9 -0.865743444317921 H B O
E A    41  -45.9 -0.920919837534497 H E O
M A    42  -38.0 -0.833741136252307 H E O
W A    43  -50.4 -0.970578591429415 H B O
K A    44  -48.1 -0.94519745054979 H E O
E A    45   51.7 0.156123358053061 C E O
L A    46  131.6 1.03784212165394 C B O
K A    47   -1.1 -0.426539354313979 C E O
D A    48   -3.5 -0.453024023057935 C E O
[truncated: 5,453,449 more chars]
