# Supplementary material for: TANGLE: Two-Level Support Vector Regression Approach for Protein Backbone Torsion Angle Prediction from Primary Sequences
Source: PLoS One. 2012 Feb 2;7(2):e30361. doi: 10.1371/journal.pone.0030361 (PMC3271071; doi:10.1371/journal.pone.0030361)
Supplement: Dataset S5 — The prediction performance of Phi angle by TANGLE on the testing set. The prediction performance of Phi angle by TANGLE on the testing set of 1,026 protein chains, as evaluated by four measures: CC, RMSE_norm, RMSE_raw and MAE. These measures were calculated at the protein chain level. The first to fourth columns in the file correspond to CC, RMSE_norm, RMSE_raw and MAE, respectively. (TXT) [file pone.0030361.s005.txt]

>1a92 a 46
0.424783779268593 0.2027606850371 11.1322720985475 7.6924357472515
>1jy2 r 46
0.53338948999666 0.547968120365185 30.0853699331243 18.1740225207362
>1ss3 a 46
0.0617619411767338 1.06719567577343 58.5927821408241 39.0307696556765
>1pft _ 46
0.475115471255726 1.23750251032385 67.9432241267089 48.858224672106
>1tpn _ 46
0.585297905800773 0.927694335412552 50.9336697309149 36.1672260297112
>1tfi _ 46
0.577039316939163 0.907891162232373 49.8464061313859 33.2529165392099
>1yug _ 46
0.34928718051793 1.16768382945219 64.1099338964912 45.0026568000064
>1ugl a 46
0.221211471517046 1.42325477308561 78.1416742434381 54.875190569773
>1ceu a 47
0.225182409867192 0.826064578313179 45.3538399471849 27.804270128678
>1l8c b 47
0.429513680203141 1.02632795323689 56.3490009697285 37.5758986699561
>1r4a e 47
0.278755581388709 0.854337960658848 46.9061477102045 20.7507829103652
>1afp _ 47
0.394851103959818 1.19868239379747 65.8118637005498 51.5826364192143
>1xrd a 48
0.0453234138270877 1.04045660811399 57.1247136304426 33.7288831423649
>1fjp a 48
0.525137330689226 0.419756652300352 23.046111072903 16.7024754112179
>1qmc a 48
0.38838961979914 0.595113528033976 32.6738180155023 24.1428209165443
>1p4q a 48
0.277347216090873 0.887678589887946 48.7366650831715 33.6841015923628
>1gvd a 48
0.637245326206685 0.583264633672601 32.0232721955687 17.4717597350752
>1faq _ 48
0.488165400037539 1.19348447975572 65.5264800057417 43.7676830650306
>1k8b a 48
0.635422389122594 0.91678676289552 50.3348057787044 31.8009923567758
>1q02 a 48
0.589628647979033 0.798329877252629 43.8311076743016 28.2893289701586
>1ur6 b 48
0.608067947408848 0.771351748846882 42.3499138912594 30.7069596451484
>1jjd a 48
0.719172098035715 0.800189786178282 43.9332231915929 29.1004204399587
>1nkz a 49
0.555844542024297 0.562613898857645 30.8894744923651 19.6301081808364
>2bz6 l 49
0.788555341876617 0.797717796237207 43.7975022817731 30.0677531466195
>1brz _ 50
0.306322174040792 1.3004177139416 71.3974892653383 52.9051603167513
>1z9i a 49
-0.136706228909667 1.15306991725808 63.3075789086917 33.9632191227466
>1pyv a 49
0.26822464656132 1.26642090573489 69.5309453671957 42.128788247683
>1yuj a 50
0.517786633422188 0.583987816492165 32.0629774664544 21.2071239807229
>1jjr a 50
0.312763803231652 1.17628599408364 64.5822228774452 34.2845244072999
>1pd3 a 50
0.407703268858765 0.316503798975522 17.3771676189336 10.3925519899499
>1wrg a 51
-0.154651333105426 1.20993776587566 66.4298230673857 37.4098849561839
>1s0y b 51
0.687121539627697 0.721891291018448 39.634361442992 21.642451036925
>2vgh _ 51
0.0212018343809185 1.00788398176509 55.3363623067437 35.8553176167702
>1l1c a 51
0.795608041838803 0.665192685925487 36.5214093468427 27.6322300030082
>1hdl a 51
0.457226640376974 0.615354061498183 33.7850942271707 24.0354335277671
>1kft a 52
0.334556117380813 1.06383930465663 58.4085056055132 32.2363079644177
>1ccv a 52
0.661785447148788 1.07588484812801 59.0698481506607 35.6616915707167
>1qa4 a 52
0.175289753041967 1.32152709009023 72.5564679848773 53.1789800448927
>2bay a 52
0.843627537294041 0.483509990084797 26.5463927141748 18.926169339262
>2a05 a 53
0.531851907320231 0.947476443148944 52.019776763765 33.4292193794192
>2acm a 53
0.602476045552332 0.875164012944037 48.0495709568505 25.9673606376567
>1p65 a 53
0.819467586343311 0.588197219663296 32.2940884506422 22.0649236506903
>2a6q b 54
0.485687369995349 0.562848940259009 30.9023790889043 20.4683205678461
>2c7n i 54
0.59903219667176 0.602195649121815 33.0626512795558 19.0242440374489
>1yp5 a 54
0.694858407612162 0.870661851048022 47.8023864928161 29.0784165358738
>1nz9 a 54
0.6751513670104 0.899117423585162 49.3646971357568 34.7168956453812
>1tle _ 54
0.608911643474614 1.13403454002912 62.2624699973041 39.7082559788538
>1g6x a 54
0.758539755127231 0.656051888726528 36.0195475505194 24.1442787961299
>1ev0 a 54
0.206260298729683 0.893680542767338 49.0661933275835 29.2508804314931
>1t50 a 54
-0.126960019840211 1.01840118251205 55.9137934808827 37.3540324509312
>1vf6 a 54
0.797168131070396 0.315794863280206 17.3382445650922 9.60921256414328
>1h0t b 54
0.0976580352863278 0.535600887233493 29.4063654983989 14.9241002862443
>1wj0 a 54
0.554468552550737 1.02725786053227 56.4000561387159 39.2876486916635
>1v54 j 54
0.658992470171905 0.510930482744477 28.0518738448384 13.7116159495835
>2b7e a 55
0.343346325285783 0.519978309269521 28.5486312253869 18.6693002804915
>1y6u a 55
0.723461559750224 0.439846871714006 24.1491345164833 18.9276227213403
>1uvf a 55
0.59327663127534 0.80365047165708 44.1232269509036 30.0989234809359
>1mkn a 55
0.0778269515712905 1.7876289518276 98.1470934532737 68.0406485982473
>1rfh a 55
0.387357118244137 1.05702822250593 58.0345533288513 36.6163286430742
>1umq a 56
0.742349563534742 0.558518758356606 30.6646369291511 18.4347348969371
>1nnu c 56
0.772128232342666 0.505737626364556 27.7667678333876 19.2356502775346
>1nei a 56
0.522131720773565 0.756246719563784 41.5205948543603 21.5218483173628
>2a20 a 56
0.18958376423624 1.2201927563306 66.9928579776864 41.3751128177391
>1avo a 56
0.460538492173111 0.37841736337181 20.7764392544793 12.2321747837759
>1wd2 a 56
0.463281689899115 1.18862390861927 65.2596176185125 43.339644736944
>1kg1 a 56
0.384166973551966 1.35788542680694 74.552668073208 51.8878760273661
>1vyx a 56
0.307555909939016 1.28585564177771 70.5979804768497 44.3880943585875
>1d0d a 56
0.682252324870638 0.763528891193429 41.9204115941523 26.9983955401847
>1m3c a 56
0.47141351489299 1.04586639402728 57.4217298334142 33.830565930937
>1ng7 a 56
0.321616520749017 1.25308902765224 68.7989785444675 44.2314159618251
>1mm3 a 57
0.186035350231607 1.01697671385022 55.8355851598935 39.2389671495135
>1vry a 57
0.0758978392677461 0.833934737421956 45.7859392599375 24.7553138158456
>1i2t a 57
0.531776820604553 0.267920679138212 14.709784100643 9.17925096215893
>2d46 a 57
0.256456648055052 0.828815279808883 45.5048630979819 30.1675607357066
>1eai c 57
0.622593604065559 0.781697593322999 42.9179370056828 29.1030173588225
>2vrd a 57
0.0578045252305114 0.850055519536672 46.6710266865733 33.0644751037008
>1kq1 b 57
0.722077103935649 0.681953323056445 37.4416270559745 25.1250111218088
>2f4m b 57
0.770870307200471 0.251966086966485 13.8338210842204 9.1782893411553
>1x58 a 58
0.454709624726446 0.897319457819107 49.2659825149813 27.6780404376337
>1oyi a 58
0.59223212176085 1.05618240925553 57.9881152176054 30.2011622683862
>1t3j a 58
0.382710838181893 0.130008736325669 7.1379351855161 5.82105658927433
>1syx b 58
0.642568548808209 0.742068385524191 40.7421546335455 25.8585995603858
>1g2b a 58
0.652391481951203 0.777116092632646 42.6663965638296 27.6109378339572
>1msz a 58
0.38522826157646 0.80531134072626 44.2144144826225 25.475355044947
>1cjg a 58
0.626771484488832 0.742154107832267 40.7468610886368 19.6490453177471
>1svf c 58
0.336205891278407 0.160385588810371 8.80573082989986 5.61872032514388
>1hfi _ 58
0.652748929209571 0.980311292478466 53.8225250479512 35.6499675046568
>1q2h b 58
0.693783520530721 0.19608351350383 10.7656719840163 7.68153898391232
>1mdy b 58
0.436315257380362 0.401066197826424 22.0199396294044 14.1624788051191
>1rq6 a 58
-0.0849670922370065 0.850517477877165 46.6963898182062 24.8166269543325
>1vd4 a 58
0.505235755942144 0.90132771005678 49.486049608073 36.0858354222247
>1a0a a 59
0.156194584604053 0.817042991562985 44.858523222222 25.4821422010207
>1wt6 d 59
-0.0610591946595364 0.156365395123426 8.58500810939934 5.09013694975706
>2cqf a 59
0.590926812629393 0.907388555544921 49.8188112630699 32.8231238881232
>2aqc a 59
0.579224965018668 0.819830160472424 45.0115485618179 29.9051997913556
>1hz6 b 59
0.740902144807636 0.868844957511525 47.702632671119 25.5858326376905
>1wgn a 59
0.44669414266963 0.962811292776334 52.861713742875 31.495023760346
>1aa3 _ 59
0.605915355039648 1.10173886914216 60.4893244989401 37.204296266692
>1we9 a 60
0.361542702117408 0.929371913814615 51.02577466356 34.3725605580887
>2fqm f 60
0.364334914188255 0.966672786656466 53.0737232878844 28.3528163543505
>1zw8 a 60
0.332901798970844 0.68464031624044 37.5891523972196 24.0756454828017
>2cc6 a 60
0.381678828015318 0.712772809581649 39.1337248602077 24.3362734754002
>1v65 a 60
0.211345524865729 1.00411047753485 55.1291837018361 38.3325025059366
>1uoy a 60
0.495055761138379 1.19527780151572 65.6249396543121 44.6551828737342
>2a50 a 60
0.712535581011303 0.744745514159387 40.8891383764952 27.7989558482197
>1g25 a 61
0.331951569596932 1.52797491277394 83.8911768602554 55.3051702780851
>2f44 a 61
0.878005545221386 0.387635104464856 21.2825255402056 13.7753532833961
>2fmr _ 61
0.720527337277177 1.09813579346909 60.2915030190169 36.6856226674866
>1gjt a 61
0.479340890780958 0.455730720080593 25.0212134501117 15.3252964293185
>1or7 c 62
0.781028152407626 0.441603123135456 24.2455588735694 14.9054344495693
>1v8q a 62
0.602467742499995 1.06303668538886 58.364438995269 39.4544883078249
>1f0z a 62
0.746571946051388 0.923499942103074 50.7033828407276 33.276724950917
>1n7s d 62
0.34513459993201 0.153960159016404 8.45295221897993 5.3275981090989
>1tg0 a 62
0.534683315484598 0.866162392325242 47.5553504424644 30.6751109714794
>1pcf a 62
0.578485328180368 0.771915387219077 42.3808596129278 24.0535830004825
>1owt a 62
0.174486633086121 0.732252828391946 40.2032461524709 27.1141713445549
>1c9o a 62
0.682812835530201 0.908640913385208 49.8875700968658 33.2778243714477
>1tuk a 63
0.739002662547831 0.406492270204813 22.317850016379 14.5832430612203
>1tba a 63
0.281922027991063 1.28085263140923 70.3232976766632 47.3716907929626
>2ahq a 63
-0.0132533124116292 1.06250691399293 58.3353526892704 31.4186815683978
>1vfy a 63
0.71571656894626 0.660365340786113 36.2563711832792 25.3383839295707
>2hnt e 63
0.770904149035011 0.721721770864278 39.6250541925157 24.6966551635491
>1v1c a 64
0.450261514400535 0.947327852063472 52.0116185924973 34.5097737472007
>1ne3 a 64
0.614591008238401 1.09991636303798 60.3892625276105 39.0057617129165
>1j2l a 64
0.66224796261601 0.919599227016133 50.4892199140301 34.5454306734076
>1vbw a 64
0.714333894710461 0.800188795792443 43.9331688159399 28.4234541714026
>1n7s b 64
0.233768405924221 0.153591566759296 8.43271521248734 5.35737530625846
>2bh1 x 64
0.71405179132558 0.530948195336408 29.1509164098363 18.5210547978853
>1j9i a 64
0.613111376725234 0.686193635459564 37.6744350653069 25.4523168805401
>2dmo a 64
0.605741913077836 1.05058773516606 57.6809480058984 36.1377022362853
>1cok a 64
0.609600246301555 0.979193264977102 53.7611414204666 30.4586796563059
>1jxc a 64
0.186910588038968 1.6119759012409 88.50312547342 62.003825992213
>1jsu c 65
0.500305479673162 0.938593123434619 51.5320513835703 30.2066895319319
>1uzc a 65
0.372213660746183 0.669793858847977 36.7740298631733 15.9851958732396
>1z1d a 65
0.780913667089391 0.501289713741235 27.5225618445179 17.9746215207561
>1gcq c 65
0.613608588259483 0.927266965210639 50.9102056092898 31.2866364300856
>1g6z a 66
0.334418258157123 1.18605046836538 65.1183267310288 41.1717737758536
>1q1v a 66
0.445302804461136 0.572046668676565 31.4073666086202 21.027460863291
>1o82 a 66
0.690950219592354 0.594594662162769 32.6453304610247 20.3813920336771
>1ryj a 66
0.539532314153062 0.995118913815332 54.6355153464604 33.834435716232
>2crg a 66
0.453126300052862 0.831503891840005 45.6524773196067 29.8922166355818
>1x5w a 66
0.154808369468161 0.910664487210691 49.9986713906529 30.2227652330757
>1dz1 a 66
0.57243245277452 1.18715859525853 65.1791667804302 42.9524215253175
>1f3m a 66
0.825164090443232 0.460783480907625 25.2986277248026 19.0888924209356
>1scj b 67
0.607978837681503 0.678186107968335 37.2347937470077 24.0372709674135
>1bb8 _ 67
0.722485614651018 0.848907222173567 46.6079811376111 28.1892747348254
>1wj2 a 67
0.311941309156847 1.02552138943139 56.3047177905412 33.5726595458018
>1vig _ 67
0.396962831880039 1.02114641943767 56.0645166076334 33.0024987965529
>1wi3 a 67
0.286319582437002 1.20084335418767 65.9305079981531 39.3699960449259
>1gh9 a 67
0.766881674496537 0.875241518152688 48.0538262643901 27.7512900161955
>2aw0 _ 68
0.871320245219606 0.501995464402401 27.561310028824 19.2779470150464
>1wu0 a 68
-0.119989088081471 0.271136531110971 14.8863456425556 10.7301590946995
>1v54 i 69
0.625260828186614 0.454743152201926 24.9669925130543 15.2201124214612
>1d3b a 68
0.653704275976841 0.878101526427433 48.2108507403763 27.6592670574095
>2csv a 68
0.466913824254677 0.842539241262287 46.2583566716563 32.2091807218916
>1wi9 a 68
0.681321958821417 0.699682483019049 38.4150200623469 18.9889247646943
>1noh a 69
-0.233627544044429 0.388244740956034 21.3159967197873 14.5528450606526
>1ns1 a 69
0.187444395763152 0.727685201180578 39.9524674132278 21.1391006248479
>1qkf a 69
0.289000931156495 1.21434383276583 66.6717315788749 39.5721699290016
>2ct5 a 69
0.158959865661919 0.88328599621063 48.4954962982796 33.21692366921
>1dqc a 69
0.544417621250057 1.05320333387531 57.8245535403081 38.9680321349657
>1i27 a 69
0.408202803359971 0.960969546850714 52.7605954379302 27.4723127570296
>1m94 a 69
0.844450418777386 0.632995686554455 34.753681260456 21.9114620136916
>1h8b a 69
0.00119511130005358 1.25646077378078 68.9840992217985 37.3843707879506
>1zs4 d 69
0.668158745745719 0.524856339453338 28.8164521754949 13.389305577016
>2ey4 c 69
0.510585260182337 1.05776080913971 58.0747749020896 39.1195485326579
>1wxl a 69
-0.0785686957385634 0.867214549929431 47.6131175817806 24.5250809000588
>1pih _ 69
0.365108716098074 0.907966897700707 49.8505642739806 37.2626084519385
>1u5m a 69
0.514446367440399 1.10615414800947 60.7317387802535 39.9201141325907
>2ct0 a 70
0.366900861712916 0.937833066228379 51.4903215796452 38.8435273642108
>1neq _ 70
0.511594383331618 0.67787872398646 37.2179172893042 21.5411473583153
>1ok0 a 70
0.620962375983184 0.625464848062673 34.3402118385836 25.4019189162161
>2f40 a 70
0.0194569754663138 1.26004334521001 69.1807949468865 41.342238757085
>1ywy a 70
0.545845394371205 1.19483727061098 65.6007529639856 39.8237473145602
>1l9l a 70
0.388005456509935 0.546916343943579 30.0276237220677 14.8853364659782
>1th5 a 70
0.330443390759695 1.29161504654065 70.9141919797602 43.3128621970867
>1k9c a 70
0.306708203133079 1.17287726490406 64.3950717010207 45.4472425400185
>1ldd a 70
0.374028250964024 0.900348054852973 49.4322631045921 24.429916202008
>1ghc _ 71
-0.0407024671306867 1.61170232105632 88.4881049626393 59.8893729238691
>1hlq a 71
0.573834128425296 0.650719200208226 35.7267642646882 24.7869863694729
>1ljo a 71
0.473155035363184 0.903258942903594 49.5920810585608 30.8369173090228
>2ezi _ 71
0.379476470878977 0.617606650222484 33.9087692413898 16.0567936432922
>1xbl _ 71
0.490973515531433 0.827865930391542 45.4527404883719 27.4075428036958
>1mby a 71
0.564536889953797 0.761264401950028 41.7960831997342 29.1170325982437
>1iie a 71
0.463372970647227 0.474401190647747 26.0462877071031 16.9751186981087
>1sg7 a 71
0.0557157857542904 0.800895482721043 43.9719684046088 24.0632110462954
>2ahm d 72
0.00282628183111824 0.74455478598563 40.8786667314289 19.4600161917368
>1p94 a 72
0.287730206375149 1.07139918389029 58.8235694658758 32.6698129051957
>1bg8 a 72
0.355668291832732 0.380346173413427 20.8823376844721 14.9339891683022
>1foy _ 72
0.202372929586122 1.32002504211085 72.4740002875103 39.2561709146748
>1zhc a 72
0.108559152559626 0.506333700255976 27.7994943787182 18.460665956581
>1v5i b 72
0.454753672451916 1.1234752447501 61.6827276858523 31.7281504698263
>1vaz a 72
0.378991979981498 1.15250728829953 63.2766886073694 39.5936007396897
>2csz a 72
0.274813511663748 1.30347207493671 71.5651843867001 49.0251709903101
>1c01 a 72
0.354512100771749 1.04770451865895 57.5226493166318 42.479928836144
>1iml _ 72
0.656229095076563 0.979275530568465 53.7656580896978 36.2436792386398
>1dom a 72
0.34742157015753 0.83005737849185 45.573058668092 28.7574180310356
>1eoq a 73
0.325328088840734 0.466107604016146 25.5909407396229 16.3726744156928
>1pqs a 73
0.211496778953082 1.10835214738141 60.8524166477422 37.2233692725333
>1j7r a 73
0.22862751140803 1.04057347373329 57.1311299624488 33.3611447612872
>2czy a 73
0.457146782069861 0.451896310960426 24.8106909533316 14.8552985878733
>1dip a 73
0.0467659323216311 1.19815611334169 65.7829690593976 39.5769161938643
>2g38 a 73
-0.0954512780852698 0.304412656276143 16.7133215163855 9.81119207723147
>1t8k a 73
0.910157024840053 0.317967240090283 17.4575156641512 11.3828270932723
>1j0t a 74
0.009059944320399 1.07838919347718 59.207345485761 37.0021136554011
>1pfs a 74
0.68594438630245 0.82601304466307 45.3510105692158 27.0564055813902
>1xpv a 74
0.500748972718557 0.975937517816744 53.5823894929588 29.2163600842094
>1th7 a 74
0.656001574597192 0.929341226054374 51.0240897979903 31.3196752853387
>1gks _ 74
0.674649602248703 0.714634228940572 39.2359233055781 24.9599972184675
>1p9k a 75
0.387202615606749 1.25774725645861 69.0547316287517 45.3926675875669
>2con a 75
0.402221436343582 0.937766225976069 51.4866518155796 37.8343196228893
>1x62 a 75
0.551735427639114 1.11280269953177 61.0967675558954 40.0066703527383
>1v54 h 75
0.574501299803663 0.552621015307138 30.3408301695617 17.4145732925446
>1kp6 a 75
0.583925586171217 0.88536959664642 48.6098932633107 33.5806516287318
>1xu6 a 76
0.0184158540820524 1.12792943685188 61.9272784400932 42.7534000247411
>1hqb a 76
0.404123547684788 0.839846723983043 46.1105280382252 26.8164412109013
>1zt3 a 76
0.708251119157478 0.701965326541234 38.5403561709851 25.0627091545261
>1imt _ 76
0.607716587796892 0.87957349723645 48.2916670956973 34.7320888506536
>1pzw a 76
0.216382312271584 1.12905553366385 61.9891051010057 33.3336823319101
>1bdo _ 76
0.718463537643333 0.946931438932438 51.9898541225395 28.3473173593374
>1wh5 a 76
0.393408030399051 1.05812519777326 58.0947811149188 37.1358215770204
>1fze d 76
0.126388203601365 0.541152508407377 29.7111689541794 18.9997527043114
>1ttn a 76
0.578749989321696 1.10073436860691 60.4341738997031 37.3285599201518
>1iqz a 77
0.708661580310455 0.80143102134293 44.0013713515215 27.9510670915731
>1gjx a 77
0.609943213591054 1.22942425109629 67.4996993882353 47.3313633527369
>1pba _ 77
0.302931873974903 1.14464957312432 62.8452725101744 37.926280349566
>1a56 _ 77
0.323919753362495 0.774448881152672 42.519957307452 26.5390550097145
>1ucv a 77
0.637904436018854 0.867837147990744 47.6473003969812 27.9448523514624
>1wwh a 77
0.827196297668716 0.680764396214641 37.3763508062627 22.0775160951562
>1u84 a 77
0.434643142902944 0.616225340504471 33.8329304976487 17.2064611590984
>2bps a 77
0.698087098473517 0.71286155727358 39.1385974194738 25.3046040761609
>2csy a 77
0.551839607671365 0.882949098172898 48.4769994154899 31.998411603857
>1rip _ 77
-0.0370184261461531 3.26160307078645 179.073437509886 153.344023358224
>2f09 a 78
0.336937012619456 1.29215826863392 70.9440167761751 45.4882188155783
>1zke b 78
0.394779888553548 0.519996276251033 28.5496176756296 13.9862253537435
>1r6j a 78
0.825628386428579 0.705629669233158 38.741541424928 25.2146193341711
>1yws a 78
0.646849064509931 0.949109127156793 52.1094168368541 29.9014045115079
>1cf7 b 78
0.299851776866385 0.888751477992833 48.7955703996174 27.9784889624869
>1fov a 78
0.607495363059077 0.848327798576492 46.576168751784 24.2213798156071
>1w8x m 79
0.152962613441401 1.15944963603837 63.6578478247858 44.2246201187512
>1se7 a 79
0.338455462540763 0.827532073924249 45.4344105984572 24.396118496278
>1fr2 a 79
0.589328946222383 0.599887590566461 32.935930777241 17.6724010750932
>2bym b 79
0.656923968827957 0.477744113571673 26.2298258895017 15.6816203445911
>1nkp d 79
0.54382688749985 0.245075675265479 13.4555133372694 8.35698845816083
>1veg a 79
0.275045928076155 1.28082716850152 70.3218996738057 46.2027917751392
>1irj c 79
0.704653413903213 0.425922897694837 23.384659552088 15.9392396192702
>1t0r c 80
0.517653117771906 0.820239623326343 45.0340295072893 31.1353208287809
>1is7 k 80
0.642511883625554 0.763082192329231 41.8958862612385 26.9518514820613
>1wih a 80
0.436670408439887 0.834290913661709 45.8054945835705 32.9019392561349
>1wsp b 80
0.519503752741473 1.07519539562262 59.0319947922168 34.0339557436869
>1r79 a 80
0.561564622189544 1.31746137337882 72.3332458908175 47.3513199908923
>2a6s b 80
0.701277773585946 0.813665663624176 44.6730960839483 27.3749191496551
>1ufm a 80
0.345417177510737 0.963732057584917 52.9122669573014 27.8239603390417
>2fft a 80
0.327404290869482 1.51009897231663 82.9097250903929 58.7422159659646
>1e44 a 80
0.616124358506477 0.927225957467472 50.9079541404954 34.3230595141995
>1z00 b 80
0.197285559165088 0.810927317375684 44.5227512795171 22.4791017481558
>1iio a 80
0.218749012579681 1.09034094306507 59.8635384180435 31.4137091919275
>1yo3 a 81
0.710833650407877 0.558523505514848 30.664897564773 20.9765696966335
>1pd7 a 81
0.494791075046562 0.708920461659007 38.9222174603127 19.1175628474676
>1s3a a 81
0.509065276495819 0.711930808568766 39.08749605416 25.8948973096037
>1cou a 81
0.466158222910333 1.06003304684234 58.1995287140704 40.9366978369132
>1ipg a 81
0.154803695728871 1.09895493509979 60.3364767648818 38.7521720127511
>2fgx a 81
0.442922721404177 0.873618163527865 47.96469840712 28.0686131340441
>2u2f a 81
0.620566070054252 0.993372341604791 54.5396224119699 37.2854397707712
>2bn2 a 81
0.523167910008205 0.980466054058341 53.8310220009836 38.5639349770865
>2bop a 81
0.66591685706162 0.606299561296699 33.2879704384005 21.5291145776154
>2pni _ 82
0.598206320221839 0.920695023381575 50.5493829742529 34.0709288778852
>1d3b h 82
0.625743564738845 0.770213188689201 42.2874029489949 26.1116201986635
>1hky a 82
0.415166933101316 0.932976880605406 51.2236999724727 36.0013097401704
>1g4g a 82
0.573108488242353 0.893717701102225 49.0682334503746 37.6129237646968
>2lef a 82
0.232121069557283 0.719065768627903 39.4792303628898 22.8381355812969
>1xbd _ 83
0.402244149147251 1.22520789440947 67.2682066316701 44.3732474045684
>1gvp _ 83
0.659497808975558 0.84744192798384 46.5275313520845 27.0608909138283
>1z6c a 83
0.390837109648323 1.15290478487571 63.298512562262 44.9490076090177
>1sqr a 83
0.621221611848158 1.03310510106745 56.721090133306 40.1554932075264
>1qvp a 83
0.331651279470838 1.22660950028849 67.3451597057699 46.8564567456705
>1x9a a 83
0.433490817333994 0.883389384443463 48.501172674543 26.8165142418948
>2u1a _ 84
0.452884075966227 1.0722934008677 58.8726651113449 35.2180988207283
>1wfk a 84
0.403231162391077 1.05458574020502 57.9004524918736 36.3616742469096
>1hfe s 84
0.494578260087882 0.712382608317189 39.1123014434917 20.4932119200729
>2err a 84
0.723601567574313 0.827154454304185 45.4136779581057 27.3058359427963
>1gxu a 84
0.673179803962816 0.86854899895591 47.6863835093528 27.2662604410767
>1uss a 84
0.493067896837162 0.770539690871203 42.3053290628771 24.8184744099125
>1wg1 a 84
0.443238997251775 0.91569906003824 50.27508708044 30.1962275332534
>1z8m a 84
0.554821729343519 0.826507615016055 45.3781642146096 30.8461700228845
>1ef5 a 84
0.142183024108655 1.67578171970448 92.0062884878728 59.7857073365654
>1q7l b 84
0.51374363601162 0.755204147769512 41.463354009598 25.357548072422
>1k85 a 84
0.688403158961776 0.704264565348517 38.6665924382256 29.1700463081793
>1ab3 _ 84
0.1040433056486 1.42123352308293 78.0307005356661 45.27455169655
>1wwt a 84
0.525645931754834 1.10919746716481 60.8988276659207 40.6525507174382
>1ldj b 84
0.302627198143243 1.4778525928663 81.139285864621 51.6842906528802
>1x6j a 84
0.410060436299615 0.466927004570887 25.6359287013247 14.8543927540423
>1yd0 a 85
0.478981136520277 0.687173574519361 37.7282371534764 21.47287459979
>1tit _ 85
0.725834473612283 0.77659817897446 42.6379612891834 30.8013473905955
>1xeq a 85
0.312872639446931 0.664159549880819 36.4646865577972 20.3547957889704
>1gh8 a 85
0.388558914645413 0.587951218417475 32.2805821202382 22.7714557606341
>1wfq a 85
0.258439481771478 1.18287019894925 64.9437187961594 47.1374408031802
>1jru a 85
0.51374591094207 0.905849031284114 49.7342859865327 29.3778423342872
>1gl4 b 85
0.613586748794244 0.911201911558854 50.0281778705459 31.9405297307582
>1lkn a 85
0.570513720205718 1.06797384640492 58.6355064352664 32.311780276513
>1ctj _ 85
0.575745987400882 0.796664965205117 43.7396981689053 25.6197222553901
>1r7j a 86
0.775086713146939 0.439052104588401 24.1054990163586 13.1768752219524
>1u07 a 86
0.512949602648811 0.904129179372232 49.6398600900687 29.4761564789081
>1q09 a 86
0.707607577134595 0.355876520903054 19.5388680179904 11.9159170964747
>1mr8 a 86
0.614301821485259 0.579064752703505 31.7926840136392 17.1965330986599
>1jr5 a 86
0.454586408220928 0.891289522244523 48.9349179225496 26.503989298867
>1x79 b 86
0.0362698549399496 0.190786221221052 10.4748320755467 8.25641060515719
>1wgf a 86
0.0581724636618505 0.945801460834951 51.9278143654519 29.6538233423418
>1zza a 86
0.207615192695115 1.1564314322893 63.4921378629291 41.1421117378294
>1u2f a 86
0.599215087692059 1.01784629686052 55.8833283142488 35.4055428111605
>2aqf a 86
0.534873231086467 0.879395456035252 48.2818920098807 27.5815925459625
>1f60 b 86
0.490046572662196 0.783023274945099 42.9907215720328 24.4748278296394
>1qtn b 86
0.665849792333557 0.675945411363773 37.1117716518332 22.7867688168428
>1bt6 a 87
0.704517357115102 0.4906291655085 26.9372603911086 15.8809080256102
>1xhh a 87
0.189344737260908 1.0559706229963 57.9764874098573 40.0548713122204
>1wx6 a 87
0.548011383078883 0.909994747578755 49.9619003380372 30.9449071389731
>1xee a 87
0.418641310762506 0.978530216598305 53.7247377410949 30.6655220335103
>1ucp a 87
0.53605120657721 0.533988166352022 29.3178214709003 14.6134862865678
>1m5z a 87
0.740646072378517 0.87697965636022 48.1492561425619 32.9947534687049
>1fuw a 87
0.0248638030882041 1.65421670455507 90.8222935905944 61.1902713440342
>1x31 d 87
0.561020601433103 0.874261713677322 48.0000315653775 31.6049663963863
>1v85 a 87
0.132867061602885 0.982073301301981 53.9192655065851 27.9636055609871
>1j0g a 88
0.577168811434849 0.922966177451701 50.6740772910123 30.869941915956
>1yhd a 88
0.598907996150472 0.746087139387902 40.9627983027051 25.4305558400508
>1vqo 3 88
0.538206419110372 0.782564638855196 42.9655408435988 31.2377877202269
>1rl1 a 88
0.539857229819541 0.854900637066111 46.9370406166273 31.7702348501444
>1w09 a 88
0.691907951514773 0.325636202978279 17.8785685993749 11.421115980531
>2axi a 88
0.66911120414626 0.561181755434216 30.8108448000713 19.2458597341318
>2c5z a 89
0.351021016951161 0.341671636785468 18.7589701048601 11.1691461858277
>1mkk a 89
0.520410642461941 0.637389616702028 34.994923422248 25.637253814108
>1mn8 b 89
0.556948068797605 0.609706503565204 33.4750235071456 21.0944454572007
>1fbr _ 89
0.628667697809504 0.993914799386821 54.5694052450198 43.9143406119898
>1yd8 g 89
-0.0136492241729623 0.661235507307856 36.3041463744574 17.3378255789708
>2cqh a 89
0.739330384747298 0.766477396901434 42.0822948893268 26.6823992604106
>1t23 a 89
0.385865918629528 1.06754313563217 58.6118589045969 40.6310635290622
>2cpm a 90
0.623652707935364 0.745242842613207 40.9164434512895 23.94231592243
>2a8k a 90
0.694358476634548 0.814281995038494 44.70693483827 29.8385561274498
>1flt y 90
0.732156329745703 0.745004849208146 40.9033767794033 25.3857720533374
>1wim a 90
0.374385303934268 0.870456629894317 47.791119132366 30.453718592089
>1ny9 a 90
0.432227311267459 0.613990368687639 33.7102227133808 17.7924815044693
>1p3b d 90
0.36246127620285 0.473016740316372 25.9702765326835 18.1909908307374
>1o8r a 90
0.482875891833805 0.862131415044623 47.3340356648846 29.6875352289735
>1nq4 a 91
0.499197655377624 1.14930000164398 63.100597331385 34.389333080822
>1fad a 91
0.501798897570866 0.429761178931954 23.5953946416569 11.3763665341166
>1v86 a 91
0.561654637712684 1.16382774065231 63.8982211093273 41.664060661858
>1tw6 b 91
0.665350913414957 0.692857932557159 38.0403283282065 25.7936941858007
>1zyr e 91
0.299010333183319 0.770830752187563 42.3213093490479 31.1513285790789
>1ci5 a 91
0.554400936616271 0.829769008610305 45.5572261511236 31.7733656835749
>1wa8 b 91
0.36171167570753 0.646082238269989 35.4721788059855 20.7312161561811
>1ykh a 91
0.294334186048816 0.431336686310365 23.6818955174383 13.5883428078664
>1ug2 a 91
0.336158804001438 1.40861417825218 77.3378542852421 47.1661058650673
>1agq d 91
0.668208050311583 0.804736746197722 44.1828672295796 30.1163711618724
>2ctm a 91
0.566816540464581 0.757823597082857 41.6071709556651 26.7291768314594
>1im3 d 91
0.652716961227455 1.07033169477071 58.7649605726416 36.0404847024779
>1ujv a 92
0.569185914296097 1.08185491908832 59.3976259659985 38.599391087246
>1wgg a 92
0.361115406411892 1.20935675444401 66.3979235038769 40.8839266090546
>1z09 a 92
0.52827205888889 1.00658705596284 55.2651565356661 30.8535445041024
>1mwp a 92
0.506461406207933 0.861839942114321 47.318032779666 33.1113638052531
>1jo0 b 92
0.808044222496856 0.461157950849345 25.3191874367763 15.3161980531453
>3ygs p 93
0.72847624766556 0.501804653611528 27.5508338477884 14.6717125253929
>1x49 a 93
0.644746915993243 0.716950361753045 39.3630871129015 27.124269574502
>2hgf _ 93
0.448544588396387 0.972734586724025 53.4065373526362 38.8627949505954
>1rki b 93
0.495499266566749 0.642188499937082 35.2583989275315 24.1471633219787
>1y9x a 93
0.672731624042249 0.630071679567143 34.5931430308931 22.044498672581
>1je3 a 93
0.776623026003529 0.584014887344601 32.0644637511116 22.6144064367545
>1i18 a 93
0.638499579896649 0.818735727911435 44.9514603792384 31.1644604620683
>1mk0 a 93
0.59373635414224 0.720125822448091 39.5374310321333 21.4172567699387
>1ocz f 94
0.647074887001958 0.800343411644932 43.9416577680281 29.716258743286
>1y7q a 94
-0.0657400581449446 1.14084623714439 62.6364560376761 32.8628973645728
>2aff a 94
0.731224098090186 0.672150250543247 36.9034040242327 21.8789195042062
>2c3g a 94
0.475124016084405 1.11467703636668 61.1996752159618 39.7487371412686
>1prt f 94
0.336110293586427 1.0148818212893 55.7205682176244 37.4565138421708
>1y0h b 94
0.662083447181835 0.493405167428288 27.0896726238425 16.3557697190986
>2ad9 a 94
0.565610451479652 0.841063053962409 46.177308816212 29.128169443247
>1aps _ 94
0.424625819613426 1.12793059957145 61.927342277472 37.1613221602345
>1tii d 94
0.657399557360389 0.685321276743401 37.6265395149733 24.9284940730884
>1wgm a 94
0.346560406450858 0.946629266847111 51.9732638162193 35.5208105506894
>1nct _ 94
0.169409466044078 1.40409967696038 77.0899923451411 54.915812338691
>1xpp a 95
0.689942521862062 0.528747739095932 29.0301036516556 17.7459884643093
>1wwu a 95
0.403423019713564 0.959989715456706 52.7067992609899 29.9566002800794
>1wwj a 95
0.490657852545883 0.750600808889221 41.2106145745944 25.5408583281081
>2ezl _ 95
0.518384483116735 0.408666168363134 22.4372046427876 13.4951354041029
>1plc _ 95
0.72520055381119 0.787105489136059 43.2148494355287 28.3136677095653
>2ncm _ 95
0.662990215338154 0.797601077925251 43.7910940374561 30.4162479627106
>1wgw a 95
0.246708392263306 1.13760403114617 62.458447567419 37.1614693045083
>1z3r a 95
0.61859717988257 0.950687158443443 52.1960562840418 35.0221152739927
>1wtu a 95
0.368622847102112 1.2379420494937 67.9673563673147 42.7019010621109
>1whq a 95
0.522064136930941 0.934116715962171 51.2862809276353 28.5808017694048
>1p3b a 95
0.552794662871978 0.594887002861702 32.6613809897818 18.8263388166972
>1r77 a 95
0.534235215500645 1.02467818817681 56.2584230870185 33.9390433580861
>1ri0 a 96
0.612653893209394 0.696812931358478 38.257471621038 27.9443673067244
>1k5n b 96
0.706299627643275 0.685220882957693 37.6210275443499 27.3180836641377
>1a5o a 96
0.773077876238828 0.523647358091063 28.7500748623364 17.8836995864951
>1ksr _ 96
0.496634620948958 1.10814308213336 60.8409382330427 41.8427084356527
>2lfb _ 96
0.213627292141908 0.949539340952179 52.1330370817251 29.8253306609302
>1psr a 96
0.441762351542815 0.745393159493655 40.9246963747487 21.5180414412105
>1jbi a 96
0.584080539486457 0.984272501216245 54.0400092880544 37.0398622507694
>1x3a a 96
0.475886471278949 0.640346254036002 35.1572531721821 21.151442848395
>1wh6 a 97
0.247615832889124 1.02808732121509 56.4455964367008 29.9903376048339
>1lm0 a 97
0.49858845367027 1.02045651816694 56.0266386103999 37.6263666962268
>1m2d a 97
0.60754061665317 0.67533856409672 37.0784536104296 22.7789925625993
>1v32 a 97
0.343490091478394 1.13390361604325 62.2552818117115 37.6015127034815
>3ezm a 97
0.683583202181383 0.893726464164979 49.0687145732263 33.0133044703618
>1v63 a 97
0.363249414674467 0.740465770404506 40.6541654477804 22.8200903403231
>1wvz a 97
0.433627348488898 1.13087414360979 62.0889531595956 36.9260293215867
>1z9v a 98
0.255963922574098 1.06417678439838 58.4270344258919 32.311842843261
>1g11 a 98
0.292815883741356 1.11216889095325 61.0619692440179 38.6251524726195
>1yel a 98
0.641387249259291 0.889898990863109 48.8585728771744 28.7904384795478
>1qhh c 98
0.525235001348781 0.540639453711196 29.6830004535735 16.391470341114
>1j03 a 98
0.458854913003529 1.07759590715129 59.1637912867294 33.4506007433342
>1e2a a 98
0.718846948519049 0.32885145409696 18.0550971522932 10.1641961708777
>1go1 a 98
0.595797888970179 0.837473695531443 45.9802404609468 25.3294973292489
>1jt8 a 98
0.426795088020353 1.18976867491685 65.3224692996043 41.7040900882713
>1wuz a 99
0.553017587822011 0.975727623041509 53.57086553431 33.0774445375607
>1eaz a 99
0.578155671795081 0.723789098608563 39.7385577297623 23.5051062643944
>1ag4 _ 99
0.505072359434191 1.46059103400366 80.191565797149 53.1690202162585
>1v5l a 99
0.59430179423046 0.965155805644959 52.9904357147272 36.4566292338186
>1s6d a 99
0.142629751213341 1.05695009492938 58.0302638511333 35.48731020088
>1u78 a 99
0.598065400020651 0.527944939748338 28.9860271543982 18.2664837466546
>1r6y a 99
0.511742131626249 0.799600561163332 43.9008726735795 23.3137114701266
>1s7a a 99
0.359823960300705 0.833787063023697 45.7778314180099 28.0010668789755
>1pul a 99
0.226812166267619 0.906732848857717 49.7828106682925 24.7959757952607
>1x9r b 100
0.694860730529522 0.858769195399961 47.1494380249003 30.8382547329138
>1suh _ 100
0.534049067958965 0.990381199764433 54.3753982437289 36.2889800217816
>1x8d a 100
0.594488623019484 0.640171941675119 35.1476828127648 20.7835895255413
>1whu a 100
0.546079167836273 0.750539821939012 41.2072661773246 26.1314617852354
>1wex a 100
0.415921148273277 1.04736452600581 57.5039825286127 36.4279228947055
>1wgy a 100
0.517935610120381 0.973450356604722 53.4458356272026 35.5347297673224
>1wj7 a 100
0.222297286193225 1.33253029378386 73.1605824237827 48.6104577133657
>1jrm a 100
0.475299120896838 1.09506722000394 60.1230275832481 36.8915091568356
>1g84 a 101
0.436834741920307 1.169325505853 64.200067683464 42.041535797339
>1kpt a 101
0.627051294485597 0.881166876728436 48.3791492131393 32.9275838511293
>1s7o b 101
0.590045093759168 0.432854000542571 23.7652013855795 12.2930949145578
>2ple a 101
0.179424100727502 1.4281749132768 78.4118071805081 49.232177054697
>1tqg a 101
0.810398375576097 0.275430098322479 15.1220775274777 8.80719206228194
>1gya _ 101
0.366850597261797 0.97864155912414 53.7308508359166 40.4695168904254
>1n6z a 101
0.54469830266558 0.754056627799528 41.4003511422421 26.5874325334871
>1x0t a 102
0.784865017496462 0.481602583202022 26.4416693926008 15.868731909478
>1e2b _ 102
0.226989522214447 0.874725234204851 48.0254804665526 33.1499484014667
>1ew4 a 102
0.744278565640271 0.657033155325767 36.073422525256 21.6194453405016
>1xlq a 102
0.714491885030834 0.712831316006853 39.1369370679626 24.0709541220959
>2frg p 102
0.650636747076256 0.936455998809531 51.4147157529936 30.9331405138367
>1a1x _ 102
0.618210950952291 0.787474052038248 43.2350848303334 31.0950885917999
>1l1p a 102
0.601701406761246 0.807552861578368 44.3374818318755 29.8990090464297
>1wx7 a 102
0.55331180529496 0.84785750549492 46.5503480136604 32.3016641804691
>1fl7 d 102
0.422735886755443 0.854218838148166 46.899607466953 31.1981548931936
>1ig6 a 103
0.476966949234816 0.826128290920134 45.3573379925609 28.1144173319693
>2bse a 103
0.707107561710643 0.898816483330197 49.3481744612399 33.6088598728994
>2pvb a 103
0.698895947546179 0.578831783464015 31.7798931860479 17.2388885584544
>1suy a 103
0.484548274484892 0.405296570412398 22.2522019079457 12.0150532429209
>1fo7 a 103
0.322294718774691 0.691034950987427 37.9402402521519 23.9544768918159
>1i17 a 103
0.457292586933607 0.674302690406252 37.0215805150369 24.9618679352282
>1pyb a 103
0.577773560988305 0.849640029884849 46.6482148487786 31.3742703644842
>1xaw a 103
0.59556843611583 0.210646325237223 11.565221377462 7.28615890571071
>1p3b c 104
0.438636283202667 0.650199065281169 35.6982070345975 22.4653771062289
>1kum _ 104
0.245339132642344 1.10456606238273 60.6445473145634 38.1337489569364
>1cif _ 104
0.645189909739848 0.750003033744037 41.1777946244708 25.8407408332175
>1h3z a 104
0.63744456327994 0.605886230929389 33.2652771528918 20.5484833783062
>1oap a 104
0.782443303740384 0.549704646350416 30.1807112946425 17.6501613912257
>1kaf a 104
0.697393959995338 0.745320679612122 40.9207169752771 24.110732710975
>1yh5 a 104
0.445653229235927 1.09657689611764 60.2059140919188 38.9421961942414
>1bkr a 104
0.768718060949698 0.474963527218413 26.077161955306 15.6192739503676
>1j0p a 104
0.494890058812138 0.720540776087066 39.5602134409445 25.8402033171588
>1ox9 a 104
0.803628893514655 0.7045958556821 38.6847814384077 26.6483870667775
>1zzp a 105
-0.0564789659595807 0.895225012594913 49.1509901330659 27.556653349446
>1sm7 a 105
0.100393466625321 1.23931943146356 68.0429794639189 42.2598058146891
>1vm9 a 105
0.585249315174863 0.837932922672218 46.0054536401447 30.6150010614297
>1ocz e 105
0.56681079527413 0.5156254612254 28.3096446150294 15.3908447862976
>2cq8 a 106
0.219072755920411 1.13127007115383 62.1106909691263 36.453778735754
>1wf1 a 106
0.615229979423672 1.06498480828702 58.4713977687601 37.5569933448683
>1tkn a 106
-0.0983674003369578 0.363514414274928 19.9582151279089 10.6107038699926
>1prt d 106
0.508603901674496 0.914378290171524 50.2025721866717 35.6506929127411
>1ygo a 106
0.433617761225646 0.711193923001679 39.0470384544197 22.9496765677828
>1exh _ 106
0.503739257238876 1.13483650954243 62.306500933752 43.9365535409309
>1wxp a 106
0.449883883109194 0.909957285207016 49.9598435225575 30.5172440317342
>2d0p b 106
0.547153084183101 0.766128288450067 42.0631276120422 25.5155912748283
>2bho a 106
0.55851812972706 0.894138156050922 49.0913179003666 31.6277952493098
>2bye a 106
0.391351608658006 0.886154988282137 48.653014016188 28.9324243759528
>1sbo a 106
0.423428909807829 0.79730780228621 43.774992177211 26.1968415984246
>1ujr a 106
0.381388058991773 1.14636755376029 62.9395956670336 39.3749677624732
>1fw7 a 106
0.561224044635369 1.07952252335092 59.2695692671096 38.2751156318121
>1wwq a 107
0.356735459676055 1.00916764227097 55.4068397665676 32.2869648103353
>1d4u a 107
0.264273408215095 1.3541990643333 74.3502738560896 50.4770913636509
>1uk5 a 107
0.219830428034784 1.11024219484323 60.9561868762771 33.9490664215658
>1eiw a 107
0.501436776195523 0.713064959849348 39.1497649336228 25.9127112483046
>1sfp _ 107
0.332612510671431 1.13624002957594 62.3835591016403 33.7375323313394
>1whx a 107
0.259517241101749 0.892864395785334 49.0213839984258 29.1372938844307
>2dyn a 107
0.443076941428916 0.878648978449901 48.2409077747264 31.7924202127311
>1mp1 a 107
0.485432162630664 0.742148552972043 40.7465561073458 25.1166836737236
>1kld a 108
0.220134989245887 1.230488452149 67.5581277550761 39.231425213601
>2coc a 108
0.532846609512575 0.816793951793589 44.8448500662264 30.2973644470315
>1pil _ 108
0.659072220623054 0.908436914704109 49.8763698544454 28.5595754483618
>2ctq a 108
0.412831156021235 0.801559102767858 44.0084034705578 27.8181519171318
>1iby a 108
0.537938695279904 0.820374028081886 45.0414087993339 31.1280254097178
>1n13 b 108
0.697624326253491 0.72037061507458 39.5508710051009 24.6375482986924
>1ygm a 108
-0.116044503179779 1.58288071362414 86.9056977213446 55.3504920216603
>1o5p a 109
0.548304733279588 1.2189309285293 66.9235792098478 43.7500981835876
>2chh a 109
0.589925923810292 1.13701729883285 62.4262339074596 40.4239727733369
>1n3g a 109
0.26281645614232 1.00576353950846 55.2199425966514 30.0119792230749
>1whg a 109
0.572616266217004 0.948604023050009 52.0816848514656 35.5991338934129
>1ga3 a 109
0.227437114770939 0.940739072779315 51.649871522176 30.7783025498543
>1lsl a 109
0.351852010109813 0.943554241963836 51.8044341749891 34.5338453581979
>1jid a 110
0.774631073179219 0.535498486714704 29.4007433510976 18.3802327729878
>1v9v a 110
0.466883127827381 0.761490550777659 41.8084995628152 25.8876212115412
>1xdx a 110
0.229675925820297 0.977805403492632 53.6849429617891 32.3151107895479
>1enw a 110
0.386119208266568 0.734981404135835 40.3530545219627 27.363655191005
>1wgk a 110
0.480816364441359 0.980954258436381 53.857826132046 36.1045640256946
>1y6d a 110
-0.0126537269622784 0.817820173888522 44.9011932552044 26.0063193687478
>1ynx a 110
0.595125094732811 0.781847144362974 42.9261478818164 30.0005979684643
>1sau a 110
0.754291021952465 0.596986856626275 32.776670319516 18.9235330890432
>1x4y a 110
0.604215328780047 0.87788006929954 48.1986919680511 31.0130370198787
>1ewi a 110
0.266102128494599 1.47513823865414 80.9902583070544 52.7108467515845
>1v5k a 111
0.348025258402399 1.09782938245118 60.2746799804443 38.2243417434653
>1yka a 111
0.489795014011202 0.747655792811452 41.0489228723479 23.1270022872525
>1shs a 111
0.628506927202377 0.788520932458117 43.2925622337387 28.3370442230759
>1f86 a 111
0.758871593381174 0.716314260359138 39.3281629174247 24.106634959811
>1y5o a 111
0.299848739994746 0.851264052102949 46.7373793592588 28.7336530499059
>1i4v a 111
0.544885816970302 1.03748583337205 56.9616076872727 39.994806456143
>1bea _ 112
0.526030874072111 0.953752662668338 52.3643632077659 29.7626727978333
>2b7f a 112
0.423191580763124 0.744053373569222 40.851137432778 28.7258468375794
>1dqt a 113
0.503790892141521 0.997298987871753 54.7552090513156 34.7047977071229
>1q0d a 113
0.638100111032288 0.398214620943866 21.8633780663935 10.7952890020206
>1wlu a 113
0.859827286524143 0.524610685259015 28.8029648994341 19.1170683597876
>1k0h a 113
0.327036606326636 1.46948020548802 80.6796124600236 56.7871369681206
>1vyn a 113
0.575513563071653 0.874677783105129 48.0228752349054 26.7439071174688
>3bjh a 113
0.749737451903258 0.525518198346905 28.8527905479593 15.4003944236009
>1xzq b 113
0.672921457795685 0.813043757518201 44.6389512595204 29.1300365657337
>1wn2 a 114
0.675183576165855 0.628482486569153 34.5058907666413 19.1528621520824
>2awg a 114
0.783365825168419 0.648559998052614 35.6082165003244 24.7952801726439
>2cru a 114
0.414707190779924 0.836137363231006 45.9068711350351 27.7907579145117
>1xbi a 114
0.792504908847477 0.499133386879832 27.4041719438814 18.2241546371672
>1k3b a 115
0.52382105072747 1.08075318951992 59.3371371521427 37.5459851061923
>1w9r a 115
0.0351322079822708 0.691753542200671 37.9796934277613 19.5076820155531
>1fho a 115
0.345107017628729 1.05762009494886 58.0670491999376 38.4292647180489
>1kot a 115
0.565529034981936 0.742995185733358 40.7930392126124 26.0630604163636
>1x0o a 115
0.701834763084214 0.700261847631228 38.4468292096964 24.6975206431845
>1rfb a 115
-0.0622842847462798 0.87944623934831 48.2846801917164 30.4942001273257
>1oft a 115
0.578490657923316 0.672713539007415 36.9343305347243 20.9651017199822
>1kf6 d 115
0.315994715909715 0.538463425664372 29.5635288888227 17.9929497862284
>1mw4 a 116
0.156127117025814 0.957625771525327 52.5770104557045 37.879897210504
>1yuk b 116
0.651607772702928 0.915029831676953 50.2383440983744 32.2116731152517
>1mww a 116
0.733274898195386 0.611462938491807 33.5714579393077 18.991210186252
>1v3f a 116
0.284833876696894 1.15743932867264 63.5474749061255 41.4266987950179
>1ecs a 116
0.787210185368846 0.588113103352342 32.2894701704204 20.9179841439932
>2fj8 a 116
0.41151649794811 0.856950776186986 47.0496004382184 31.981746048762
>1q2z a 116
0.136596344109001 0.885438656493016 48.6136848908801 27.9746152862253
>2bo5 a 116
0.207278951234461 1.05845984009689 58.1131541511 34.0541585617368
>2f01 b 116
0.495665212212013 1.04813138002713 57.5460855015024 37.1905397439736
>2bun a 117
0.39441826166093 1.13753427565938 62.4546177467652 36.3409548246861
>1yzs a 117
0.537844548432365 0.937141314570436 51.4523419896698 31.6005429302287
>1wir a 117
0.276077633574718 0.812095255408488 44.5868751700683 30.7441075241404
>1z2f a 117
0.547574389734546 1.06903837204546 58.6939526231168 41.4454475426115
>1wf5 a 117
0.566911926168318 0.956566494556168 52.5188524383046 34.0585995689677
>1ly7 a 117
0.511857578539896 0.993938041141715 54.5706812988045 33.0349227569554
>1mzk a 118
0.68818604188736 0.92194401950632 50.6179572380859 34.7539539440431
>1yua _ 118
0.311092631632187 1.38454148729 76.0161791987423 47.1291072023444
>1flm a 118
0.624428005793126 0.9095272254118 49.9362317328355 29.6646873670248
>1r4t a 118
0.114765567588393 0.655763823265317 36.003731747294 19.625262513946
>1d4b a 118
0.520362956754601 0.749504518635475 41.1504243981731 30.6173574909246
>1r29 a 118
0.654569763012245 0.522391172921456 28.6811058947495 16.7011704173864
>1mc2 a 118
0.592648383024642 0.635127487782991 34.8707246179083 22.4630590309548
>1uw7 a 118
0.447943633789979 0.898490191837246 49.3302599149248 34.4156788478577
>1g7e a 118
0.445264482817163 1.32338860976181 72.6586719377639 43.8057556970917
>1ijy a 118
0.669104829907728 0.648732863520461 35.6177074202439 21.2357052069071
>2erb a 119
0.610284664052532 0.584520920082851 32.0922467216217 18.3553557243202
>1wft a 119
0.391220059503875 0.894356671981351 49.1033151906448 31.1892714891931
>1tuj a 119
0.434908677573486 0.915400676209241 50.2587047626666 28.5106199248648
>1ssf a 119
0.552823071778595 0.917333939725725 50.3648477040349 35.3937713908782
>1adw a 119
0.726882301035134 0.757089048905031 41.5668416867856 25.0631162916883
>1l3g a 119
0.476907791716313 0.928382020054539 50.9714260274632 31.251093959988
>1xpj a 120
0.685852909397285 0.673419571394627 36.9730941867775 21.693582218259
>1whr a 120
0.423354804338985 0.829970966149273 45.5683143276887 29.6553094423638
>1eo1 a 120
0.439558653354325 1.11200822449314 61.0531480923693 40.1859151803142
>1n32 l 120
0.571037800189644 1.0583720076909 58.1083318442395 37.6267320884612
>1bgf _ 120
0.277313494693307 0.407461759248519 22.3710783620473 12.7315388405807
>1mae l 120
0.586876820020491 0.978799162788016 53.7395038293195 36.0920573321815
>1zps a 120
0.681658387965431 0.796600260752306 43.7361456677163 30.8128637569703
>1eaj a 120
0.644181225581087 0.837760647356182 45.9959951216275 29.7182583179532
>2cpr a 120
0.323050329017733 0.983615110385871 54.0039162279157 30.7107485441091
>1nwz a 121
0.717556566588275 0.700488923569747 38.4592964744138 25.3700061929579
>1hkq a 121
0.633067558410688 0.556615276786225 30.5601291209822 18.62555936199
>1psy a 121
0.140391985976983 1.20376489608622 66.0909108857054 42.2828268536409
>1ywu a 121
0.559309444126819 0.801602429680889 44.0107822699042 27.9943796945949
>1szv a 121
0.41433332117342 1.13944619468264 62.559588800663 44.7226292202797
>1vrs b 121
0.620572009203443 0.80943800214492 44.4409826546658 29.9224548765459
>2vil _ 122
0.314674066342206 1.22203873825558 67.0942088538394 42.5022566307679
>2a4h a 122
0.340960263914197 1.33588608019378 73.3448268566369 48.9651992077542
>1tp6 a 122
0.733723044709341 0.759829568835481 41.7173058339731 25.5908551932267
>1n1d a 122
0.382382522151978 0.862574942873503 47.3583868968479 28.0741263745128
>3msp a 122
0.365309428624707 0.955325902051286 52.450739562649 33.5817765921152
>1ooh a 122
0.681133366328356 0.464867070356196 25.5228310947603 16.2828387585023
>1eio a 123
0.639990810571607 1.00157093998875 54.9897541918082 37.638359918445
>1w2q a 123
0.233357002332449 0.892308423261666 48.9908591587032 28.8568822238033
>1zu1 a 123
0.463543926133708 0.756338848677666 41.5256530655403 29.6312117976364
>1ufb a 123
0.508380388690862 0.557397128293619 30.6030555084097 15.1532141605725
>1gvm a 123
0.801161301045941 0.790258902006572 43.3879828519362 30.3994947574074
>2f86 b 125
0.640112917487238 0.892769579890111 49.0161782735354 28.8587891653766
>1aq4 a 125
0.679213339307478 0.723659158690413 39.7314235729357 27.0439794371972
>1xr0 b 125
0.256996689882287 1.39557493553656 76.6219541695829 47.321600508719
>1xs9 a 125
0.445564246418545 0.744738697642459 40.8887641258302 24.0936507702746
>3lzt _ 125
0.576166588292888 0.85403705033761 46.8896266791541 27.3600659053632
>1kf6 c 126
0.5585204214124 0.464198066195559 25.4861004220961 13.9070312777581
>1xke a 126
0.479014228708848 0.911255330141935 50.0311107379401 28.5228609679495
>1ayo a 126
0.584521928452911 0.796121460732593 43.7098578688797 27.1020724361986
>1jyo a 126
0.673974528626049 0.71650060928614 39.338394126499 22.5220741816481
>1jf8 a 126
0.638079146861283 0.552476792172256 30.332911814087 17.9828244445
>1v88 a 126
0.385330126380504 1.03095094477725 56.6028194046345 35.8616807917615
>1a63 _ 126
0.532562847658528 1.10771969438623 60.81769276214 35.0604810308391
>1gxe a 126
0.423595731496683 1.00692309683297 55.2836063569508 35.9076520101968
>1v95 a 126
0.480163775625961 0.956437826052663 52.5117880865972 35.179318055357
>1nep a 126
0.68008095455647 0.70326059383868 38.6114708843373 26.543128320156
>1s5u g 126
0.847834666613896 0.458821269941418 25.1908954670103 18.588072128943
>1v9w a 126
0.401349486868428 0.816650504572202 44.8369743111215 27.8774758889991
>1uph a 127
0.217605259834672 0.902077302234152 49.527204845243 28.7303858934081
>1dxm a 127
0.690299933009648 0.664930189250581 36.5069973595805 21.3250378717868
>1z1d b 127
0.477962502075719 0.708415952684632 38.8945181497788 26.4298710511129
>1uz0 a 127
0.714569297966067 0.961721659606012 52.8018890636607 35.9728011903943
>2bug a 127
0.800052566867635 0.325850400992681 17.890328820933 11.3353722158694
>1ifc _ 127
0.665066817768534 0.877781547173925 48.1932827581253 26.3863714366385
>1j22 a 127
0.705217825784105 0.595866894168484 32.7151804561433 17.1205968808505
>1r5s a 128
0.0406578333037325 1.77539324169828 97.4753100922462 71.651659089237
>1vhi b 128
0.683205495871035 0.668567297525643 36.7066873486061 22.8933766367626
>1wf6 a 128
0.609575457015478 0.755917040423367 41.5024943143288 28.439376666362
>1c7k a 128
0.594923550811961 0.915983492053822 50.2907033947684 29.2315830198757
>1nxi a 128
0.52104523641076 0.982603552051581 53.9483781307801 35.8904382504659
>1tqz a 129
0.254290372380194 1.31777783573286 72.3506207829641 48.5061052623358
>1tp8 a 129
0.587191416693182 1.01484210866798 55.7183878555573 37.608706197921
>1fxk c 129
0.547041048714856 0.707010914632623 38.8173766373554 20.1962859597109
>1k8h a 129
0.426321788370892 1.01352879995892 55.6462826054889 36.9597624582303
>1irl _ 129
0.216885293978311 0.755455569955378 41.477157968606 24.2710476313581
>1klx a 129
0.797364039975927 0.44253262050894 24.2965915364085 14.1415965385588
>1ry9 a 129
0.58075830730766 0.629224844933466 34.5466488421264 20.1253280095124
>1m4j a 129
0.645370485936513 0.635028412230017 34.8652850228812 19.6769688736382
>2axw a 130
0.689283770107782 0.98114076312808 53.868065893148 34.9950760966183
>2fvv a 131
0.611461373990788 0.844612115572028 46.372164734782 26.0487585904968
>1ypq b 131
0.706325380750469 0.682891832601708 37.4931545186236 23.7483273744552
>1m2f a 131
0.450980547748995 0.721010391662197 39.5859969815906 22.9490066616792
>1ddm a 131
0.350483313478007 1.05258570970846 57.7906438093425 38.7500763240321
>1pms _ 131
0.115339468243089 1.33961782185876 73.5497125503721 44.2351411424031
>1st9 b 131
0.858944397178039 0.450703227841094 24.7451865094195 14.6000852737129
>2nef _ 132
0.619966158018659 0.73965454007738 40.6096260602038 27.1297295023767
>1z1s a 132
0.74825198666614 0.56381753124009 30.9555581277876 19.9621683019511
>1tvg a 132
0.45139719763755 0.962481123858107 52.8435863123255 33.7334510122977
>1op4 a 132
0.40285229384849 1.04210088286696 57.2149900760538 39.4669038627299
>1wfj a 132
0.476830852939422 1.2358773565412 67.8539974893695 43.9107761451603
>2bvb a 133
0.367646822470764 1.07805353190572 59.188916489302 41.5299388643889
>1b1a _ 133
0.320044730618648 1.2667137955156 69.5470260424666 45.4444073704292
>1tm9 a 133
0.0897593434214428 1.06039609753003 58.2194614689839 34.8277713117698
>1gak a 133
0.423104796661181 0.608291703795339 33.397346042206 16.232446606597
>1jvr _ 133
-0.113961336329358 1.3128112041058 72.0779353031555 41.511806822244
>2a1v a 134
0.453787550485179 0.772013922980865 42.3862695715274 25.1933649621122
>1xn5 a 134
0.517613508512689 1.1679587919754 64.1250303025061 36.4241418843608
>1w1h c 134
0.582614990584908 0.815745232174725 44.7872716843516 27.423431542891
>1cl3 a 134
0.309378443673283 0.766634030768596 42.0908946374918 26.4301559358904
>1h31 b 134
0.139680877086884 0.918239136360884 50.4145461711881 31.2347848149207
>1kjl a 134
0.81539603063109 0.684687692063878 37.5917534959351 25.6310565730182
>1s3c a 134
0.624195436358732 0.670131403892233 36.7925622688884 20.840753991488
>1ovq a 134
0.337471391749717 1.06551952318691 58.5007554904489 35.2862634520775
>1sgo a 135
0.455155793022443 0.864780863201582 47.4794996525845 28.5681610793446
>1zts a 135
0.349148105565927 0.816257406491453 44.8153918490406 29.3876020325692
>1ft4 a 136
0.483357926953901 1.12875591922443 61.972655218408 42.5413041386121
>1lo7 a 136
0.695067130066728 0.686805787265288 37.7080443444711 21.7423897573021
>2d2m a 136
0.280089005089189 0.458617796134805 25.1797240420383 16.1132022019169
>1wmy a 136
0.661119452409676 0.829998678966585 45.5698358584671 29.0441330275263
>1ird a 137
0.520471446567393 0.396362468122405 21.7616883864005 12.0406616142845
>1ckv _ 137
0.279989756007786 1.45769652485993 80.0326471025617 50.646970680479
>1y23 b 137
0.453455142665128 0.853357042756288 46.8522918801375 27.8247924228816
>1gux b 137
0.308251601507929 0.522142157221593 28.6674340602557 17.7117414324829
>1n0f a 137
0.430557159678908 0.900770944528916 49.4554812296413 28.9243030990448
>1sjw a 138
0.750024864317541 0.693207804038056 38.0595374984861 23.146270056009
>1lj9 b 138
0.73002709999 0.474425057589169 26.0475980858189 13.6001129783739
>1tfe _ 138
0.656761899788536 0.597440141802771 32.8015572640539 17.9297616313138
>1ayy b 139
0.710976651787257 0.886964424513465 48.6974549016187 29.9693490587194
>1y30 a 139
0.693351728971719 0.671511709390838 36.8683458774651 23.6146235346945
>1wfr a 139
0.559038496357706 0.987631699023477 54.2244410185751 32.5889618700798
>1eyh a 140
0.660122127260068 0.36897440348135 20.2579876675899 11.8086058117575
>1m4p a 140
0.512590650598146 1.04495646492594 57.3717715372848 34.9980157774527
>1qqh a 140
0.726280127543513 0.733350116627967 40.2634911216161 26.3578202805721
>1ujo a 140
0.488440090391774 0.937619450476882 51.4785933263609 31.8901069435812
>2axl a 140
0.519169455913946 0.789500226240086 43.3463288938943 25.9136489388479
>1ocz d 140
0.338022560047228 0.544775547825107 29.910086513639 20.3830286249924
>1jh5 a 140
0.422341208117244 1.16093251180795 63.7392629006535 40.9323297778625
>1iuf a 140
-0.0493911325140447 1.15821314456871 63.5899601103343 40.0278975351287
>1tnr a 140
0.685426094288244 0.801890069639862 44.0265747115658 29.6763553604054
>1nwn a 141
0.244922437303726 0.483387182343871 26.5396501388696 13.6373562379644
>2csw a 141
0.61789386348539 1.03908423463642 57.0493655176152 38.6064872438766
>1wjj a 141
0.254053191063213 1.39190525853767 76.4204760434953 47.9498714428715
>1s3z b 141
0.75807093666773 0.636523746518018 34.947384115066 17.7931262902608
>1jc5 a 141
0.572442691796208 0.798221374416782 43.8251504884108 25.3719768378386
>1nww a 141
0.799782373661549 0.568697840240724 31.223504192924 21.6239593028751
>1it2 a 142
0.506219276961749 0.519193530358639 28.50554411325 14.899101527173
>2anx a 142
0.715099877109743 0.62465250306787 34.2956112518457 19.7660148641267
>1k3k a 142
-0.0821486705114354 0.853243458195975 46.8460556897667 27.4252786858894
>1m9x c 142
0.553145006600781 0.594754219704315 32.6540907291582 19.6013784503002
>1x67 a 142
0.420303757976478 0.883610413866631 48.5133079643801 29.8769706501578
>1w4s a 142
0.647447228421869 0.699743796061001 38.4183863631959 24.3621767753835
>2csk a 142
0.303223952637429 1.26487102512808 69.4458514909735 41.7053998594397
>1idp a 143
0.461765400499881 0.746922182110351 41.0086450742256 26.7897346875103
>1ye5 b 143
0.850597643101886 0.350860738505427 19.2634839886493 11.7478417138928
>1xm0 a 143
0.279594859482252 1.4732893481565 80.8887477400705 51.9414620064754
>1jl7 a 143
0.421209291657765 0.634165896541751 34.8179298892699 15.4663221767831
>2cri a 143
0.436960677316457 0.715686688206748 39.2937070071944 28.313254224277
>1t17 a 144
0.355305922818286 1.0250042394757 56.2763244458383 33.3792885114411
>2b5y a 144
0.534291804936969 1.01673701360013 55.8224247762342 31.7549835964443
>1dzk a 144
0.823741689946939 0.615592973976953 33.798211359424 22.1634764950722
>1x91 a 145
0.392703302930954 0.419838489104297 23.0506042002024 11.1882308498786
>2bjy h 145
0.714533196503654 0.428702550131296 23.5372722109789 12.4462873705002
>1qso a 145
0.542244262107472 0.742233472577964 40.7512184912761 25.0502523110029
>2fz0 a 145
0.386370790719764 1.10231896755863 60.5211739347164 39.3829090185465
>1d2z b 146
0.578598356122652 0.606346271695729 33.2905350029844 17.9886442606768
>1iv3 a 146
0.643887396348377 0.82265633383118 45.1667153823559 24.6963161229126
>1m7e a 146
0.65816967008687 0.782503452222977 42.962181483087 23.4938602362448
>1z8r a 146
0.445256128988877 0.869152429252242 47.7195139470904 33.1966361928544
>1pwb a 147
0.735290812379383 0.666521966932272 36.5943915320244 23.7524088922633
>1yx0 a 147
0.384279980274392 1.37678326682163 75.5902257095903 43.7476579847126
>1jl1 a 148
0.576695179200011 0.754755303328843 41.4387108770177 26.4294955174193
>1z2m a 148
0.761555332926792 0.632002471043199 34.6991502485797 23.5279344961007
>1hzt a 149
0.570759568772002 0.659949501690452 36.2335401597931 22.859380263409
>7i1b _ 149
0.619047194911973 0.835326997988628 45.8623792436425 31.4392734797768
>1sr4 c 150
0.495207891570872 0.881904666537082 48.4196564589098 32.3869799479421
>1d9u a 150
0.54519625880517 0.924329608476077 50.7489344318243 30.1552528186502
>1hqk a 150
0.631271343245235 0.59504049747855 32.6698083821044 18.9197141598939
>1zxf a 151
0.323945957589231 1.07295167950057 58.9088069149515 36.1003212820805
>1xiz a 151
0.651912761563082 0.508975405549769 27.9445332560986 17.3514867164037
>3pvi a 152
0.610899764995143 0.707186501934651 38.8270169955089 24.7787958704635
>2eul a 152
0.81069901706634 0.481355851380948 26.4281229510554 17.7303708741204
>1ys5 a 152
0.0359086210704412 1.28084041361673 70.3226268770425 51.558077330562
>1p6o a 152
0.467599349596084 0.813370937733479 44.6569145998054 24.2553067778274
>1jzu a 153
0.358613625585468 1.23905408788882 68.0284111718803 38.4329405851646
>1e7l a 153
0.60494317185296 0.646135197636254 35.4750864607674 17.5114197447364
>1yb0 a 153
0.505929833797231 0.736958302034772 40.4615931438262 25.469271651246
>1j0s a 153
0.394264255656611 0.947048222000331 51.9962659221842 34.4841724158666
>1vhh _ 153
0.680098936321713 0.729248725643648 40.0383103849678 25.9391082321166
>1mk4 a 153
0.729689900065698 0.68391620330305 37.5493960596059 23.6697604665064
>1zwt a 154
0.140714449972967 1.37283529020438 75.3734679592704 47.903257799823
>1zu2 a 154
0.206102145560399 0.786962371122616 43.2069917550934 22.9687839123931
>1y93 a 154
0.543530020485231 0.848853434976447 46.6050280320145 28.9179692370104
>1k2n a 154
0.522623762899874 1.01351953130589 55.6457737239596 32.0832014642434
>1htw a 154
0.591119421659767 0.838799365332599 46.0530243782855 26.3957803417978
>1hlm _ 154
-0.0400873358218895 0.981675919449408 53.8974478504203 30.2613531601202
>1h6x a 155
0.617499043828018 0.940970260862792 51.6625645580608 36.1760768933882
>1b6f a 155
0.471637138963065 0.801898109741191 44.0270161413019 29.6221785381277
>1c05 a 155
0.444799326325266 0.749294263614221 41.1388806607555 27.9644655051574
>1qst a 156
0.527256841676877 0.890710951236026 48.903152346823 25.3662898428828
>1g43 a 156
0.530670620902809 0.94301824126029 51.7750058581741 32.9126532201619
>1xoy a 157
0.401513613154771 0.909928507178075 49.9582635079281 32.2888319596683
>1jhj a 157
0.582925718266046 0.873000507596335 47.9307869321621 30.1352230737809
>1dv9 a 158
0.374590780710123 1.08615929827722 59.6339514663652 39.9283314666717
>1ax3 _ 158
0.622892639692058 1.13556980888617 62.3467616372641 42.7457889923651
>1o9r a 158
0.648846511669313 0.439444244506743 24.1270288719659 13.1404420146287
>1u3n a 158
0.250837215952517 1.75385603316069 96.2928418753936 68.8415839555085
>1jyt a 159
0.417679217706256 0.746296698837006 40.9743038507744 25.3981981801513
>1lia a 160
0.514023978239285 0.498886228095272 27.3906020605445 15.339536748263
>1g5m a 160
0.256469263312736 1.10112308661111 60.4555158802334 32.7591829255058
>1fl0 a 160
0.641380178703856 0.930617710015626 51.0941732403672 32.8299609997758
>2arf a 161
0.408640938975126 1.33725602165189 73.4200414430742 41.2583329461482
>1k94 a 161
0.840777965854818 0.500038750312859 27.4538795688221 15.2540014067014
>1dxw a 161
0.420148693667671 1.11952104922916 61.4656284959284 43.4976256789602
>1sk3 a 161
0.582118629454876 0.754033772575235 41.3990963103418 27.4428116895892
>1xex a 162
0.649280348610595 0.80079165505321 43.9662679018241 26.2001798201919
>1ti8 b 162
0.350750282836821 0.883490759358342 48.5067385125958 29.1173527211893
>1p5c a 162
0.675332818907779 0.659928936448359 36.23241105594 20.5632096627771
>1sr4 a 163
0.600043454943387 0.775658844431744 42.5863885312833 28.6602366814847
>2k07 a 171
0.506536854606116 0.84495643606808 46.3910691365424 27.5695853084547
>1zuj a 164
0.350533107584279 0.561301334186278 30.8174100925732 19.341743630277
>2b3w a 164
0.276735252979215 0.958120678042716 52.604182557702 27.1319079499193
>1yn9 a 164
0.598245251343123 0.64654892619911 35.4978016086068 21.8280203648425
>1bu9 a 164
0.677218955596038 0.760784569938384 41.7697387409244 27.2504072548032
>2bem a 166
0.618474340373368 0.76173740991443 41.8220529944385 28.1855001194643
>1r2q a 166
0.714397366204061 0.662808124406065 36.390488563728 21.6970650119241
>1xpn a 166
0.471532058475443 1.00872183600695 55.3823634405314 34.3665996433174
>1mm4 a 166
0.377193016057803 1.15783136019414 63.5689988103668 42.8858564550996
>1oqv a 167
0.663422474261627 0.782482449081007 42.9610283369962 25.07183539061
>1me5 a 169
0.504565223636121 0.621187826573946 34.1053883718196 18.7144237186267
>1qol c 169
0.597403259730704 0.842236445649051 46.241732131469 30.585639645576
>1cv8 _ 169
0.488810235828851 0.790239425403044 43.386913518155 27.9109786971961
>1g5q a 170
0.576699701529023 0.561848632442166 30.8474586845993 19.4688207812816
>1oh4 a 170
0.619440827154129 1.00594408274559 55.2298550530084 36.5981285098546
>1rtt a 170
0.546545530178981 0.707536044476059 38.8462081058578 22.5847152903462
>1yyc a 170
0.42325449750295 1.17991178127928 64.781291299541 39.0341872909546
>1jfm a 170
0.482678154159001 1.04072181130406 57.1392742148714 31.5766347027319
>1i40 a 171
0.565069582034537 0.873810089435063 47.9752358119492 28.5242644647382
>1zof b 171
0.498779253572666 0.877137763707603 48.1579367899543 27.3436486410011
>1z27 a 171
0.45098121507204 1.05959140350696 58.1752809474039 38.1825809114622
>1kt6 a 171
0.531680733801254 0.897965387594365 49.3014463230337 31.2602614776593
>1p7n a 172
0.509963299852988 0.635815926482464 34.9085223148548 20.8629623515097
>1fro a 172
0.625442489138302 0.686713714972126 37.7029892529477 22.2130120131508
>1iwn a 173
0.686105217788872 0.798742970531991 43.8537879428512 25.9203323078777
>1cid _ 173
0.477498534682016 0.949630331652453 52.138032790009 34.094840554859
>1eb6 a 173
0.554738824282851 0.671844410533219 36.8866123359937 21.0105566701265
>1foe b 173
0.733974383796443 0.695265945971515 38.1725367025305 24.4608875212166
>1tf1 b 174
0.81646111110394 0.503171588764681 27.625883377549 16.4531462520237
>2adz a 174
0.169929438123907 1.20947077540195 66.4041836540063 44.9824607613677
>1bnl a 174
0.574904290857814 0.831592138826507 45.6573223883904 31.9344431069765
>1ybj a 174
0.495202229136 1.08934850164259 59.8090499063535 38.9205954792649
>1zrr a 175
0.696209352577292 0.646702716576862 35.5062452392395 24.6947249835346
>1bpl a 175
0.530977984065978 0.931326469099637 51.1330865976291 32.3851524999935
>1ngl a 175
0.389847581938627 0.76444350135222 41.9706268967387 27.2459666481023
>1ywm a 176
0.784152778774975 0.548501525796883 30.1146557604208 21.1552374226051
>1shu x 177
0.609200728288649 0.671111344621797 36.8463644487338 20.1472897366678
>1jh6 a 177
0.424911656502517 0.6583178181405 36.1439550153483 23.399346175225
>1su1 c 178
0.531214092152668 1.00480142014109 55.167118872038 35.3780201780388
>1pkh a 178
0.589354614682328 0.776662052271143 42.6414681569885 27.4010759784872
>1c4r g 178
0.698833375913942 0.936300426602495 51.4061742936896 33.4849033515903
>1wql b 178
0.613383752331981 0.669359756765214 36.7501961377004 22.491936069128
>1f51 b 178
0.572068634700014 0.761735823044218 41.8219658697033 24.8683025352617
>1lnu a 178
0.558971653320031 0.956479197082427 52.5140595010987 33.2247013109017
>1br9 _ 178
0.469742582123373 0.932806606574399 51.2143513315162 33.1166080816274
>1t0v a 180
0.45875132350716 1.09110242356274 59.9053463656553 38.9644498377543
>2buk a 180
0.508651272326873 0.815331495809608 44.7645561081406 30.4309754893416
>1kn0 a 180
0.699795801742418 0.656564356774293 36.0476838420716 22.6541496096734
>1caw b 180
0.42381267693413 1.12445744070346 61.7366536853867 38.6045259945683
>1umi a 180
0.484063888348144 1.02636514330639 56.3510428348613 37.3377102729879
>1uxa a 181
0.640548176599788 0.70556211322002 38.7378323630849 25.8070369967992
>1exc a 181
0.677508074776839 0.747763430522756 41.0548325598698 24.1345409804481
>1h6f b 182
0.534388112295311 0.774788177429116 42.5385858619507 27.0383991516178
>1jum a 182
0.52332874583832 0.539940139666239 29.6446056620518 16.0607214895429
>1p7m a 183
0.443683896772917 0.878118631661742 48.211789877678 23.8355559096575
>2fi1 a 183
0.748617643504399 0.515969983379031 28.3285600884975 17.1119544121939
>1j3g a 183
0.439568629860105 1.02305987572375 56.1695720626464 38.7577329978461
>1fjr a 184
0.62471602203523 0.782822517142637 42.9796992652059 29.0776327963753
>1tlj b 184
0.581547913870163 0.766097735402101 42.0614501426484 26.8679176015392
>1j2r a 184
0.487239258758925 0.79773515188255 43.798455167518 22.5695969128304
>1feu d 185
0.558033205367505 0.853299207675805 46.8491165315601 30.1585410582053
>1cjk a 185
0.61441982130758 0.864499941434835 47.4640760632173 25.8708130492106
>2ccm a 186
0.631744380972382 0.616169907329595 33.8298870221057 17.8620983061258
>1ucd a 186
0.480150483583321 0.721066487220715 39.5890768243166 25.1733954648459
>1z6o m 187
0.48372258267442 0.530256275970793 29.112927612122 15.2399389070526
>1zoq a 187
0.554709419981922 0.914800491111033 50.2257524976773 29.9900300933283
>1l0a a 188
0.534092004852353 0.749209190897472 41.1342098705042 27.1636933241701
>1pex _ 188
0.649977484286101 0.844948340010074 46.3906246345887 32.6889182480727
>2pth _ 189
0.616300067326864 0.873604738813702 47.9639613432712 26.8049417863853
>1mf7 a 190
0.548504492724165 0.647014413048805 35.5233584677591 20.6030230953572
>2car b 190
0.608867717823734 0.754214582969378 41.4090234345547 24.4593786360124
>1uut a 191
0.638287570373319 0.586559867594743 32.2041920846632 20.1577088606946
>2etx b 191
0.703246183428986 0.608696389283215 33.4195646935414 21.0133594458027
>1ddb a 191
0.130199457291239 1.53248211874598 84.1386382617384 49.5118236789871
>2erj c 191
0.392854432687183 0.874393581488363 48.0072715702792 30.8512770562538
>1ij9 a 192
0.5512529628084 0.893263975835521 49.0433223433422 30.4203549174895
>1uky _ 192
0.565814985127971 0.64064245217532 35.1735154879331 18.5453538239239
>1t4w a 192
0.565892839969675 0.688859178131469 37.8207826982739 26.5268657002758
>1j6r a 193
0.671454263482099 0.643959181353383 35.3556155418988 22.0859407508593
>1mk2 a 193
0.605833655204954 0.795106719304693 43.6541450087511 28.142660656865
>1ssx a 194
0.586510800001408 1.0813481380855 59.3698019131415 38.1709613996237
>1ocy a 194
0.521601930378344 0.9282684671097 50.9651915728927 34.6965396321624
>4sbv a 195
0.374483213594648 1.02333125386155 56.1844716733428 34.4521838507048
>1rbm a 196
0.621282645552076 0.760435390891675 41.7505675877082 23.2967330919714
>1kuf a 197
0.440494151935226 0.759371201054503 41.6921398366392 23.1109994115763
>1eo2 a 198
0.611295202524793 0.84502144766421 46.3946385009759 29.1424036113771
>1gsq _ 198
0.649567577672732 0.623521206148325 34.2334990868058 20.7575743786387
>2eyt a 198
0.561692695443172 0.783122818750285 42.9961868757472 26.9569981994997
>1ugq a 199
0.520554945975733 0.733317362909531 40.2616928277022 22.9500685095694
>1xk5 a 200
0.61529080809556 0.814316455430761 44.7088268345575 28.3844898025372
>1fd9 a 200
0.782025619930842 0.565216620836424 31.0323730491506 19.7095829621069
>2c71 a 201
0.612593406284307 0.690658616147978 37.9195781507581 21.9838925323198
>1hdo a 201
0.619982286447521 0.749000191014709 41.1227350445878 22.2298028003388
>1i1a c 201
0.709428678149293 0.725518634587936 39.8335153154653 26.2872333059628
>1j7v r 201
0.443884550132283 0.825062209612996 45.298806393163 29.4643079800658
>1r61 a 201
0.569268863461998 0.9195587698346 50.4869986729987 31.6816991969033
>1ix9 a 201
0.471213865359375 0.766371570803693 42.0764846657375 23.9639861258088
>3fua _ 202
0.605578355350955 0.768062210771855 42.1693067241302 24.8179714405068
>1tfb _ 202
0.250451215075032 1.11765514957109 61.3631840664357 35.9739445555517
>1rku a 202
0.497490077443723 0.701882605186227 38.5358144787328 22.1531470180665
>1h4g b 203
0.670339226067307 0.997161491108163 54.7476599971946 35.5405672803821
>1gnh a 202
0.601444256772332 0.895677225735179 49.1758182190582 31.9122982273243
>1nf9 a 203
0.439152878197715 0.757864222985659 41.6094014600854 23.5296855862699
>1g66 a 203
0.451439515016867 0.924869979567398 50.7786026982423 28.4522338474341
>1rqw a 203
0.52176746376182 1.04073970475961 57.1402566282808 37.2586708434541
>2b82 a 207
0.469982001409099 0.775706833720266 42.5890233113815 26.2271744626976
>1jr4 a 208
0.5274497848206 0.833527452532329 45.7635778923374 26.1455424627602
>1yhp a 208
0.352339387888913 1.02782185419398 56.4310213670239 38.0931784882496
>1thj a 209
0.691335241391212 0.735188620251849 40.3644314128341 29.3065330768263
>1t75 a 210
0.687288598872069 0.590337494412486 32.4115970340704 20.3117890028856
>1me4 a 211
0.633017770227721 0.963163300214319 52.8810401846832 33.0317527064745
>1xtu a 211
0.699204685433516 0.577515582247887 31.7076291272058 20.2772840669084
>1k4i a 212
0.549543129680896 0.761758511263016 41.8232115324167 24.0570654333578
>1kqf c 212
0.445763258419389 0.511392007851484 28.0772131904348 16.4766557027874
>1p88 a 212
0.593611151955149 0.873591004383541 47.9632072749287 28.1245626866664
>1oo5 a 213
0.514428187342545 0.638753321788744 35.0697956100428 20.1481619625078
>2bo9 b 213
0.571017001363565 0.734607032518511 40.3325002083429 26.9863213531324
>1c1k a 213
0.544356434204162 0.54784655201321 30.0786954046155 17.5424136366594
>1t33 a 216
0.618281906451895 0.446043457427622 24.4893487855035 12.7992503521778
>1o08 a 217
0.759275774115202 0.506047830231287 27.7837991126508 14.6582279349809
>2fhh 2 218
0.691076985858834 0.712184302278568 39.1014137470908 23.2203131217329
>1jd2 l 218
0.682250310822193 0.883302169543144 48.4963842709073 29.0322161788159
>1l8o a 218
0.397728719653521 0.941382360154544 51.6851902532076 33.5108133877583
>1j08 a 221
0.690554411664796 0.632600714460649 34.7319959084915 20.3766133348913
>4eug a 221
0.673811247068611 0.71463814489489 39.236138305192 22.0644095697786
>1g61 a 221
0.534087477908341 0.841333421601483 46.1921529469875 26.2142362161431
>1nub a 222
0.570292003068591 0.669516419845455 36.7587974897659 22.85074427786
>2afj a 222
0.328755090362769 1.31975994245436 72.4594453874383 45.9072232139732
>2cws a 223
0.673106256447467 0.805461268967376 44.2226460684206 29.927248960456
>1zp2 a 223
0.393735300241763 0.631647105520545 34.6796394361561 20.6577447077854
>2fyi c 224
0.668883724903382 0.705256600829965 38.7210586623305 22.4686824244086
>1qr0 a 224
0.706048950198691 0.595393376938645 32.6891827009821 20.3346141517856
>1wr8 a 226
0.616495200738355 0.727866469825991 39.962419697041 21.9859995307122
>1fvp a 227
0.488480611125071 0.684803841938603 37.5981305310561 26.7229081306946
>1y6q a 230
0.630854191020166 0.834260151697014 45.8038056439164 25.1932992711972
>1tl2 a 231
0.577894171144127 0.993029391737929 54.5207932625549 34.2512306854864
>1k0m a 231
0.605554416950211 0.60602441781216 33.2728640969741 18.8904583929277
>1ql0 a 237
0.489560898697031 0.764802518971128 41.9903382220438 26.4629473889107
>1ynm a 237
0.537077882566919 0.782873807398462 42.9825152799759 29.7864573690525
>1bev 3 238
0.502385019863228 0.882681313983138 48.4622971251344 31.0420851514543
>2bkv b 238
0.590485709542595 0.646336577516577 35.4861429218487 21.1831024187962
>1kf6 b 239
0.519404542808775 0.793127765383751 43.5454935040751 27.1461773586052
>1jk9 b 239
0.546915849395152 0.84679114576796 46.4918011280386 30.6969364164015
>1yr9 a 242
0.468111194768013 0.768501009226198 42.1933982968592 25.6644035151977
>1kyf a 243
0.538716803311782 0.737180200832681 40.4737761653829 25.5721243668461
>1qxy a 245
0.686104367774021 0.723222093629104 39.7074271695582 24.0579291967703
>2a7m a 246
0.544629496412178 0.810396264564197 44.4935946193139 27.6929491989205
>1t7r a 246
0.491649025526238 0.535366471452783 29.3934952506258 16.096917001319
>1zk4 a 247
0.692073579258394 0.638406174761858 35.0507360218352 21.1978676519097
>1xqo a 249
0.385638876205029 0.602683423005196 33.0894317749529 19.2554882851035
>1wcw a 250
0.660694100707167 0.639285360674332 35.0990064091693 20.0088898853895
>1tfm b 251
0.628140856826932 0.982891639918625 53.9641951641642 35.7204428057795
>1tme 1 252
0.366255553155188 1.11685226696108 61.31910299778 39.9774896217895
>2d4q a 253
0.539866986701258 0.690803126402273 37.9275122700946 24.4359382213918
>1ol1 b 254
0.423129101904408 0.57015061453793 31.3032665924805 19.3155605891265
>1oaa _ 255
0.451019987099263 0.755463295762538 41.4775821424909 22.4746990657209
>1es5 a 256
0.687421132177005 0.711736494415434 39.0768275262494 23.2979995002596
>1uwc a 257
0.48645673474665 0.857184938165538 47.0624567513636 27.7688662570012
>1ep2 b 257
0.55076059730211 0.88858769655239 48.7865782246335 28.7327838963024
>1hfa a 259
0.339430087735652 0.559650730890798 30.7267861878025 17.7083199854537
>1m40 a 259
0.541256770774484 0.842108490369295 46.2347069382447 25.969244022804
>1uq5 a 259
0.477601793673242 0.815224185946652 44.7586644206418 25.3489861039912
>1l9y a 259
0.557815473543362 0.809483346986764 44.4434722453751 25.5498473759584
>2g8m a 260
0.72012513761779 0.595869128457457 32.7153031264371 20.5529483417128
>1m57 c 261
0.399026360646388 0.556137449480933 30.5338947275757 20.3722558485271
>1ako _ 264
0.497613835152101 0.978581981492153 53.7275798151556 30.0752805944113
>1gci _ 265
0.571660165792992 0.960453458956275 52.7322604041114 31.2625731017257
>1jov a 265
0.63049195916106 0.827553209558338 45.4355710188297 29.8247537699746
>1o4y a 266
0.483623560746163 0.931886441563023 51.1638310480583 34.0798100414033
>1kqp a 267
0.620190085855803 0.664625804599572 36.4902855756514 19.5605153795345
>1ojr a 270
0.693999387725303 0.690889127769608 37.9322340465171 23.5614224062692
>1v8f a 272
0.639139705716999 0.658104750622415 36.1322568619995 21.4550836560669
>1qqf a 273
0.428156226516859 0.615082600198453 33.7701900505929 18.2786531252838
>1jkw _ 273
0.390363998287802 0.558058797515752 30.6393834672479 16.6324599491701
>1xub a 274
0.5631886730965 0.869773900582835 47.7536349008263 28.9922061533035
>1v4j a 276
0.439309754099048 0.636668586657736 34.9553363462682 18.873819760369
>1yqe a 278
0.58595454356929 0.701689909578133 38.5252348146273 23.8253493789125
>2bv9 a 280
0.565298533753741 0.743711877813555 40.8323881191629 23.3198404977081
>1equ a 280
0.583999811194218 0.711912069627968 39.0864672206474 24.0525815446612
>1xx1 a 281
0.564749415458894 0.767089481789375 42.1159004944702 25.731823489193
>1bpl b 286
0.596318902743358 0.820700293110374 45.0593218926572 27.1016462043318
>1rtq a 287
0.543660813095108 0.716480178123042 39.3372723840525 23.3402975194474
>1uv4 a 287
0.65704223855643 1.01530275741215 55.7436790857633 36.6274195905898
>1wrr a 291
0.564229706129084 0.834787258830195 45.8327456725545 27.2010283714762
>1xc3 a 291
0.608211660724747 0.688372850258582 37.7940815939198 22.7357343369332
>1b4u b 294
0.561291299280654 0.707489484767839 38.8436518147275 23.752585302731
>1jlx a 295
0.446298676911054 0.897400785225774 49.2704476745852 32.3379850142626
>1zdy a 297
0.602154156890385 0.666268148322659 36.5804560009555 23.5809144194985
>1zl0 b 299
0.510673224143524 0.875605330466036 48.0738008352209 27.3347385801472
>1fze c 299
0.509048305387386 0.948868584929637 52.0962102257036 33.9793676329609
>1fiq b 301
0.517605425709615 0.784980003141008 43.0981528065237 26.7307888546206
>1tlt b 301
0.518074415070197 0.868186263880464 47.6664680826574 29.2958232275465
>1qo4 a 302
0.544786539167238 0.694395709191073 38.1247576539035 23.551851265473
>1m4l a 303
0.500363747399776 0.873438121764735 47.9548134834431 26.4358217420725
>1qyd a 308
0.445396579316533 0.862666045675021 47.3633887598829 28.4970168794361
>1l9v a 309
0.602292495816383 0.674630133315143 37.0395582781217 23.0052474655028
>1p4o b 310
0.527261214586438 0.764278006146218 41.9615406300204 24.9678361703406
>1t2d a 311
0.592700313131404 0.772740049478031 42.4261364606284 24.4147693505468
>1tjy a 312
0.523173723654195 0.835938148828022 45.8959335662478 24.1914486700312
>1fqk c 313
0.600742575203623 0.607418327996088 33.349394650447 19.9820386446773
>1syy a 313
0.437970171997975 0.519269387801779 28.5097089526891 15.5080139486545
>3pbh _ 313
0.555488044785646 0.99408279715463 54.5786289111505 35.173138126487
>2boq a 315
0.602195190398631 0.726116204084537 39.866323974761 23.580339966914
>1ys1 x 316
0.500439355211828 0.811394803450409 44.5484179031288 26.6433893653418
>1ixh _ 317
0.641850438381782 0.720705666700475 39.5692665134109 21.9370944066736
>1ds1 a 319
0.613091283745567 0.757381601080611 41.5829038263517 25.0557341355871
>1r2c m 319
0.46881089522909 0.729864738904847 40.0721316715684 25.0421980136668
>1xfk a 320
0.433280743050568 0.728524515857987 39.9985487300447 24.3356435134294
>1fcv a 320
0.504217493784718 0.701873534508986 38.5353164667679 22.9087799045828
>1gxm a 320
0.532952165520155 0.791093692802928 43.4338157918313 25.9981376561219
>1z69 a 323
0.585516497605346 0.745155247682467 40.9116341826521 21.4833591783315
>2c7p a 323
0.56421715679349 0.752902336099485 41.3369764831773 25.4634413464127
>1tv7 a 323
0.65298682087202 0.701227796522421 38.4998631885868 22.7807444906701
>1n8b a 324
0.523404194107233 0.941577632918582 51.695911412205 33.0502084937711
>1mkd a 324
0.434579216590866 0.568509822791971 31.213181376159 17.3925056130101
>4hmg a 324
0.474235949543025 0.933243687870364 51.2383486262333 34.4635285346779
>1xe6 a 325
0.466531081219634 0.830493410031946 45.5969983275335 28.9095058180085
>1i0d a 327
0.645527423306214 0.723912938139417 39.74535695395 23.0653383209976
>1hjq a 328
0.600248119306707 0.762475750981066 41.8625905062042 24.3818273900012
>4mdh a 329
0.54660662771621 0.759439040352536 41.6958644518157 25.7792239595573
>2c1v a 331
0.498331100216694 0.792326597522386 43.5015065811285 25.669861092955
>1b9x a 336
0.750989038982875 0.758709846032605 41.655829128495 25.5141314977403
>1so0 b 338
0.6300143340151 0.982594903464665 53.947903293053 32.2727960870788
>1qnr a 340
0.472052530056053 0.898872164416068 49.3512315479653 29.5006476980487
>1m15 a 352
0.635178902519819 0.759806455221639 41.7160368155812 24.0801742911831
>2jdx a 355
0.515035546512211 0.790577766441653 43.4054896267492 25.4287818301586
>1fr6 a 357
0.660586715021732 0.680516089324445 37.3627178879032 23.4922450447103
>2fdm a 357
0.532795991449097 0.81245429103128 44.6065874838497 25.0097184788608
>1ooc a 357
0.53982755683539 0.976344192993678 53.6047173851955 36.4764484456807
>1nc5 a 359
0.545801552438438 0.582538647115452 31.9834129896649 18.6113531651799
>1moq _ 362
0.572555789447901 0.711015711360767 39.0372540108655 21.6070148423998
>1itq a 365
0.586385501657609 0.726326124503068 39.8778493413167 23.6281212558663
>1wsv a 367
0.617603059406061 0.872445118293913 47.9002941133297 26.4113365498403
>1n8k a 370
0.767257805200818 0.666557780363312 36.5963578148817 23.0748663722427
>1cqj b 381
0.670549374236956 0.687333835664185 37.7370360518953 22.2519585352487
>1muw a 382
0.600481797753247 0.685288838656334 37.6247585503276 20.8295238199251
>1f8e a 384
0.520728877207622 0.977372985143225 53.6612016791774 37.289851851646
>1ji3 a 384
0.509742863319512 0.928847932143715 50.9970062337529 30.2493006243313
>1qop b 386
0.611867911706474 0.71032812555491 38.999503140767 22.9554042264498
>1tq6 a 398
0.549881038525349 0.648210956225025 35.5890528809186 19.8774171554215
>1p1m a 400
0.627047251911829 0.827495006289979 45.4323754554478 26.4225290510684
>1b26 a 405
0.617620158550573 0.742820758046771 40.7834625214099 22.6351272055437
>1jcq b 406
0.535865306314288 0.736051920182997 40.4118296041277 22.895744484877
>1ra0 a 419
0.611101049441213 0.777631435698548 42.6946907039518 23.8039066192652
>1ug6 a 422
0.586421783118177 0.779851101147952 42.8165581150132 25.0521536988145
>3gsb a 423
0.520607045814557 0.969376997471038 53.2221939373801 30.610440010421
>1gpi a 427
0.644465736492052 0.84925838933893 46.627261445508 31.9909499791779
>1cvr a 428
0.550187475372718 0.86036108087456 47.2368381155525 28.6281029546133
>1qwo a 431
0.502421551239011 0.697699672519475 38.3061568179902 22.8041034865573
>2bmo a 433
0.569994367575326 0.799412713422176 43.8905591743562 26.8411080621327
>1fuo a 452
0.524725045011031 0.648226160261901 35.5898876358193 19.681244029754
>1qi1 a 470
0.543730962194818 0.809240801634873 44.4301556556575 24.4265290736522
>1m1n a 473
0.505773163555987 0.74986275311461 41.1700927263605 22.8732548391208
>1h6v b 483
0.615085866662822 0.823835396899328 45.2314500763306 28.6064186644324
>1hx0 a 492
0.492563712574585 0.938966884355054 51.552572167791 30.3718305990197
>1wvf a 511
0.555066425692522 0.775951694509975 42.6024670267488 24.475736523301
>1llf a 530
0.522025937688638 0.830767296431348 45.612035650581 27.7301830449818
>1qle a 534
0.297144642655716 0.731691720608987 40.1724393690189 27.2582322928681
>1gk9 b 553
0.528809216495354 0.857507547355099 47.0801691263194 27.5896974706533
>2ex3 a 566
0.481773682808516 0.878882781195913 48.2537443647464 28.7801589858855
>4aah a 567
0.560495968588964 1.02008836056581 56.0064254680437 34.7337784376203
>1llq a 595
0.628041683653119 0.63598958710964 34.9180568918078 21.9599898677047
>1su8 a 629
0.621720004162813 0.693300905778898 38.0646491102944 21.6819714016312
