# Supplementary material for: TANGLE: Two-Level Support Vector Regression Approach for Protein Backbone Torsion Angle Prediction from Primary Sequences
Source: PLoS One. 2012 Feb 2;7(2):e30361. doi: 10.1371/journal.pone.0030361 (PMC3271071; doi:10.1371/journal.pone.0030361)
Supplement: Dataset S6 — The prediction performance of Psi angle by TANGLE on the testing set. The prediction performance of Psi angle by TANGLE on the testing set of 1,026 protein chains, as evaluated by four measures: CC, RMSE_norm, RMSE_raw and MAE. These measures were calculated at the protein chain level. The description for each column in this file is as the above Dataset S3. (TXT) [file pone.0030361.s006.txt]

>1a92 a 46
0.878824795801856 0.127755654233449 11.5766104602498 8.2680848272248
>1jy2 r 46
0.644172004219048 0.734327025214184 66.541226471313 45.284344494766
>1ss3 a 46
-0.0442052335783986 1.2891521805548 116.816846250842 90.4663286249738
>1pft _ 46
0.296125138791619 1.1696546981009 105.988552085314 70.0432768021238
>1tpn _ 46
0.46866832784959 0.903763544907272 81.8947589470113 55.2950450296531
>1tfi _ 46
0.679525398923998 0.652402282393894 59.1175954752742 42.0509106880806
>1yug _ 46
0.445352851392329 0.819114021629582 74.2242212904861 58.8515540573298
>1ugl a 46
0.0923343929249876 1.19202280862258 108.015443997026 85.5706005897559
>1ceu a 47
0.532604851870435 0.706880621078578 64.0541637176607 43.4386324426824
>1l8c b 47
0.324565093627865 1.03456554553578 93.747414845361 76.1131907270869
>1r4a e 47
0.809279705278795 0.334536059539407 30.3140684412909 19.5875690734624
>1afp _ 47
0.149129045150351 1.18414255009996 107.301372406303 73.9474600177083
>1xrd a 48
0.466788948636958 0.758302114361637 68.7137351518498 45.2213455687459
>1fjp a 48
0.472222666555209 0.432546174740135 39.1952794659688 21.8421108670898
>1qmc a 48
0.384893070110934 0.908975051034366 82.3670008740443 60.5720379392616
>1p4q a 48
0.250231712394866 0.959823720029627 86.9746656925788 63.026343346153
>1gvd a 48
0.7360763679066 0.572031405080379 51.8347683895397 29.325542150251
>1faq _ 48
0.39705127354462 1.11220452652035 100.782690464135 68.4358268937908
>1k8b a 48
0.812825679572104 0.572833097861132 51.9074139807447 36.8540824275573
>1q02 a 48
0.261592549617148 0.659959323702029 59.8023786575233 34.872775204257
>1ur6 b 48
0.569165668984215 0.755892127947587 68.4953536320858 50.4006150522182
>1jjd a 48
0.480732365878405 0.95570485567484 86.6014337721594 61.2384205209319
>1nkz a 49
0.428679477885684 0.823389392639736 74.6116351005016 50.3123644092405
>2bz6 l 49
0.403708478060585 0.897242011907099 81.3038086082598 56.7410884988931
>1brz _ 50
0.246966948596851 1.19849243397698 108.601690711514 87.9561719559292
>1z9i a 49
0.0725742641401565 1.01806693044506 92.2523887255005 74.6460645876027
>1pyv a 49
-0.0392842205387766 0.810331324658167 73.42837501473 51.0384403044783
>1yuj a 50
0.562357008926419 0.802373041722342 72.7072332223506 53.9378213060876
>1jjr a 50
0.300046780995481 0.786533238944542 71.2719055444797 36.0606016130988
>1pd3 a 50
0.400590790985223 0.604033274376683 54.7346257544918 24.7198629760717
>1wrg a 51
0.22481595347137 0.90492312792609 81.9998348513673 50.489392693908
>1s0y b 51
0.776121117696236 0.593517826040916 53.7817657818474 41.7664542389229
>2vgh _ 51
0.466434226593341 0.837525369303583 75.8925701502608 61.7730603910292
>1l1c a 51
0.536954288749431 0.926773640336624 83.9798244811913 55.5305966248779
>1hdl a 51
0.368251388144386 0.723895539677167 65.5959748086108 47.5522418859375
>1kft a 52
0.540629187658927 0.65551031833092 59.3992309265996 33.6515086462565
>1ccv a 52
0.323544707144407 0.974724579281198 88.3249107687242 64.4307921267155
>1qa4 a 52
0.195389520058042 1.13105901858358 102.491194963224 85.7867224399492
>2bay a 52
0.872146668349626 0.46448847616115 42.0897390730502 28.4867164100048
>2a05 a 53
0.369040260038023 0.814603657640575 73.8155135331038 55.6863239342188
>2acm a 53
0.80021230802764 0.576438649841291 52.2341319723587 36.1199948379928
>1p65 a 53
0.659117161946337 0.854636306841429 77.4430820213311 46.0507936141815
>2a6q b 54
0.890597904389337 0.451867529108584 40.9460888092426 23.2074052532212
>2c7n i 54
0.590576536138341 0.572048505228997 51.8363179237701 35.4848693151198
>1yp5 a 54
0.828467325825103 0.472089245144751 42.7784846495138 30.3243563762852
>1nz9 a 54
0.468973765155397 0.996496824688112 90.2978082145017 55.9135753293274
>1tle _ 54
0.472897047772295 0.887622221484766 80.4321089007455 65.0939030216132
>1g6x a 54
0.70007777825441 0.707053468544438 64.0698263338737 44.4673682839916
>1ev0 a 54
0.669071015544445 0.797269655265452 72.2447885861894 46.0625013100667
>1t50 a 54
0.434385985084062 0.714028647340037 64.70188389948 48.4738199841396
>1vf6 a 54
0.677603564210815 0.304039347629412 27.5506012881632 15.5322896589166
>1h0t b 54
0.880173369141645 0.302031954696245 27.3687008770435 19.6100390097388
>1wj0 a 54
0.340851048133981 1.04730228453456 94.901557625244 70.6433003781845
>1v54 j 54
0.636096078072807 0.559838429842093 50.7298988983845 27.578396883115
>2b7e a 55
0.548872440516079 0.650499358287467 58.9451615329356 35.5457870289682
>1y6u a 55
0.651009797698839 0.7100801022549 64.3440855021438 40.3450817155368
>1uvf a 55
0.614174549447 0.795430096978297 72.0780965533624 51.3037632173064
>1mkn a 55
0.42032686230578 1.09308289395778 99.0499789620954 77.0876615063729
>1rfh a 55
0.32578874718733 1.06224978324108 96.2560289472278 67.588163187155
>1umq a 56
0.65623728285038 0.638720543865828 57.877821327439 34.6886364890203
>1nnu c 56
0.719307140879427 0.611735671696393 55.4325804079697 36.6462976719105
>1nei a 56
0.768335635920915 0.618471415590101 56.0429415202457 40.2500250222677
>2a20 a 56
0.448189809851445 0.932124466473858 84.4646909256782 66.1201091390163
>1avo a 56
0.653141545403855 0.560397070741301 50.7805202827458 30.42234283537
>1wd2 a 56
0.269015627764262 1.19528324239722 108.310889016402 78.7955733757074
>1kg1 a 56
0.303228141309355 1.11884161044479 101.384111478698 74.4033844762293
>1vyx a 56
0.482498135086455 0.90891330054584 82.3614053381309 57.6270184072327
>1d0d a 56
0.494246807254721 0.84277762899404 76.3685049715986 55.4576731329743
>1m3c a 56
0.470953941275047 0.928023844124804 84.0931120091565 52.3910062697959
>1ng7 a 56
0.278127329133635 1.14099361893223 103.3914212507 68.0172798775949
>1mm3 a 57
0.290367127624671 1.13697801171425 103.027546001476 74.3546428259003
>1vry a 57
0.0426154348593393 0.700578698172591 63.4831134023468 39.1642891457879
>1i2t a 57
0.903864548645794 0.212181271723893 19.2268588380397 12.7657812734047
>2d46 a 57
0.364123014982735 0.843690675820795 76.4512409374447 55.9502649915836
>1eai c 57
0.356229401113203 0.892277241546586 80.8539247042314 63.7897611865987
>2vrd a 57
0.366300503719175 0.852073868352892 77.2108860188282 53.8138258698609
>1kq1 b 57
0.641445167284968 0.832236793040227 75.4133444936154 41.467981232787
>2f4m b 57
0.846188626812682 0.272592995621738 24.7010822608213 14.9907631377713
>1x58 a 58
0.6892835956357 0.758206363858783 68.7050586961613 44.8519662187867
>1oyi a 58
0.42636214734817 0.885826017561001 80.2693454343662 45.4754583246058
>1t3j a 58
0.202810048136492 0.105774870826727 9.58481629162728 7.58135184697535
>1syx b 58
0.499695081567272 0.904941697732305 82.0015175589872 55.3025743373265
>1g2b a 58
0.733782135853019 0.694989361448248 62.9766342615437 41.356327500388
>1msz a 58
0.787576580446019 0.655738389572403 59.419897659009 35.3168488667122
>1cjg a 58
0.569405972265983 0.781198146124212 70.7884647784267 36.9697790136032
>1svf c 58
-0.186706865190342 0.14278302944455 12.9383198116109 10.1198522846209
>1hfi _ 58
0.522239570760962 0.813677819368851 73.7316184672826 51.4418948278458
>1q2h b 58
0.690973507731972 0.315873820113662 28.62298496288 18.1969751746288
>1mdy b 58
0.786382373838796 0.367422124383025 33.2940474062094 21.2787697462579
>1rq6 a 58
0.524201186013956 0.626967201816272 56.8127893072893 33.8812048277466
>1vd4 a 58
0.482843627171467 1.02386686829408 92.7779515397225 67.2154671828402
>1a0a a 59
0.741852495459497 0.508234242397454 46.0537725871946 32.6132574883774
>1wt6 d 59
0.560864429996501 0.263906057851371 23.9139132289425 8.54071656631135
>2cqf a 59
0.422423057350802 0.961536504411348 87.1298700763578 67.5965382295139
>2aqc a 59
0.353064118821282 1.06209672532423 96.2421595659316 72.7423876669334
>1hz6 b 59
0.806957395614707 0.569376399298397 51.5941843786625 29.8112430039627
>1wgn a 59
0.554469727871204 0.809956781363726 73.3944356807235 48.7852708659865
>1aa3 _ 59
0.693640209008606 0.61019031047861 55.2925471159327 38.8219432570188
>1we9 a 60
0.431902204950206 1.00946604556481 91.473017397714 65.6819117283338
>2fqm f 60
0.624197792659792 0.846253354367884 76.6834586929131 46.1411838295331
>1zw8 a 60
0.748172612892786 0.607320884489814 55.0325333645562 41.0063248257604
>2cc6 a 60
0.711885750848323 0.671252933652032 60.8257519388521 38.007313166199
>1v65 a 60
0.0537145973516371 1.19565256860498 108.344355602799 74.9267440354461
>1uoy a 60
0.359438776975232 0.98253010620857 89.0322105373126 70.8349956629605
>2a50 a 60
0.619522949708741 0.708797979777106 64.2279056541613 42.2866472731943
>1g25 a 61
0.342227547330095 1.01683735822873 92.1409707325619 68.8710309451722
>2f44 a 61
0.686032570738138 0.526536011686476 47.7121919742945 23.2161284546484
>2fmr _ 61
0.660445479345211 0.748453613936839 67.8213108304405 44.1762682202501
>1gjt a 61
0.574108782230395 0.690113861906571 62.534839655021 34.0733377476418
>1or7 c 62
0.705783910143174 0.466399960131166 42.262948669562 24.691873276309
>1v8q a 62
0.593817818484356 0.822871500603074 74.5647061844793 51.3660421235674
>1f0z a 62
0.640327326704923 0.791733810419506 71.7431566252838 42.0931901256025
>1n7s d 62
-0.0845503167354032 0.211669160814256 19.1804537802841 11.096264769679
>1tg0 a 62
0.606748035798615 0.861573787827594 78.0717235905368 44.9309534491706
>1pcf a 62
0.772035368777095 0.671353199769533 60.8348375780877 35.4991133129121
>1owt a 62
0.352371884603457 1.11366155428707 100.91471939848 66.0594648138405
>1c9o a 62
0.544580448467178 0.921878586611885 83.5362579674951 52.2978190486343
>1tuk a 63
0.876419304778655 0.365480608427121 33.1181164538088 25.3210038033362
>1tba a 63
0.317023384900947 0.961550852106992 87.1311701963757 65.6070122881425
>2ahq a 63
0.514705559776407 0.859148368178292 77.8519435843126 52.8255022753763
>1vfy a 63
0.496260625646845 0.93641392845973 84.8533815929715 57.2244751424169
>2hnt e 63
0.772557436739476 0.666099129596913 60.3587386994572 39.744696669613
>1v1c a 64
0.332082860513939 0.835178495821002 75.679907624517 56.9638023837024
>1ne3 a 64
0.191963203249979 1.00186542374186 90.7842851562498 64.5020836757617
>1j2l a 64
0.33722587724538 0.882047338491728 79.9269394884084 65.0285742848857
>1vbw a 64
0.746735257781059 0.651205879792649 59.0091831552767 37.8296665472067
>1n7s b 64
0.485918855708923 0.243422232946357 22.0577663281721 9.65755252515475
>2bh1 x 64
0.865737823540082 0.511999481951928 46.3949607081683 27.568999687212
>1j9i a 64
0.338883324606842 0.854331783104909 77.4154875270227 42.1855087126954
>2dmo a 64
0.508783253248784 0.837561349795883 75.8958305315412 47.161335570355
>1cok a 64
0.726792893589129 0.492866904845171 44.6612574635284 31.22816730069
>1jxc a 64
0.107647682242748 1.21615542710807 110.202227237805 81.1904550463985
>1jsu c 65
0.601667820279306 0.793872976636145 71.9369977053389 48.8340815827315
>1uzc a 65
0.75850040802523 0.564072077174397 51.113531906929 25.7047693302152
>1z1d a 65
0.627227856649504 0.727138870881124 65.8898700742808 38.3767184370829
>1gcq c 65
0.656062825140947 0.621699394963179 56.3354456759331 38.8533162359985
>1g6z a 66
0.29139126047805 1.21696208100304 110.275322381611 73.1998664018236
>1q1v a 66
0.720521081657575 0.572366494858293 51.8651326333095 33.7346380325861
>1o82 a 66
0.206318550793459 0.849027782880159 76.9348642242701 54.1803057559094
>1ryj a 66
0.268870655303968 1.00071909998176 90.6804107429282 64.0408586469023
>2crg a 66
0.493544309920145 0.892107120197044 80.8385091157282 56.1739711944487
>1x5w a 66
0.665141151367672 0.746935683392127 67.6837631756828 50.2592091828523
>1dz1 a 66
0.556763947826839 0.873710760084194 79.171518357544 57.6633855308828
>1f3m a 66
0.879788615337797 0.444585137265093 40.2861930567075 30.9625343497385
>1scj b 67
0.675394999616157 0.769513946063096 69.7296980767978 41.3265264685619
>1bb8 _ 67
0.350894926837501 1.08531488189477 98.3460786122945 75.1140897221718
>1wj2 a 67
0.407181632396912 0.733113665628308 66.4312775899255 47.5029467857959
>1vig _ 67
0.501818193303255 0.972283414672504 88.1037040290792 57.0667005937168
>1wi3 a 67
0.657169786979466 0.783974861839875 71.0400775652889 49.4130501230051
>1gh9 a 67
0.25413222293418 1.24855750839151 113.138349911751 81.225489808003
>2aw0 _ 68
0.878432385582796 0.474976639688204 43.0401266259505 26.5141493423945
>1wu0 a 68
0.741680946814324 0.215861295666604 19.5603251251076 14.5783066526189
>1v54 i 69
0.51292657321145 0.629937423940552 57.0819367256132 38.542456929846
>1d3b a 68
0.788777584310565 0.577443616131981 52.3251972433466 30.3459357460828
>2csv a 68
0.35987088646711 1.02888992067444 93.2331166835107 69.2918802263561
>1wi9 a 68
0.774284089524021 0.606813157841297 54.986525587715 32.3482637433393
>1noh a 69
0.336670705318068 0.581114746330267 52.657857621546 31.5915521137631
>1ns1 a 69
0.15471970179622 0.742913352568929 67.319278665296 48.0900699256246
>1qkf a 69
0.447648332725768 0.94779479601054 85.8846617435524 55.4849705388344
>2ct5 a 69
0.284903799658622 1.01940740286939 92.3738559684363 68.4737784690354
>1dqc a 69
0.340330328733977 1.05190981189037 95.3190698653333 69.5682338430462
>1i27 a 69
0.714530455145114 0.680357131609375 61.6507311066044 40.7328742210001
>1m94 a 69
0.7359765631147 0.668857747490059 60.6087115476199 33.6447261987293
>1h8b a 69
0.558400220034552 0.810876307868844 73.47775880424 40.3751100195929
>1zs4 d 69
0.50050458415765 0.504608646675745 45.7252383269428 24.6579779789121
>2ey4 c 69
0.411696478028491 1.10494124376149 100.124526286068 65.3642822083365
>1wxl a 69
0.47002228181274 0.642207028384996 58.1937499913894 34.576222748603
>1pih _ 69
0.372116097884683 0.94565748746878 85.6909889971696 67.899589388588
>1u5m a 69
0.284888123480927 1.02962160753285 93.2994186706088 64.4957150829149
>2ct0 a 70
0.388462609756286 1.0612029155126 96.1611667670076 79.8398572442673
>1neq _ 70
0.584741150441131 0.683000662353969 61.8902753041076 35.5615739839297
>1ok0 a 70
0.219752955187153 1.07254269509718 97.1887237212845 69.0708546789302
>2f40 a 70
0.303085934189873 0.994402572639665 90.1080370429953 63.4576476325111
>1ywy a 70
0.644562460247627 0.744907199274059 67.4999515815848 49.9675728344938
>1l9l a 70
0.584505096256514 0.588201422955906 53.3000185908199 30.000586723809
>1th5 a 70
0.532217572307844 0.923938575334706 83.7229243592074 54.8699878309279
>1k9c a 70
0.564089311887259 0.85040600782562 77.0597524213205 56.2443753511072
>1ldd a 70
0.749619145630125 0.584953101794113 53.0056711588765 32.850954750021
>1ghc _ 71
0.209870355146479 0.92346992311541 83.6804573215121 55.9155347058178
>1hlq a 71
0.511265530903832 0.846863325122112 76.7387313448847 57.1926286502884
>1ljo a 71
0.632666113952662 0.768224516359982 69.6128560827712 43.865441958622
>2ezi _ 71
0.575314678349011 0.721749760062734 65.4015344538658 36.9496690273023
>1xbl _ 71
0.548959690229184 0.668475989736141 60.5741184735693 36.2694704828508
>1mby a 71
0.524140306730256 0.862921485731635 78.1938455721179 51.8542731270601
>1iie a 71
0.56377475675609 0.718215067726492 65.0812374265519 40.9277784886598
>1sg7 a 71
0.630069236398317 0.634140107136659 57.4627639112363 36.856497605396
>2ahm d 72
0.426045573825515 0.551726094326672 49.9947975930969 29.2137301920058
>1p94 a 72
0.553740299428953 0.722897714912067 65.5055566687448 46.0692094655195
>1bg8 a 72
0.438041863630609 0.756347538086828 68.5366207353954 49.0187102550697
>1foy _ 72
0.549883267097894 0.883883613932765 80.0933340453158 51.7241549527728
>1zhc a 72
0.570874919234687 0.371272747386891 33.6429725697375 21.0098006990398
>1v5i b 72
0.661587131638946 0.819918841546088 74.2971502478771 44.0806756116485
>1vaz a 72
0.608644820614002 0.908546438280702 82.3281620225098 52.5905556738095
>2csz a 72
0.108801482089432 1.15696332643448 104.838520277564 82.1517723865589
>1c01 a 72
0.0533001913665521 1.18906088692553 107.747048723986 88.9915586788341
>1iml _ 72
0.425369395197159 1.06621334801483 96.6151883573917 66.0062261200387
>1dom a 72
0.581183702034802 0.801874946849959 72.6620982313053 48.3879049796022
>1eoq a 73
0.754822768803949 0.577298174082318 52.3120179757548 30.6566646439776
>1pqs a 73
0.779598187909874 0.590741627890158 53.5301998942581 35.7400112822786
>1j7r a 73
0.168202495865053 0.783302495735007 70.9791509430628 41.6271962367572
>2czy a 73
0.776034902996513 0.465773082580042 42.2061440039746 21.9876980554994
>1dip a 73
0.428731465852144 0.860869818279498 78.0079332144233 49.0278753833349
>2g38 a 73
0.690640840365021 0.372318287737138 33.737714469248 16.1716427202131
>1t8k a 73
0.892702278988755 0.356489057177045 32.3033447955204 18.3421783297085
>1j0t a 74
0.400358744538082 0.608668665901208 55.1546629131769 36.7614974175723
>1pfs a 74
0.409098154359227 0.776531963596399 70.3656374853018 48.9013644265827
>1xpv a 74
0.485005933210466 0.998153694734621 90.4479459068549 53.6209309585943
>1th7 a 74
0.589235950031811 0.865813675077126 78.4559220307367 50.2031574485682
>1gks _ 74
0.680285323181623 0.661430060861759 59.9356498719346 37.9474244648679
>1p9k a 75
0.46069921193563 1.02091429968892 92.5104037994351 64.7417518574939
>2con a 75
0.283032056158033 1.04816908858291 94.980103290195 71.0425565196682
>1x62 a 75
0.677280860337852 0.832596970085769 75.445982026396 50.8620829362416
>1v54 h 75
0.703557217211478 0.583109429605547 52.8386063438475 31.7539233454697
>1kp6 a 75
0.40547691402094 0.920629096518403 83.423035111153 65.0687311852848
>1xu6 a 76
0.413791125937838 0.982426225863846 89.0227973939761 67.8568195391577
>1hqb a 76
0.733184727307763 0.521341549881284 47.24149452274 29.5658420231268
>1zt3 a 76
0.755182824658001 0.635986449751929 57.6300707076469 35.2335514669195
>1imt _ 76
0.369137852549664 0.934286086915306 84.6605667009127 68.2082682842099
>1pzw a 76
0.572466007575489 0.783274686222444 70.9766309771484 49.7722293309941
>1bdo _ 76
0.49308832916366 0.868434338137462 78.6933940673296 47.7288711653395
>1wh5 a 76
0.38945702993185 1.02674040799894 93.0383380565064 65.3392932371127
>1fze d 76
0.0886822084970642 0.766142215089758 69.4241678340129 44.6429347510311
>1ttn a 76
0.684021020051184 0.749483541020499 67.9146379299065 43.3569244788122
>1iqz a 77
0.675447778146757 0.714886887733457 64.7796535667052 37.3658634867468
>1gjx a 77
0.370529202646506 1.22439569859524 110.948921493069 71.082419118097
>1pba _ 77
0.690890654181847 0.77599955649831 70.3173932833694 45.8272321989825
>1a56 _ 77
0.293340646720665 1.09020290286571 98.7890078512516 66.6215963698483
>1ucv a 77
0.580217112420854 0.705994289179655 63.9738485316605 38.3710687740482
>1wwh a 77
0.837569413187323 0.540868521730007 49.0109359452532 32.766813482719
>1u84 a 77
0.733116655822938 0.416441147578011 37.735918414387 23.1841670237905
>2bps a 77
0.537358502650166 0.891987844924903 80.8277009572055 49.9836836161115
>2csy a 77
0.576133903571489 0.86406738280343 78.2976813209723 56.545502355035
>1rip _ 77
-0.124520672246665 1.79222010106651 162.402471292299 128.226144524464
>2f09 a 78
0.432542565743875 0.926497549067018 83.9548064019612 59.4819832876502
>1zke b 78
0.588585464482133 0.54878780866164 49.7285441049901 31.0430977042525
>1r6j a 78
0.760186655547527 0.601289437311086 54.4859922747026 33.2372619918453
>1yws a 78
0.787021854642018 0.572143117047692 51.8448911973096 35.9077959320422
>1cf7 b 78
0.519462064850718 0.727282649748073 65.9028986321562 40.3148048290253
>1fov a 78
0.767625622364186 0.622832797125417 56.4381491954427 29.8685820639988
>1w8x m 79
-0.212538750280098 1.37963856548459 125.016292581212 106.723303912029
>1se7 a 79
0.637201004213343 0.626926393219611 56.8090914261285 34.9341359407801
>1fr2 a 79
0.599543072298709 0.69440692174723 62.9238563428228 38.6375129494506
>2bym b 79
0.862533696144866 0.382179258475809 34.631268791258 20.2481012670972
>1nkp d 79
0.614091742478514 0.377559404012081 34.2126395272107 18.8396386058424
>1veg a 79
0.652205212258786 0.747519569095478 67.7366721242657 45.7114094965991
>1irj c 79
0.797109194981166 0.43901301672753 39.7812739649618 24.4566324240809
>1t0r c 80
0.66007602018696 0.730899039816784 66.2305987198664 43.1363961104517
>1is7 k 80
0.538995665449993 0.900923124951058 81.6373735845089 52.6836376580274
>1wih a 80
0.593917462139866 0.79775388699848 72.2886673654058 49.0837229983469
>1wsp b 80
0.711784510369654 0.69394194776325 62.8817226093377 40.9887270766501
>1r79 a 80
0.330775460899566 1.01265922221291 91.7623678958004 67.8350118640129
>2a6s b 80
0.701721776162105 0.729120640772773 66.0694486471051 40.4312092828562
>1ufm a 80
0.60264041487564 0.797370851110211 72.2539584728922 44.2346392641311
>2fft a 80
0.0833305868388464 1.17028052830726 106.045261845495 82.9439402291171
>1e44 a 80
0.553124955406481 0.787407796117711 71.35115376077 53.217437811141
>1z00 b 80
0.726689243120419 0.564206673546224 51.1257283907196 31.6728807675833
>1iio a 80
0.558916799119628 0.821921042948609 74.478580227153 42.7102849100727
>1yo3 a 81
0.863800082642417 0.521207614824114 47.229357964142 30.5030737834813
>1pd7 a 81
0.401352999257033 0.690998913997927 62.6150388709394 36.4659375769315
>1s3a a 81
0.717127715000786 0.739910275828717 67.0471541177582 40.1617263012362
>1cou a 81
0.227171197748751 1.03630682983901 93.9052017566332 71.3875950361968
>1ipg a 81
0.448760707411265 1.0286555126019 93.2118757375754 59.159509148387
>2fgx a 81
0.577768783533469 0.924680573429358 83.7901607015485 48.5375056799557
>2u2f a 81
0.603487640679718 0.886923260120194 80.3687723424306 47.4913045094253
>2bn2 a 81
0.492857329264649 0.892964641321004 80.9162136061719 59.2861816242656
>2bop a 81
0.745635851067367 0.764187050506877 69.2470001078759 43.5983625800435
>2pni _ 82
0.500545683353104 0.979589671688249 88.7657623301481 59.1388440558234
>1d3b h 82
0.56725931397348 0.730509640948057 66.1953132442922 43.0037649879867
>1hky a 82
0.283844388468107 1.14011568559531 103.311867102489 73.1401363615252
>1g4g a 82
0.335897932543455 1.08500642648911 98.3181278488063 62.6735531859039
>2lef a 82
0.716550618255813 0.598893334460965 54.2688688175454 34.0502540609715
>1xbd _ 83
0.502325995082913 0.944177911211187 85.5569168257016 56.8502708610571
>1gvp _ 83
0.606769686749818 0.740968712491021 67.1430646198011 44.693302706513
>1z6c a 83
0.280673388810247 1.1588402925122 105.00860202666 75.3312964452054
>1sqr a 83
0.438357417134609 0.970007821982244 87.8975006301032 58.5820037558585
>1qvp a 83
0.460976385101938 1.00302385527579 90.8892567185156 66.0842683272909
>1x9a a 83
0.658879095517424 0.727234943770635 65.8985757431166 43.8257911464665
>2u1a _ 84
0.517148705259252 0.933270893206465 84.5685746698791 50.751283458024
>1wfk a 84
0.432531618465936 0.941511873976882 85.3153331970219 62.7988942492
>1hfe s 84
0.503606602964539 0.79355435455811 71.9081256862993 46.1921931523363
>2err a 84
0.652891440327726 0.769502515684288 69.7286623101724 44.095726743352
>1gxu a 84
0.653326207616898 0.810832689544667 73.4738063189198 43.9156840346775
>1uss a 84
0.453563486000271 0.872320673760432 79.0455553387416 50.7803395298443
>1wg1 a 84
0.570742010294789 0.862099034953736 78.1193189898261 46.331665712762
>1z8m a 84
0.655328736875973 0.773668987846098 70.1062082238946 49.1042120618312
>1ef5 a 84
0.424002232230741 1.14712215522467 103.946760094798 70.76364641878
>1q7l b 84
0.680347445596118 0.708725802970786 64.2213653348616 42.5136939555058
>1k85 a 84
0.311517838307358 1.08841554953912 98.627046383942 58.6825165832329
>1ab3 _ 84
0.357086309464023 0.662149443795694 60.0008369358489 40.4213688443438
>1wwt a 84
0.575762189972752 0.821852997779376 74.472414297178 51.1549801745606
>1ldj b 84
0.448072471740922 1.01245788914549 91.7441240497007 64.9586989823704
>1x6j a 84
0.55331154565546 0.662743328594653 60.0546519549732 32.7189466765532
>1yd0 a 85
0.865540072978561 0.507145747984288 45.9551383945635 29.5865493808075
>1tit _ 85
0.432536197064707 1.24341223062454 112.672109284082 68.4766040932862
>1xeq a 85
0.519322805630587 0.73899296303244 66.9640315900203 47.4682519874875
>1gh8 a 85
0.550338720755098 0.936013532639265 84.817099625874 50.2516079570195
>1wfq a 85
0.34416714182504 0.991834794550613 89.8753571912605 69.412372927132
>1jru a 85
0.703549793784227 0.728024466992327 65.9701185866932 41.4619075677634
>1gl4 b 85
0.65398477757717 0.675372528868913 61.1990500865222 38.9546915805509
>1lkn a 85
0.715431202179676 0.59400762796972 53.8261493057428 34.961044162964
>1ctj _ 85
0.657153772133678 0.639174864960715 57.9189897467229 36.4441206476529
>1r7j a 86
0.828001290169286 0.465058228265836 42.1413673020662 24.3557875033366
>1u07 a 86
0.759256911418156 0.598400416375118 54.2242029223026 38.3322985498231
>1q09 a 86
0.802294920462183 0.374473842521773 33.933040603478 20.1337675935022
>1mr8 a 86
0.497051661586228 0.684953212917117 62.0672061601949 32.756806534952
>1jr5 a 86
0.707058217271163 0.497087743651784 45.0437298243241 27.4912194356051
>1x79 b 86
0.126079486279112 0.12456170427836 11.2871898887578 8.78504396104078
>1wgf a 86
0.64432996906107 0.752570870726029 68.1943970809024 42.1466667738573
>1zza a 86
0.137518887606741 1.16966571261555 105.989550168305 85.3693116083773
>1u2f a 86
0.447127446015126 1.04809626433691 94.9735043029873 61.389410985345
>2aqf a 86
0.520111091894359 0.82900968309977 75.1209191217817 42.0499064848072
>1f60 b 86
0.655197831142539 0.768258553038282 69.6159403248613 43.6494016996652
>1qtn b 86
0.808047860588907 0.590677397371844 53.5243796298271 36.9519715032959
>1bt6 a 87
0.621726181446257 0.537287153323537 48.6864093541984 24.9584345776276
>1xhh a 87
0.297248509398604 1.03906207322494 94.1548688229828 65.9846605971745
>1wx6 a 87
0.355037530429268 1.11261760361337 100.820121547907 64.6085987191441
>1xee a 87
0.306733452611221 1.04988114477643 95.1352416890188 66.6273440851908
>1ucp a 87
0.717696264000102 0.596280284056275 54.0320866036418 34.3787222672326
>1m5z a 87
0.621145237706415 0.821186196885558 74.4119919679386 46.2233559364413
>1fuw a 87
0.0530127311583097 1.36844296146216 124.001800131445 100.336035715647
>1x31 d 87
0.562684253470158 0.836186457624701 75.771244334663 56.2428715627144
>1v85 a 87
0.479447360949137 0.790601388032075 71.6405418883126 46.2635262389038
>1j0g a 88
0.653327332091728 0.781518514255887 70.8174950165522 44.7785014881218
>1yhd a 88
0.513512496681135 0.8587041993962 77.8116951193837 46.8422551223613
>1vqo 3 88
0.456000831238115 0.932645142990468 84.5118721580453 63.5649602792283
>1rl1 a 88
0.781192071686006 0.528767689387664 47.9144160055868 35.9120213910332
>1w09 a 88
0.666249703623362 0.604638389221956 54.7894583870627 28.9272422047941
>2axi a 88
0.758388186003782 0.58187749816704 52.7269745694036 36.9327745472556
>2c5z a 89
0.677091512181997 0.4843482281229 43.8893354484736 22.6204953241253
>1mkk a 89
0.664197892590927 0.655440901770731 59.3929407276912 40.355092894433
>1mn8 b 89
0.477638029483088 0.933142160089099 84.5569094863534 61.2449924014297
>1fbr _ 89
0.336423901253838 1.08510155303554 98.326747764528 63.4588215484786
>1yd8 g 89
0.751810471052896 0.413500904992166 37.4694875994129 23.8726804546809
>2cqh a 89
0.764676651649231 0.638539246114493 57.8613929865008 34.1427247786674
>1t23 a 89
0.273185314266917 1.2136975342326 109.979504662094 75.2190786865496
>2cpm a 90
0.790724961529503 0.635180882608347 57.5570740400882 40.3003883907458
>2a8k a 90
0.561852553254793 0.854874281957071 77.4646461957666 56.0198968624881
>1flt y 90
0.550446547668869 0.709530198254951 64.2942558140871 41.2575596444266
>1wim a 90
0.705489508675464 0.67941850426397 61.5656771556831 44.1382716275319
>1ny9 a 90
0.627954320924178 0.535447377607466 48.5196976189959 25.432564394718
>1p3b d 90
0.527462581287344 0.718726873586145 65.1276148421273 41.746061656937
>1o8r a 90
0.419329797582077 0.938268965888166 85.021476272045 58.0697987174672
>1nq4 a 91
0.593915317285491 0.697170575519977 63.1742855184712 36.9919429776027
>1fad a 91
0.738519245065067 0.367602373724665 33.3103807452417 20.8767405348402
>1v86 a 91
0.669623719712527 0.746642493847217 67.6571957319731 44.354869807866
>1tw6 b 91
0.538758982917956 0.821139247222904 74.4077376125519 51.7155189322266
>1zyr e 91
0.412675842278412 0.909909455906628 82.451672204509 60.4618848602375
>1ci5 a 91
0.577980092261062 0.776709572390217 70.3817315504348 47.4820119282651
>1wa8 b 91
0.419087813427366 0.571073997580432 51.7480126702323 30.8147734658839
>1ykh a 91
0.253937934707051 0.462100424116851 41.8733451416698 20.8474263871718
>1ug2 a 91
0.719935721617587 0.766055215825562 69.4162843739973 47.9402955114039
>1agq d 91
0.60509236205665 0.790638474060455 71.6439024480205 52.4651974355961
>2ctm a 91
0.658836064223106 0.771696854906714 69.9275029059026 42.5679631288444
>1im3 d 91
0.558290905899294 0.621713325232478 56.3367079707586 39.4979103261528
>1ujv a 92
0.632870027714777 0.786602213893469 71.2781557266735 46.4445103699169
>1wgg a 92
0.570204721919328 0.885947112738019 80.280318504023 52.2918615187378
>1z09 a 92
0.710560386601817 0.769898991851314 69.7645890968964 41.4049014059423
>1mwp a 92
0.439707810832441 0.93814190607605 85.0099627154917 64.289590739477
>1jo0 b 92
0.765741795866977 0.648130380605801 58.7304960296807 31.800546634616
>3ygs p 93
0.718081204877773 0.435164212778522 39.4325136355433 23.2851965256019
>1x49 a 93
0.670748491318967 0.777817036473856 70.4820846844854 44.1962592281495
>2hgf _ 93
0.229329550659558 1.27990833191813 115.979212601965 82.5023722663472
>1rki b 93
0.436858319942508 0.947614569642901 85.868330486315 57.5806606330534
>1y9x a 93
0.833629570029566 0.532100473454777 48.2164170647539 33.0150315584558
>1je3 a 93
0.469130498123447 0.986289727168103 89.3728895279048 61.708684109113
>1i18 a 93
0.657586589178392 0.735972922510095 66.6903698651351 44.3305548558907
>1mk0 a 93
0.698154052661622 0.72750424390976 65.922978442365 36.0835142518113
>1ocz f 94
0.670715233454381 0.790614182212162 71.641701236131 48.9109207031681
>1y7q a 94
0.517254395205062 0.745411963366006 67.5456909056237 41.6792745115755
>2aff a 94
0.63093326142762 0.726351026528234 65.8184793618193 41.075288135633
>2c3g a 94
0.369190685888283 0.921195518165046 83.474361549883 57.9759219911463
>1prt f 94
0.37502706615994 1.11647867755004 101.169993725316 77.8162134771591
>1y0h b 94
0.902356946134725 0.40688285333784 36.8697911987515 23.3014727068255
>2ad9 a 94
0.689288551262044 0.778104365747692 70.5081210982707 45.5549070425239
>1aps _ 94
0.426211918679322 1.04095424121631 94.3263280972735 56.7861145724561
>1tii d 94
0.579543767267669 0.855561106445593 77.5268829680323 52.6756526885073
>1wgm a 94
0.510383752224415 0.909535998112139 82.4178312333513 52.2558461806299
>1nct _ 94
0.169520698585908 1.37446404624305 124.547402230035 84.1752662670872
>1xpp a 95
0.772591690659395 0.645710502022315 58.5112181285169 33.3966801158156
>1wwu a 95
0.549102114598149 0.873392172370527 79.1426494524401 44.8807549829368
>1wwj a 95
0.549416146067522 0.848900806836175 76.923358258387 54.4046973631554
>2ezl _ 95
0.642222124610387 0.688979084578164 62.4320115244861 38.1615633018386
>1plc _ 95
0.699866069836893 0.611063649000698 55.3716849038515 39.3251681490582
>2ncm _ 95
0.643207772791432 0.842496054912188 76.3429900659699 46.4556425343518
>1wgw a 95
0.538087989187318 0.6987696424812 63.3191853698398 41.0058643657223
>1z3r a 95
0.361053336664263 0.808176622026288 73.2331260985343 50.8814756410989
>1wtu a 95
0.47166993685339 1.00727876203479 91.274816155311 56.0618268188529
>1whq a 95
0.742839273882998 0.687612569563258 62.3081844257125 40.2691496892717
>1p3b a 95
0.645241802777096 0.68346067073172 61.9319590779463 42.3519822302183
>1r77 a 95
0.464928179798216 0.878403239919486 79.5967285877423 50.4284798934678
>1ri0 a 96
0.560957405959295 0.910167850077645 82.4750866567383 57.2410225069933
>1k5n b 96
0.516453386259825 0.678814965489159 61.51098733913 37.9017354625381
>1a5o a 96
0.79664953537979 0.58055131704172 52.6068023360908 31.7152730040399
>1ksr _ 96
0.31638576015942 0.994991454453639 90.1613987153878 57.6114519525504
>2lfb _ 96
0.543654682070227 0.721244579801517 65.3557574185446 44.9468243517506
>1psr a 96
0.709410588550923 0.539576832728968 48.8938892243817 28.2100447752707
>1jbi a 96
0.526931188070185 0.846838546807912 76.7364860517657 55.4947641412876
>1x3a a 96
0.690315703542134 0.594588731528047 53.8788061495606 33.8540954135807
>1wh6 a 97
0.478065256251805 0.868197317769554 78.671916407598 52.7375274473926
>1lm0 a 97
0.521564762097908 0.826747351569761 74.9159173861481 49.5368621787846
>1m2d a 97
0.737980380786175 0.644041090934349 58.3599440265653 37.4050969397919
>1v32 a 97
0.65831549383153 0.790749440149978 71.6539576678886 48.0235674695729
>3ezm a 97
0.576878490064614 0.71472115043068 64.7646352396927 48.1530222037003
>1v63 a 97
0.674715867517384 0.69152971796234 62.6631378045141 33.7194904838031
>1wvz a 97
0.557966359058466 0.738783256076477 66.9450289419218 43.5577729852919
>1z9v a 98
0.563566201362827 0.899232751847312 81.4842000042711 55.0414617934383
>1g11 a 98
0.488752227610908 0.948654259104183 85.9625422060632 59.3296647636053
>1yel a 98
0.675234409613842 0.715136386994667 64.8022620044647 42.733835214094
>1qhh c 98
0.81924355682384 0.335031175845187 30.3589335287809 19.8957985369772
>1j03 a 98
0.437311727771095 0.913448155208324 82.7723323239965 52.2898545860374
>1e2a a 98
0.769010138710711 0.315695267166621 28.6068053430672 16.3192845694365
>1go1 a 98
0.7982990320082 0.561665635230499 50.8954715702115 31.0538674071943
>1jt8 a 98
0.525200972170186 0.903977410917622 81.91413846886 56.734781350216
>1wuz a 99
0.659380546542652 0.789392317727478 71.5309816812175 46.0942442724701
>1eaz a 99
0.787318302009945 0.605779424720558 54.8928536032501 33.3149085780509
>1ag4 _ 99
0.375041600308591 0.968480883632351 87.7591367308333 64.1241110659331
>1v5l a 99
0.496024318711831 0.996382041744668 90.287407129464 57.0319528011394
>1s6d a 99
0.268455076176208 0.880498806485122 79.7866188745516 55.658331293373
>1u78 a 99
0.826095757834468 0.534125584959526 48.3999230486551 31.9056070285783
>1r6y a 99
0.81683856022421 0.561010692564121 50.8361237772082 32.9132996503397
>1s7a a 99
0.535099190660101 0.789726103751735 71.5612277850248 45.6488427768631
>1pul a 99
0.229998378820527 0.847613431854804 76.8067024534833 47.4121605120616
>1x9r b 100
0.661678699112753 0.758592069337177 68.7400094942496 44.3447543880624
>1suh _ 100
0.665023303217915 0.66638139749364 60.3843164752938 43.2745238359902
>1x8d a 100
0.796926848250678 0.596097434773135 54.0155176702623 32.7332532721383
>1whu a 100
0.519455730051348 0.800460014077822 72.5338837453887 42.5082681279697
>1wex a 100
0.778893354843169 0.64910923608141 58.8191952626502 41.9723550731492
>1wgy a 100
0.362045491401085 1.1555361989069 104.709200760843 66.1311286066694
>1wj7 a 100
0.423724382356573 0.984657057295934 89.224944740383 65.1598481073251
>1jrm a 100
0.401028840298407 1.1683683544771 105.871989737134 64.1249010487339
>1g84 a 101
0.441622371613586 1.00938579640103 91.4657455997303 58.5174007098547
>1kpt a 101
0.490636790843717 0.909213550874589 82.3886125965286 61.0338142456347
>1s7o b 101
0.514895843478836 0.542036523931718 49.1167747559662 21.5017789139087
>2ple a 101
0.539403748516422 0.959801079999326 86.9726141605885 59.3458018421034
>1tqg a 101
0.90851726389364 0.208914973522823 18.9308824122003 11.5810327961166
>1gya _ 101
0.220442585332243 1.07514880570507 97.4248770837704 73.3882214082812
>1n6z a 101
0.433647269419913 0.941620112404812 85.3251412491547 63.2986925732118
>1x0t a 102
0.860039382076811 0.451627653306775 40.9243524036561 26.7439166404884
>1e2b _ 102
0.664462374381645 0.736939471033235 66.7779539005381 38.7223234147874
>1ew4 a 102
0.807989525821608 0.590406443506858 53.4998270777975 33.2818201290988
>1xlq a 102
0.668334487585794 0.660106731238688 59.8157360282091 42.9350088996565
>2frg p 102
0.513915825158693 0.788664642012061 71.4650431648418 45.9998663138533
>1a1x _ 102
0.178789088359168 1.05013090727513 95.1578739801089 68.9499672253253
>1l1p a 102
0.421629049748576 1.01962515992511 92.3935880783311 60.4536874099644
>1wx7 a 102
0.642935236584761 0.742452339763298 67.2775038749746 40.8978941139118
>1fl7 d 102
0.32244580728005 1.08225971727695 98.06923410874 66.6049504622929
>1ig6 a 103
0.64550895225326 0.607776557978262 55.0738243313198 36.229371933346
>2bse a 103
0.487120765961856 0.765454967922576 69.3618927606152 46.5409322181837
>2pvb a 103
0.844864915327847 0.440563479927854 39.9217695744188 25.2579649683355
>1suy a 103
0.865733460624449 0.322256274187967 29.2013326300889 16.9738189739703
>1fo7 a 103
0.394784109215707 0.943294491201139 85.476865501238 57.081779548381
>1i17 a 103
0.357135932590438 0.888988515022981 80.5559159303536 59.3005856340151
>1pyb a 103
0.671611783129279 0.71539274333716 64.8254917983541 45.0875701425264
>1xaw a 103
0.896871414071379 0.258836897123011 23.4545699657052 14.0289455538964
>1p3b c 104
0.6538179489782 0.704023746113158 63.7952872803965 41.9273876641926
>1kum _ 104
0.383475957026562 1.13994000907159 103.295948130492 63.7111223863157
>1cif _ 104
0.786628854231048 0.591634112361042 53.6110725971003 37.2366855933348
>1h3z a 104
0.695092339191343 0.769666252122084 69.7434993283059 43.7232528477065
>1oap a 104
0.860689013774273 0.502024071555366 45.4910364080265 28.7481573232106
>1kaf a 104
0.734899583996727 0.661059187394579 59.9020430802404 36.3766915962468
>1yh5 a 104
0.357807634469132 1.15807580773341 104.939328047829 67.1091690098792
>1bkr a 104
0.69812258362156 0.543055431607091 49.2091033290029 27.3582701170004
>1j0p a 104
0.409581396684855 0.88123460296186 79.853293255739 63.467531072813
>1ox9 a 104
0.749638756161852 0.609643135045377 55.2429646776292 41.2395297198633
>1zzp a 105
0.103965678348274 0.7581458569263 68.6995758453888 45.9055414700223
>1sm7 a 105
0.171415761337708 0.926451383877491 83.9506231318024 59.2021751719341
>1vm9 a 105
0.600993021110187 0.76420142536983 69.2483026896664 42.8367803302869
>1ocz e 105
0.810607559595344 0.445578937367617 40.3762465007707 24.3204748536902
>2cq8 a 106
0.594897951975206 0.800914472871777 72.5750646423081 47.7797694230382
>1wf1 a 106
0.63603767186202 0.8122949210605 73.6063067922888 45.1536741209288
>1tkn a 106
0.81078978622986 0.23769687748168 21.5389618153017 13.9094083387245
>1prt d 106
0.351310323897419 1.06344324932061 96.3641751735778 74.0929441771321
>1ygo a 106
0.599732335626896 0.640724233206752 58.0593861366241 37.6670331641044
>1exh _ 106
0.297848146062548 1.22468576369924 110.975205814787 72.263761474043
>1wxp a 106
0.462758671792145 0.795812030022731 72.1127055114069 45.7976889018309
>2d0p b 106
0.772605505817628 0.640830541268645 58.0690192681572 38.7031623372387
>2bho a 106
0.618073582743654 0.838340842729444 75.966464478058 50.200999774499
>2bye a 106
0.458186522401594 0.985060457417781 89.2614989429994 56.9870722436978
>1sbo a 106
0.669276122601198 0.781719870528214 70.835740965371 40.8268468045306
>1ujr a 106
0.521734050475599 0.987344436496393 89.4684622766468 64.9902998665636
>1fw7 a 106
0.62429489313437 0.827131175684364 74.9506977039874 51.630050878604
>1wwq a 107
0.652538545104519 0.795401589016366 72.0755132972845 45.7240172523253
>1d4u a 107
0.280486575704767 1.0827754390778 98.1159663683032 66.3016895558577
>1uk5 a 107
0.766674789673483 0.61724589656068 55.9318908078497 33.4278935946393
>1eiw a 107
0.74339466342345 0.657354375792295 59.5663306532202 39.2039365630221
>1sfp _ 107
0.43912498877836 0.875426083600291 79.3269528256175 54.1124478151543
>1whx a 107
0.639252855589657 0.855346476944145 77.5074342622474 54.8045791717668
>2dyn a 107
0.531593199466008 0.857097663015484 77.6661184247054 57.4890222337024
>1mp1 a 107
0.300200692702566 0.915822161356326 82.987453482982 52.7592136730759
>1kld a 108
0.36391657364339 1.33658139697599 121.114656521844 86.9568724988356
>2coc a 108
0.582937387149503 0.805381656344513 72.9798595864429 52.5438769267393
>1pil _ 108
0.692084827388738 0.709158770383757 64.2605987849348 41.6599547292177
>2ctq a 108
0.36723394423796 0.883399574515998 80.0494726928854 51.9808136858788
>1iby a 108
0.355427505504656 0.79726632614735 72.2444869173226 49.5914132876552
>1n13 b 108
0.685167223545776 0.729312608375548 66.0868438392916 42.6637501046632
>1ygm a 108
0.320444389775868 0.533080790698136 48.3052487561724 32.8089162783167
>1o5p a 109
0.456591379732001 1.10597615523439 100.218305047208 63.8845026374786
>2chh a 109
0.451338208983562 0.771530261600874 69.912407011959 49.5036478077062
>1n3g a 109
0.567238463063032 0.84858197744592 76.8944674536989 48.8912733715818
>1whg a 109
0.425655459970871 1.20129961908206 108.856064489695 73.9094410093564
>1ga3 a 109
0.507932899817413 0.82666001617677 74.9080034677379 46.4141790822782
>1lsl a 109
0.335787215699138 0.884526603351221 80.1515986917786 62.7740596735794
>1jid a 110
0.701584842880154 0.664328436908756 60.1982869400529 41.5793677850766
>1v9v a 110
0.716799438731188 0.582206752510916 52.7568100338632 34.9591833898142
>1xdx a 110
0.666458528366265 0.804561174993436 72.9055114642536 41.8681129489214
>1enw a 110
0.09304230157351 0.947268552360272 85.8369760439809 56.6430680188671
>1wgk a 110
0.595662068116072 0.841713687237972 76.2720956241119 52.0720704850759
>1y6d a 110
0.0593952019614656 0.535137297054596 48.4915995923887 30.6866395291126
>1ynx a 110
0.499098361271567 1.00572851630014 91.1343402515597 60.698199156799
>1sau a 110
0.69140637529913 0.660210390508985 59.8251291388313 33.0927274233225
>1x4y a 110
0.258660256053433 1.14848007864563 104.069808664144 68.7877950208363
>1ewi a 110
0.506464063579433 0.837240979291452 75.8668000784078 56.5512918012076
>1v5k a 111
0.401317404844018 0.824359929002027 74.6995804949435 47.1352445625317
>1yka a 111
0.582051412228283 0.856546404493911 77.6161659963339 43.4280289750065
>1shs a 111
0.598463055932129 0.66739149427348 60.4758466468352 40.8095787322419
>1f86 a 111
0.624126191600808 0.764780634159434 69.3007878385439 41.7691126038218
>1y5o a 111
0.524304929236762 0.837826477057096 75.9198551044172 52.5717861585865
>1i4v a 111
0.429328949606526 0.936747491966331 84.8836075332858 57.7913184020537
>1bea _ 112
0.556126685516187 0.845571288077188 76.6216530859298 50.850793998384
>2b7f a 112
0.566727822063495 0.704576240066112 63.8453516576906 47.9056884225103
>1dqt a 113
0.38637319288889 0.789237061449781 71.5169130949058 47.7291928364331
>1q0d a 113
0.808481693498672 0.347937409623966 31.5284351204117 19.8895431376552
>1wlu a 113
0.811879481268121 0.555979940199825 50.3802608974564 28.5075539450013
>1k0h a 113
0.453329338339444 0.920904522830964 83.4479929351346 61.4431635344555
>1vyn a 113
0.755662680768229 0.616187203512663 55.8359570733516 38.6919341471631
>3bjh a 113
0.800079843998294 0.501266886491897 45.4224238947198 25.810830613979
>1xzq b 113
0.584938972193847 0.914010694059625 82.8233069222586 52.8887490856016
>1wn2 a 114
0.85614979398294 0.491152377535756 44.505895143922 24.8989583214203
>2awg a 114
0.696092506068956 0.660848266413712 59.8829304229725 42.4454059845695
>2cru a 114
0.555197827830527 0.859416020580886 77.8761969735045 51.3441893971699
>1xbi a 114
0.67361705803459 0.711289763349696 64.45369924384 36.3033232108043
>1k3b a 115
0.508289330108603 0.97281951010856 88.152282450676 58.4478728974241
>1w9r a 115
0.24933734600569 0.550277678323047 49.8635490158111 33.5974010486573
>1fho a 115
0.447283731968518 0.946862960088269 85.8002231991316 59.4571548020634
>1kot a 115
0.753974222075222 0.651342959940985 59.0216047070949 37.8647121706817
>1x0o a 115
0.827994476514442 0.502624363501501 45.5454320123897 32.2414184851402
>1rfb a 115
0.374562714704552 0.655083650671867 59.3605683302982 41.612892940509
>1oft a 115
0.759075026187803 0.638883301330593 57.8925696356871 33.6865775027438
>1kf6 d 115
0.596999984844365 0.58820393527256 53.3002462450199 34.5049549106158
>1mw4 a 116
0.193643615623999 1.31540201939459 119.195481941889 82.5987692584543
>1yuk b 116
0.326266636632324 0.804663836657513 72.9148141765394 50.6923663042134
>1mww a 116
0.849931876303027 0.505280892449039 45.7861540452934 27.7004885173061
>1v3f a 116
0.515154908855038 0.971044952669277 87.9914804858849 64.7205524021
>1ecs a 116
0.792244930834738 0.573014848044397 51.923883318915 34.1507603452689
>2fj8 a 116
0.283805735276077 1.00007075728156 90.6216610075058 70.9674164164859
>1q2z a 116
0.569126619798199 0.610500687913617 55.3206720445888 32.1610953487703
>2bo5 a 116
0.276246882379868 0.690797092902094 62.5967508020226 35.4688494200219
>2f01 b 116
0.486164563277435 0.968304999376682 87.7431989351546 59.0467814806325
>2bun a 117
0.630591384712213 0.790632420497345 71.64335390289 47.1670232691157
>1yzs a 117
0.624799679341151 0.806879995650689 73.1156319762361 47.2528452683749
>1wir a 117
0.405681309818641 0.944825956748081 85.6156396335973 65.5173924390836
>1z2f a 117
0.403935908272786 0.604798522282699 54.8039688842862 41.7618522917367
>1wf5 a 117
0.389209922861419 0.878537799214937 79.6089217118478 51.430199933733
>1ly7 a 117
0.492516543941805 0.949071199789355 86.0003233902011 53.2776749935686
>1mzk a 118
0.362588845361003 0.982890359467641 89.0648549762012 59.8947166817817
>1yua _ 118
0.35433161931782 1.05618847088955 95.7067816172948 65.5856865045569
>1flm a 118
0.610591710787801 0.859059902659859 77.8439272593036 46.8517154613587
>1r4t a 118
0.626365976965544 0.541328875498612 49.0526510167701 27.1529275065898
>1d4b a 118
0.555543432850539 0.815612720645124 73.9069500288393 52.5215908189467
>1r29 a 118
0.854187319384125 0.430184360201012 38.9812630526614 23.3640377441327
>1mc2 a 118
0.595031770413363 0.788855047830285 71.482296835532 48.6288700284377
>1uw7 a 118
0.346350180679371 0.912098278559916 82.6500129149513 59.5841164250699
>1g7e a 118
0.615736875375136 0.8367961910188 75.8264954781873 52.0365030752752
>1ijy a 118
0.747993577719527 0.614372658223715 55.6715315995933 34.497107696013
>2erb a 119
0.793708313160843 0.514488672311413 46.620519313195 27.6837634363792
>1wft a 119
0.355790409152832 1.05562061710924 95.6553254054145 66.1263195802002
>1tuj a 119
0.3796647925674 0.660967368615269 59.8937228986611 38.9952073796019
>1ssf a 119
0.516525384806669 0.818739565025306 74.1902898119306 51.862864132828
>1adw a 119
0.658069618820237 0.725610785020956 65.7514021930811 42.9851236966321
>1l3g a 119
0.624372940434667 0.823066949363178 74.5824168226052 51.4391960733538
>1xpj a 120
0.697787923712887 0.66318321217099 60.0945121149142 40.8382026837816
>1whr a 120
0.650915889854673 0.795575975350702 72.0913153584481 49.4870152356491
>1eo1 a 120
0.544812211723642 0.870308257435207 78.863199731698 51.6288641845873
>1n32 l 120
0.354151902984679 0.981062374832772 88.8992116927616 63.516513297715
>1bgf _ 120
0.724876099653394 0.430434554756144 39.0039344946529 24.2927948593286
>1mae l 120
0.37608835196006 0.851029052310651 77.1162097526682 59.6630186805034
>1zps a 120
0.646466475596815 0.679824832018247 61.602496646442 45.1151994147468
>1eaj a 120
0.642184884537449 0.67121069610111 60.8219245726446 39.8151478716347
>2cpr a 120
0.551585300997026 0.856980461011997 77.6554981359388 50.5808446292272
>1nwz a 121
0.79299789579986 0.578062802352147 52.3813049570617 36.6490218894495
>1hkq a 121
0.771423949053176 0.609131232266982 55.1965784797379 35.0077151000493
>1psy a 121
0.35805590443123 0.933829496502385 84.6191926468093 61.4415209512082
>1ywu a 121
0.570816683025565 0.843080189151992 76.3959215357453 48.0844952808774
>1szv a 121
0.432829820607529 0.968811347152627 87.7890817651138 61.5260962160708
>1vrs b 121
0.621516642096294 0.653711905055495 59.2362672592687 42.8224825546738
>2vil _ 122
0.429891134007887 1.08548296565579 98.3613095642059 60.6752843707646
>2a4h a 122
0.283488605951597 1.07210278949272 97.1488615652597 70.4728117221567
>1tp6 a 122
0.659972424097533 0.803570700662839 72.8157593858427 43.4373236205951
>1n1d a 122
0.767824253374426 0.60884357973441 55.1705127737818 35.200366280523
>3msp a 122
0.535589629211788 0.73624447911296 66.7149770344079 46.4232079801074
>1ooh a 122
0.724985155100334 0.558005071475652 50.5637686729187 29.531754407484
>1eio a 123
0.605158856725179 0.753737815065788 68.3001400331909 41.8763725581241
>1w2q a 123
0.422741780439399 0.785986457920328 71.2223588456478 48.7558295176848
>1zu1 a 123
0.540087373141386 0.848917256263027 76.9248488273024 50.7205157655099
>1ufb a 123
0.711224208825156 0.534724187334154 48.4541655520749 26.0886511368078
>1gvm a 123
0.617285235373755 0.75294542500131 68.2283374099405 38.4696109989541
>2f86 b 125
0.677364790039128 0.734019735604697 66.5133813467363 43.9369825164837
>1aq4 a 125
0.659629144564815 0.7266198845583 65.842841999245 44.0203126672927
>1xr0 b 125
0.434858393462014 1.09376314391891 99.1116199819219 64.3581307230783
>1xs9 a 125
0.644502055422081 0.645022182739196 58.4488459050662 35.071469024509
>3lzt _ 125
0.626750407083659 0.680421605514599 61.6565734256007 41.421559065857
>1kf6 c 126
0.762821029161806 0.47497915739502 43.0403547685814 22.7539428109071
>1xke a 126
0.773846044751379 0.62118606412259 56.28893007383 34.3685959131221
>1ayo a 126
0.650258690365331 0.711972768159557 64.5155898949715 42.107481894636
>1jyo a 126
0.732316424650208 0.657041361547973 59.5379667894307 34.1734783647421
>1jf8 a 126
0.843829689478754 0.513808026624516 46.558842434579 28.4106950768753
>1v88 a 126
0.567595300841538 0.924110280243565 83.738483442333 57.1273069995635
>1a63 _ 126
0.56521410340589 0.993871045802853 90.0598726061579 53.5495144605113
>1gxe a 126
0.46440232108651 1.08755850711718 98.5493852712003 63.5269030844012
>1v95 a 126
0.530302257208776 0.898050755604493 81.3770931200342 54.0153481892425
>1nep a 126
0.464193851338555 0.737801242092051 66.8560434998885 40.729572313474
>1s5u g 126
0.86417288628203 0.497148077623913 45.049197002251 25.7279985099123
>1v9w a 126
0.703179862559863 0.703735280237212 63.7691478731276 42.1366341997792
>1uph a 127
0.484962407906013 0.838700326356728 75.9990391765704 53.5938025326575
>1dxm a 127
0.61828438827695 0.866519876866234 78.5199146819261 45.7917022914122
>1z1d b 127
0.406609024509656 1.01071230490541 91.5859474985787 60.1805625812237
>1uz0 a 127
0.475491202525152 0.864423394541434 78.3299414133718 54.2949103005476
>2bug a 127
0.786634570570761 0.344965251337322 31.2591122562526 18.1204887964056
>1ifc _ 127
0.737842058429405 0.657339550362329 59.5649872431876 32.6197001977753
>1j22 a 127
0.757974073893216 0.623834127742091 56.5288850189232 32.286503205475
>1r5s a 128
0.0916862451188648 1.13814421261339 103.133221586707 84.1895578863746
>1vhi b 128
0.625640322456108 0.866389569855638 78.508106879673 54.4383026839249
>1wf6 a 128
0.651164057084105 0.804526776285311 72.9023944167406 49.5044750163524
>1c7k a 128
0.520283094280696 0.913177385167752 82.7477964292619 58.3151305214117
>1nxi a 128
0.456606881747429 0.992498161075429 89.9354683142965 60.9993083095716
>1tqz a 129
0.471277072446528 1.08223937491636 98.0673907806635 67.6990678527538
>1tp8 a 129
0.405278631044785 1.04924274577493 95.0773930043334 62.7183481515213
>1fxk c 129
0.923356342964909 0.336728645573219 30.5127501713977 17.6768478768286
>1k8h a 129
0.532400566341977 0.992624696657881 89.946934367648 63.2591787083628
>1irl _ 129
0.428439089176761 0.737357527527066 66.815836193956 44.4343707314068
>1klx a 129
0.719550696756073 0.478201489371833 43.3323471840482 23.615216690744
>1ry9 a 129
0.789432704805064 0.611240573881639 55.3877169960486 35.6274284771478
>1m4j a 129
0.770610592194226 0.639812198584108 57.9767418919059 36.8677613837435
>2axw a 130
0.229878198363495 0.967275519376202 87.6499123482423 62.3991390324694
>2fvv a 131
0.793011909527462 0.621720080009043 56.3373200565212 34.8627693235697
>1ypq b 131
0.752898882927119 0.668769034569217 60.6006728041801 38.0555627360707
>1m2f a 131
0.655466142379668 0.718963384579833 65.1490463447869 44.3133010757856
>1ddm a 131
0.438364692184707 1.09089506637231 98.851728419971 62.541726169266
>1pms _ 131
0.423015772914586 1.10350974035599 99.9948102480774 66.5909834782953
>1st9 b 131
0.91503847641498 0.372092184328392 33.7172260524926 22.2894946079806
>2nef _ 132
0.495041981223009 0.888126691099683 80.477821540675 57.048566312388
>1z1s a 132
0.790847767629914 0.57961100781752 52.5215959813031 32.5033345376443
>1tvg a 132
0.428728937430874 0.864827952327944 78.3666005180604 54.7558705471974
>1op4 a 132
0.579298281067944 0.864363690787377 78.3245313428128 55.5789230663632
>1wfj a 132
0.378637977981483 1.05918283785122 95.9781169260784 63.6797999296101
>2bvb a 133
0.253579472973656 0.991457291555895 89.8411496632755 64.2097787079406
>1b1a _ 133
0.373780374861544 1.049890847225 95.1361208788149 64.6172909135876
>1tm9 a 133
0.331405136955744 0.786481011880919 71.2671729760883 49.4932709510004
>1gak a 133
0.663551240726817 0.581458780068584 52.6890323245177 29.6031077408671
>1jvr _ 133
0.426687836073934 1.03344308818121 93.6457030923268 64.6385785418781
>2a1v a 134
0.719459378599204 0.6950515801214 62.9822722221237 37.792977550604
>1xn5 a 134
0.721754158867998 0.727690540138538 65.9398597215828 45.1973672496592
>1w1h c 134
0.636373380811273 0.770905181284396 69.8557652032372 44.340073832138
>1cl3 a 134
0.561095496831471 0.836920857078834 75.8377921242989 53.7938658953684
>1h31 b 134
0.435538305060016 0.883008500596987 80.0140354322121 58.4020021998106
>1kjl a 134
0.578258926150594 0.699615628802687 63.3958446312817 40.5776251345115
>1s3c a 134
0.709815588133088 0.685217872795306 62.0911883810416 36.5792301597658
>1ovq a 134
0.685275667813628 0.716060726667954 64.8860212744148 42.0109083116858
>1sgo a 135
0.391212481324459 0.999977313383878 90.6131935654198 61.5066740288725
>1zts a 135
0.3199402608842 0.973475276368259 88.2117048737935 56.3613593053862
>1ft4 a 136
0.350489107534396 0.975079595047934 88.3570806109391 64.5312109619229
>1lo7 a 136
0.76630772524652 0.654279345269879 59.2876859957686 35.2415681253521
>2d2m a 136
0.601746042677301 0.503742801588971 45.6467795585334 26.4021419974832
>1wmy a 136
0.753262228572781 0.636924208685463 57.71504596721 36.3692442352996
>1ird a 137
0.761256931024683 0.373617787148966 33.8554689324404 21.7497543986068
>1ckv _ 137
0.606188715504667 0.808937680588502 73.3020896098956 51.4872559147839
>1y23 b 137
0.744880282848486 0.649151390022386 58.8230150525214 38.6731594792527
>1gux b 137
0.62850031313223 0.625153897727644 56.6484763052075 37.1647890031602
>1n0f a 137
0.675803491613291 0.766367868403978 69.4446154653406 42.854392069833
>1sjw a 138
0.760891571326128 0.656563021266856 59.494621865598 35.0570191401953
>1lj9 b 138
0.732710690778731 0.545004726096054 49.385739135116 21.4808724011827
>1tfe _ 138
0.806383572546144 0.558921902861921 50.6468475775688 25.861768699633
>1ayy b 139
0.655075534713056 0.8421831158928 76.3146330187065 46.000097541126
>1y30 a 139
0.765095994650219 0.674249047386031 61.0972455318458 36.3953525127659
>1wfr a 139
0.649658526917472 0.779804403212529 70.6621704169981 42.1622346241613
>1eyh a 140
0.779572706103035 0.475656402507359 43.1017235032859 23.3538774519716
>1m4p a 140
0.544142025479525 0.949440569690947 86.0337939359248 56.5222565277444
>1qqh a 140
0.633201251550876 0.805453767835551 72.9863939871821 44.3115239836381
>1ujo a 140
0.470217390456138 0.880855286874301 79.8189214338943 51.0217571683004
>2axl a 140
0.55499405834275 0.765627586225642 69.3775346111845 48.3330049481815
>1ocz d 140
0.558430125219164 0.791689190920339 71.7391134182423 50.6900374188228
>1jh5 a 140
0.3238451614355 0.899444078710424 81.5033494406597 61.2131343806474
>1iuf a 140
0.281216502455224 0.926461142632698 83.9515074238385 51.6132465039502
>1tnr a 140
0.534630479197478 0.694760481539889 62.9558942515838 45.7097000805582
>1nwn a 141
0.710714439122506 0.376204163688134 34.0898340873694 19.8989569335546
>2csw a 141
0.352424558390038 1.00061800412342 90.6712499165192 63.0795754453935
>1wjj a 141
0.320647386108977 1.08395060664713 98.2224544705897 66.736691809503
>1s3z b 141
0.875843360192517 0.474514134103299 42.998216567063 24.7722189611155
>1jc5 a 141
0.770026472579636 0.631051138576815 57.1828562550481 35.3059684817369
>1nww a 141
0.80908424493598 0.546360643809278 49.5086059567555 33.5635570305675
>1it2 a 142
0.753656376180661 0.452748784633868 41.0259439983798 23.2662762199458
>2anx a 142
0.752922463725582 0.610593118847624 55.3290476967187 30.6901749799105
>1k3k a 142
0.327672702766302 0.653086981100101 59.1796396192454 37.0679779635592
>1m9x c 142
0.610196776005286 0.744899571858939 67.4992604214621 41.3355878155387
>1x67 a 142
0.572898209101107 0.862965871403866 78.1978675908732 52.1008323897704
>1w4s a 142
0.600251912020349 0.711064665148859 64.43330191425 42.2075611279676
>2csk a 142
0.688734525665823 0.772619425475475 70.0111018680051 49.4967249390319
>1idp a 143
0.624353526211918 0.783741620744807 71.0189423653079 46.6859014370887
>1ye5 b 143
0.843178570921275 0.484824279363388 43.932472950319 24.785809271732
>1xm0 a 143
0.557538406484923 0.909079129162997 82.3764319396188 56.7312749677579
>1jl7 a 143
0.465314246899045 0.516012187906032 46.7585730586424 21.4943271540555
>2cri a 143
0.49156407143894 0.783419858079373 70.9897857611581 47.7656047195552
>1t17 a 144
0.788113930054204 0.648554864892591 58.7689607791601 35.9338651627005
>2b5y a 144
0.725773088054394 0.684269454455863 62.0052472167545 37.4026426149941
>1dzk a 144
0.736124794589748 0.673334525293819 61.0143758844525 34.4088198210893
>1x91 a 145
0.757699186586998 0.392808189667848 35.5944120412169 19.2653809672516
>2bjy h 145
0.837430110450747 0.414346163926455 37.5460809484824 22.0815176872614
>1qso a 145
0.769398197246563 0.638205179242419 57.8311214335986 34.8203393918889
>2fz0 a 145
0.519979639715923 0.89591954478734 81.1839729204869 53.2434397441873
>1d2z b 146
0.65732567388265 0.710305530655836 64.3645127528982 44.1911081541825
>1iv3 a 146
0.788539004522771 0.600515487299541 54.4158606014461 35.4045753049025
>1m7e a 146
0.695558113641475 0.76398909965371 69.2290627419634 40.7186377634672
>1z8r a 146
0.378819487963238 1.0058006374167 91.1408755245177 65.108239588402
>1pwb a 147
0.838874478935713 0.529987628535259 48.0249610955999 29.6640652804746
>1yx0 a 147
0.500798435846114 1.00996186326176 91.5179460419405 56.0974170091468
>1jl1 a 148
0.738858526104088 0.68350057189134 61.9355747314734 35.4617047125212
>1z2m a 148
0.814010490800631 0.568607414954759 51.5245026706415 33.1473086429355
>1hzt a 149
0.696055350385134 0.735812365840405 66.6758209824814 42.255578758288
>7i1b _ 149
0.293187638392379 1.06176985254857 96.2125399078701 63.3689432251261
>1sr4 c 150
0.431369848124949 0.871739746600644 78.9929144793214 61.0959927797667
>1d9u a 150
0.543863882055919 0.770633132999062 69.8311134800348 45.1049530064005
>1hqk a 150
0.86476467787927 0.46565761521645 42.1956809000345 25.1761132338127
>1zxf a 151
0.581096478536194 0.867752833470377 78.6316393520098 50.3922022547209
>1xiz a 151
0.757999258046068 0.640185508775704 58.0105694879906 38.7339008033144
>3pvi a 152
0.607332960890928 0.756729441488764 68.5712270073776 51.4108650814698
>2eul a 152
0.826072083887075 0.567110109470474 51.3888239608767 29.8358505324763
>1ys5 a 152
0.224199550143456 1.05502772084488 95.6015999626 76.4055494379972
>1p6o a 152
0.675839852407675 0.693935782818513 62.8811639713334 39.4111786675772
>1jzu a 153
0.547958951921302 0.922826303076327 83.622135531204 50.6009184123284
>1e7l a 153
0.654333707339095 0.677342704567266 61.3775780486304 40.6293466313856
>1yb0 a 153
0.662895655497737 0.749219326058883 67.8906960252859 46.7678994794745
>1j0s a 153
0.31657700726385 1.0046153894614 91.0334739855441 64.9835660546804
>1vhh _ 153
0.663747574029219 0.715162183038143 64.8045995193757 45.769311744225
>1mk4 a 153
0.776493626428757 0.606473608423208 54.9557572325388 33.0309644533715
>1zwt a 154
0.376605455150156 1.01217746332114 91.7187131937112 68.1510941412234
>1zu2 a 154
0.545147321330627 0.593322245007972 53.764043157785 35.1238395116987
>1y93 a 154
0.662009282326001 0.83349557626382 75.5274094492595 51.7831814912235
>1k2n a 154
0.543567791669389 0.827555029943509 74.9891053633547 51.9839345584169
>1htw a 154
0.783660042846766 0.585514871452827 53.0565760565606 34.5513888604032
>1hlm _ 154
0.474775686661349 0.666030807570064 60.3525476819603 36.0451991430532
>1h6x a 155
0.542904723757029 0.860658498157006 77.9887843888375 50.9171228905882
>1b6f a 155
0.593355974022622 0.913327507747183 82.7613998242255 52.597687572381
>1c05 a 155
0.4625416748857 0.844307749614814 76.5071572331378 56.923008657463
>1qst a 156
0.820134336455649 0.523181615474217 47.4082325252066 31.5977395170214
>1g43 a 156
0.482136502430361 0.728373942491619 66.0017863961923 47.8553860180254
>1xoy a 157
0.450684941840247 0.893357990704916 80.9518570586646 55.5772032987661
>1jhj a 157
0.567587311558369 0.804848407909957 72.9315391465968 51.8910452318932
>1dv9 a 158
0.536246464200123 0.863942865946003 78.2863981948922 54.2534105902059
>1ax3 _ 158
0.530432307060701 0.911321940277436 82.5796648279287 57.018713834376
>1o9r a 158
0.831173839941221 0.400633070455903 36.3034655647164 19.5558354787815
>1u3n a 158
0.353114038665688 1.054144949096 95.5216073804835 71.7050665555402
>1jyt a 159
0.629350783799083 0.770351202815257 69.8055663061388 48.6227503521217
>1lia a 160
0.506719927971415 0.593194110227142 53.7524321926738 28.48422954332
>1g5m a 160
0.639214341960438 0.57647908067452 52.2377956223919 31.4421475830019
>1fl0 a 160
0.696203022710661 0.615449781338886 55.7691353792215 38.1274712583312
>2arf a 161
0.564146834112456 0.900029114012466 81.5563625604146 49.5170945338517
>1k94 a 161
0.802787380153741 0.480505139582806 43.5410930222587 22.5703591892412
>1dxw a 161
0.338447424368673 1.04404119637839 94.6060533089221 65.6794020269027
>1sk3 a 161
0.646955303273407 0.800573908757468 72.5442043401809 46.4533938787713
>1xex a 162
0.711640082210308 0.682608565522632 61.854745351979 38.8275974504381
>1ti8 b 162
0.276851588141821 0.953533824586191 86.4047052487827 60.904956496669
>1p5c a 162
0.716112675099855 0.570318530110515 51.6795557970935 34.201561864466
>1sr4 a 163
0.39803877551189 0.92619271957085 83.9271842011662 59.2049668233024
>2k07 a 171
0.606833811432753 0.798822991541127 72.3855445400856 49.7491733595503
>1zuj a 164
0.66563202302728 0.537079188076474 48.6675645314861 31.6753928006794
>2b3w a 164
0.69932532953642 0.613338357061745 55.5778081419306 34.4666248321739
>1yn9 a 164
0.774952125835838 0.608334297480877 55.1243640354042 35.6141370308169
>1bu9 a 164
0.549389597364579 0.731026248641176 66.2421257792042 42.0945924752948
>2bem a 166
0.558271605756749 0.817165998813519 74.0477007173299 51.21007796631
>1r2q a 166
0.847048903553057 0.499365461416468 45.2501257874488 29.3358763427004
>1xpn a 166
0.595491209406756 0.801644945676666 72.6412566176437 50.3214369836604
>1mm4 a 166
0.349599916479494 1.10022212416011 99.6969020868234 77.0618008129013
>1oqv a 167
0.715544585570861 0.681634783722535 61.7665058713811 41.4790852553619
>1me5 a 169
0.62724814321901 0.532518879329328 48.2543310173928 27.5161224783557
>1qol c 169
0.561374570208862 0.838341854971372 75.9665562026127 52.9250185936991
>1cv8 _ 169
0.636600454099152 0.776692759500517 70.380208046243 50.5920885941699
>1g5q a 170
0.772536471392615 0.600246637359212 54.3914986970739 36.6795181908279
>1oh4 a 170
0.420708937168242 0.823844733323058 74.6528959100459 51.7162359333179
>1rtt a 170
0.790171585908697 0.598460273254765 54.2296268683753 34.6163672878686
>1yyc a 170
0.619388804450841 0.81092496565105 73.4821679413059 49.3625093832798
>1jfm a 170
0.669443088615185 0.799614453652625 72.4572630766454 43.3668182621609
>1i40 a 171
0.71917987882388 0.7000889326584 63.4387331781706 40.8075664335798
>1zof b 171
0.657163082054918 0.793902507304724 71.9396736342348 44.4690230429916
>1z27 a 171
0.463228754196231 0.839789263481251 76.0977134856015 57.2016717345379
>1kt6 a 171
0.624049592211072 0.795950063582936 72.1252134568792 49.8250342959219
>1p7n a 172
0.57484599082511 0.742860835391926 67.3145198082084 42.9831730700898
>1fro a 172
0.702957649785137 0.688173451688603 62.3590088993391 45.6242845348332
>1iwn a 173
0.704849912025787 0.710472431933955 64.3796365538266 38.2408965356327
>1cid _ 173
0.443751333419815 0.846760178388466 76.729384677899 52.7456481362925
>1eb6 a 173
0.689618690321616 0.682428782542524 61.8384542724132 39.9180111976133
>1foe b 173
0.794868508550757 0.576283206911192 52.2200464724929 32.9515686652091
>1tf1 b 174
0.774098229807489 0.629581808024806 57.0497125007461 31.0262578284078
>2adz a 174
0.202612452369061 1.11131436069506 100.702027865941 78.4209356369062
>1bnl a 174
0.473148142854641 0.861298345572191 78.0467643218905 58.1499368522752
>1ybj a 174
0.411408892585678 1.00131335463577 90.7342592765599 64.0869504340775
>1zrr a 175
0.692628172401276 0.722617195288101 65.4801373130803 43.5426028520459
>1bpl a 175
0.568577748087322 0.829111551186139 75.1301499238256 52.2290057245192
>1ngl a 175
0.514372268864477 0.9188949829643 83.2658979791007 54.3025130018421
>1ywm a 176
0.686634437645231 0.712984606159644 64.6072778476196 41.7247362910724
>1shu x 177
0.746141918220328 0.632466985141986 57.3111535445483 34.4921978262724
>1jh6 a 177
0.637612667030199 0.798425240697308 72.3495022482062 47.8699329476396
>1su1 c 178
0.565906535171225 0.823938775396663 74.661417555992 51.9657418854245
>1pkh a 178
0.516767094697431 0.836990571828903 75.8441093437576 50.9680454410743
>1c4r g 178
0.516313210192427 0.753870473036535 68.3121608682843 44.41540794191
>1wql b 178
0.688610282837355 0.744798153016579 67.490070327776 42.0698076332448
>1f51 b 178
0.710246344423875 0.666057415595915 60.3549587748567 37.5473316788452
>1lnu a 178
0.711149180007228 0.647000080189948 58.6280735756931 38.5692122861743
>1br9 _ 178
0.564602103419317 0.806374893303068 73.0698620010749 52.3070289044431
>1t0v a 180
0.491136699626201 0.990655373666027 89.768483673752 59.7306088064562
>2buk a 180
0.506901588480699 0.852027211010467 77.2066581521118 53.6662547031691
>1kn0 a 180
0.725696183308991 0.700719589395148 63.4958802956056 40.1933625168979
>1caw b 180
0.566362246614203 0.878253569912554 79.5831662027486 52.1826075451803
>1umi a 180
0.441986826462154 0.899630266104466 81.5202208577909 59.1226687981056
>1uxa a 181
0.476469975765221 0.822484904147806 74.5296746502994 52.2896255887701
>1exc a 181
0.79438631539556 0.60738121097143 55.0379998637283 34.3575021033367
>1h6f b 182
0.71573340113924 0.634421040474773 57.4882207557114 43.3346651440459
>1jum a 182
0.648069742814472 0.447425877122045 40.543607407095 22.1695898419717
>1p7m a 183
0.688655273435432 0.5915391422427 53.602466856149 32.0869771854968
>2fi1 a 183
0.7557626850805 0.592776585301727 53.7145980674605 30.6013667895354
>1j3g a 183
0.394242482654673 1.00454051513024 91.0266892293586 60.8752416377939
>1fjr a 184
0.477350980354128 0.76452252817812 69.2773995006965 52.8153945982987
>1tlj b 184
0.716052267045538 0.715184635987523 64.8066340989817 39.9683038679886
>1j2r a 184
0.68070364244851 0.718718546449856 65.1268602765963 40.8571951613211
>1feu d 185
0.620932257210797 0.801220145290308 72.6027632247231 45.736781358308
>1cjk a 185
0.781940167573371 0.632724227204707 57.3344635981969 35.6501674867874
>2ccm a 186
0.773065504600455 0.496417983365364 44.9830393289863 25.3945241212224
>1ucd a 186
0.708708937693989 0.675345874916985 61.1966348320229 41.4656680066768
>1z6o m 187
0.650947413343658 0.560465003198013 50.7866759992477 28.2375754374231
>1zoq a 187
0.655821847876762 0.772194757967078 69.972620515854 43.9753463441228
>1l0a a 188
0.658574890148086 0.811935216407763 73.5737120655 46.0311873569001
>1pex _ 188
0.666702179941457 0.736031085920551 66.6956403570748 45.1716901244903
>2pth _ 189
0.804495043459378 0.564836119144131 51.1827657605065 33.2967480397214
>1mf7 a 190
0.752509271452603 0.632733500556358 57.3353039052689 36.5215530717191
>2car b 190
0.710349889659998 0.706588938820668 64.0277328571383 39.0384245210841
>1uut a 191
0.787692913927002 0.584572687088415 52.9711997854752 35.3666229262684
>2etx b 191
0.774077402171252 0.600314409249244 54.3976398637859 33.416306875685
>1ddb a 191
0.481072930072565 0.891893639016174 80.8191644652988 53.4707718023655
>2erj c 191
0.440545422399039 0.762100971230862 69.0579695141811 47.8986103685909
>1ij9 a 192
0.543350762664577 0.690539547432122 62.5734132550502 40.38446328506
>1uky _ 192
0.837058885724784 0.479711782297374 43.4692027540405 25.2881702584135
>1t4w a 192
0.466042842078022 0.924516669750993 83.7753085288691 60.3742264121679
>1j6r a 193
0.766541847691688 0.609760478116866 55.253597749308 35.102017375057
>1mk2 a 193
0.606204979701757 0.89732967827517 81.3117525180594 54.4129376081595
>1ssx a 194
0.55129668849821 0.919307313667261 83.3032614285514 55.5974425592087
>1ocy a 194
0.356300610045479 1.0914174263067 98.8990621956602 76.2300653749816
>4sbv a 195
0.643223580652072 0.810652065692843 73.4574390435539 52.8127546269038
>1rbm a 196
0.728110715035327 0.671731049969821 60.8690765681919 37.0730685628996
>1kuf a 197
0.799153626491243 0.558861213148286 50.6413481640366 36.1962770927272
>1eo2 a 198
0.539555602600186 0.836846402620307 75.8310454149766 51.7327251515486
>1gsq _ 198
0.785861326055777 0.533529612353858 48.3459188424054 29.4276830050342
>2eyt a 198
0.535464202907007 0.725725356051002 65.7617840755334 46.3629930265298
>1ugq a 199
0.624549410151088 0.773606201520358 70.1005188253339 44.0946141265172
>1xk5 a 200
0.496833401226971 0.86617522568457 78.4886840291717 54.5984344953907
>1fd9 a 200
0.751547265546214 0.69381318832529 62.8700550407648 36.6524140058277
>2c71 a 201
0.714533968247897 0.695479820570682 63.0210773372038 38.8932442381456
>1hdo a 201
0.668880981117807 0.758677360492946 68.7477381735942 41.3344406656743
>1i1a c 201
0.719156400180892 0.602117124356124 54.5609933426466 34.6563692215237
>1j7v r 201
0.507242924746756 0.850912644985622 77.1056614738881 52.8960701431848
>1r61 a 201
0.611252334836588 0.754798546316132 68.396258459901 47.4683628163857
>1ix9 a 201
0.751216812552457 0.616970842892207 55.906966751105 36.5188613874963
>3fua _ 202
0.760125132596391 0.658298685962211 59.6518995547015 33.3640223722335
>1tfb _ 202
0.403947294491114 0.724217426976107 65.6251427064568 39.9139829843212
>1rku a 202
0.679003051827554 0.717597925406188 65.0253149213324 36.6485638866243
>1h4g b 203
0.571001650206343 0.875049087645109 79.2927912431464 51.3893887542955
>1gnh a 202
0.557232362244808 0.766515679500973 69.4580094047469 46.4314890675388
>1nf9 a 203
0.698881967729851 0.71601370520997 64.8817604132763 40.7248363171646
>1g66 a 203
0.66708114734744 0.737010339209933 66.7843756380384 45.2381626026603
>1rqw a 203
0.523185716900663 0.79694895458187 72.2157282137899 54.1734121985694
>2b82 a 207
0.572857976616157 0.808566201001776 73.2684278945276 50.9643380538756
>1jr4 a 208
0.686025847090507 0.686859045930946 62.2399036939029 40.7366186493186
>1yhp a 208
0.402473376499536 0.840280710492873 76.1422460790867 52.6668212202789
>1thj a 209
0.588331597055541 0.796163873375254 72.1445878845169 50.549801137233
>1t75 a 210
0.735314208832585 0.603870730876689 54.7198968347146 29.5958387727746
>1me4 a 211
0.679884521132751 0.730684496039925 66.2111577820365 44.7092692944091
>1xtu a 211
0.690154247136316 0.751873320708928 68.1311884121905 40.0760853233414
>1k4i a 212
0.718719307838859 0.712800886830161 64.5906300747739 40.0683023452854
>1kqf c 212
0.59928848144726 0.576847959794509 52.2712216958182 32.3709154531639
>1p88 a 212
0.598529033974527 0.853514721132052 77.3414492526434 46.4885158633302
>1oo5 a 213
0.786640864197473 0.558255646144953 50.5864745590504 33.2394520841532
>2bo9 b 213
0.598843902501394 0.808729562626092 73.2832309488441 49.5423737932379
>1c1k a 213
0.707234200481302 0.55572821625128 50.3574508690994 29.7345203108883
>1t33 a 216
0.719590579915398 0.459710350798862 41.65676805207 22.8585808269742
>1o08 a 217
0.773677308157723 0.5725316760997 51.8801005726824 32.1751350989894
>2fhh 2 218
0.752989272405689 0.679657887937721 61.5873689669628 36.6430381769227
>1jd2 l 218
0.722952661653286 0.735546063647046 66.651689942836 39.4966016294613
>1l8o a 218
0.585048764924884 0.766241652294456 69.4331783611082 47.4990184387957
>1j08 a 221
0.842879219224413 0.497298390608006 45.0628176507804 29.3141963412138
>4eug a 221
0.783283574047928 0.573341841123158 51.9535138782724 32.9144364980673
>1g61 a 221
0.654983623233693 0.814449877754517 73.8015787303884 45.1704389729453
>1nub a 222
0.6559120711595 0.705995998548244 63.9740034265214 47.9102715303647
>2afj a 222
0.396660158599575 1.07944433807458 97.8141178203904 73.6633787600938
>2cws a 223
0.461803666519093 0.857735508106006 77.7239169166098 53.3353384686591
>1zp2 a 223
0.619081530288924 0.59999182880982 54.3684091568421 32.8641374672664
>2fyi c 224
0.771873581899718 0.652799305793778 59.1535718496401 36.4417046829457
>1qr0 a 224
0.815818224047864 0.57741637533102 52.3227288113758 32.1724220917691
>1wr8 a 226
0.769278324860837 0.614843524096615 55.7141992280619 32.4922300160964
>1fvp a 227
0.592820942184414 0.796569096054981 72.1813072386701 46.7845604584277
>1y6q a 230
0.7088781958828 0.720661795034376 65.3029482315709 37.7636719478572
>1tl2 a 231
0.626408156232207 0.690042304602111 62.5283554720368 44.2858853925121
>1k0m a 231
0.681351295434252 0.692516984369566 62.7525991961489 36.7108089505026
>1ql0 a 237
0.629467291903023 0.761926479755825 69.0421579256666 47.9670983651295
>1ynm a 237
0.351710809027442 1.04610013767779 94.7926247880998 67.2755898009952
>1bev 3 238
0.376722215456087 0.927030102983635 84.0030639078911 60.837773769144
>2bkv b 238
0.786255775696643 0.598473071899701 54.230786620777 34.2287207855901
>1kf6 b 239
0.703479518004828 0.643362492587634 58.2984526681905 38.0637042508274
>1jk9 b 239
0.555753265491548 0.847619541371587 76.8072560688698 53.1782391919439
>1yr9 a 242
0.726126337649049 0.634891405447271 57.5308429949652 37.1376462596811
>1kyf a 243
0.693574975558977 0.682460527322294 61.8413308335466 40.9859380587474
>1qxy a 245
0.771499021701031 0.646248351626791 58.5599555045225 36.9996508805088
>2a7m a 246
0.703570909820625 0.678001552855174 61.4372797505024 41.9598459014059
>1t7r a 246
0.736594441057498 0.520152333066215 47.1337333445484 29.423237158105
>1zk4 a 247
0.767132394919874 0.592721839036053 53.7096372209471 33.335711812997
>1xqo a 249
0.546524776638504 0.657663826540386 59.5943716099105 38.0797750380038
>1wcw a 250
0.777538469775315 0.590583927304867 53.5159098164042 29.4877336601602
>1tfm b 251
0.601678606296056 0.745797510729787 67.5806273761169 44.8035189701772
>1tme 1 252
0.171706488829169 0.961994178379302 87.1713423170707 65.6889633620158
>2d4q a 253
0.652929588370021 0.738932854265244 66.9585848190946 42.6185509865874
>1ol1 b 254
0.783165257289951 0.486781676352188 44.1098429664749 28.0900664699147
>1oaa _ 255
0.670261489259022 0.706168240134103 63.9896111407671 38.9849002372028
>1es5 a 256
0.706061210471421 0.68831558249692 62.3718881179706 39.852125149561
>1uwc a 257
0.688589347366596 0.720923620900799 65.326673647735 40.5046031166999
>1ep2 b 257
0.582773821514516 0.864278993207956 78.3168564505368 51.545999605638
>1hfa a 259
0.710044533497531 0.532130095762431 48.2191012975474 30.4467647127994
>1m40 a 259
0.688438268072763 0.720557804936516 65.2935251429267 38.3465549416807
>1uq5 a 259
0.694456764779945 0.708522706679726 64.2029617138115 40.3278685588445
>1l9y a 259
0.794867170737507 0.573233855342216 51.9437287198095 34.0214566741766
>2g8m a 260
0.718086883064697 0.670464150605058 60.754276166392 40.9809407499923
>1m57 c 261
0.642311055285928 0.612402252108008 55.4929827581592 38.3092878276107
>1ako _ 264
0.72570993884406 0.66689576834351 60.4309263180971 39.7518899744087
>1gci _ 265
0.628591825799475 0.815863605110831 73.9296839872496 46.9105019119828
>1jov a 265
0.502990810811244 0.763399421594351 69.1756289175967 48.3766670361447
>1o4y a 266
0.445790594653533 0.812602693769508 73.6341956930491 53.2424370807437
>1kqp a 267
0.779792271113383 0.566230650928003 51.3091316057851 31.1793494502939
>1ojr a 270
0.728837345690297 0.664798924398629 60.2409202812491 39.6443017655129
>1v8f a 272
0.7676667425329 0.627363784522811 56.8487257481179 35.6643777155669
>1qqf a 273
0.648696892953197 0.559538182687627 50.7026919276253 30.249033943924
>1jkw _ 273
0.663859410295683 0.5618794660095 50.9148478995627 32.0683053893364
>1xub a 274
0.710667995923262 0.698694985712721 63.3124203281508 41.0557642871326
>1v4j a 276
0.454156288049661 0.602701050964313 54.6139059978315 29.2550409594781
>1yqe a 278
0.757803690729551 0.657252216982821 59.5570735072296 37.3885560146784
>2bv9 a 280
0.690752249708465 0.688325389271973 62.3727767613371 41.2100067940842
>1equ a 280
0.775508211711403 0.571238742475461 51.7629410699693 31.8852546906763
>1xx1 a 281
0.6026228511434 0.773894261385789 70.1266214418587 47.8639370381666
>1bpl b 286
0.660979237185314 0.744553388507958 67.467890930803 44.9756777024101
>1rtq a 287
0.730261442512158 0.644107509549307 58.3659625659192 38.4497845572664
>1uv4 a 287
0.55026813679054 0.818259885115299 74.1468234972921 51.0876853767165
>1wrr a 291
0.689768000175008 0.708751026813292 64.223650999639 42.2851574180357
>1xc3 a 291
0.673605467748101 0.736910017139577 66.775284928621 41.603754282727
>1b4u b 294
0.644645854743373 0.771073818150642 69.8710462749163 47.0801084846152
>1jlx a 295
0.401971517653195 0.830898464768943 75.2920715436426 55.0250815665737
>1zdy a 297
0.677720982493796 0.746815946663768 67.6729132021899 45.0688416401929
>1zl0 b 299
0.589429390560562 0.859870153659931 77.917348355686 49.2845322274255
>1fze c 299
0.548570689572113 0.870636956072241 78.8929848406437 54.6592123508379
>1fiq b 301
0.734477780626496 0.678600855955072 61.4915857503172 38.3401626461057
>1tlt b 301
0.715695375601704 0.694617952501225 62.9429789472101 37.5992801200759
>1qo4 a 302
0.572492092546309 0.74663715482463 67.6567119351103 44.9248505322982
>1m4l a 303
0.664528969086982 0.727816717777328 65.9512933397803 42.5467786362517
>1qyd a 308
0.662203074640273 0.716822584507247 64.9550572124678 40.4407707348547
>1l9v a 309
0.570546501138106 0.823208129845347 74.5952099271958 49.9100658457174
>1p4o b 310
0.671909819615156 0.738300528484301 66.9012864608036 43.693214244511
>1t2d a 311
0.805561641636108 0.558655659882843 50.6227219036403 32.0041542322401
>1tjy a 312
0.705876488286777 0.70566857283755 63.9443336641135 35.7357041750175
>1fqk c 313
0.760955079317349 0.583705411670205 52.8926114072261 33.0154117226
>1syy a 313
0.756386004007518 0.470505423751174 42.6349662790583 25.7709160808518
>3pbh _ 313
0.499769811154926 0.950458251831744 86.1260114568404 60.776203938757
>2boq a 315
0.655520829626607 0.712971700602783 64.6061084073671 42.8757671942183
>1ys1 x 316
0.634782015742823 0.737423524273481 66.8218165055866 44.6524698076815
>1ixh _ 317
0.754419341798524 0.64521347744096 58.4661801221599 36.7018155828328
>1ds1 a 319
0.736468418906712 0.655422518414638 59.3912749152955 42.4325146246897
>1r2c m 319
0.538680820478986 0.779392633667295 70.624857816995 47.9743322636023
>1xfk a 320
0.702752028935345 0.675453609397132 61.2063972188016 38.3524863324676
>1fcv a 320
0.691986027813215 0.692657772431129 62.7653567414485 39.3637303199909
>1gxm a 320
0.574930175065389 0.805583639182226 72.9981623116403 48.5446294649991
>1z69 a 323
0.771830193735868 0.600132576187063 54.3811630155219 29.8898467113495
>2c7p a 323
0.66803395335272 0.721436901470578 65.373184694536 44.6787479415811
>1tv7 a 323
0.719454855418849 0.663933932617649 60.1625388353569 39.5127990819034
>1n8b a 324
0.439037162142578 0.974114043275636 88.2695868963621 62.9585098812489
>1mkd a 324
0.665080425990497 0.530379982451889 48.0605143435765 30.1601676865274
>4hmg a 324
0.311904067231521 1.01521666627169 91.994111326806 69.3125413945794
>1xe6 a 325
0.633882650556794 0.779320420980029 70.6183142463343 46.8614318228773
>1i0d a 327
0.668777711576499 0.710945115358509 64.4224688801914 38.1087344356895
>1hjq a 328
0.742413252719645 0.635415803675476 57.5783614711563 36.6116229840987
>4mdh a 329
0.685766781820195 0.700902832116115 63.5124848804519 39.9166258134348
>2c1v a 331
0.652363119606248 0.724096131379681 65.6141514757454 45.4688223292925
>1b9x a 336
0.741590505157506 0.630331962388893 57.1176879254754 35.9159683061869
>1so0 b 338
0.577909717366601 0.820678709215166 74.3660058461598 47.4478336342468
>1qnr a 340
0.663646078426726 0.739795641554055 67.0367665043792 46.245594066637
>1m15 a 352
0.708663153134661 0.685885942445011 62.151725678912 41.0287714472321
>2jdx a 355
0.602865093357429 0.797832142980887 72.2957585507622 49.7133745595006
>1fr6 a 357
0.755526006196085 0.624719505960257 56.6091137869036 37.6738438886116
>2fdm a 357
0.747844730899011 0.652839018982913 59.1571704701747 39.3716395962817
>1ooc a 357
0.400664568453126 0.9237285582452 83.7038936082807 59.9334480710899
>1nc5 a 359
0.709971507866417 0.604969144127523 54.819429825294 34.7052848130812
>1moq _ 362
0.733763717957057 0.625161963696994 56.6492072050311 34.8509225727953
>1itq a 365
0.664361560389872 0.695147223507237 62.990938971377 37.2513899461644
>1wsv a 367
0.752889870507137 0.660957551888155 59.8928333534861 37.6481728228984
>1n8k a 370
0.754701694185236 0.63168417527076 57.2402190328979 37.6988670725412
>1cqj b 381
0.785100371305674 0.62234829201825 56.3942456443605 35.8347718258761
>1muw a 382
0.65904646703604 0.702790416481792 63.683528808358 38.2969395296696
>1f8e a 384
0.365856583121465 0.960525477161222 87.0382555900195 62.9423645654791
>1ji3 a 384
0.5967373086833 0.773481798342312 70.0892460003393 51.4035464566556
>1qop b 386
0.739889061590327 0.635876606682273 57.620117250504 35.3735181564356
>1tq6 a 398
0.633312462130979 0.706763248734233 64.0435279934147 38.208877060883
>1p1m a 400
0.707667784913355 0.67585862547038 61.2430978512571 38.4090716777989
>1b26 a 405
0.731671229538434 0.668073910170439 60.5376839334772 36.7198087332314
>1jcq b 406
0.708180106289029 0.692929214062825 62.7899534925801 41.1961445189796
>1ra0 a 419
0.753914542935025 0.618379161286697 56.0345818735419 36.6486462064995
>1ug6 a 422
0.656537227335585 0.733295069918303 66.4477155848909 42.7865852669183
>3gsb a 423
0.66152524318096 0.752576028597736 68.1948644627331 42.5473952544908
>1gpi a 427
0.563100690137663 0.841869503135258 76.2862149204922 55.6094123010159
>1cvr a 428
0.626829156418801 0.784127800863255 71.053936173023 48.8191063667608
>1qwo a 431
0.710444951419052 0.652269469242309 59.1055605784305 40.0974097733483
>2bmo a 433
0.69168086156556 0.706478470679211 64.0177227589584 43.8452678617511
>1fuo a 452
0.663841596626593 0.625484385522598 56.6784235391441 33.215109890172
>1qi1 a 470
0.762335939105276 0.637983915392067 57.8110715546338 35.8787201082124
>1m1n a 473
0.707610403898861 0.656412945430492 59.4810227062692 37.4919967746138
>1h6v b 483
0.694122607020259 0.742127407918712 67.2480600948659 41.3155249443674
>1hx0 a 492
0.582599709601536 0.816944874486846 74.027663481338 51.232998927714
>1wvf a 511
0.736768832480886 0.650751081499363 58.9679714945408 37.3572760357057
>1llf a 530
0.56412343460241 0.816425339348501 73.980585675247 51.9058877317914
>1qle a 534
0.372931106055861 0.860029627052484 77.9317990769119 56.2533378647608
>1gk9 b 553
0.646635316041262 0.765664441195042 69.3808742334253 46.4404831518601
>2ex3 a 566
0.665058703943336 0.75513744599555 68.4269679388455 47.0966708541963
>4aah a 567
0.599855265259337 0.774854893713454 70.2136693797338 50.8136669414728
>1llq a 595
0.647755601617787 0.735191995701409 66.6196059876663 43.7764290159365
>1su8 a 629
0.650966684815359 0.70194057470201 63.6065201836015 37.9701942069044
